# Supplementary material for: Molecular evolution of juvenile hormone esterase-like proteins in a socially exchanged fluid
Source: Sci Rep. 2018 Dec 13;8:17830. doi: 10.1038/s41598-018-36048-1 (PMC6293014; doi:10.1038/s41598-018-36048-1)
Supplement: Supplementary file 2 — Supplementary File 1 [file 41598_2018_36048_MOESM2_ESM.zip]

Archive with 224 entries (217 files):
- our-gene-annotations/
- our-gene-annotations/.DS_Store
- __MACOSX/
- __MACOSX/our-gene-annotations/
- __MACOSX/our-gene-annotations/._.DS_Store
- our-gene-annotations/CfloEst18-3.fa
- __MACOSX/our-gene-annotations/._CfloEst18-3.fa
- our-gene-annotations/having-genomic-sequences-as-refrences/
- our-gene-annotations/having-genomic-sequences-as-refrences/Acep-Ests.gff
- __MACOSX/our-gene-annotations/having-genomic-sequences-as-refrences/
- __MACOSX/our-gene-annotations/having-genomic-sequences-as-refrences/._Acep-Ests.gff
- our-gene-annotations/having-genomic-sequences-as-refrences/Acep.Ests-CDS.fna
- __MACOSX/our-gene-annotations/having-genomic-sequences-as-refrences/._Acep.Ests-CDS.fna
- our-gene-annotations/having-genomic-sequences-as-refrences/Acep.Ests-Prot.faa
- __MACOSX/our-gene-annotations/having-genomic-sequences-as-refrences/._Acep.Ests-Prot.faa
- our-gene-annotations/having-genomic-sequences-as-refrences/Aech-Ests.gff
- __MACOSX/our-gene-annotations/having-genomic-sequences-as-refrences/._Aech-Ests.gff
- our-gene-annotations/having-genomic-sequences-as-refrences/Aech.Ests-CDS.fna
- __MACOSX/our-gene-annotations/having-genomic-sequences-as-refrences/._Aech.Ests-CDS.fna
- our-gene-annotations/having-genomic-sequences-as-refrences/Aech.Ests-Prot.faa
- __MACOSX/our-gene-annotations/having-genomic-sequences-as-refrences/._Aech.Ests-Prot.faa
- our-gene-annotations/having-genomic-sequences-as-refrences/Amel-Ests.gff
- __MACOSX/our-gene-annotations/having-genomic-sequences-as-refrences/._Amel-Ests.gff
- our-gene-annotations/having-genomic-sequences-as-refrences/Amel.Ests-CDS.fna
- __MACOSX/our-gene-annotations/having-genomic-sequences-as-refrences/._Amel.Ests-CDS.fna
- our-gene-annotations/having-genomic-sequences-as-refrences/Amel.Ests-Prot.faa
- __MACOSX/our-gene-annotations/having-genomic-sequences-as-refrences/._Amel.Ests-Prot.faa
- our-gene-annotations/having-genomic-sequences-as-refrences/Bter-Ests.gff
- __MACOSX/our-gene-annotations/having-genomic-sequences-as-refrences/._Bter-Ests.gff
- our-gene-annotations/having-genomic-sequences-as-refrences/Bter.Ests-CDS.fna
- __MACOSX/our-gene-annotations/having-genomic-sequences-as-refrences/._Bter.Ests-CDS.fna
- our-gene-annotations/having-genomic-sequences-as-refrences/Bter.Ests-Prot.faa
- __MACOSX/our-gene-annotations/having-genomic-sequences-as-refrences/._Bter.Ests-Prot.faa
- our-gene-annotations/having-genomic-sequences-as-refrences/Cbir-Ests.gff
- __MACOSX/our-gene-annotations/having-genomic-sequences-as-refrences/._Cbir-Ests.gff
- our-gene-annotations/having-genomic-sequences-as-refrences/Cbir.Ests-CDS.fna
- __MACOSX/our-gene-annotations/having-genomic-sequences-as-refrences/._Cbir.Ests-CDS.fna
- our-gene-annotations/having-genomic-sequences-as-refrences/Cbir.Ests-Prot.faa
- __MACOSX/our-gene-annotations/having-genomic-sequences-as-refrences/._Cbir.Ests-Prot.faa
- our-gene-annotations/having-genomic-sequences-as-refrences/Cflo-Ests.gff
- __MACOSX/our-gene-annotations/having-genomic-sequences-as-refrences/._Cflo-Ests.gff
- our-gene-annotations/having-genomic-sequences-as-refrences/Cflo.Ests-CDS.fna
- __MACOSX/our-gene-annotations/having-genomic-sequences-as-refrences/._Cflo.Ests-CDS.fna
- our-gene-annotations/having-genomic-sequences-as-refrences/Cflo.Ests-Prot.faa
- __MACOSX/our-gene-annotations/having-genomic-sequences-as-refrences/._Cflo.Ests-Prot.faa
- our-gene-annotations/having-genomic-sequences-as-refrences/Cflo.Ests-Protnoasts.fa.txt
- __MACOSX/our-gene-annotations/having-genomic-sequences-as-refrences/._Cflo.Ests-Protnoasts.fa.txt
- our-gene-annotations/having-genomic-sequences-as-refrences/Cobs-Ests.gff
- __MACOSX/our-gene-annotations/having-genomic-sequences-as-refrences/._Cobs-Ests.gff
- our-gene-annotations/having-genomic-sequences-as-refrences/Cobs.Ests-CDS.fna
- __MACOSX/our-gene-annotations/having-genomic-sequences-as-refrences/._Cobs.Ests-CDS.fna
- our-gene-annotations/having-genomic-sequences-as-refrences/Cobs.Ests-Prot.faa
- __MACOSX/our-gene-annotations/having-genomic-sequences-as-refrences/._Cobs.Ests-Prot.faa
- our-gene-annotations/having-genomic-sequences-as-refrences/Cqui-Ests.gff
- __MACOSX/our-gene-annotations/having-genomic-sequences-as-refrences/._Cqui-Ests.gff
- our-gene-annotations/having-genomic-sequences-as-refrences/Cqui.Ests-CDS.fna
- __MACOSX/our-gene-annotations/having-genomic-sequences-as-refrences/._Cqui.Ests-CDS.fna
- our-gene-annotations/having-genomic-sequences-as-refrences/Cqui.Ests-Prot.faa
- __MACOSX/our-gene-annotations/having-genomic-sequences-as-refrences/._Cqui.Ests-Prot.faa
- our-gene-annotations/having-genomic-sequences-as-refrences/Dmel--Ests.gff
- __MACOSX/our-gene-annotations/having-genomic-sequences-as-refrences/._Dmel--Ests.gff
- our-gene-annotations/having-genomic-sequences-as-refrences/Dmel.Ests-CDS.fna
- __MACOSX/our-gene-annotations/having-genomic-sequences-as-refrences/._Dmel.Ests-CDS.fna
- our-gene-annotations/having-genomic-sequences-as-refrences/Dmel.Ests-Prot.faa
- __MACOSX/our-gene-annotations/having-genomic-sequences-as-refrences/._Dmel.Ests-Prot.faa
- our-gene-annotations/having-genomic-sequences-as-refrences/Fsel-Ests.gff
- __MACOSX/our-gene-annotations/having-genomic-sequences-as-refrences/._Fsel-Ests.gff
- our-gene-annotations/having-genomic-sequences-as-refrences/Fsel.Ests-CDS.fna
- __MACOSX/our-gene-annotations/having-genomic-sequences-as-refrences/._Fsel.Ests-CDS.fna
- our-gene-annotations/having-genomic-sequences-as-refrences/Fsel.Ests-Prot.faa
- __MACOSX/our-gene-annotations/having-genomic-sequences-as-refrences/._Fsel.Ests-Prot.faa
- our-gene-annotations/having-genomic-sequences-as-refrences/Hsal-Ests.gff
- __MACOSX/our-gene-annotations/having-genomic-sequences-as-refrences/._Hsal-Ests.gff
- our-gene-annotations/having-genomic-sequences-as-refrences/Hsal.Ests-CDS.fna
- __MACOSX/our-gene-annotations/having-genomic-sequences-as-refrences/._Hsal.Ests-CDS.fna
- our-gene-annotations/having-genomic-sequences-as-refrences/Hsal.Ests-Prot.faa
- __MACOSX/our-gene-annotations/having-genomic-sequences-as-refrences/._Hsal.Ests-Prot.faa
- our-gene-annotations/having-genomic-sequences-as-refrences/Lhum-Ests.gff
- __MACOSX/our-gene-annotations/having-genomic-sequences-as-refrences/._Lhum-Ests.gff
- our-gene-annotations/having-genomic-sequences-as-refrences/Lhum.Ests-CDS.fna
- __MACOSX/our-gene-annotations/having-genomic-sequences-as-refrences/._Lhum.Ests-CDS.fna
- our-gene-annotations/having-genomic-sequences-as-refrences/Lhum.Ests-Prot.faa
- __MACOSX/our-gene-annotations/having-genomic-sequences-as-refrences/._Lhum.Ests-Prot.faa
- our-gene-annotations/having-genomic-sequences-as-refrences/Ling-Ests.gff
- __MACOSX/our-gene-annotations/having-genomic-sequences-as-refrences/._Ling-Ests.gff
- our-gene-annotations/having-genomic-sequences-as-refrences/Ling.Ests-CDS.fna
- __MACOSX/our-gene-annotations/having-genomic-sequences-as-refrences/._Ling.Ests-CDS.fna
- our-gene-annotations/having-genomic-sequences-as-refrences/Ling.Ests-Prot.faa
- __MACOSX/our-gene-annotations/having-genomic-sequences-as-refrences/._Ling.Ests-Prot.faa
- our-gene-annotations/having-genomic-sequences-as-refrences/Mpha-Ests.gff
- __MACOSX/our-gene-annotations/having-genomic-sequences-as-refrences/._Mpha-Ests.gff
- our-gene-annotations/having-genomic-sequences-as-refrences/Mpha.Ests-CDS.fna
- __MACOSX/our-gene-annotations/having-genomic-sequences-as-refrences/._Mpha.Ests-CDS.fna
- our-gene-annotations/having-genomic-sequences-as-refrences/Mpha.Ests-Prot.faa
- __MACOSX/our-gene-annotations/having-genomic-sequences-as-refrences/._Mpha.Ests-Prot.faa
- our-gene-annotations/having-genomic-sequences-as-refrences/Msex-Ests.gff
- __MACOSX/our-gene-annotations/having-genomic-sequences-as-refrences/._Msex-Ests.gff
- our-gene-annotations/having-genomic-sequences-as-refrences/Msex.Ests-CDS.fna
- __MACOSX/our-gene-annotations/having-genomic-sequences-as-refrences/._Msex.Ests-CDS.fna
- our-gene-annotations/having-genomic-sequences-as-refrences/Msex.Ests-Prot.faa
- __MACOSX/our-gene-annotations/having-genomic-sequences-as-refrences/._Msex.Ests-Prot.faa
- our-gene-annotations/having-genomic-sequences-as-refrences/Nvit-Ests.gff
- __MACOSX/our-gene-annotations/having-genomic-sequences-as-refrences/._Nvit-Ests.gff
- our-gene-annotations/having-genomic-sequences-as-refrences/Nvit.Ests-CDS.fna
- __MACOSX/our-gene-annotations/having-genomic-sequences-as-refrences/._Nvit.Ests-CDS.fna
- our-gene-annotations/having-genomic-sequences-as-refrences/Nvit.Ests-Prot.faa
- __MACOSX/our-gene-annotations/having-genomic-sequences-as-refrences/._Nvit.Ests-Prot.faa
- our-gene-annotations/having-genomic-sequences-as-refrences/Pbar-Ests.gff
- __MACOSX/our-gene-annotations/having-genomic-sequences-as-refrences/._Pbar-Ests.gff
- our-gene-annotations/having-genomic-sequences-as-refrences/Pbar.Ests-CDS.fna
- __MACOSX/our-gene-annotations/having-genomic-sequences-as-refrences/._Pbar.Ests-CDS.fna
- our-gene-annotations/having-genomic-sequences-as-refrences/Pbar.Ests-Prot.faa
- __MACOSX/our-gene-annotations/having-genomic-sequences-as-refrences/._Pbar.Ests-Prot.faa
- our-gene-annotations/having-genomic-sequences-as-refrences/Sfug-Ests.gff
- __MACOSX/our-gene-annotations/having-genomic-sequences-as-refrences/._Sfug-Ests.gff
- our-gene-annotations/having-genomic-sequences-as-refrences/Sfug.Ests-CDS.fna
- __MACOSX/our-gene-annotations/having-genomic-sequences-as-refrences/._Sfug.Ests-CDS.fna
- our-gene-annotations/having-genomic-sequences-as-refrences/Sfug.Ests-Prot.faa
- __MACOSX/our-gene-annotations/having-genomic-sequences-as-refrences/._Sfug.Ests-Prot.faa
- our-gene-annotations/having-genomic-sequences-as-refrences/SinvgnG-Ests.gff
- __MACOSX/our-gene-annotations/having-genomic-sequences-as-refrences/._SinvgnG-Ests.gff
- our-gene-annotations/having-genomic-sequences-as-refrences/SinvgnG.Ests-CDS.fna
- __MACOSX/our-gene-annotations/having-genomic-sequences-as-refrences/._SinvgnG.Ests-CDS.fna
- our-gene-annotations/having-genomic-sequences-as-refrences/SinvgnG.Ests-Prot.faa
- __MACOSX/our-gene-annotations/having-genomic-sequences-as-refrences/._SinvgnG.Ests-Prot.faa
- our-gene-annotations/having-genomic-sequences-as-refrences/Veme-Ests.gff
- __MACOSX/our-gene-annotations/having-genomic-sequences-as-refrences/._Veme-Ests.gff
- our-gene-annotations/having-genomic-sequences-as-refrences/Veme.Ests-CDS.fna
- __MACOSX/our-gene-annotations/having-genomic-sequences-as-refrences/._Veme.Ests-CDS.fna
- our-gene-annotations/having-genomic-sequences-as-refrences/Veme.Ests-Prot.faa
- __MACOSX/our-gene-annotations/having-genomic-sequences-as-refrences/._Veme.Ests-Prot.faa
- our-gene-annotations/having-genomic-sequences-as-refrences/Waur-Ests.gff
- __MACOSX/our-gene-annotations/having-genomic-sequences-as-refrences/._Waur-Ests.gff
- our-gene-annotations/having-genomic-sequences-as-refrences/Waur.Ests-CDS.fna
- __MACOSX/our-gene-annotations/having-genomic-sequences-as-refrences/._Waur.Ests-CDS.fna
- our-gene-annotations/having-genomic-sequences-as-refrences/Waur.Ests-Prot.faa
- __MACOSX/our-gene-annotations/having-genomic-sequences-as-refrences/._Waur.Ests-Prot.faa
- __MACOSX/our-gene-annotations/._having-genomic-sequences-as-refrences
- our-gene-annotations/having-only-transcriptomes-as-refrences/
- our-gene-annotations/having-only-transcriptomes-as-refrences/Caet.Ests-OrfPred-CDS.fna
- __MACOSX/our-gene-annotations/having-only-transcriptomes-as-refrences/
- __MACOSX/our-gene-annotations/having-only-transcriptomes-as-refrences/._Caet.Ests-OrfPred-CDS.fna
- our-gene-annotations/having-only-transcriptomes-as-refrences/Caet.Ests-OrfPred-Prot.faa
- __MACOSX/our-gene-annotations/having-only-transcriptomes-as-refrences/._Caet.Ests-OrfPred-Prot.faa
- our-gene-annotations/having-only-transcriptomes-as-refrences/Ccas.Ests-OrfPred-CDS.fna
- __MACOSX/our-gene-annotations/having-only-transcriptomes-as-refrences/._Ccas.Ests-OrfPred-CDS.fna
- our-gene-annotations/having-only-transcriptomes-as-refrences/Ccas.Ests-OrfPred-Prot.faa
- __MACOSX/our-gene-annotations/having-only-transcriptomes-as-refrences/._Ccas.Ests-OrfPred-Prot.faa
- our-gene-annotations/having-only-transcriptomes-as-refrences/Cdru.Ests-OrfPred-CDS.fna
- __MACOSX/our-gene-annotations/having-only-transcriptomes-as-refrences/._Cdru.Ests-OrfPred-CDS.fna
- our-gene-annotations/having-only-transcriptomes-as-refrences/Cdru.Ests-OrfPred-Prot.faa
- __MACOSX/our-gene-annotations/having-only-transcriptomes-as-refrences/._Cdru.Ests-OrfPred-Prot.faa
- our-gene-annotations/having-only-transcriptomes-as-refrences/Cfel.Ests-OrfPred-CDS.fna
- __MACOSX/our-gene-annotations/having-only-transcriptomes-as-refrences/._Cfel.Ests-OrfPred-CDS.fna
- our-gene-annotations/having-only-transcriptomes-as-refrences/Cfel.Ests-OrfPred-Prot.faa
- __MACOSX/our-gene-annotations/having-only-transcriptomes-as-refrences/._Cfel.Ests-OrfPred-Prot.faa
- our-gene-annotations/having-only-transcriptomes-as-refrences/Cjap.Ests-OrfPred-CDS.fna
- __MACOSX/our-gene-annotations/having-only-transcriptomes-as-refrences/._Cjap.Ests-OrfPred-CDS.fna
- our-gene-annotations/having-only-transcriptomes-as-refrences/Cjap.Ests-OrfPred-Prot.faa
- __MACOSX/our-gene-annotations/having-only-transcriptomes-as-refrences/._Cjap.Ests-OrfPred-Prot.faa
- our-gene-annotations/having-only-transcriptomes-as-refrences/Clig.Ests-OrfPred-CDS.fna
- __MACOSX/our-gene-annotations/having-only-transcriptomes-as-refrences/._Clig.Ests-OrfPred-CDS.fna
- our-gene-annotations/having-only-transcriptomes-as-refrences/Clig.Ests-OrfPred-Prot.faa
- __MACOSX/our-gene-annotations/having-only-transcriptomes-as-refrences/._Clig.Ests-OrfPred-Prot.faa
- our-gene-annotations/having-only-transcriptomes-as-refrences/Faqu.Ests-OrfPred-CDS.fna
- __MACOSX/our-gene-annotations/having-only-transcriptomes-as-refrences/._Faqu.Ests-OrfPred-CDS.fna
- our-gene-annotations/having-only-transcriptomes-as-refrences/Faqu.Ests-OrfPred-Prot.faa
- __MACOSX/our-gene-annotations/having-only-transcriptomes-as-refrences/._Faqu.Ests-OrfPred-Prot.faa
- our-gene-annotations/having-only-transcriptomes-as-refrences/Fcin.Ests-OrfPred-CDS.fna
- __MACOSX/our-gene-annotations/having-only-transcriptomes-as-refrences/._Fcin.Ests-OrfPred-CDS.fna
- our-gene-annotations/having-only-transcriptomes-as-refrences/Fcin.Ests-OrfPred-Prot.faa
- __MACOSX/our-gene-annotations/having-only-transcriptomes-as-refrences/._Fcin.Ests-OrfPred-Prot.faa
- our-gene-annotations/having-only-transcriptomes-as-refrences/Fexs.Ests-OrfPred-CDS.fna
- __MACOSX/our-gene-annotations/having-only-transcriptomes-as-refrences/._Fexs.Ests-OrfPred-CDS.fna
- our-gene-annotations/having-only-transcriptomes-as-refrences/Fexs.Ests-OrfPred-Prot.faa
- __MACOSX/our-gene-annotations/having-only-transcriptomes-as-refrences/._Fexs.Ests-OrfPred-Prot.faa
- our-gene-annotations/having-only-transcriptomes-as-refrences/Ffus.Ests-OrfPred-CDS.fna
- __MACOSX/our-gene-annotations/having-only-transcriptomes-as-refrences/._Ffus.Ests-OrfPred-CDS.fna
- our-gene-annotations/having-only-transcriptomes-as-refrences/Ffus.Ests-OrfPred-Prot.faa
- __MACOSX/our-gene-annotations/having-only-transcriptomes-as-refrences/._Ffus.Ests-OrfPred-Prot.faa
- our-gene-annotations/having-only-transcriptomes-as-refrences/Fpra.Ests-OrfPred-CDS.fna
- __MACOSX/our-gene-annotations/having-only-transcriptomes-as-refrences/._Fpra.Ests-OrfPred-CDS.fna
- our-gene-annotations/having-only-transcriptomes-as-refrences/Fpra.Ests-OrfPred-Prot.faa
- __MACOSX/our-gene-annotations/having-only-transcriptomes-as-refrences/._Fpra.Ests-OrfPred-Prot.faa
- our-gene-annotations/having-only-transcriptomes-as-refrences/Fpre.Ests-OrfPred-CDS.fna
- __MACOSX/our-gene-annotations/having-only-transcriptomes-as-refrences/._Fpre.Ests-OrfPred-CDS.fna
- our-gene-annotations/having-only-transcriptomes-as-refrences/Fpre.Ests-OrfPred-Prot.faa
- __MACOSX/our-gene-annotations/having-only-transcriptomes-as-refrences/._Fpre.Ests-OrfPred-Prot.faa
- our-gene-annotations/having-only-transcriptomes-as-refrences/Ftru.Ests-OrfPred-CDS.fna
- __MACOSX/our-gene-annotations/having-only-transcriptomes-as-refrences/._Ftru.Ests-OrfPred-CDS.fna
- our-gene-annotations/having-only-transcriptomes-as-refrences/Ftru.Ests-OrfPred-Prot.faa
- __MACOSX/our-gene-annotations/having-only-transcriptomes-as-refrences/._Ftru.Ests-OrfPred-Prot.faa
- our-gene-annotations/having-only-transcriptomes-as-refrences/Lhum.Ests-OrfPred-CDS.fna
- __MACOSX/our-gene-annotations/having-only-transcriptomes-as-refrences/._Lhum.Ests-OrfPred-CDS.fna
- our-gene-annotations/having-only-transcriptomes-as-refrences/Lhum.Ests-OrfPred-Prot.faa
- __MACOSX/our-gene-annotations/having-only-transcriptomes-as-refrences/._Lhum.Ests-OrfPred-Prot.faa
- our-gene-annotations/having-only-transcriptomes-as-refrences/Lneg.Ests-OrfPred-CDS.fna
- __MACOSX/our-gene-annotations/having-only-transcriptomes-as-refrences/._Lneg.Ests-OrfPred-CDS.fna
- our-gene-annotations/having-only-transcriptomes-as-refrences/Lneg.Ests-OrfPred-Prot.faa
- __MACOSX/our-gene-annotations/having-only-transcriptomes-as-refrences/._Lneg.Ests-OrfPred-Prot.faa
- our-gene-annotations/having-only-transcriptomes-as-refrences/Ltur.Ests-OrfPred-CDS.fna
- __MACOSX/our-gene-annotations/having-only-transcriptomes-as-refrences/._Ltur.Ests-OrfPred-CDS.fna
- our-gene-annotations/having-only-transcriptomes-as-refrences/Ltur.Ests-OrfPred-Prot.faa
- __MACOSX/our-gene-annotations/having-only-transcriptomes-as-refrences/._Ltur.Ests-OrfPred-Prot.faa
- our-gene-annotations/having-only-transcriptomes-as-refrences/Mchi.Ests-OrfPred-CDS.fna
- __MACOSX/our-gene-annotations/having-only-transcriptomes-as-refrences/._Mchi.Ests-OrfPred-CDS.fna
- our-gene-annotations/having-only-transcriptomes-as-refrences/Mchi.Ests-OrfPred-Prot.faa
- __MACOSX/our-gene-annotations/having-only-transcriptomes-as-refrences/._Mchi.Ests-OrfPred-Prot.faa
- our-gene-annotations/having-only-transcriptomes-as-refrences/Mpha.Ests-OrfPred-CDS.fna
- __MACOSX/our-gene-annotations/having-only-transcriptomes-as-refrences/._Mpha.Ests-OrfPred-CDS.fna
- our-gene-annotations/having-only-transcriptomes-as-refrences/Mpha.Ests-OrfPred-Prot.faa
- __MACOSX/our-gene-annotations/having-only-transcriptomes-as-refrences/._Mpha.Ests-OrfPred-Prot.faa
- our-gene-annotations/having-only-transcriptomes-as-refrences/Mrub.Ests-OrfPred-CDS.fna
- __MACOSX/our-gene-annotations/having-only-transcriptomes-as-refrences/._Mrub.Ests-OrfPred-CDS.fna
- our-gene-annotations/having-only-transcriptomes-as-refrences/Mrub.Ests-OrfPred-Prot.faa
- __MACOSX/our-gene-annotations/having-only-transcriptomes-as-refrences/._Mrub.Ests-OrfPred-Prot.faa
- our-gene-annotations/having-only-transcriptomes-as-refrences/Npub.Ests-OrfPred-CDS.fna
- __MACOSX/our-gene-annotations/having-only-transcriptomes-as-refrences/._Npub.Ests-OrfPred-CDS.fna
- our-gene-annotations/having-only-transcriptomes-as-refrences/Npub.Ests-OrfPred-Prot.faa
- __MACOSX/our-gene-annotations/having-only-transcriptomes-as-refrences/._Npub.Ests-OrfPred-Prot.faa
- __MACOSX/our-gene-annotations/._having-only-transcriptomes-as-refrences
- our-gene-annotations/SI Assembling CfloEst18-3.pdf
- __MACOSX/our-gene-annotations/._SI Assembling CfloEst18-3.pdf
- __MACOSX/._our-gene-annotations
