# Supplementary material for: Molecular evolution of juvenile hormone esterase-like proteins in a socially exchanged fluid
Source: Sci Rep. 2018 Dec 13;8:17830. doi: 10.1038/s41598-018-36048-1 (PMC6293014; doi:10.1038/s41598-018-36048-1)
Supplement: Supplementary file 2 — Supplementary File 1 [file 41598_2018_36048_MOESM2_ESM.zip › our-gene-annotations/CfloEst18-3.fa]

>Cflo.Est18*_E2AJM0_E2ANU0
GCCAATTCGCAATGATTTCTGCAAAGGATAGCACGTTACTGAATACCATGTTCATAAGACTTCTGATCGTTCTGCTTTGTTTAAACTTAACCATACTAGCAAATTCAGAGGAGATTGCACCAAAAGTTAAAACTCTCTCAGGAGCACTAAAAGGCTATTATAAAATATCACAGTATGGCAGAAAATACGAAGCATACGAAGGGATTCCTTATGCGTTACCACCTATTGGAGAATTAAGATTCAAGCCTCCTCGACCAATAACGCCATGGATCAGCGAACTATCGGCTACGAAATTCGGTTCTCCGTGCATTCAATATGATCAATTTGCTTCCGATTCTGCCGATAAAGTCGAGGGTGCCGAAGATTGCTTGTATTTAAATATTTATGTACCAGTACGAAACAAGACGGAAAACAAGACATCTATGCCAGTGTTGTTTTGGATCCACGGTGGCGCTTTTCAATATGGTAGCGGTATGATTTATGGAGCCACATATTTGATGGATAGCGACGTCATACTCGTCACATTTAACTATCGATTGGGACCGATGGGTTTTCTTAGCACGGAAGATGAGGTAGTTCCTGGCAACATGGGTCTAAAAGACCAAAATATGGCACTTCGCTGGGTATTTCAGAATATCGAGTCGTTCGGTGGCGATCCAAACGGAATAACTTTATTTGGTCAGAGTGCTGGTAGTGCAAGTGTGCATTATCACTACTTATCGCCAATGAGCGCAGGACTCTTTCGAGGAGGAATATCGTACAGCGGAACAGCGTTCGATTGTTGGGCGCAAACTGAGAATTCTTTAGAGAAAACTAAAAAACTGAGCGCTTTAATGGGATGTCCTACAACTAATTCTAGAGACATGATAGATTGCTTGAGACATCGACCGGCTCGAGATATCGTACAATGCCAATATTCTACAAACGAATTTATGTATTTCTTTTACAATCTTATCACTCCTTTCACACCAGTAGTTGAAAAAGGCAGTGATACACCTTTCATCGATAAGACACCAGTTGAAATCGTGAATAACGGTGACGTACAAGATTTACCTTGGGTTACAAGTGTAGTGAGTCAAGACGGCCTTTATCCCGTAGCTGAATTCATCGCTGACAATGAAACTCTGAAACAATTAAACAACAACTGGGATCATCTTGCTCCGCGTTGCCTAGACTTTTATGACACCATCCCAAAAGAGAAATACGTCGAAATTTCTCACATTATCAAGAAGCATTATTTCGGTACGAAACCAATAGACCAGACAACTACAAGCCAACTGGTACAATTGGCGAGTGACCGCTTCTTCTTTGTTGACAGTAAAAAGGCTGCGCTAATGCAAGCCAAAGTAAATAAGAATCCAGTCTGGTATTCTTATTTTTCGTACAGAGGAAATCAAAGTTTAAGTGAATATTATAGCGGTACAACTAATAATTACGGTGTCTGCCATGGCGATGATATAACATATATATTAGATACTCCTTGGGTGGATCCAACAACAACGCAACGAGATCGCGATATGCAGAAACTCTTAATCGACTTTTGTGTATCTTTTGCTACAAATGGAATTGCAAAAGTGTATGGTGCAAATTGGTCGCAATTAAATCCTTCAGAGAAGGAATTTCATTATTTGCATATTGCAAGTCCTACTGAGATTAACACGGGTAGCAATGCTGATTTCGGGGATGAAACATTCTGGAATTCACTTAAGTTTAACGAGAATGTGTTGACCACGTAAAGAAATTGAGAAGAAGTGCTTTGAATGATTCTACGAGGAAATTCGACTCTTTCATCTATATTTTACGCAACTAATTTTT
