# Supplementary material for: Molecular evolution of juvenile hormone esterase-like proteins in a socially exchanged fluid
Source: Sci Rep. 2018 Dec 13;8:17830. doi: 10.1038/s41598-018-36048-1 (PMC6293014; doi:10.1038/s41598-018-36048-1)
Supplement: Supplementary file 2 — Supplementary File 1 [file 41598_2018_36048_MOESM2_ESM.zip › our-gene-annotations/having-genomic-sequences-as-refrences/Acep-Ests.gff]

##gff-version 3
scaffold00054	genBlastG	mRNA	485886	498131	251.764	+	.	ID=Acep.Est1;Name=Acep.Est1;Alias=Acep.JHE_XP_012059933.1-R1-1-A1
scaffold00054	genBlastG	CDS	485886	486023	.	+	0	ID=Acep.Est1-E1;Parent=Acep.Est1
scaffold00054	genBlastG	CDS	486543	486831	.	+	0	ID=Acep.Est1-E2;Parent=Acep.Est1
scaffold00054	genBlastG	CDS	487172	487357	.	+	2	ID=Acep.Est1-E3;Parent=Acep.Est1
scaffold00054	genBlastG	CDS	496413	496618	.	+	0	ID=Acep.Est1-E4;Parent=Acep.Est1
scaffold00054	genBlastG	CDS	496723	496894	.	+	1	ID=Acep.Est1-E5;Parent=Acep.Est1
scaffold00054	genBlastG	CDS	497165	497479	.	+	2	ID=Acep.Est1-E6;Parent=Acep.Est1
scaffold00054	genBlastG	CDS	497710	497854	.	+	0	ID=Acep.Est1-E7;Parent=Acep.Est1
scaffold00054	genBlastG	CDS	497978	498131	.	+	2	ID=Acep.Est1-E8;Parent=Acep.Est1
scaffold00012	genBlastG	mRNA	2099070	2100398	32.1894	-	.	ID=Acep.Est10;Name=Acep.Est10;Alias=Lhum.VCE6_XP_012218257.1-R5-5-A1
scaffold00012	genBlastG	CDS	2099070	2099284	.	-	0	ID=Acep.Est10-E3;Parent=Acep.Est10
scaffold00012	genBlastG	CDS	2099381	2099566	.	-	2	ID=Acep.Est10-E2;Parent=Acep.Est10
scaffold00012	genBlastG	CDS	2100110	2100398	.	-	0	ID=Acep.Est10-E1;Parent=Acep.Est10
scaffold00054	genBlastG	mRNA	474059	479750	190.612	+	.	ID=Acep.Est11;Name=Acep.Est11;Alias=Pbar.JHE_XP_011631119.1-R1-1-A1
scaffold00054	genBlastG	CDS	474059	474199	.	+	0	ID=Acep.Est11-E1;Parent=Acep.Est11
scaffold00054	genBlastG	CDS	476382	476664	.	+	0	ID=Acep.Est11-E2;Parent=Acep.Est11
scaffold00054	genBlastG	CDS	476988	477173	.	+	2	ID=Acep.Est11-E3;Parent=Acep.Est11
scaffold00054	genBlastG	CDS	477715	477926	.	+	0	ID=Acep.Est11-E4;Parent=Acep.Est11
scaffold00054	genBlastG	CDS	478027	478198	.	+	1	ID=Acep.Est11-E5;Parent=Acep.Est11
scaffold00054	genBlastG	CDS	478634	478951	.	+	2	ID=Acep.Est11-E6;Parent=Acep.Est11
scaffold00054	genBlastG	CDS	479341	479485	.	+	0	ID=Acep.Est11-E7;Parent=Acep.Est11
scaffold00054	genBlastG	CDS	479588	479750	.	+	2	ID=Acep.Est11-E8;Parent=Acep.Est11
scaffold00001	genBlastG	mRNA	3015032	3020522	43.5449	-	.	ID=Acep.Est12;Name=Acep.Est12;Alias=Pbar.VCE6_XP_011640334.1-R4-4-A1
scaffold00001	genBlastG	CDS	3015032	3015324	.	-	0	ID=Acep.Est12-E6;Parent=Acep.Est12
scaffold00001	genBlastG	CDS	3016670	3016990	.	-	2	ID=Acep.Est12-E5;Parent=Acep.Est12
scaffold00001	genBlastG	CDS	3017352	3017499	.	-	1	ID=Acep.Est12-E4;Parent=Acep.Est12
scaffold00001	genBlastG	CDS	3017584	3017660	.	-	0	ID=Acep.Est12-E3;Parent=Acep.Est12
scaffold00001	genBlastG	CDS	3020249	3020401	.	-	2	ID=Acep.Est12-E2;Parent=Acep.Est12
scaffold00001	genBlastG	CDS	3020417	3020522	.	-	0	ID=Acep.Est12-E1;Parent=Acep.Est12
scaffold00105	genBlastG	mRNA	165997	168573	34.8313	-	.	ID=Acep.Est13;Name=Acep.Est13;Alias=Pbar.VCE6_XP_011645490.1-R7-7-A1
scaffold00105	genBlastG	CDS	165997	166458	.	-	2	ID=Acep.Est13-E5;Parent=Acep.Est13
scaffold00105	genBlastG	CDS	166492	166675	.	-	0	ID=Acep.Est13-E4;Parent=Acep.Est13
scaffold00105	genBlastG	CDS	168092	168172	.	-	0	ID=Acep.Est13-E3;Parent=Acep.Est13
scaffold00105	genBlastG	CDS	168212	168304	.	-	1	ID=Acep.Est13-E2;Parent=Acep.Est13
scaffold00105	genBlastG	CDS	168350	168573	.	-	0	ID=Acep.Est13-E1;Parent=Acep.Est13
scaffold01108	genBlastG	mRNA	399	1394	30.3653	-	.	ID=Acep.Est14;Name=Acep.Est14;Alias=Pbar.VCE6_XP_011645490.1-R8-8-A1
scaffold01108	genBlastG	CDS	399	767	.	-	0	ID=Acep.Est14-E3;Parent=Acep.Est14
scaffold01108	genBlastG	CDS	795	851	.	-	0	ID=Acep.Est14-E2;Parent=Acep.Est14
scaffold01108	genBlastG	CDS	1248	1394	.	-	0	ID=Acep.Est14-E1;Parent=Acep.Est14
scaffold00092	genBlastG	mRNA	290056	292993	92.853	+	.	ID=Acep.Est15;Name=Acep.Est15;Alias=Sinv.VCE6_gi|751211096|ref|XP_011158276.1|-R1-1-A1
scaffold00092	genBlastG	CDS	290056	290205	.	+	0	ID=Acep.Est15-E1;Parent=Acep.Est15
scaffold00092	genBlastG	CDS	290524	290680	.	+	0	ID=Acep.Est15-E2;Parent=Acep.Est15
scaffold00092	genBlastG	CDS	290835	291155	.	+	2	ID=Acep.Est15-E3;Parent=Acep.Est15
scaffold00092	genBlastG	CDS	291246	291402	.	+	0	ID=Acep.Est15-E4;Parent=Acep.Est15
scaffold00092	genBlastG	CDS	292843	292993	.	+	2	ID=Acep.Est15-E5;Parent=Acep.Est15
scaffold00054	genBlastG	mRNA	467418	471464	148.201	+	.	ID=Acep.Est16;Name=Acep.Est16;Alias=Waur.JHE_XP_011704229.1-R3-3-A1
scaffold00054	genBlastG	CDS	467418	467570	.	+	0	ID=Acep.Est16-E1;Parent=Acep.Est16
scaffold00054	genBlastG	CDS	467846	468050	.	+	0	ID=Acep.Est16-E2;Parent=Acep.Est16
scaffold00054	genBlastG	CDS	468619	468830	.	+	2	ID=Acep.Est16-E3;Parent=Acep.Est16
scaffold00054	genBlastG	CDS	469215	469349	.	+	1	ID=Acep.Est16-E4;Parent=Acep.Est16
scaffold00054	genBlastG	CDS	469638	469820	.	+	0	ID=Acep.Est16-E5;Parent=Acep.Est16
scaffold00054	genBlastG	CDS	470503	470552	.	+	0	ID=Acep.Est16-E6;Parent=Acep.Est16
scaffold00054	genBlastG	CDS	470678	470800	.	+	1	ID=Acep.Est16-E7;Parent=Acep.Est16
scaffold00054	genBlastG	CDS	471089	471194	.	+	0	ID=Acep.Est16-E8;Parent=Acep.Est16
scaffold00054	genBlastG	CDS	471330	471464	.	+	2	ID=Acep.Est16-E9;Parent=Acep.Est16
scaffold00033	genBlastG	mRNA	1238639	1247819	188.667	-	.	ID=Acep.Est17;Name=Acep.Est17;Alias=Waur.JHE_XP_011704230.1-R1-1-A1
scaffold00033	genBlastG	CDS	1238639	1238792	.	-	2	ID=Acep.Est17-E8;Parent=Acep.Est17
scaffold00033	genBlastG	CDS	1238870	1239014	.	-	0	ID=Acep.Est17-E7;Parent=Acep.Est17
scaffold00033	genBlastG	CDS	1239272	1239589	.	-	2	ID=Acep.Est17-E6;Parent=Acep.Est17
scaffold00033	genBlastG	CDS	1240160	1240331	.	-	1	ID=Acep.Est17-E5;Parent=Acep.Est17
scaffold00033	genBlastG	CDS	1240456	1240655	.	-	0	ID=Acep.Est17-E4;Parent=Acep.Est17
scaffold00033	genBlastG	CDS	1246506	1246691	.	-	2	ID=Acep.Est17-E3;Parent=Acep.Est17
scaffold00033	genBlastG	CDS	1247130	1247418	.	-	0	ID=Acep.Est17-E2;Parent=Acep.Est17
scaffold00033	genBlastG	CDS	1247688	1247819	.	-	0	ID=Acep.Est17-E1;Parent=Acep.Est17
scaffold00054	genBlastG	mRNA	451769	455704	172.539	+	.	ID=Acep.Est18;Name=Acep.Est18;Alias=Waur.JHE_XP_011704230.1-R2-2-A1
scaffold00054	genBlastG	CDS	451769	451906	.	+	0	ID=Acep.Est18-E1;Parent=Acep.Est18
scaffold00054	genBlastG	CDS	452154	452448	.	+	0	ID=Acep.Est18-E2;Parent=Acep.Est18
scaffold00054	genBlastG	CDS	452945	453130	.	+	2	ID=Acep.Est18-E3;Parent=Acep.Est18
scaffold00054	genBlastG	CDS	453439	453638	.	+	0	ID=Acep.Est18-E4;Parent=Acep.Est18
scaffold00054	genBlastG	CDS	453927	454109	.	+	1	ID=Acep.Est18-E5;Parent=Acep.Est18
scaffold00054	genBlastG	CDS	454753	455047	.	+	0	ID=Acep.Est18-E6;Parent=Acep.Est18
scaffold00054	genBlastG	CDS	455331	455475	.	+	2	ID=Acep.Est18-E7;Parent=Acep.Est18
scaffold00054	genBlastG	CDS	455563	455704	.	+	2	ID=Acep.Est18-E8;Parent=Acep.Est18
scaffold00033	genBlastG	mRNA	1225957	1228923	122.501	+	.	ID=Acep.Est19;Name=Acep.Est19;Alias=Waur.JHE_XP_011704230.1-R6-6-A1
scaffold00033	genBlastG	CDS	1225957	1226119	.	+	0	ID=Acep.Est19-E1;Parent=Acep.Est19
scaffold00033	genBlastG	CDS	1226155	1226244	.	+	2	ID=Acep.Est19-E2;Parent=Acep.Est19
scaffold00033	genBlastG	CDS	1226629	1226687	.	+	0	ID=Acep.Est19-E3;Parent=Acep.Est19
scaffold00033	genBlastG	CDS	1227465	1227530	.	+	1	ID=Acep.Est19-E4;Parent=Acep.Est19
scaffold00033	genBlastG	CDS	1227659	1227761	.	+	0	ID=Acep.Est19-E5;Parent=Acep.Est19
scaffold00033	genBlastG	CDS	1227887	1228261	.	+	2	ID=Acep.Est19-E6;Parent=Acep.Est19
scaffold00033	genBlastG	CDS	1228567	1228711	.	+	0	ID=Acep.Est19-E7;Parent=Acep.Est19
scaffold00033	genBlastG	CDS	1228791	1228923	.	+	2	ID=Acep.Est19-E8;Parent=Acep.Est19
scaffold00075	genBlastG	mRNA	1042257	1052745	241.417	+	.	ID=Acep.Est2;Name=Acep.Est2;Alias=Aech.VCE6_gi|746848177|ref|XP_011054486.1|-R1-1-A1
scaffold00075	genBlastG	CDS	1042257	1042487	.	+	0	ID=Acep.Est2-E1;Parent=Acep.Est2
scaffold00075	genBlastG	CDS	1046973	1047307	.	+	0	ID=Acep.Est2-E2;Parent=Acep.Est2
scaffold00075	genBlastG	CDS	1049189	1049444	.	+	1	ID=Acep.Est2-E3;Parent=Acep.Est2
scaffold00075	genBlastG	CDS	1050741	1050906	.	+	2	ID=Acep.Est2-E4;Parent=Acep.Est2
scaffold00075	genBlastG	CDS	1051405	1051604	.	+	2	ID=Acep.Est2-E5;Parent=Acep.Est2
scaffold00075	genBlastG	CDS	1051905	1052191	.	+	1	ID=Acep.Est2-E6;Parent=Acep.Est2
scaffold00075	genBlastG	CDS	1052535	1052745	.	+	1	ID=Acep.Est2-E7;Parent=Acep.Est2
scaffold00033	genBlastG	mRNA	1231017	1233293	78.0394	-	.	ID=Acep.Est20;Name=Acep.Est20;Alias=Waur.JHE_XP_011707627.1-R7-7-A1
scaffold00033	genBlastG	CDS	1231017	1231170	.	-	2	ID=Acep.Est20-E6;Parent=Acep.Est20
scaffold00033	genBlastG	CDS	1231246	1231390	.	-	0	ID=Acep.Est20-E5;Parent=Acep.Est20
scaffold00033	genBlastG	CDS	1231619	1231936	.	-	2	ID=Acep.Est20-E4;Parent=Acep.Est20
scaffold00033	genBlastG	CDS	1232406	1232583	.	-	1	ID=Acep.Est20-E3;Parent=Acep.Est20
scaffold00033	genBlastG	CDS	1232759	1232958	.	-	2	ID=Acep.Est20-E2;Parent=Acep.Est20
scaffold00033	genBlastG	CDS	1233104	1233293	.	-	0	ID=Acep.Est20-E1;Parent=Acep.Est20
scaffold00061	genBlastG	mRNA	219033	219662	7.5081	+	.	ID=Acep.Est21;Name=Acep.Est21;Alias=Waur.VCE6_XP_011707089.1-R5-5-A1
scaffold00061	genBlastG	CDS	219033	219087	.	+	0	ID=Acep.Est21-E1;Parent=Acep.Est21
scaffold00061	genBlastG	CDS	219130	219299	.	+	2	ID=Acep.Est21-E2;Parent=Acep.Est21
scaffold00061	genBlastG	CDS	219321	219662	.	+	1	ID=Acep.Est21-E3;Parent=Acep.Est21
scaffold00005	genBlastG	mRNA	6695268	6695705	3.73973	+	.	ID=Acep.Est22;Name=Acep.Est22;Alias=Waur.VCE6_XP_011707089.1-R6-6-A1
scaffold00005	genBlastG	CDS	6695268	6695444	.	+	0	ID=Acep.Est22-E1;Parent=Acep.Est22
scaffold00005	genBlastG	CDS	6695481	6695621	.	+	0	ID=Acep.Est22-E2;Parent=Acep.Est22
scaffold00005	genBlastG	CDS	6695640	6695705	.	+	0	ID=Acep.Est22-E3;Parent=Acep.Est22
scaffold00077	genBlastG	mRNA	589094	591868	226.686	+	.	ID=Acep.Est3;Name=Acep.Est3;Alias=Aech.VCE6_gi|746871948|ref|XP_011067217.1|-R1-1-A1
scaffold00077	genBlastG	CDS	589094	589291	.	+	0	ID=Acep.Est3-E1;Parent=Acep.Est3
scaffold00077	genBlastG	CDS	589697	590000	.	+	0	ID=Acep.Est3-E2;Parent=Acep.Est3
scaffold00077	genBlastG	CDS	590218	590415	.	+	2	ID=Acep.Est3-E3;Parent=Acep.Est3
scaffold00077	genBlastG	CDS	590513	590691	.	+	0	ID=Acep.Est3-E4;Parent=Acep.Est3
scaffold00077	genBlastG	CDS	590789	590957	.	+	1	ID=Acep.Est3-E5;Parent=Acep.Est3
scaffold00077	genBlastG	CDS	591018	591353	.	+	2	ID=Acep.Est3-E6;Parent=Acep.Est3
scaffold00077	genBlastG	CDS	591459	591585	.	+	0	ID=Acep.Est3-E7;Parent=Acep.Est3
scaffold00077	genBlastG	CDS	591673	591868	.	+	2	ID=Acep.Est3-E8;Parent=Acep.Est3
scaffold00077	genBlastG	mRNA	582281	585630	241.661	+	.	ID=Acep.Est4;Name=Acep.Est4;Alias=Aech.VCE6_gi|746871950|ref|XP_011067218.1|-R1-1-A1
scaffold00077	genBlastG	CDS	582281	582478	.	+	0	ID=Acep.Est4-E1;Parent=Acep.Est4
scaffold00077	genBlastG	CDS	583435	583738	.	+	0	ID=Acep.Est4-E2;Parent=Acep.Est4
scaffold00077	genBlastG	CDS	583961	584158	.	+	2	ID=Acep.Est4-E3;Parent=Acep.Est4
scaffold00077	genBlastG	CDS	584253	584558	.	+	0	ID=Acep.Est4-E4;Parent=Acep.Est4
scaffold00077	genBlastG	CDS	584768	585103	.	+	0	ID=Acep.Est4-E5;Parent=Acep.Est4
scaffold00077	genBlastG	CDS	585200	585326	.	+	0	ID=Acep.Est4-E6;Parent=Acep.Est4
scaffold00077	genBlastG	CDS	585432	585630	.	+	2	ID=Acep.Est4-E7;Parent=Acep.Est4
scaffold00024	genBlastG	mRNA	2169293	2176514	115.583	+	.	ID=Acep.Est5;Name=Acep.Est5;Alias=Amel.VCE6_gi|571546031|ref|XP_006568129.1|-R1-1-A1
scaffold00024	genBlastG	CDS	2169293	2169526	.	+	0	ID=Acep.Est5-E1;Parent=Acep.Est5
scaffold00024	genBlastG	CDS	2170332	2170472	.	+	0	ID=Acep.Est5-E2;Parent=Acep.Est5
scaffold00024	genBlastG	CDS	2170865	2171009	.	+	0	ID=Acep.Est5-E3;Parent=Acep.Est5
scaffold00024	genBlastG	CDS	2172514	2172980	.	+	2	ID=Acep.Est5-E4;Parent=Acep.Est5
scaffold00024	genBlastG	CDS	2173068	2173248	.	+	1	ID=Acep.Est5-E5;Parent=Acep.Est5
scaffold00024	genBlastG	CDS	2173536	2173719	.	+	2	ID=Acep.Est5-E6;Parent=Acep.Est5
scaffold00024	genBlastG	CDS	2173763	2173899	.	+	2	ID=Acep.Est5-E7;Parent=Acep.Est5
scaffold00024	genBlastG	CDS	2175837	2175978	.	+	1	ID=Acep.Est5-E8;Parent=Acep.Est5
scaffold00024	genBlastG	CDS	2176232	2176514	.	+	2	ID=Acep.Est5-E9;Parent=Acep.Est5
scaffold00022	genBlastG	mRNA	4427562	4428410	5.12916	-	.	ID=Acep.Est6;Name=Acep.Est6;Alias=Cflo.Est8b_AdriaLeBoeuf_Masspec-R9-9-A1
scaffold00022	genBlastG	CDS	4427562	4427676	.	-	1	ID=Acep.Est6-E3;Parent=Acep.Est6
scaffold00022	genBlastG	CDS	4427734	4427855	.	-	0	ID=Acep.Est6-E2;Parent=Acep.Est6
scaffold00022	genBlastG	CDS	4427880	4428410	.	-	0	ID=Acep.Est6-E1;Parent=Acep.Est6
scaffold00144	genBlastG	mRNA	4771	6015	48.5834	+	.	ID=Acep.Est7;Name=Acep.Est7;Alias=Cqui.JHE_CPIJ013175-PA.1-R1-1-A1
scaffold00144	genBlastG	CDS	4771	5049	.	+	0	ID=Acep.Est7-E1;Parent=Acep.Est7
scaffold00144	genBlastG	CDS	5092	5188	.	+	0	ID=Acep.Est7-E2;Parent=Acep.Est7
scaffold00144	genBlastG	CDS	5213	5387	.	+	2	ID=Acep.Est7-E3;Parent=Acep.Est7
scaffold00144	genBlastG	CDS	5403	5610	.	+	2	ID=Acep.Est7-E4;Parent=Acep.Est7
scaffold00144	genBlastG	CDS	5641	5674	.	+	2	ID=Acep.Est7-E5;Parent=Acep.Est7
scaffold00144	genBlastG	CDS	5711	5759	.	+	2	ID=Acep.Est7-E6;Parent=Acep.Est7
scaffold00144	genBlastG	CDS	5775	5859	.	+	2	ID=Acep.Est7-E7;Parent=Acep.Est7
scaffold00144	genBlastG	CDS	5881	6015	.	+	2	ID=Acep.Est7-E8;Parent=Acep.Est7
scaffold00061	genBlastG	mRNA	216600	216962	23.4723	+	.	ID=Acep.Est8;Name=Acep.Est8;Alias=Hsal.VCE6_gi|749787186|ref|XP_011147158.1|-R10-10-A1
scaffold00061	genBlastG	CDS	216600	216683	.	+	0	ID=Acep.Est8-E1;Parent=Acep.Est8
scaffold00061	genBlastG	CDS	216714	216962	.	+	0	ID=Acep.Est8-E2;Parent=Acep.Est8
scaffold00090	genBlastG	mRNA	371775	372477	24.7446	+	.	ID=Acep.Est9;Name=Acep.Est9;Alias=Hsal.VCE6_gi|749787186|ref|XP_011147158.1|-R8-8-A1
scaffold00090	genBlastG	CDS	371775	371867	.	+	0	ID=Acep.Est9-E1;Parent=Acep.Est9
scaffold00090	genBlastG	CDS	371901	371946	.	+	0	ID=Acep.Est9-E2;Parent=Acep.Est9
scaffold00090	genBlastG	CDS	372161	372477	.	+	2	ID=Acep.Est9-E3;Parent=Acep.Est9
