# Supplementary material for: Molecular evolution of juvenile hormone esterase-like proteins in a socially exchanged fluid
Source: Sci Rep. 2018 Dec 13;8:17830. doi: 10.1038/s41598-018-36048-1 (PMC6293014; doi:10.1038/s41598-018-36048-1)
Supplement: Supplementary file 2 — Supplementary File 1 [file 41598_2018_36048_MOESM2_ESM.zip › our-gene-annotations/having-genomic-sequences-as-refrences/Acep.Ests-CDS.fna]

>Acep.Est12
CGGACAGTCCAAACTGTCTTCCTCTGCAGAAATATCATGAAGTGCTTGTTCGTTATCCTCTTCGCTGCGT
GCGTCGCTGTCGTGCTCGCCGATGACAATCTCACCGTCACCGCTCCAATTGGAAGAATTCGCGGTTCCAT
GATCATCTCCAGATTAGGCAAAAAAATCTATTCTTTCCGCGGTGTGAGATACGCCGAACCGCCGACTGGA
CAGCAACGTTTCCAAGTAAAGCATCAGATATTGTCTACAGGGTTGCGAAAAGGACCTGCCTGTCCAGCAT
TATTCGAACAGAATATAATGGAGGATTGTCTCCGTGTGAACATCTATACAACGAAAAACGATTCAGTGAA
AAGACCCGTACTAGTATTCTTCCATCCCGGTGGTTTTTACTTATTCTCAGGCCAAAGTTCTAACTTCGGA
CCTCAGTACTTGCTGGACAAAGACATCGTTCTTGTCACTGTCAATTATCGTCTCGCGTCACTAGGTTTTC
TGAGCACAGGCGATTCGAAGGCACCGGGTAATGTCGGACTGAAGGATCAAGTTGTAGCGCTTCGATGGGT
CCAGAGGAACATAGCTGTCTTTGGCGGCGACCCCGATAGTGTTACTATATCCGGCTATAGCGTTGGTGGA
ATAAGCGTATTATTACACATGGTCTCACCAATGTCTAAAGGATTGTTCCATCGGGCGATCATGATGAGCG
GCTCGATGATGATAGAACCGTATCCGACTGAACAGTTGCATGTGGCGAAGAAGCAAGCCGAATTGTTGGA
CTGTCCAACCGATACCACTGGCTCTATGCTGATCTTGGCACATCATGACGATTTGCAATATCTGTTCTTT
ATGAAAGTCAAATTTCCATTCCTCCAAAACGATGATCCGGAAATTCCTATAATGGAACTTATGACAAGCA
TGTGGTCGAACTTTGTCCAAACCGGACAGCCGGTGTCTCCAGCTTTGGCAGAGAATGTTACATGGGATCC
ATATCTATTAGAAAAAGACAATTATCTGGATATCACTGAGGAACCAAAAATGAAGACAGGGCTTTATCCC
GACAGAATGCAAAAATGGGATAGTTTGTTTCCTTTAAATCTAAATTAA
>Acep.Est22
ATGTTCGATCAAATTGCCGCCCTTGACTGGATAAAACGAAACATCAAATATTTCAACGGCTCGCCCAATA
ATATTATCATCTTTGGTCACAATTCCGGTGCCATAAGTGTAGGACTGCATATGCTGAGTCCTCTCAGTAA
AGGGAAATTCCACAAGGCGATTGCTATGAGCGGGGACCCGATCGTCGACATTATAACCAATAAATTCGGC
TGCGATCGACGACCGACCAGTAAGCTGATGGAATGCTTACGTCGACTATCAGCCGATTTCTTAATCAAGC
ACTCATCTGACATCGAGAGCTGGGGCCCGATCGTCGACACGGACCCATTTCTTGCGCAACATCCTAGGGA
CATCTTGGAAAATGGTAATGATAATGTTATATGA
>Acep.Est10
ATGCCGGAGCCAGCAGAATCTTGGGAAGGCACGTACGATGGGACCTATCATCGTTCGTCTTGTCCTTTCT
TTTGTACAATACAACAAGATATAGTTGGCGAGGAAGACTGTCTTTTTCTTAACGTTTACACTCCGATATT
GGATAAAGATGCTTGTAAAGCTGTTATGATATGGTTCCATGGTGGTAATTTCAATCATGGCATGGGCGAT
GATATATTCTATGGTCCTGACTTTTTAATCGAGCAAGATGTTGTTCTTGTGACGCTTAATTATAGATTAG
GTGTAATTGGATTTTTAAATACTGGCGATGAGAATGCGCCCGGTAATGCTGGTCTAAAAGACCAAGTAAT
GGCGCTGAAATGGGTCAAGGACAACATACATTACTTCGGTGGCTGTCCCAACCGAGTTACGATCTTTGGC
GAAGATGCAGGCGCAAGTTCCGTCCAGTTTCACATGATGTCTCCTATGTCCGACGGTTTATTCAATAAAG
CTATCTTGCAAAGTGGAAGCGCGGTAAATACATGGGCGATATCTTACGATGCCAGAGATGTAGCCTTCAA
ATTGGGCGAGAAGCTCGACATTGAGACTACTGATTCTGCTGAGCTAGTTGTTAGACTCGCAGAATTTTCT
CCGAAAGAATTAATTGCGGCCAGTGATGATTTACCATTCCTTAAACAAGTATTGCGTTAA
>Acep.Est6
ATGCGGACGTCCTCCTCCTCTTTGCCGAGGAAGAGGAAGAGGAAAGACCTCTCACCTCCCGACACCGTCC
TTTTCACCGGCGACTGGCGATCGTCAGTTAAACATGTCTTTCGACAGCACTGTCTTCTGCAGCTCGATAT
TATCGTATCGTATCGAACGCGGTATATTTTTCACCGGGAACAGGATGTTTGCTCGACGTGTCATGAGGTT
CCTAGGAAGCTGGGGAATCGCCAAACAAACGGGATTTCCGGTGAACGATGCTATGAACGAAGAAAGCGGA
AAGGAGGCAAATGCGACAAGGGAAGTGACGACGAAGAAAATAAACAAGAAAGACGACGAAATGCGAAGGA
TATTGCGAATAAGGGGATTTTTCGAAGAGTCCTATCTGATGGCGGTATCGCCAAAAGCGTCTTCCTGCTG
GCGCTTCTCTGCGCCCAGTGCTGCCTGGCAGGTACCGAAGCTCTGGCCGGCACTCAAAAGTACTGTACCA
GAACAATTAAAACGCGATACGGTATCCTGCGCGGCATCGAGACTTATTACGGCGTACCGTACGCGACGCC
GCCACTCGGAGCGCTACGTTATATGCCGCCGGTTACCCCGACACCTTGGCGCGGCATCAAGTTCGCCGAT
ACCATGCCGCCGGCCTGTCCGCAGCTGGTGCCACTACTGGCCAATCAGAGCGAAGACTGCTTGTATTTGA
ACCTCTATGTGCCCAAAGCTCCTCATGGTAAGTCGGACGTTATCCTAAAGAATGGTCGTACTGCCTAA
>Acep.Est5
ATGTCGTCGCTTCGTCTTCGGTTGAACGAAAGGATTTGGCTACGTATATGTGTTCTCATGTTCCTGTTTA
TTTTCATTGACGGTTTGTTCATGGATTCCGAAAATCGACTTCTCGTCAACACGAAATGGGGCCTCTTTCA
CGGCAAGTGGAGCAGGACTGTACGCAATCGGTCAGTCGCGAATTTTCTCGGCATACCATATGCTCTGCCC
CCGATAGGTGATTTGAGATTCAGAAGCCCGCAACGATGGAATCACACGTGGACAAAGGTTCGCAACGCTA
CGGTCGATGGGCAAAAATGCATTCAAACTGATATAAAAACTTTCAAAATTGTCGGTAGTGAGGATTGTCT
TTATCTAAACATCTTCATTCCCTATAAATCGACGAAACTACCGGTTTTAGTCTTTGTGCATGGGGGTGCA
TATGTAACAGGAAGTAGCGATAGTAATCTGTATGCGCCGGATTATTTGTTGGAGCAGGATATAATCCTTA
TCACGCTGAATTATCGACTTTCTGTTTTAGGGTTTTTCAGCACAACGAATCAAGTCGCGCCAGGTAATTA
CGGTCTTAAAGATATAAAAATGGCTCTCGAATGGATACAAGAGAATATTCACAGCTTCGATGGGAATCCT
GAATCGGTGACCCTTATGGGACACAGTTCCGGTGCAGCGGCGACTCATGTTCTTGCTCTGTCAAAGAAAA
CCGAGAGACTCTTTCACAGATACATTTTATTAGGGAGTTCCACTTTAAATCCATTCAGCATTCATCCTCC
AAAAAGATATAGACAAGTATGTCTGAAATTGGCAAAACTTGTTGGCTGCCTGTTGAAAAAAGACGATGAC
ATAATTACGCCGAATGAAACACTTATCTTCGATCTGACCACAGAAGACATTTTATATCCGGGTTATAAAG
TAAAAAACGACGAAGAGATAATGAAATGCATGAGAACGATTGATGCGAAAAGATTAGAAGCGATGACGCG
TTCTTTCTTTGTTTGGAGGTCACATTCGTGGTTTAACTTTGGTCCTACATTGGAAGATGACTCAGAGGAC
GCCATTATGACTGTGCATCCAATAAAAACAATAAAGGCCGGATTGTTTCGCGATATACCGGCGATAATAC
AAGTCGTGAAGGACGAGGGTTTAGTAAAGACACTCGGTACTTTTACGAATCCCGACGCCGAGGACGAATT
AATGATGAATTTCGAAAAATATTTGCCTTACTTTACGGAGTACCACGAAGTGATTTCCAACACTACCGTT
TTCGCTTCTGCAATAGAAGATTTTTATTTTAACGGAAATGTGATGTTGGGTCTTATGAATAATATTACAG
AGGTGAGTTCTAGGATGAATACTGATGCTATAATATGGCCGATAATTAAAGCTGTACAATATCAGTCAAA
TCTAGGAAACGCCAGCATTTACTTTTCCTTCTTCGCGTACGTAGGCACATTTTCGAACACCTTCGCTTCA
GGCGTCCCCGTTGCTTATGCTGTTTCACATGGCGATGAATTAAACTACTTATTTCCTATATTGAATAATA
TGTACAAAAATATGTTATTGTACAATACACAGAACGATATTACTATGATTAACATCATAACAGAGATGTG
GACAAGTTTCGTGATAAATGGAATCCCGAAAGCATGGCAGATCCCGGAATGGCCCAACTACCGCAATCAT
CAGTTCATGAGATTCGGGATTGACAGATCGCCGGAAACTGTGGTGCAAGTTGATTTCCTGCCTAACAGAA
TGAAATTTTGGGAGAAACTGATGAACGAATCAGTGGAATCGGCGAACGACGTGTTTGTTAGCGAATTACC
GGAAGACATAATTATCAATAATAACGCTAACGCAATCGATTATAGGTTAACAGTTCAGTTCGCATCATTA
GTGATAATTTTTATTTATGTATGA
>Acep.Est19
GAACCATGGTCCGGTGAAAGAGATGCCTCGAGGTATGGAAATGTAGCTCTTCAAGTAAATGTTATCACAC
ACGAAGTTATAGGCAATGAAGATTGTCTTTATTTAAATGTGTTTACTACGAAAATCGAATCTTTGGAAAA
GCGTCCAGTAATGGTATGGACACGTTCTGGTAACGCAGACTGGTATGGTCCCAATTATATCATGCAAAAA
GACATAGTATTGATTACCCTGAATTATAGATTAAACATTCTGGGTTTTTTGAATCTCAATGATAAAGTGG
CAGCAGATAATCAAGATCTGAAAGATGTTTTATTCTTAAAAATAATTGATGCAAAAATACTTACGAAAAA
TGTACAATGGTCACTACGCACAGAAGAAGAGAGATTGAATTTTAGCCTATGCTTCACACCTAGTCTGGAC
AGCGATTCACCGAATTCATTTTTTCCTAAACATCCAAAGGAATATATAAATCGCGATTCATCTATAATAC
TGAAAATCTATAATTATAATTACACTTTTAAAATTGTTTCAGACATAAGCAAGGAAAACCTGGAAAAAGT
AAATACTAATTTAAAAAAAACAATATTATCAAATGTGTTATCCAAGTTACCTGAAATAGGAATTACTGTC
GAGGAATTAAGATCTTTATATTTCGGAAAAAGAGAAATATCAGAAGAAACTTTGACAAATTATGCATATT
TCTTAGAAGACGAATTTTTGACACGCGATATAATGAATGTGTATAATGTATGTGAATTGCAAAAGTCTTC
TGGTAGTAAATCAACGTATCTATATCATTTCAATTATGAGAGCGAAAGTTCTCTTCCGAAAAAGTTGCAA
CATATCAAACTTCCAGGAGTATGTCATGGAGAGGAATTATTTTTTCTATTTTGCCCACAAGTTGCAAAAA
AGTTGAACTTATCTTTACCCAAATCTGATTCAAAAGATCACAAAATAATAAATTATCTTACGCAAATGTG
GACAGATTTTGCTAAAACAGGAAATCCAACCCTTATTACAAATTTATGGTTACCATTAACTAGTCCACAA
AACGAAGACTATAATTATCTAAATATTGATTTAAATCCAGAAATGAAAATTTTTCATAAAGGAAAGGAAT
TGGGAAAGTCGTAA
>Acep.Est20
TTAGGTTTTTTGAACCTCAACGATGAAGTAGCAGCAGGTAATCAAGGTCTGAAAGATGTGGTCTTAGCAT
TAAAATGGGTTCAAAACAATATATTACAATTCAGTGGAGATCCAGAAAATGTTACTATCTTTGGAGGAAG
TGCTGGCGGAGCCATCGTACATTGTCTAGCTCTGTCTCCATTAGCTAAAGGTTTATTCCACAAAGTGATT
TCACAAAGCGGCGTCATTTCAAATCCTTGGGCCTTCTATGAATGGACGGACATAGGTTTTCGACTTGTCA
AAAAGCTCGGAAAGGAAACATCAGATCCAAAAGTCGCATACGAATTTTTAAAAACAATAGATGCAAAAAC
ACTTATGAAAAATTCACAACGATCAATTTTCACAGAAACAGAGAGATTGAGTTTTACCATGTCCCTTTTC
ACACCTACTCTGGACACTAAGTCACCAAATCCATTTTTTCCTGAACATCCAAGGGAATATATAAGCCGAG
GAATTCAAATGCCCTTCATTTTAGGATTTAATCGTAATGAAGGAATATTTCTTTTAAAAGGCATTGTTTT
CGGAGGTAATATAAACGATAAAGACTTGGGAAAAGTAAATACTGATTTTAAAAAAGCAATATTATCAAAT
ACATTATCCAGGTTATCTAAAATGGGAATTACCATCGAGGAATTAAGAGCCTTATATTTTAAAGGAAAAG
CAATATCAGAGGAAACTTTGACAAATTATGCAGATTTCTTAGGAGATCAATTTTTCGTACGTGATATAAT
GGAAGTATGTGAAATGCAAAAGTCTTCTGGTGGTTATAACTCTACATATTTATATCATTTTGATTATAAC
AGCAAAACTATTATGAAAACAATGTTAAACATCAAAGTTGATGAAGGAGTGTGCCATGGAGAGGATTTAA
GTTTCCTATTTTGTCCAGAGGCAGCAAAAATGTTGAACTTATCACTACCTGAACCTGGTTCAGATAATTA
CAGAATAGTAAATTACTTCACGCAAATGTGGACGGATTTTGCTAAAACAGGAAATCCAACGCCTACTACA
AATTTATGGTTACCAATATCCGGTCCAAAAAACAAAGACTATAATTATTTAAATATTGATTTAAATCTGC
AAATGAAAACCTTTCAGAAAGAAAAAGCACGCTGGAATTGGGAAAATTGTAAAAAAACGTTCTAA
>Acep.Est17
ATGAGCGAAATAAAAGTACAAGTAGCTGAAGGAAAATTGGTCGGAGTCGTCGTAAATGGTTACAACGTTC
ATTACTTTGCCTTTCGCGGAATACCATATGCCAAACCTCCAATTGGCGAACTTAGATTTCAGGATCCAGT
ACCAGCGGAACCATGGTCTGGTGAAAGAGACGCGTCAAAGTACGGAAATATAGCTGTTCAAGTAGAGCTT
GTCACACATAAAATTATAGGAAATGAAGATTGTCTTTATTTAAATGTATATACTACAAAAATTGAATCCT
CGAAAAAGCGTCCAGTAATGGTATGGATACATGGTGGTGGGTTTATTATAGGTTCCGGTGATGCAGCTTG
GTATGGTCCCGATTATATCGTGCAAAAAGACGTAGTATTGGTTACTTTGAATTATAGATTAGGCGTTCTA
GGTTTTTTAAACCTCAACGATAAAATGGCAGCAGGTAATCAAGGTCTGAAAGATGTAATCTTAGCATTAA
AATGGGTCCAAAAAAATATATTAAAATTCGGTGGAGATCCAGGAAATGTCACTATTTTTGGAGAAAGTGC
TGGTGGAGCTATTACACATTGTCTAGCTCTGTCTCCGTTAGCTAAAGGTTTATTCCATAAAGTGATCGCA
CAAAGTGGCGTTGCTTCAAATCCTTGGGCCTTCCACGAATGGACTGATCATGGTTTTCGGCTTGCTAAAA
AACTTGGTAAAGCAACATTAGATCCGAAAGTCGCATACGAGTTCTTGAAAACTATTGATGCGAAAATACT
TATAGAAAATTCACAATTGCGAATTTGCACAGAAGCAGAGAGATTGAGTTTTACCTTTTGCTTCACACCG
AGTCTGGACACTAAATCATCGAATCCAATTTTTCCTAAACATCTAAAGGAATATATAAACCACGGGGTTC
AAGTGCCCTTTCTTTTAGGATTTACTAATAATGAAGGGACATTTATGTTACGTAGCGACTTTTTTGGAGA
TATAAGCAAGGAAGATTTGGAAAAAGTAAATGCTGATTTTAAAAAAGCAATATTATCAAACGTATTATCC
GAATTACCTAAAATAGGAATTACAGTCGAGGAATTAAGATCTTTATATTTTGGAAAAAGAGAAATATCAG
AAGAAACTTTGATAAATTATGCGTATTTCTTAGGAGACGAATTTTTGACACGCGATATAATGAATGTATG
TGAGCTGCAAAAGTCTTCTGGTGGTTATAAATCAACGTATCTATATCATTTCGATTATGAGAGCGAAACT
TCTCTTATGAAAAAAGTACAACGTTTCGGGCTTCCAGGAGTGTCCCACGGAGAAGATTTATTTTTCTTAT
TTTGTCCAGAAGTTGCGAAAGCAATGAACTTGTCGTTACCCAAATCTGGTACGGATGACTATATGATGAT
AAATTACTTTACGCAAATGTGGACGGATTTTGCTAAAACGGGAAATCCAACGCCTACTACAAATTCATGG
TTACCATTAACCGGTCCAGAAAACGAAGACTACAATTATCTAAATATTGATTTAAATCTACAAATGAAAA
CGTTTCGTAAAGGAAAGGAACGCTGGAATTGGGAAAGTCATAAAAAAACGTTCTAA
>Acep.Est18
TACATGATGAATGAAACAAGAGTACAAGTGGCTGAAGGAAAATTGAAGGGCGCTGTTGTACATGGTAATA
ATGTTAGATACTTTGCTTTTCGCGGAATACCATATGCCAAACCTCCGATTGGCGAACTCAGATTTAAGGA
TCCAGTACCAGTGGAACCATGGCACGGTGAAAGAGATGCCACGAAATATGGAAACATAGCTGTTCAAATA
AACCCTACAACACAGGAAATTGTAGGCGATGAAGATTGTCTCTATTTAAATGTGTACACTACAAAAATCA
AATCTTCATGCACGAAAAAACGCACGGTAATGGTATGGATACACGGTGGTGGCTATTTTGTAGGTTCCGG
TAATCCAGACTGGTATGGTCCCGATCATTTTATGCAAACAGACGTAGTATTGGTTACCATGAATTTTAGA
TTAAGCTCTTTAGGTTTTCTGAACCTCAATGACGAAGTGATAACAGGTAATCAAGCTCTGAAAGATGCGA
TCTTGGCATTAAAATGGATTAAAAAAAATATAATAACGTTCGGTGGAGATCCAGAAAAAATTACTATCTT
TGGCGAAAGTGCTGGTGCATCCACAGTACATGCTCTAGCTCTGTCTCCGCTAACTAAAGGTTTATTCCAC
AAAATAATCGCACAAAGCGGTGTCATCTTAAATCCTTGGGCCTTTAATGAAGTGACGGACACAGGTTTTA
GGCTTGCCAAAAAACTCGGAAAAGAAACATCAGATCCAAAAGTCGCATACGAATTTTTAAAAACAGTTGA
CGCAAAAACACTTATTAAAAATTCACTATGGGCAATTAGTACTGAATCAGAGAAATTGAGTCTTACTCTA
CCCTTCACGATCACTCTGGACAGCAAGTCATCGAATCCAGTTTTTCCTGAACATCCAAAGAAATATGTAA
GCCGTGGGATTCAAATGCCCTTCCTTTTAGGATTTAATCGTGATGAAGGAATATTTCTTATTCGTAGCAA
CTTTTTCGGAGGTAATAAAGAAAAAGTAAATGATGATTTTAAAAAGGCAATATTATCAAATGTATTATCC
GAGTTACCTGAAATAGGAATTACTGTCGAAGAATTACGACGCCACTACTTTGGAAATGAAGAAATAGCAG
AAAAAACTTTGAAGAATTATTCAGATTTCTTAGGAGATGAATTTTTCGTACGCGGCATAAGAGATGTAGT
TCAATCGCAAAAATGTTCTGGTCATTTTAAATCGACATATTTGTATCATTTCGATTATGAGAGCAAAACT
TCCCTTTTTAGAACAGTGTTAGACATCGGACTTCCAGGAGTAAGCCATACAGAGGATTTAGGTTACCTAT
TTTTCCCAGAAGCTGTAAAACCATTTAACCTTACGTGTCCTAAACCGGGTTCAAATGATTACCAAATAGT
AAATTACTTTGTGCAAATGTGGACGGATTTTGCTAAAACAGGAAATCCAACGCCGAGTACAAATTTATGG
TTACCACTAACTGGTCCGCAAAACAAAGATTACAATGGTTTAAATATTGATTTAAATCTAAAAATGGAAA
CCTTCCATTACGGAAAGGAACGCTGGGATTGGGAAAATGTTTAA
>Acep.Est16
TCTTTCAGCGTATACATGATGAATGAAACAAGAATACAAGTGGCTGAAGGAAAATTGAAGGGCGTCGTTG
TACATGGTTGTAATAATGTTAGATACCTTGCTTTTCGCGGAATACCATATGCCAAACCTCTGGTCGGCGA
ACTCAGATTTAAGGATCCAGTACCAGTGGAACTATGGCATGGTGAAAGAGATGCCTCGAAATATGGAAAT
ATAGCTGTTCAAATAAACCCTGTAATACAGGAAATTGTGGGCGATGAAGATTGCCTTTATTTAAATGTGT
ATACTACAAAAATCAAATCCTCGGAAAAATGCATGGTAATGGTATGGATACACGGTGGTGGCTATTTTGT
AGGTTCCGAAAAAAAATTAATGCTTTCAGGTTTTCTGAACCTTAATGACGAAATGATAACAAGTAATCAA
GCTCTGAAAGATGTGATCTTGGCATTAAAATGGATTAAAACAAATATAATAGCATTCGGTGGAGATCCAG
AAAAAATCATTATCTTTGGCGAAAGCGCTGGTTCAACCACAGTACATGCTCTAGCCCTATCTCCGCTAGC
TAAAGGTATTTTGGACACAGGTTTTATGCTTGCCAAAAAACTCGGAAAAGAAACATCAGATCCAAAAGTC
GCATACGAATTTTTAAAAACAGTTGACGCAAAAACACTTATTAAAAATTCATTATGGGCAATTAATACTG
AATCAGAGAAATTGAGTTTTACTCTACCCTTCACGATCACTCTGGACAGCAAGTCATCGAATCCAGTTTT
TCCTGAACATCCAAAGGAATATGTAAACCGCGGAATTCAAATGCCCTTCCTTTTAGGATTTAATCGTAAT
GAAGGAATTTTTTTTATACGTAGCAACTTTTTCGGAGGTAATAAAGAAAAAATAAATGATGATTTTAAAA
AGGGAATATTATTAAATATATTATCCGAAGATGTAATTCAATCGCAGAAGTATTCTGGTCATTTTAAATC
GACGTATTTGTATCATTTCAATTATGAGAGCGAAACATCCCTTTTTAGAACAGTATTAGACATAGGACTT
CCAGATATATTCCACACAGAGGATTTAGGTTACCTATTTTTCCCAGAAGCTGCAAAATCATTTAATTTTA
CGTGTCCCAAACCAGGTTCAAATGATTACAAAATTGTAAATTACTTTAAATCCAATGCCGACTATAAATT
TATGGTTACCACTAACTGGTCGCAAAACAAAGACTACAATGGTCTAAATATTGATTTAAATCTAAAAATG
GAAACCTTCCGTTATGGAACGCTGGGATTGGGAAATTGTTAA
>Acep.Est11
ATGGATAATAATCGAGTAGACGTACATGTATATGAGGGAAAATTAATCGGTATCGTTGAGGAAGCTGTCC
ATGGTGATCATTACATCGCGTTCCGAGGAATACCATATGCGAAACCACCGGTTGGTGAACTAAGATTCAA
GGATCCGCTGCCATCAGAAAGATGGGTCGGCGACAGAGATGCCTCAAAATATGGAAATATCGCTGTTCAA
GTTGATTTACTAACACGTGAAATAATAGGTGATGAAGATTGTCTCTACCTAAATATATATACTATAGATA
TCGTGAAAAAACGTCCAGTTATGGTGTGGATACATGGTGGCGCTTTTATTTGGGGTTCTGGTAATGCAGC
CTGGTATGGTCCCGATTACATTGTTCAAAAAGATGTAGTACTCGTTACGCTAAATTACAGACTAGGAGCT
CTAGGTTTTCTAAACCTCTACGACAAAGTAGTAACGGGTAATCAAGGTCTGAAAGATGTGATTATGGCGT
TAAAATGGATTCAAAAAAATATATCACCATTTGGTGGAGACCCGAATAACGTCACTATTTTTGGCGAAAG
TGCTGGTGGAGCTATCGTGCATTATCTAAATCTATCTCCGTTAAGCAAAGGTTTATTTCACAAAGCAATC
TCGCAAAGCGGTGTCGCCTCGAATCCTTGGAGTTTGACTGAATGGACAAACAAAGCGATGAGCAGAGGTT
TTCAACTTGCGGAGAAACTTGGAAAGGTCACATCAGATCCAAAAGTCGCTTATGAGTTTCTTAAGACAAT
CGATGCAAAAAAACTCATAAAAGTTGGACAGAAGTTTCTTGCCACACCATTAGACCGTCTACAACATGTT
TTAATATTTACACCTACTTTGGATTATGAATCACCGAATCCATTCTTTCCGGAACATCCAAATACGTTAA
TACAACGCGGAGTTAAAGTGCCATGGCTTTTAGGAAATAACAGTTGTGAAGGATCTTTTTTCATATGCAG
TACACTTTTCGGACAAATAAGCAAAAAAGCTCTTAAAGAAATTGATTCTGATTTCACGAAAACCATAATT
CCTAGAGCTTTATCTACAATGTCAAAAATACCGATCACAGTTGAAGAGTTACGATTTTTATATTTTGGAA
ATAAAGCAGTATCAGAAGAAACTTTAATGAATTACGCTGATTTTCTTAGCGATGTCATGTTTAATCGTGG
TATCATGGAAGCAGTTGATATTCAAATGAGTTCTGACAGTTACACGCCAACATATCTGTATAAATTTTCA
TATGAAAGTAAAACTTACGTCGGAAAAGAAATATTAAAGGTTACGCTGCCAGGAGTGACTCATGCCGAAG
ATTTATTTTTTTTATTTTATCCTCATGTAATGAAAGAATTCAATTTGTCATCACTTCTATCTAATTCGGA
TGACTATAAAATGATAGATTGCTTAACCCAAATGTGGACAAATTTTGCTAAAACAGGAGATCCAACGCCT
ATTATTACGAATTTGACTCCTACTAAATGGACTCCACTAAAATCTGGAGATATGTGTGATTATTTAAATA
TTGATCTTGTTCCTCGCATGGAAAACATTCGTAAAGGAGAACGACGCTGTGATTGGAAGAATATGAAACA
CAAACTATGA
>Acep.Est1
ATGGATAACAGAATTGAAATACACGTGCAGGAAGGAAAGTTAATTGGCATCATAGAAAAAGGTGTTAATG
ATGATTATTACATAGCTTTTCGAGGAATACCATATGCGAAACCACCGATTGGAGAACTTAGATTCAAAGA
TCCGGTACCAGCAGAACCATGGTCCGGTAAAAGAGACGCTTCAAAATATGGAAACATCTCCGTTCAAATA
AATAATGTTACACATGAAATTAAGGGCAGTGAAGATTGTCTTTATTTAAACGTGTACACTACGAATATTA
AACCTTCGAAGAAACGTGCAGTAATGGTGTGGATACATGGTGGTGCTTTTTCTCAGGGTTCTGGTGATGC
AATCATGTACGGTCCCGATTATATAATACAGAAAGATGTAATTTTGGTTACCTTGAATTATAGACTAGGC
GTTCTAGGTTTCCTGAATCTCTACGATAAAGTGGCGACAGGTAATCAAGGTCTGAAGGATGTGATCATGG
CGTTACGATGGGTGCAGAAAAATATATCAGAGTTCGGAGGAAATCCAGATAATGTCACTATTTTCGGCGA
AAGCGCTGGCGGAGCCATCGTACATTATTTAACTCTGTCTCCGTTAGCTAAAGGTCTATTTCATAAAGCG
ATATCACAAAGTGGTGTCGCAACATGTCCTTGGGGTTTAATTAAACAATCACGTTCGATGAATAAAGGTT
TTCAACTCGTGAAGCTACTCGGAAAAACTACTACAGATCCAAAAGTCGCTTATGAATTTCTCAAAACAAT
TGATGCTAAAAAACTGATAGAAACTGAACAAAAGTCTCTCACGGAAACTGAGAATCTACAATATAGTTTA
ATATGTTCACCGACTTTGGATCACGAATCATCGAATCCAGTTTTTCCGGAAGATCCAAAAACGTTTAAAC
ACCGCGGTGTTAAGGTACCATTCCTTCTGGGTTTTACCAGTTGCGAAGGATCTTTTCTTCCATGCAGTAA
CTGGAAAGGGCATATAAGCAAAGAAAAGCTTAGGAAAATCGATTCTGATTTCAAAAATGCTATATTGCCT
GAAACTTTATCTACGTTACCAATTACAGTCGAGGAATTACGATCTTTATATTTTGGTGACAAAGCAATTT
CAGAAGAAACTCTAACAAATTACGTTGATTTTCTCAGCGATGAATTCTTCTATCGTGGTATAATGGAAGT
AGTGGATATTCAGACAAAGCTGAATAATAATGACAAGAAAGCGACGTATCTGTATAAATTTTCATACGAG
AGTGACTCTTCTTTTATAAGAAAAATATACAATATTCAATTTCCAGGTGTGTCACATGCTGAGGAACTGG
TCTATTTGTTTTATTTTAATATGTTAAAAGATTTCGGCATGTCATCACCTGCAATTGATTCAGAAGACTA
TAAGATGATAAAATGCTTAACACAAATGTGGACGGATTTTGCTAAAACAGGAAATCCAACGCCTGTTACA
AATATGTGGTTACCCGTGAGCGATTCACAAGATGGAAAATACAATTACCTAAATATCGATACAATCTTGC
AAATGAAATTTTTCCGTAAAGGAGAAGAAAGATGGGATTGGGAAGAGAAAAAAAATAAGTTATAG
>Acep.Est8
GGCGCCACTGTGCGGCCGCGAAACTCAAGGATCTCTGCGACCCTTTTTTCAGGTGGCTTCTATTCCGGCT
CAGCCACCCTCGACGAGAACGTAATCATGGTGTCGATGCAATATCGCGTGGCTAGTCTCGGCTTCCTGTA
CTTCGGCACGTCCGACGTGCCCGGTAATGCTGGGCTCTTCGATCAGATGATGGCTCTGCAATGGGTACGC
GACAACATCGCCGCGTTCGGCGGCAATCCTGAGAACGTGACGCTCTTCGGCGAAAGCGCGGGCGCGGTCT
CCGTCTCCTTACATCTTCTGTCCCCGCTGTCCAGGTTAGTTTTAATCCGATAA
>Acep.Est21
AATCAAGCCATCATGCAATCGGGCTCAGCGACCGCGCCATGGGCGATAATCTCGCTGGGTTGCCCGCATG
ATCGCCACAATCTGCGTGAAGCGATCGACTGCTTGTTGACGAAGGATGCGGAGGAACTGGTGAAGAACGA
GTGGGGCACCCTCGGAATATGCGAGTTCCCGTTCGTGCCGGTGATTGACGGCGCGTTCCTCGACGAGACT
CCCCAACGTTCGCTCACCAACATCCTCATGGGTTCCAACACTGAGGAAGGCTTCTACTTCATCATCTATT
ATCTGACGGAGTTGTTTCGCATTGACGGTGCCGAGGACGTGAAGGTGACGCGCGATCAGTTCATCAGCGC
CGTATCCGAGCTGAATCCCTACGTAAATCAAATTGGCCGTCACGCCATCATCTACGAGTACAGCGACTGG
CTGCATCCAGAGGATCCGCACGCGAATCGCGACGCCCTTGATAAAATCGTCGGCGACTATCAGTTCACTT
GCAATGTCAACGAATTTGCCGGCCGATACGCCGATACCGGCCACACTGTCTATATGTATTATTACAAGCA
CAGGTAA
>Acep.Est2
TTCTTAGAGAAGAAAACGTTAAAAATGAGAGAATGTCGAAATAATATATTCATCCAACTGGGCCTTATTT
GCATCTTCGTGTTTAATGTGGTCTGCGGTAACCCACCAATTGCAAAAACGTCGAATGGTACGTTATATGG
AACAACAATGCCCACTCGACTTGGAAGAAATATTTATGCATTTCTGGGAATTCCCTATGCTGCACCGCCA
CTTCAGAAACTCAGATTCAAGCCACCGCAACCCCCAATCGCTTGGAATGGCACTCTACATGCTACAACTA
ACGCCGACATATGCACGCAACGAAACATATACGTCGATCAGAAGGAAATTGTCGGCAACGAGGATTGTCT
TTACCTGAACGTCTACACGCCATGCATACAATGTACTGAGGAACACTCGAATTTAAATCATGATCCGGAA
CAACAGCGGCAAAAAGTCTTCGCCCGATTCCCAGTTATGATTTGGTTCCACGGTGGTGGATGGATTGCTG
GTGCTGGTCACTCTGAATATTATGGGCCCAAATTCTTACTGGATTTTGATCTCGTCCTCGTCACCGTCAA
CTTCCGGCACTACTTAACTCGTTTTTACGACCGAGAAATGTTTTACGTTTTTCTCAATCACGTAGGACTT
TTTCATCGCGGTATTTCTCAGAGTGGCAACTTCTACAATCCGTGGACTTTAACGTTACCTGGAATTGCCA
GAATGAGAGCTATGACTTTAGGTAAGCATTTAGGATGTAGCACCGAAAATTCCAAGGATCTCATTGAATG
CCTACAAACGAAGAGCGCAGAAGAAATCATTGGTACCGACCAACTTTTCAAGAAATTTGGTTACTGCCCA
ATGATACCATTCCGACCGGTAATCGAACCTGAGCACCCAGGTGCCTTTCTGATAGAGGATCCCCTAATTT
CTGTACGAGAAGGCCGCCTCCTCGACGTACCCTGGATGACAGGAATCACTTCGGAAGAAGGAGCTATAAA
AGTAGCAGATATATATGGGCGGAAACAAAACGTGAAAGAATTGGAGACTAACTTTAACAAAATTGTGCCT
ATGAGTTTATTATATGACGAGAGATACAACGTCACGAACGAGGATTTACGAAATGAGATAACTGTCACTA
TTCGCAATTTCTATTTCGGCTACAATGCTATCGACTACACCGAATATTCCAGATTAAAAGTCGTCGATAT
GTACAGCGACTCATGGTTTAACCATGGTACTCACGAAGCTGTGCAAGATTTTATTGTGAATCAAACTTCA
CCAGTCTTTTATTATTACTTTGCTTATAAAGGAAGCGTATCATTCAGCACGATATTTGGCGATCCAGTAA
GAGATTATGGAGTATCGCACGCGGATGATTTACAGTATTTGTTCCCTGTGGGTGAACAATTGTTTCCGAA
CACGGTGTTGTCTGAGGAAGATCACAAAATGATTGATATAATGACTTATATTTGGTACAATTTTGCAAAT
TCCGGTAATCCCACACCAAAAATTACTAAAGCGGTTCCATTAAAATGGAAACCCGTAAAAACAAATTCCG
CACCGGAATACTTGCGCATAGAAAACTCGAAGAAAATTACAATGGATCACAGTCTTCTCTGGCAGAGAAT
GATATTTTGGGATTCTGTAACACGTAGATTAATGAATCATGGAAATATATATAGACATTTGAAGGATGAG
TTGTAA
>Acep.Est4
ATGCTACTGAAGCTACTGATCGCTGTACTTTGCTTCGGCTTCGCTGTTCACACAAATGCAAATGTGTCTG
CTCCAAGAGTCAAAACACCTTTGGGAGGATTAAAAGGCTATTACAAGGTCTCACAAAATGGTAGAAAATA
CGAGGCATATGAAGGAATCCCTTATGCATTACCACCTATTGGGAAATTACGATTTAAGCCTCCTCGACCA
ATACCGGCATGGATCGGTGAATTATCGGCTACAAAATTCAGTTCCGCGTGTATTCAATACGATCATATAC
CAGAACATCCTCCGGAGAAGGTTGTGGGTGCCGAAGATTGCTTATATTTAAACGTTTATGTGCCAGTACG
GGAAAGAAAAGGAAATAAACTCCCATTGCCAGTATTATTTTGGATCCATGGCGGGGCGTTCCAATTTGGT
AGCGGCATGTTCTATAGCGCCAAATATTTAATGGATTCCGATGTTATACTTGTCACTATTAATTATCGAT
TGGGACCAATGGGTTTCCTGAGCACGGAAGACGAAGTAGTTCCTGGTAATATGGGTTTGAAAGATCAAAG
TATGGCACTTCGTTGGGTCTCACAAAACATCGAATGGTTCGGTGGCGATCCGAACAAAGTCACTTTGGTC
GGATTGAGTGCTGGTGGTGCAAGCGTGCATTATCATTACTTATCACAAATGAGTGCTGGACTCTTCCAAG
GTGGTATATCGTTCAGCGGTACAGCATTTGATTGTTGGACACAAGCTGAGAACTCTAAAGAGAAAGCCCA
GAAATTGAGCGCTTTAATGGGATGTCCTACAACTAGCTCCAGAGATATGATACGTTGCTTGAGACATCGT
CCAGCTCGCGTGATGGTTCAGGCTACGAGTGAATTTATGGTGAGACTCATTTTTTTCTTTTATTATCTTG
AAACAAGAATACAATCCCCAGATATAGAAAGAAGAAATCTGATTGATTCTATGATTTTAGCCGTTCTTGT
ACAATCCCTTTACTCCTTATGGTCCGAGTTTATCTCTGATGATGAAAGTCTGAAACAGTTGAACGACAAT
TGGGATATTCTTGGACCGAATTTTCTTGATTTTAACTACACCATTCCCAAAGAGAAACATGTCGAGATTG
CTCGTCTCATTAAGGAACATTATTTTGGTACAAAATCGATAGACCAACAAAGTGTGAAAGAACTGATACA
AATGACGAGTGATCGCTTTTTCGTAGTCGATGGCGAAAAGGCTGCGCGAATGCAAGCCAAAGTAAATCAG
AATCCAGTCTGGTTTCATTATTTTAATTACAGAGGAGAACAAAGTTTAAGCGATGTTTTTAGCGGTACCA
CTGTGAATTATGGAGTCTCCCACGGCGATGATTCATTCTATGTAGTAGATACTAAATGGCTTAATCCAAC
AACAACACAAAAGGACCGTAATATGCAGAAACACTTAATCGACTTTTGGGTATTATTCGCTACAGAAGGA
ATTCCGAAAGTAGGCAATGTAGAATGGCTAAAGTTAGATCCTTCAAAACAAGAACTTCATTATTTGCATA
TAGCAGGTCCTGATAAAATTAACATGGATAGCAATGCTAATCTTGGAGAAAAAGAATTTTGGAATTCGAT
TAATTTCAATGAAAATGTATTAAACCACACAGCTGGAATCAATAAAGATGAGCTTTAA
>Acep.Est3
ATGTTGCTAAAGCTATTAGTGATCGTTCTATTTGTCTTCGTCTGCATTTACGCGAATACAGCTGAGACTG
CTCCAAGAGTTAGAATACCTTTGGGAGGACTGAAAGGTTACTACAAAATCTCGCAAAATGGCAGAAAGTA
CGAAGCCTATGAAGGAATTCCTTATGCTTTGCCACCTGTTGGGAAATTACGATTTAAACCCCCTCGGGCA
ATACCAGCATGGATTGGTGAACTATCGGCTACAAAATTAAGTGCCGTATGTATTCAATATGATCAAGTGC
CAGAACATCCTCCAGAGAAAGTTGTAGGTGCCGAAGATTGTTTGTATTTAAATGTTTACGTGCCAGTACG
AGAAAAAGAAGGAAATAAAATCCCAATGCCGGTAATATTTTGGATCCATGGCGGAGCATTCCAATGTGGT
AGCGGTATATTATATGGACCCAAATATCTAATGGATCATGATGTTATACTTGTCACAATTAATTATCGAT
TAGGACCTATGGGTTTTCTCAGTACGGAAGATGAAATAGTTCCTGGCAACATGGGTTTGAAAGACCAAAA
TATGGCACTTCGTTGGGTATCGCAGAACATCGAATGGTTTGGTGGTGACCCTAAAAAAGTGACATTGGTC
GGTTTGAGTGCAGGTGGTGCAAGCGTACATTATCATTACTTATCGCAAATGAGCGCTGGACTCTTCCAAA
ATGGTATATCATTCAGCGGTACAGCATTTGATTGTTGGACGCAAGCTGAGAACTCTTTAGAGAAGGCCAA
GAAATTGGGCGCTTTAATGGGATGTCCTACAATTAGCTCCAGAGATATGATACGTTGCTTGAGATATCGT
CCAGCTCGTGCAATCGTACAAACTACAAGTGAATTTATGCCATTCTTTTTCAATCCCTTCACTCCTTTCG
GACCAGTAGCTGAGAAATTTGGCGATGAAACACCTTTCATTGATAGAACGCCCATTGAGATTATCAATAA
CGGAAACATCCAGGATATACCTTGGGTTACAGGAGTAACAAGTGAAGAAGGCCTTTATCCTGTGGCTGAG
TTTATTGCCGATGATCAAAATCTGAAACAGTTGAACGATAATTGGGATATTCTTGGACCAGACTACCTCG
ATTTTAATTATACTATCCCTAGAGAGAAGCATATCGAGATTATTCGGCTTGTTAAGAAACATTACTTTGG
TACAAAACCAATCGATCGACAAAGTACAAAAGAACTGATACAAATGTCGGGTGATCGCTTCTTCGTCGTA
GATAGCGAGAAAGCTGCGCGAATGCAGGCCAAAGTAAATAAGAATCCAGTTTGGTATCATTATTTTACTT
ACAGAGGTGCGCAAAGCTTAAGCAATGCTTACAGCGGTACCACCGTGAATTATGGCGTCTCACATGGCGA
CGACGTAGTCTATGTATTAAATACTTCCTGGGTAGATCCACTTACAACACAAAAAGATCGCGATATGCAA
AAGCATTTAATCGACTTTTGGGTATTGTTTGCCACAGAAGGAATTCCGAAGATAGCTAATGTGGAATGGC
CCAGATTAGATCCTTCAAAGAAGGAACTTCATTATTTGCATATAGCTGGTCCTGATAAGATTAACATGAA
CAGCAATCCTAACTTTGGAGAAAAAGAATTCTGGAATTCGATTGATTTTAAGGAGAATATATTGAAGCAC
TCAAGAATCAATAAAGATGAGCTTTAA
>Acep.Est9
TTTCTCAATGTCTTCACCCCGTCGCTTCCAGATATCGGCAGCGGTTATCCTGTGCTGATATGGATTCATG
GAGGTGGTTTTAGAAGAGGTGCGAAGAAATTGATTGTCGTATCTATTCAATATAGATTGGGAACATTAGG
ATTTTTAAGTACAGGTACACAGGAAATGCCAGGAAACAACGGTATGTTCGATATGGTACTGGCCGTCGAC
TGGGTAAAAAATTATATACATTTCTTCGGTGGTGATCCAAACAAAGTCATAGCTTTCGGTCACGGTACCG
GCGCCAGTTCCGCTATGATGCTATCTTTATCAAAATTCTGCAAAAGTAAGGATATAATCTATGGCGCTGC
AAGCAAATACATCTTTAAATTATATTTTTGTAGATTACTTCCATGGTTTAATCGCGATGTCCGGGACCAT
TTTATCTCACTTCGCTATCGACAAGGATCCTTCTAA
>Acep.Est15
ATGATAAGAAACCAACCAGAAGCCAATTCTTTTAAACTTGCATCTAAACTTGGCAATGATTCTAAAGATC
CTAAAACAGTTGTTGAATTTCTCAAAACAAAATCCTTTGCTGAAATCACCCAAGCACAATATACGGTTCT
CACTCCAGAGAAAGCGCGCACTCTTTTTGTCCCATTTGGACCTACAATCGATAATAAAGCAAAAACACCT
TTTCTTCCATGTCCTATCTCTCAATTACTTGATGATGGCAATAAAATACCAATTATGATTGGTACTACTT
CTGATGAATATATCTTTTTCCTTAGAGATACCAGTGAAGAAACTTTGAAGACAATGTATACGGATCTACC
ACTATACATACAAAATTTTACAAACTCGCAAAACGCCTTAAAAATAATGCAATTAACTAAACGAATTAAA
GAAAAATATTTTAATAATAAATCTGAATTCACTGTAGAGAGTATCCCATCTATTATACGATTTCTGAGTG
ATCTGCATTTTAATATTCCTATTGAAGATTTTGTGGATATGCGAAGGAAAAGAAAGCAAGCACCGACTTA
TTTTTACAAATTTTCCTACATCGGCGATCAGATGACTATAACGAAGCTTTTGGGGAATAAATTGACTGGA
ACTTCTCATATTGACGATATATCATATCTTTTTTATCAACCTAGCTGTAAAATTAATGATCCTGCTCCGC
CGGCAGTATATACAAGAGATCGAAAAATATTAGAAATTCTTACAACAATGTGGACTAATTTTGCAAAGAA
GGGTAACTATCATAAACATCCTACACCTGTCTTAGATCAGTATGTAACTACTAGTTGGGTACCAGCAACA
ATGAATTTTTTTAACTATTTGGATATCAGTGATGATCTTCAATTATTAACTATCACTAACCATGACAATT
CATTGGCCAAAGAGGTGGAATTATAA
>Acep.Est13
ATGCTGGTCGGCATCATCGTTATTATATGTATCGTCTGCGTCGGACCTAGGAGAATTTCTACCAAACCTT
TGAAGAACGACAAGTATGTCGAAGCAGTGACGTCTTGCGGACTGGTGCAAGGTATCTTAGAGGATGGCGC
CTACGCATTCCGTGGTATTCCATATGCAATGCCACCGATGGGCAATCGTCGCTGGCAACCAGCTGAATCT
TTGAGCCGCATCGACTGTTGGCAGCGTGATATGCATGGTCTCATCGACGGCGTCGAGGATTGTCTCTATC
TTGATGTATTTACACCAATGGTTGGATATGATTTTCCTGGCGGTTCGCCCGGAGTGATGCAACCTTCCGC
CAAGCTGTCACGCGTTCGCGATATCGTATTCGTACGGCCAAACTTCCGAATGGGAATTTTCGGATTTTTG
GCGGTCGAACCTCTCACCAGAGCGACCCACCCTCCAACATCGGGCAACTATGGATTGTCAGACATCATAA
CAGCTCTTCAGTGGATACAGTTAAATATTGAAAACTTCGGCGGTAACAAATCCTCCGTTACTCTGTGGGG
ACATCGAGCAGGCGGTACTCTTAGCCTTTTCTCGAAAGTGTGGATATCCAGCGGTAGCGCGATCTTCCCA
GGCAGAGAATTAAATTTATCTGAAGACATAAACCGACCATTCCTTGATTCAATTCGTTGCAGCGACGCTG
CCTGTCTCAGAAGCAAGAGTGCCGAAGATCTGATGGATGCTGTGCCAGAGTCGTGGTACGTAGGTACTGT
TGGTCTGCCAGAAATGAAAGAAGACTCGAGCATCTACATGGAAAGGAGACATGAGTGGCTCGTTTTGGAC
GGAACGATTCTTCAGGAGCATGTCGGTGAAATTTTGTCGAAGGACAATCTTATGATAAAGGTAGTGATGG
GTACCACCGCGCACTCCGGTACCCCGCTGCAATACCTGTCATCAAATGTCACTCTTAATGCGACACAAGT
CGAAAATCTCGTACGAGAATCTTTGCTTGGAACTAGAGGCTATACACATGAAGCTCTGAGGTGA
>Acep.Est7
ATGAACTGTCCGTCCTCTTTGCTGCTGTTGCTGTTAGGCTTGAGCCTGCACAGCGCGTGCATCACGCGAG
CGAACGTTGCCGGTCAGCACGGTAGTCAAGACGGTGGTCACGAGTCTTTAATGGTGGAGACTACTAGTGG
GCTGATGCGCGGTTTCTCTCGCACGGTGCTCGATCGTGAGGTTCATGTGTTCTACGGAGTGCCATTCGCG
AAACCTCCCGTTGGGCCTTTGCGATTTCGCAAGCCGCTGCCGATCGAGCCCTGGCACGGGATTTTGAACT
ACTTTCCAGGCTTTGAGGGTGAGGAGATGTGGAATCCTAATACCAACATCTCCGAGGACTGTCTCTACCT
CAACATTTGGGTACCGCAGAAGTTGCACAACGTTGGTAATAACGGTATGGCGATATTGGTTTGGGTTTAT
GGCGGCGGCTTCATGAGCGGCACCGCCACCCTGGACGTCTACGATGCCGACATTATGGCGGCGGCCAGTA
ATGCGATCATCGCTTCGATACAGTATCGTGTCGGAGCTTTTGGCTTTCTGTATCTCAATCACGAAGAGGC
GCCAGGTAACATGGGCCTCTGGGACCAGGCCTTGGCTCTTAAGTGGCTCCGTGAAAATGCGCGCGTCTTC
GGCGGCGATCCCGACTTGATTACGATCTTTGGCGAGTCTGCGGGTGGTAGTTCAGTGTCCTTGCATCTCA
TCTCGCCGGTCACGCAAGGTCTAGTGCGTCGAGGTATCCTTCAGAGTGGCACCCTCAACGCAAACGAGGT
GGCTCGTGTGCTGGTAGATGATTCACGTGTTATGGCCTGCATGAGATCGGTGGACGCGAAAACTCTCTCC
GTTTATGGGGGCATTCTCGACTTCCCGTCAGCGCCCACCATCGACGGGGTTTTTCTGCCTAAGGATCCAT
TGGACTTGGTCAAAGAGATCCTGATTGGAAATAACGAGAACGAAGGTAGGAAACACTGGCGATGCGACAC
AATGCCGCGACGTGTGCGAGAGTGTTGTTTCACGGGGGAATTATTACCGACGTTGTTTACGATCGGCTGT
GCCAACGGTTAA
>Acep.Est14
ATGAGTATTAAATGTATAGAAAAATTAAAAGTACAAGTAAATGAAGGAAAATTGATCGGCGTGGTTGTAG
ATGGTTATAATGTTCGTTACTTTGCTTTTCGTGGAATACCATATGCCAAACCTCCAGTTGGCGAACTCAG
ATTTAAGGATCCGATACCACCAGAATCATGGTCCGGTTATAGAGATGCATCGAAGTACGGAAATATAATT
ATGGGAGATGAAGATTGTCTCTATTTAAATGTGTACACCACAAAAATCGAATTCTCAAAAAAGCGTCCGG
TAATGGTATGGATACACGGCGGTGCCTATAGTTCAGGTTCTGGTGATGCTACTATTTATGGTCCCGATTA
TATCGTGCAGAAAGATGTAATATTGGTTACTCTGAATTATAGATTAGGCGTTATGGGTACGTCATCCATT
ATTTTAAAGTGTGTTCCTTGTATGTTACTCGTGTTCGTAAGTTTTTCTCAGAAACATATATTTAGTAATA
CTTACAGTTTTTTATTTTTATATAAGCCATTAGTATGTAATGCCATTACAGTCTATCATCAGATGTTAAT
AAAAAAAAAATAG
