# Supplementary material for: Molecular evolution of juvenile hormone esterase-like proteins in a socially exchanged fluid
Source: Sci Rep. 2018 Dec 13;8:17830. doi: 10.1038/s41598-018-36048-1 (PMC6293014; doi:10.1038/s41598-018-36048-1)
Supplement: Supplementary file 2 — Supplementary File 1 [file 41598_2018_36048_MOESM2_ESM.zip › our-gene-annotations/having-genomic-sequences-as-refrences/Acep.Ests-Prot.faa]

>Acep.Est12
RTVQTVFLCRNIMKCLFVILFAACVAVVLADDNLTVTAPIGRIRGSMIISRLGKKIYSFRGVRYAEPPTG
QQRFQVKHQILSTGLRKGPACPALFEQNIMEDCLRVNIYTTKNDSVKRPVLVFFHPGGFYLFSGQSSNFG
PQYLLDKDIVLVTVNYRLASLGFLSTGDSKAPGNVGLKDQVVALRWVQRNIAVFGGDPDSVTISGYSVGG
ISVLLHMVSPMSKGLFHRAIMMSGSMMIEPYPTEQLHVAKKQAELLDCPTDTTGSMLILAHHDDLQYLFF
MKVKFPFLQNDDPEIPIMELMTSMWSNFVQTGQPVSPALAENVTWDPYLLEKDNYLDITEEPKMKTGLYP
DRMQKWDSLFPLNLN*
>Acep.Est22
MFDQIAALDWIKRNIKYFNGSPNNIIIFGHNSGAISVGLHMLSPLSKGKFHKAIAMSGDPIVDIITNKFG
CDRRPTSKLMECLRRLSADFLIKHSSDIESWGPIVDTDPFLAQHPRDILENGNDNVI*
>Acep.Est10
MPEPAESWEGTYDGTYHRSSCPFFCTIQQDIVGEEDCLFLNVYTPILDKDACKAVMIWFHGGNFNHGMGD
DIFYGPDFLIEQDVVLVTLNYRLGVIGFLNTGDENAPGNAGLKDQVMALKWVKDNIHYFGGCPNRVTIFG
EDAGASSVQFHMMSPMSDGLFNKAILQSGSAVNTWAISYDARDVAFKLGEKLDIETTDSAELVVRLAEFS
PKELIAASDDLPFLKQVLR*
>Acep.Est6
MRTSSSSLPRKRKRKDLSPPDTVLFTGDWRSSVKHVFRQHCLLQLDIIVSYRTRYIFHREQDVCSTCHEV
PRKLGNRQTNGISGERCYERRKRKGGKCDKGSDDEENKQERRRNAKDIANKGIFRRVLSDGGIAKSVFLL
ALLCAQCCLAGTEALAGTQKYCTRTIKTRYGILRGIETYYGVPYATPPLGALRYMPPVTPTPWRGIKFAD
TMPPACPQLVPLLANQSEDCLYLNLYVPKAPHGKSDVILKNGRTA*
>Acep.Est5
MSSLRLRLNERIWLRICVLMFLFIFIDGLFMDSENRLLVNTKWGLFHGKWSRTVRNRSVANFLGIPYALP
PIGDLRFRSPQRWNHTWTKVRNATVDGQKCIQTDIKTFKIVGSEDCLYLNIFIPYKSTKLPVLVFVHGGA
YVTGSSDSNLYAPDYLLEQDIILITLNYRLSVLGFFSTTNQVAPGNYGLKDIKMALEWIQENIHSFDGNP
ESVTLMGHSSGAAATHVLALSKKTERLFHRYILLGSSTLNPFSIHPPKRYRQVCLKLAKLVGCLLKKDDD
IITPNETLIFDLTTEDILYPGYKVKNDEEIMKCMRTIDAKRLEAMTRSFFVWRSHSWFNFGPTLEDDSED
AIMTVHPIKTIKAGLFRDIPAIIQVVKDEGLVKTLGTFTNPDAEDELMMNFEKYLPYFTEYHEVISNTTV
FASAIEDFYFNGNVMLGLMNNITEVSSRMNTDAIIWPIIKAVQYQSNLGNASIYFSFFAYVGTFSNTFAS
GVPVAYAVSHGDELNYLFPILNNMYKNMLLYNTQNDITMINIITEMWTSFVINGIPKAWQIPEWPNYRNH
QFMRFGIDRSPETVVQVDFLPNRMKFWEKLMNESVESANDVFVSELPEDIIINNNANAIDYRLTVQFASL
VIIFIYV*
>Acep.Est19
EPWSGERDASRYGNVALQVNVITHEVIGNEDCLYLNVFTTKIESLEKRPVMVWTRSGNADWYGPNYIMQK
DIVLITLNYRLNILGFLNLNDKVAADNQDLKDVLFLKIIDAKILTKNVQWSLRTEEERLNFSLCFTPSLD
SDSPNSFFPKHPKEYINRDSSIILKIYNYNYTFKIVSDISKENLEKVNTNLKKTILSNVLSKLPEIGITV
EELRSLYFGKREISEETLTNYAYFLEDEFLTRDIMNVYNVCELQKSSGSKSTYLYHFNYESESSLPKKLQ
HIKLPGVCHGEELFFLFCPQVAKKLNLSLPKSDSKDHKIINYLTQMWTDFAKTGNPTLITNLWLPLTSPQ
NEDYNYLNIDLNPEMKIFHKGKELGKS*
>Acep.Est20
LGFLNLNDEVAAGNQGLKDVVLALKWVQNNILQFSGDPENVTIFGGSAGGAIVHCLALSPLAKGLFHKVI
SQSGVISNPWAFYEWTDIGFRLVKKLGKETSDPKVAYEFLKTIDAKTLMKNSQRSIFTETERLSFTMSLF
TPTLDTKSPNPFFPEHPREYISRGIQMPFILGFNRNEGIFLLKGIVFGGNINDKDLGKVNTDFKKAILSN
TLSRLSKMGITIEELRALYFKGKAISEETLTNYADFLGDQFFVRDIMEVCEMQKSSGGYNSTYLYHFDYN
SKTIMKTMLNIKVDEGVCHGEDLSFLFCPEAAKMLNLSLPEPGSDNYRIVNYFTQMWTDFAKTGNPTPTT
NLWLPISGPKNKDYNYLNIDLNLQMKTFQKEKARWNWENCKKTF*
>Acep.Est17
MSEIKVQVAEGKLVGVVVNGYNVHYFAFRGIPYAKPPIGELRFQDPVPAEPWSGERDASKYGNIAVQVEL
VTHKIIGNEDCLYLNVYTTKIESSKKRPVMVWIHGGGFIIGSGDAAWYGPDYIVQKDVVLVTLNYRLGVL
GFLNLNDKMAAGNQGLKDVILALKWVQKNILKFGGDPGNVTIFGESAGGAITHCLALSPLAKGLFHKVIA
QSGVASNPWAFHEWTDHGFRLAKKLGKATLDPKVAYEFLKTIDAKILIENSQLRICTEAERLSFTFCFTP
SLDTKSSNPIFPKHLKEYINHGVQVPFLLGFTNNEGTFMLRSDFFGDISKEDLEKVNADFKKAILSNVLS
ELPKIGITVEELRSLYFGKREISEETLINYAYFLGDEFLTRDIMNVCELQKSSGGYKSTYLYHFDYESET
SLMKKVQRFGLPGVSHGEDLFFLFCPEVAKAMNLSLPKSGTDDYMMINYFTQMWTDFAKTGNPTPTTNSW
LPLTGPENEDYNYLNIDLNLQMKTFRKGKERWNWESHKKTF*
>Acep.Est18
YMMNETRVQVAEGKLKGAVVHGNNVRYFAFRGIPYAKPPIGELRFKDPVPVEPWHGERDATKYGNIAVQI
NPTTQEIVGDEDCLYLNVYTTKIKSSCTKKRTVMVWIHGGGYFVGSGNPDWYGPDHFMQTDVVLVTMNFR
LSSLGFLNLNDEVITGNQALKDAILALKWIKKNIITFGGDPEKITIFGESAGASTVHALALSPLTKGLFH
KIIAQSGVILNPWAFNEVTDTGFRLAKKLGKETSDPKVAYEFLKTVDAKTLIKNSLWAISTESEKLSLTL
PFTITLDSKSSNPVFPEHPKKYVSRGIQMPFLLGFNRDEGIFLIRSNFFGGNKEKVNDDFKKAILSNVLS
ELPEIGITVEELRRHYFGNEEIAEKTLKNYSDFLGDEFFVRGIRDVVQSQKCSGHFKSTYLYHFDYESKT
SLFRTVLDIGLPGVSHTEDLGYLFFPEAVKPFNLTCPKPGSNDYQIVNYFVQMWTDFAKTGNPTPSTNLW
LPLTGPQNKDYNGLNIDLNLKMETFHYGKERWDWENV*
>Acep.Est16
SFSVYMMNETRIQVAEGKLKGVVVHGCNNVRYLAFRGIPYAKPLVGELRFKDPVPVELWHGERDASKYGN
IAVQINPVIQEIVGDEDCLYLNVYTTKIKSSEKCMVMVWIHGGGYFVGSEKKLMLSGFLNLNDEMITSNQ
ALKDVILALKWIKTNIIAFGGDPEKIIIFGESAGSTTVHALALSPLAKGILDTGFMLAKKLGKETSDPKV
AYEFLKTVDAKTLIKNSLWAINTESEKLSFTLPFTITLDSKSSNPVFPEHPKEYVNRGIQMPFLLGFNRN
EGIFFIRSNFFGGNKEKINDDFKKGILLNILSEDVIQSQKYSGHFKSTYLYHFNYESETSLFRTVLDIGL
PDIFHTEDLGYLFFPEAAKSFNFTCPKPGSNDYKIVNYFKSNADYKFMVTTNWSQNKDYNGLNIDLNLKM
ETFRYGTLGLGNC*
>Acep.Est11
MDNNRVDVHVYEGKLIGIVEEAVHGDHYIAFRGIPYAKPPVGELRFKDPLPSERWVGDRDASKYGNIAVQ
VDLLTREIIGDEDCLYLNIYTIDIVKKRPVMVWIHGGAFIWGSGNAAWYGPDYIVQKDVVLVTLNYRLGA
LGFLNLYDKVVTGNQGLKDVIMALKWIQKNISPFGGDPNNVTIFGESAGGAIVHYLNLSPLSKGLFHKAI
SQSGVASNPWSLTEWTNKAMSRGFQLAEKLGKVTSDPKVAYEFLKTIDAKKLIKVGQKFLATPLDRLQHV
LIFTPTLDYESPNPFFPEHPNTLIQRGVKVPWLLGNNSCEGSFFICSTLFGQISKKALKEIDSDFTKTII
PRALSTMSKIPITVEELRFLYFGNKAVSEETLMNYADFLSDVMFNRGIMEAVDIQMSSDSYTPTYLYKFS
YESKTYVGKEILKVTLPGVTHAEDLFFLFYPHVMKEFNLSSLLSNSDDYKMIDCLTQMWTNFAKTGDPTP
IITNLTPTKWTPLKSGDMCDYLNIDLVPRMENIRKGERRCDWKNMKHKL*
>Acep.Est1
MDNRIEIHVQEGKLIGIIEKGVNDDYYIAFRGIPYAKPPIGELRFKDPVPAEPWSGKRDASKYGNISVQI
NNVTHEIKGSEDCLYLNVYTTNIKPSKKRAVMVWIHGGAFSQGSGDAIMYGPDYIIQKDVILVTLNYRLG
VLGFLNLYDKVATGNQGLKDVIMALRWVQKNISEFGGNPDNVTIFGESAGGAIVHYLTLSPLAKGLFHKA
ISQSGVATCPWGLIKQSRSMNKGFQLVKLLGKTTTDPKVAYEFLKTIDAKKLIETEQKSLTETENLQYSL
ICSPTLDHESSNPVFPEDPKTFKHRGVKVPFLLGFTSCEGSFLPCSNWKGHISKEKLRKIDSDFKNAILP
ETLSTLPITVEELRSLYFGDKAISEETLTNYVDFLSDEFFYRGIMEVVDIQTKLNNNDKKATYLYKFSYE
SDSSFIRKIYNIQFPGVSHAEELVYLFYFNMLKDFGMSSPAIDSEDYKMIKCLTQMWTDFAKTGNPTPVT
NMWLPVSDSQDGKYNYLNIDTILQMKFFRKGEERWDWEEKKNKL*
>Acep.Est8
GATVRPRNSRISATLFSGGFYSGSATLDENVIMVSMQYRVASLGFLYFGTSDVPGNAGLFDQMMALQWVR
DNIAAFGGNPENVTLFGESAGAVSVSLHLLSPLSRLVLIR*
>Acep.Est21
NQAIMQSGSATAPWAIISLGCPHDRHNLREAIDCLLTKDAEELVKNEWGTLGICEFPFVPVIDGAFLDET
PQRSLTNILMGSNTEEGFYFIIYYLTELFRIDGAEDVKVTRDQFISAVSELNPYVNQIGRHAIIYEYSDW
LHPEDPHANRDALDKIVGDYQFTCNVNEFAGRYADTGHTVYMYYYKHR*
>Acep.Est2
FLEKKTLKMRECRNNIFIQLGLICIFVFNVVCGNPPIAKTSNGTLYGTTMPTRLGRNIYAFLGIPYAAPP
LQKLRFKPPQPPIAWNGTLHATTNADICTQRNIYVDQKEIVGNEDCLYLNVYTPCIQCTEEHSNLNHDPE
QQRQKVFARFPVMIWFHGGGWIAGAGHSEYYGPKFLLDFDLVLVTVNFRHYLTRFYDREMFYVFLNHVGL
FHRGISQSGNFYNPWTLTLPGIARMRAMTLGKHLGCSTENSKDLIECLQTKSAEEIIGTDQLFKKFGYCP
MIPFRPVIEPEHPGAFLIEDPLISVREGRLLDVPWMTGITSEEGAIKVADIYGRKQNVKELETNFNKIVP
MSLLYDERYNVTNEDLRNEITVTIRNFYFGYNAIDYTEYSRLKVVDMYSDSWFNHGTHEAVQDFIVNQTS
PVFYYYFAYKGSVSFSTIFGDPVRDYGVSHADDLQYLFPVGEQLFPNTVLSEEDHKMIDIMTYIWYNFAN
SGNPTPKITKAVPLKWKPVKTNSAPEYLRIENSKKITMDHSLLWQRMIFWDSVTRRLMNHGNIYRHLKDE
L*
>Acep.Est4
MLLKLLIAVLCFGFAVHTNANVSAPRVKTPLGGLKGYYKVSQNGRKYEAYEGIPYALPPIGKLRFKPPRP
IPAWIGELSATKFSSACIQYDHIPEHPPEKVVGAEDCLYLNVYVPVRERKGNKLPLPVLFWIHGGAFQFG
SGMFYSAKYLMDSDVILVTINYRLGPMGFLSTEDEVVPGNMGLKDQSMALRWVSQNIEWFGGDPNKVTLV
GLSAGGASVHYHYLSQMSAGLFQGGISFSGTAFDCWTQAENSKEKAQKLSALMGCPTTSSRDMIRCLRHR
PARVMVQATSEFMVRLIFFFYYLETRIQSPDIERRNLIDSMILAVLVQSLYSLWSEFISDDESLKQLNDN
WDILGPNFLDFNYTIPKEKHVEIARLIKEHYFGTKSIDQQSVKELIQMTSDRFFVVDGEKAARMQAKVNQ
NPVWFHYFNYRGEQSLSDVFSGTTVNYGVSHGDDSFYVVDTKWLNPTTTQKDRNMQKHLIDFWVLFATEG
IPKVGNVEWLKLDPSKQELHYLHIAGPDKINMDSNANLGEKEFWNSINFNENVLNHTAGINKDEL*
>Acep.Est3
MLLKLLVIVLFVFVCIYANTAETAPRVRIPLGGLKGYYKISQNGRKYEAYEGIPYALPPVGKLRFKPPRA
IPAWIGELSATKLSAVCIQYDQVPEHPPEKVVGAEDCLYLNVYVPVREKEGNKIPMPVIFWIHGGAFQCG
SGILYGPKYLMDHDVILVTINYRLGPMGFLSTEDEIVPGNMGLKDQNMALRWVSQNIEWFGGDPKKVTLV
GLSAGGASVHYHYLSQMSAGLFQNGISFSGTAFDCWTQAENSLEKAKKLGALMGCPTISSRDMIRCLRYR
PARAIVQTTSEFMPFFFNPFTPFGPVAEKFGDETPFIDRTPIEIINNGNIQDIPWVTGVTSEEGLYPVAE
FIADDQNLKQLNDNWDILGPDYLDFNYTIPREKHIEIIRLVKKHYFGTKPIDRQSTKELIQMSGDRFFVV
DSEKAARMQAKVNKNPVWYHYFTYRGAQSLSNAYSGTTVNYGVSHGDDVVYVLNTSWVDPLTTQKDRDMQ
KHLIDFWVLFATEGIPKIANVEWPRLDPSKKELHYLHIAGPDKINMNSNPNFGEKEFWNSIDFKENILKH
SRINKDEL*
>Acep.Est9
FLNVFTPSLPDIGSGYPVLIWIHGGGFRRGAKKLIVVSIQYRLGTLGFLSTGTQEMPGNNGMFDMVLAVD
WVKNYIHFFGGDPNKVIAFGHGTGASSAMMLSLSKFCKSKDIIYGAASKYIFKLYFCRLLPWFNRDVRDH
FISLRYRQGSF*
>Acep.Est15
MIRNQPEANSFKLASKLGNDSKDPKTVVEFLKTKSFAEITQAQYTVLTPEKARTLFVPFGPTIDNKAKTP
FLPCPISQLLDDGNKIPIMIGTTSDEYIFFLRDTSEETLKTMYTDLPLYIQNFTNSQNALKIMQLTKRIK
EKYFNNKSEFTVESIPSIIRFLSDLHFNIPIEDFVDMRRKRKQAPTYFYKFSYIGDQMTITKLLGNKLTG
TSHIDDISYLFYQPSCKINDPAPPAVYTRDRKILEILTTMWTNFAKKGNYHKHPTPVLDQYVTTSWVPAT
MNFFNYLDISDDLQLLTITNHDNSLAKEVEL*
>Acep.Est13
MLVGIIVIICIVCVGPRRISTKPLKNDKYVEAVTSCGLVQGILEDGAYAFRGIPYAMPPMGNRRWQPAES
LSRIDCWQRDMHGLIDGVEDCLYLDVFTPMVGYDFPGGSPGVMQPSAKLSRVRDIVFVRPNFRMGIFGFL
AVEPLTRATHPPTSGNYGLSDIITALQWIQLNIENFGGNKSSVTLWGHRAGGTLSLFSKVWISSGSAIFP
GRELNLSEDINRPFLDSIRCSDAACLRSKSAEDLMDAVPESWYVGTVGLPEMKEDSSIYMERRHEWLVLD
GTILQEHVGEILSKDNLMIKVVMGTTAHSGTPLQYLSSNVTLNATQVENLVRESLLGTRGYTHEALR*
>Acep.Est7
MNCPSSLLLLLLGLSLHSACITRANVAGQHGSQDGGHESLMVETTSGLMRGFSRTVLDREVHVFYGVPFA
KPPVGPLRFRKPLPIEPWHGILNYFPGFEGEEMWNPNTNISEDCLYLNIWVPQKLHNVGNNGMAILVWVY
GGGFMSGTATLDVYDADIMAAASNAIIASIQYRVGAFGFLYLNHEEAPGNMGLWDQALALKWLRENARVF
GGDPDLITIFGESAGGSSVSLHLISPVTQGLVRRGILQSGTLNANEVARVLVDDSRVMACMRSVDAKTLS
VYGGILDFPSAPTIDGVFLPKDPLDLVKEILIGNNENEGRKHWRCDTMPRRVRECCFTGELLPTLFTIGC
ANG*
>Acep.Est14
MSIKCIEKLKVQVNEGKLIGVVVDGYNVRYFAFRGIPYAKPPVGELRFKDPIPPESWSGYRDASKYGNII
MGDEDCLYLNVYTTKIEFSKKRPVMVWIHGGAYSSGSGDATIYGPDYIVQKDVILVTLNYRLGVMGTSSI
ILKCVPCMLLVFVSFSQKHIFSNTYSFLFLYKPLVCNAITVYHQMLIKKK*
