# Supplementary material for: Molecular evolution of juvenile hormone esterase-like proteins in a socially exchanged fluid
Source: Sci Rep. 2018 Dec 13;8:17830. doi: 10.1038/s41598-018-36048-1 (PMC6293014; doi:10.1038/s41598-018-36048-1)
Supplement: Supplementary file 2 — Supplementary File 1 [file 41598_2018_36048_MOESM2_ESM.zip › our-gene-annotations/having-genomic-sequences-as-refrences/Aech-Ests.gff]

##gff-version 3
Aech_gn2.0_scaffold35	genBlastG	mRNA	2043655	2048112	239.251	+	.	ID=Aech.Est1;Name=Aech.Est1;Alias=Acep.JHE_XP_012059933.1-R1-1-A1
Aech_gn2.0_scaffold35	genBlastG	CDS	2043655	2043792	.	+	0	ID=Aech.Est1-E1;Parent=Aech.Est1
Aech_gn2.0_scaffold35	genBlastG	CDS	2044317	2044605	.	+	0	ID=Aech.Est1-E2;Parent=Aech.Est1
Aech_gn2.0_scaffold35	genBlastG	CDS	2044981	2045166	.	+	2	ID=Aech.Est1-E3;Parent=Aech.Est1
Aech_gn2.0_scaffold35	genBlastG	CDS	2046361	2046572	.	+	0	ID=Aech.Est1-E4;Parent=Aech.Est1
Aech_gn2.0_scaffold35	genBlastG	CDS	2046707	2046878	.	+	1	ID=Aech.Est1-E5;Parent=Aech.Est1
Aech_gn2.0_scaffold35	genBlastG	CDS	2047155	2047469	.	+	2	ID=Aech.Est1-E6;Parent=Aech.Est1
Aech_gn2.0_scaffold35	genBlastG	CDS	2047701	2047845	.	+	0	ID=Aech.Est1-E7;Parent=Aech.Est1
Aech_gn2.0_scaffold35	genBlastG	CDS	2047953	2048112	.	+	2	ID=Aech.Est1-E8;Parent=Aech.Est1
Aech_gn2.0_scaffold172	genBlastG	mRNA	905399	906109	24.2363	-	.	ID=Aech.Est10;Name=Aech.Est10;Alias=Hsal.VCE6_gi|749787186|ref|XP_011147158.1|-R10-10-A1
Aech_gn2.0_scaffold172	genBlastG	CDS	905399	905715	.	-	2	ID=Aech.Est10-E4;Parent=Aech.Est10
Aech_gn2.0_scaffold172	genBlastG	CDS	905938	905983	.	-	2	ID=Aech.Est10-E3;Parent=Aech.Est10
Aech_gn2.0_scaffold172	genBlastG	CDS	906017	906071	.	-	1	ID=Aech.Est10-E2;Parent=Aech.Est10
Aech_gn2.0_scaffold172	genBlastG	CDS	906087	906109	.	-	0	ID=Aech.Est10-E1;Parent=Aech.Est10
Aech_gn2.0_scaffold96	genBlastG	mRNA	341028	343713	99.3437	-	.	ID=Aech.Est11;Name=Aech.Est11;Alias=Hsal.VCE6_gi|749799035|ref|XP_011153045.1|-R1-1-A1
Aech_gn2.0_scaffold96	genBlastG	CDS	341028	341086	.	-	0	ID=Aech.Est11-E8;Parent=Aech.Est11
Aech_gn2.0_scaffold96	genBlastG	CDS	341129	341176	.	-	0	ID=Aech.Est11-E7;Parent=Aech.Est11
Aech_gn2.0_scaffold96	genBlastG	CDS	341261	341581	.	-	2	ID=Aech.Est11-E6;Parent=Aech.Est11
Aech_gn2.0_scaffold96	genBlastG	CDS	341742	341898	.	-	1	ID=Aech.Est11-E5;Parent=Aech.Est11
Aech_gn2.0_scaffold96	genBlastG	CDS	342196	342383	.	-	0	ID=Aech.Est11-E4;Parent=Aech.Est11
Aech_gn2.0_scaffold96	genBlastG	CDS	342472	342657	.	-	2	ID=Aech.Est11-E3;Parent=Aech.Est11
Aech_gn2.0_scaffold96	genBlastG	CDS	342792	343086	.	-	0	ID=Aech.Est11-E2;Parent=Aech.Est11
Aech_gn2.0_scaffold96	genBlastG	CDS	343534	343713	.	-	0	ID=Aech.Est11-E1;Parent=Aech.Est11
Aech_gn2.0_scaffold7	genBlastG	mRNA	438194	445992	55.9442	+	.	ID=Aech.Est12;Name=Aech.Est12;Alias=Hsal.VCE6_gi|749799037|ref|XP_011153046.1|-R2-2-A1
Aech_gn2.0_scaffold7	genBlastG	CDS	438194	438301	.	+	0	ID=Aech.Est12-E1;Parent=Aech.Est12
Aech_gn2.0_scaffold7	genBlastG	CDS	438350	438483	.	+	0	ID=Aech.Est12-E2;Parent=Aech.Est12
Aech_gn2.0_scaffold7	genBlastG	CDS	444165	444468	.	+	1	ID=Aech.Est12-E3;Parent=Aech.Est12
Aech_gn2.0_scaffold7	genBlastG	CDS	444493	444559	.	+	2	ID=Aech.Est12-E4;Parent=Aech.Est12
Aech_gn2.0_scaffold7	genBlastG	CDS	444578	444697	.	+	2	ID=Aech.Est12-E5;Parent=Aech.Est12
Aech_gn2.0_scaffold7	genBlastG	CDS	445148	445197	.	+	0	ID=Aech.Est12-E6;Parent=Aech.Est12
Aech_gn2.0_scaffold7	genBlastG	CDS	445303	445992	.	+	1	ID=Aech.Est12-E7;Parent=Aech.Est12
Aech_gn2.0_scaffold686	genBlastG	mRNA	407105	412713	58.8379	+	.	ID=Aech.Est13;Name=Aech.Est13;Alias=Nvit.VCE6_gi|345497206|ref|XP_003427935.1|-R3-3-A1
Aech_gn2.0_scaffold686	genBlastG	CDS	407105	407168	.	+	0	ID=Aech.Est13-E1;Parent=Aech.Est13
Aech_gn2.0_scaffold686	genBlastG	CDS	407184	407302	.	+	2	ID=Aech.Est13-E2;Parent=Aech.Est13
Aech_gn2.0_scaffold686	genBlastG	CDS	409890	409941	.	+	1	ID=Aech.Est13-E3;Parent=Aech.Est13
Aech_gn2.0_scaffold686	genBlastG	CDS	409957	410015	.	+	2	ID=Aech.Est13-E4;Parent=Aech.Est13
Aech_gn2.0_scaffold686	genBlastG	CDS	410088	410247	.	+	1	ID=Aech.Est13-E5;Parent=Aech.Est13
Aech_gn2.0_scaffold686	genBlastG	CDS	410741	411103	.	+	2	ID=Aech.Est13-E6;Parent=Aech.Est13
Aech_gn2.0_scaffold686	genBlastG	CDS	411792	412022	.	+	0	ID=Aech.Est13-E7;Parent=Aech.Est13
Aech_gn2.0_scaffold686	genBlastG	CDS	412418	412713	.	+	0	ID=Aech.Est13-E8;Parent=Aech.Est13
Aech_gn2.0_scaffold35	genBlastG	mRNA	2032908	2038884	178.475	+	.	ID=Aech.Est14;Name=Aech.Est14;Alias=Pbar.JHE_XP_011631119.1-R1-1-A1
Aech_gn2.0_scaffold35	genBlastG	CDS	2032908	2033048	.	+	0	ID=Aech.Est14-E1;Parent=Aech.Est14
Aech_gn2.0_scaffold35	genBlastG	CDS	2035496	2035778	.	+	0	ID=Aech.Est14-E2;Parent=Aech.Est14
Aech_gn2.0_scaffold35	genBlastG	CDS	2036118	2036303	.	+	2	ID=Aech.Est14-E3;Parent=Aech.Est14
Aech_gn2.0_scaffold35	genBlastG	CDS	2036854	2037065	.	+	0	ID=Aech.Est14-E4;Parent=Aech.Est14
Aech_gn2.0_scaffold35	genBlastG	CDS	2037174	2037327	.	+	1	ID=Aech.Est14-E5;Parent=Aech.Est14
Aech_gn2.0_scaffold35	genBlastG	CDS	2037721	2038065	.	+	2	ID=Aech.Est14-E6;Parent=Aech.Est14
Aech_gn2.0_scaffold35	genBlastG	CDS	2038482	2038623	.	+	0	ID=Aech.Est14-E7;Parent=Aech.Est14
Aech_gn2.0_scaffold35	genBlastG	CDS	2038722	2038884	.	+	2	ID=Aech.Est14-E8;Parent=Aech.Est14
Aech_gn2.0_C2121432	genBlastG	mRNA	2260	3659	57.332	+	.	ID=Aech.Est15;Name=Aech.Est15;Alias=Pbar.VCE6_XP_011645490.1-R5-5-A1
Aech_gn2.0_C2121432	genBlastG	CDS	2260	2445	.	+	0	ID=Aech.Est15-E1;Parent=Aech.Est15
Aech_gn2.0_C2121432	genBlastG	CDS	2734	2998	.	+	0	ID=Aech.Est15-E2;Parent=Aech.Est15
Aech_gn2.0_C2121432	genBlastG	CDS	3427	3659	.	+	2	ID=Aech.Est15-E3;Parent=Aech.Est15
Aech_gn2.0_scaffold344	genBlastG	mRNA	101487	103858	36.8443	-	.	ID=Aech.Est16;Name=Aech.Est16;Alias=Pbar.VCE6_XP_011645490.1-R7-7-A1
Aech_gn2.0_scaffold344	genBlastG	CDS	101487	101948	.	-	2	ID=Aech.Est16-E5;Parent=Aech.Est16
Aech_gn2.0_scaffold344	genBlastG	CDS	101982	102165	.	-	1	ID=Aech.Est16-E4;Parent=Aech.Est16
Aech_gn2.0_scaffold344	genBlastG	CDS	103377	103420	.	-	0	ID=Aech.Est16-E3;Parent=Aech.Est16
Aech_gn2.0_scaffold344	genBlastG	CDS	103442	103591	.	-	0	ID=Aech.Est16-E2;Parent=Aech.Est16
Aech_gn2.0_scaffold344	genBlastG	CDS	103610	103858	.	-	0	ID=Aech.Est16-E1;Parent=Aech.Est16
Aech_gn2.0_scaffold35	genBlastG	mRNA	2026101	2030186	175.655	+	.	ID=Aech.Est17;Name=Aech.Est17;Alias=Waur.JHE_XP_011704229.1-R1-1-A1
Aech_gn2.0_scaffold35	genBlastG	CDS	2026101	2026253	.	+	0	ID=Aech.Est17-E1;Parent=Aech.Est17
Aech_gn2.0_scaffold35	genBlastG	CDS	2026509	2026797	.	+	0	ID=Aech.Est17-E2;Parent=Aech.Est17
Aech_gn2.0_scaffold35	genBlastG	CDS	2027318	2027503	.	+	2	ID=Aech.Est17-E3;Parent=Aech.Est17
Aech_gn2.0_scaffold35	genBlastG	CDS	2027813	2028012	.	+	0	ID=Aech.Est17-E4;Parent=Aech.Est17
Aech_gn2.0_scaffold35	genBlastG	CDS	2028327	2028509	.	+	1	ID=Aech.Est17-E5;Parent=Aech.Est17
Aech_gn2.0_scaffold35	genBlastG	CDS	2029170	2029464	.	+	0	ID=Aech.Est17-E6;Parent=Aech.Est17
Aech_gn2.0_scaffold35	genBlastG	CDS	2029777	2029924	.	+	2	ID=Aech.Est17-E7;Parent=Aech.Est17
Aech_gn2.0_scaffold35	genBlastG	CDS	2030027	2030186	.	+	2	ID=Aech.Est17-E8;Parent=Aech.Est17
Aech_gn2.0_scaffold883	genBlastG	mRNA	9509	13348	163.923	+	.	ID=Aech.Est18;Name=Aech.Est18;Alias=Waur.JHE_XP_011704229.1-R2-2-A1
Aech_gn2.0_scaffold883	genBlastG	CDS	9509	9536	.	+	0	ID=Aech.Est18-E1;Parent=Aech.Est18
Aech_gn2.0_scaffold883	genBlastG	CDS	9558	9685	.	+	2	ID=Aech.Est18-E2;Parent=Aech.Est18
Aech_gn2.0_scaffold883	genBlastG	CDS	10098	10383	.	+	1	ID=Aech.Est18-E3;Parent=Aech.Est18
Aech_gn2.0_scaffold883	genBlastG	CDS	11103	11288	.	+	2	ID=Aech.Est18-E4;Parent=Aech.Est18
Aech_gn2.0_scaffold883	genBlastG	CDS	11409	11608	.	+	0	ID=Aech.Est18-E5;Parent=Aech.Est18
Aech_gn2.0_scaffold883	genBlastG	CDS	11757	11934	.	+	1	ID=Aech.Est18-E6;Parent=Aech.Est18
Aech_gn2.0_scaffold883	genBlastG	CDS	12377	12694	.	+	2	ID=Aech.Est18-E7;Parent=Aech.Est18
Aech_gn2.0_scaffold883	genBlastG	CDS	12960	13104	.	+	0	ID=Aech.Est18-E8;Parent=Aech.Est18
Aech_gn2.0_scaffold883	genBlastG	CDS	13180	13348	.	+	2	ID=Aech.Est18-E9;Parent=Aech.Est18
Aech_gn2.0_scaffold233	genBlastG	mRNA	155761	156048	14.7945	-	.	ID=Aech.Est19;Name=Aech.Est19;Alias=Waur.JHE_XP_011705444.1-R9-9-A1
Aech_gn2.0_scaffold233	genBlastG	CDS	155761	156006	.	-	0	ID=Aech.Est19-E2;Parent=Aech.Est19
Aech_gn2.0_scaffold233	genBlastG	CDS	156022	156048	.	-	0	ID=Aech.Est19-E1;Parent=Aech.Est19
Aech_gn2.0_scaffold303	genBlastG	mRNA	271210	281053	300.504	+	.	ID=Aech.Est2;Name=Aech.Est2;Alias=Aech.VCE6_gi|746848177|ref|XP_011054486.1|-R1-1-A1
Aech_gn2.0_scaffold303	genBlastG	CDS	271210	271440	.	+	0	ID=Aech.Est2-E1;Parent=Aech.Est2
Aech_gn2.0_scaffold303	genBlastG	CDS	275707	276038	.	+	0	ID=Aech.Est2-E2;Parent=Aech.Est2
Aech_gn2.0_scaffold303	genBlastG	CDS	276323	276522	.	+	1	ID=Aech.Est2-E3;Parent=Aech.Est2
Aech_gn2.0_scaffold303	genBlastG	CDS	277664	277860	.	+	1	ID=Aech.Est2-E4;Parent=Aech.Est2
Aech_gn2.0_scaffold303	genBlastG	CDS	279192	279357	.	+	1	ID=Aech.Est2-E5;Parent=Aech.Est2
Aech_gn2.0_scaffold303	genBlastG	CDS	279722	279921	.	+	2	ID=Aech.Est2-E6;Parent=Aech.Est2
Aech_gn2.0_scaffold303	genBlastG	CDS	280225	280511	.	+	1	ID=Aech.Est2-E7;Parent=Aech.Est2
Aech_gn2.0_scaffold303	genBlastG	CDS	280843	281053	.	+	1	ID=Aech.Est2-E8;Parent=Aech.Est2
Aech_gn2.0_scaffold233	genBlastG	mRNA	153574	154218	1.0827	-	.	ID=Aech.Est20;Name=Aech.Est20;Alias=Waur.VCE6_XP_011707089.1-R6-6-A1
Aech_gn2.0_scaffold233	genBlastG	CDS	153574	153915	.	-	1	ID=Aech.Est20-E3;Parent=Aech.Est20
Aech_gn2.0_scaffold233	genBlastG	CDS	153937	154106	.	-	2	ID=Aech.Est20-E2;Parent=Aech.Est20
Aech_gn2.0_scaffold233	genBlastG	CDS	154149	154218	.	-	0	ID=Aech.Est20-E1;Parent=Aech.Est20
Aech_gn2.0_scaffold96	genBlastG	mRNA	851324	854078	272.162	-	.	ID=Aech.Est3;Name=Aech.Est3;Alias=Aech.VCE6_gi|746871948|ref|XP_011067217.1|-R1-1-A1
Aech_gn2.0_scaffold96	genBlastG	CDS	851324	851519	.	-	2	ID=Aech.Est3-E8;Parent=Aech.Est3
Aech_gn2.0_scaffold96	genBlastG	CDS	851601	851727	.	-	0	ID=Aech.Est3-E7;Parent=Aech.Est3
Aech_gn2.0_scaffold96	genBlastG	CDS	851835	852161	.	-	2	ID=Aech.Est3-E6;Parent=Aech.Est3
Aech_gn2.0_scaffold96	genBlastG	CDS	852221	852389	.	-	1	ID=Aech.Est3-E5;Parent=Aech.Est3
Aech_gn2.0_scaffold96	genBlastG	CDS	852484	852662	.	-	0	ID=Aech.Est3-E4;Parent=Aech.Est3
Aech_gn2.0_scaffold96	genBlastG	CDS	852760	852957	.	-	2	ID=Aech.Est3-E3;Parent=Aech.Est3
Aech_gn2.0_scaffold96	genBlastG	CDS	853150	853453	.	-	0	ID=Aech.Est3-E2;Parent=Aech.Est3
Aech_gn2.0_scaffold96	genBlastG	CDS	853869	854078	.	-	0	ID=Aech.Est3-E1;Parent=Aech.Est3
Aech_gn2.0_scaffold96	genBlastG	mRNA	857153	861112	270.768	-	.	ID=Aech.Est4;Name=Aech.Est4;Alias=Aech.VCE6_gi|746871950|ref|XP_011067218.1|-R1-1-A1
Aech_gn2.0_scaffold96	genBlastG	CDS	857153	857351	.	-	2	ID=Aech.Est4-E8;Parent=Aech.Est4
Aech_gn2.0_scaffold96	genBlastG	CDS	857456	857582	.	-	0	ID=Aech.Est4-E7;Parent=Aech.Est4
Aech_gn2.0_scaffold96	genBlastG	CDS	857731	858066	.	-	2	ID=Aech.Est4-E6;Parent=Aech.Est4
Aech_gn2.0_scaffold96	genBlastG	CDS	858147	858315	.	-	1	ID=Aech.Est4-E5;Parent=Aech.Est4
Aech_gn2.0_scaffold96	genBlastG	CDS	858407	858585	.	-	0	ID=Aech.Est4-E4;Parent=Aech.Est4
Aech_gn2.0_scaffold96	genBlastG	CDS	858675	858872	.	-	2	ID=Aech.Est4-E3;Parent=Aech.Est4
Aech_gn2.0_scaffold96	genBlastG	CDS	859100	859403	.	-	0	ID=Aech.Est4-E2;Parent=Aech.Est4
Aech_gn2.0_scaffold96	genBlastG	CDS	860921	861112	.	-	0	ID=Aech.Est4-E1;Parent=Aech.Est4
Aech_gn2.0_scaffold206	genBlastG	mRNA	773322	779427	124.972	+	.	ID=Aech.Est5;Name=Aech.Est5;Alias=Amel.VCE6_gi|571578423|ref|XP_006572393.1|-R1-1-A1
Aech_gn2.0_scaffold206	genBlastG	CDS	773322	773555	.	+	0	ID=Aech.Est5-E1;Parent=Aech.Est5
Aech_gn2.0_scaffold206	genBlastG	CDS	774335	774475	.	+	0	ID=Aech.Est5-E2;Parent=Aech.Est5
Aech_gn2.0_scaffold206	genBlastG	CDS	774869	775013	.	+	0	ID=Aech.Est5-E3;Parent=Aech.Est5
Aech_gn2.0_scaffold206	genBlastG	CDS	776504	776823	.	+	2	ID=Aech.Est5-E4;Parent=Aech.Est5
Aech_gn2.0_scaffold206	genBlastG	CDS	777062	777242	.	+	1	ID=Aech.Est5-E5;Parent=Aech.Est5
Aech_gn2.0_scaffold206	genBlastG	CDS	777533	777716	.	+	2	ID=Aech.Est5-E6;Parent=Aech.Est5
Aech_gn2.0_scaffold206	genBlastG	CDS	777757	777893	.	+	2	ID=Aech.Est5-E7;Parent=Aech.Est5
Aech_gn2.0_scaffold206	genBlastG	CDS	778768	778909	.	+	1	ID=Aech.Est5-E8;Parent=Aech.Est5
Aech_gn2.0_scaffold206	genBlastG	CDS	779151	779427	.	+	2	ID=Aech.Est5-E9;Parent=Aech.Est5
Aech_gn2.0_scaffold174	genBlastG	mRNA	256289	258740	38.7639	+	.	ID=Aech.Est6;Name=Aech.Est6;Alias=Cflo.JHE_gi|752877687|ref|XP_011256289.1|-R6-6-A1
Aech_gn2.0_scaffold174	genBlastG	CDS	256289	256349	.	+	0	ID=Aech.Est6-E1;Parent=Aech.Est6
Aech_gn2.0_scaffold174	genBlastG	CDS	256377	256577	.	+	2	ID=Aech.Est6-E2;Parent=Aech.Est6
Aech_gn2.0_scaffold174	genBlastG	CDS	257150	257292	.	+	0	ID=Aech.Est6-E3;Parent=Aech.Est6
Aech_gn2.0_scaffold174	genBlastG	CDS	257413	257634	.	+	1	ID=Aech.Est6-E4;Parent=Aech.Est6
Aech_gn2.0_scaffold174	genBlastG	CDS	257773	257817	.	+	0	ID=Aech.Est6-E5;Parent=Aech.Est6
Aech_gn2.0_scaffold174	genBlastG	CDS	257836	257976	.	+	0	ID=Aech.Est6-E6;Parent=Aech.Est6
Aech_gn2.0_scaffold174	genBlastG	CDS	258103	258186	.	+	0	ID=Aech.Est6-E7;Parent=Aech.Est6
Aech_gn2.0_scaffold174	genBlastG	CDS	258287	258431	.	+	0	ID=Aech.Est6-E8;Parent=Aech.Est6
Aech_gn2.0_scaffold174	genBlastG	CDS	258568	258740	.	+	2	ID=Aech.Est6-E9;Parent=Aech.Est6
Aech_gn2.0_scaffold35	genBlastG	mRNA	1496043	1496942	8.72969	+	.	ID=Aech.Est7;Name=Aech.Est7;Alias=Cflo.VCE6_gi|752887086|ref|XP_011261403.1|-R8-8-A1
Aech_gn2.0_scaffold35	genBlastG	CDS	1496043	1496579	.	+	0	ID=Aech.Est7-E1;Parent=Aech.Est7
Aech_gn2.0_scaffold35	genBlastG	CDS	1496604	1496696	.	+	0	ID=Aech.Est7-E2;Parent=Aech.Est7
Aech_gn2.0_scaffold35	genBlastG	CDS	1496712	1496755	.	+	0	ID=Aech.Est7-E3;Parent=Aech.Est7
Aech_gn2.0_scaffold35	genBlastG	CDS	1496783	1496942	.	+	1	ID=Aech.Est7-E4;Parent=Aech.Est7
Aech_gn2.0_scaffold646	genBlastG	mRNA	611403	612656	45.5747	+	.	ID=Aech.Est8;Name=Aech.Est8;Alias=Cqui.JHE_CPIJ013175-PA.1-R1-1-A1
Aech_gn2.0_scaffold646	genBlastG	CDS	611403	611681	.	+	0	ID=Aech.Est8-E1;Parent=Aech.Est8
Aech_gn2.0_scaffold646	genBlastG	CDS	611724	611820	.	+	0	ID=Aech.Est8-E2;Parent=Aech.Est8
Aech_gn2.0_scaffold646	genBlastG	CDS	611845	612019	.	+	2	ID=Aech.Est8-E3;Parent=Aech.Est8
Aech_gn2.0_scaffold646	genBlastG	CDS	612035	612242	.	+	2	ID=Aech.Est8-E4;Parent=Aech.Est8
Aech_gn2.0_scaffold646	genBlastG	CDS	612273	612364	.	+	2	ID=Aech.Est8-E5;Parent=Aech.Est8
Aech_gn2.0_scaffold646	genBlastG	CDS	612407	612491	.	+	1	ID=Aech.Est8-E6;Parent=Aech.Est8
Aech_gn2.0_scaffold646	genBlastG	CDS	612513	612656	.	+	2	ID=Aech.Est8-E7;Parent=Aech.Est8
Aech_gn2.0_scaffold140	genBlastG	mRNA	2496725	2497820	34.3579	+	.	ID=Aech.Est9;Name=Aech.Est9;Alias=Cqui.JHE_CPIJ017763-PA.1-R1-1-A1
Aech_gn2.0_scaffold140	genBlastG	CDS	2496725	2496743	.	+	0	ID=Aech.Est9-E1;Parent=Aech.Est9
Aech_gn2.0_scaffold140	genBlastG	CDS	2496765	2496808	.	+	2	ID=Aech.Est9-E2;Parent=Aech.Est9
Aech_gn2.0_scaffold140	genBlastG	CDS	2496881	2496953	.	+	1	ID=Aech.Est9-E3;Parent=Aech.Est9
Aech_gn2.0_scaffold140	genBlastG	CDS	2496981	2497034	.	+	2	ID=Aech.Est9-E4;Parent=Aech.Est9
Aech_gn2.0_scaffold140	genBlastG	CDS	2497126	2497292	.	+	0	ID=Aech.Est9-E5;Parent=Aech.Est9
Aech_gn2.0_scaffold140	genBlastG	CDS	2497389	2497551	.	+	1	ID=Aech.Est9-E6;Parent=Aech.Est9
Aech_gn2.0_scaffold140	genBlastG	CDS	2497660	2497820	.	+	2	ID=Aech.Est9-E7;Parent=Aech.Est9
