# Supplementary material for: Molecular evolution of juvenile hormone esterase-like proteins in a socially exchanged fluid
Source: Sci Rep. 2018 Dec 13;8:17830. doi: 10.1038/s41598-018-36048-1 (PMC6293014; doi:10.1038/s41598-018-36048-1)
Supplement: Supplementary file 2 — Supplementary File 1 [file 41598_2018_36048_MOESM2_ESM.zip › our-gene-annotations/having-genomic-sequences-as-refrences/Aech.Ests-CDS.fna]

>Aech.Est15
ATGTTGTTCTCATTTTTATTCTTACAGTATATATCCATTATGGGTGAAATAAAAGTACAAATAGCTGAAG
GAAAATTGATCGGAGTCGTCGTAGATGGCTACAACGTTCGTTACTTTGCCTTTTGCGGAATACTATATGC
CAAACTTCCAGATGGCGAACTAAGATTTAAGGTAATAAATTATTTATGGAACCATGGTGAAAGAGACGCG
ACAAAGTATGGAAACATAGCTGTTCAAGTAGAGCTTGTCAAACACAAAGTTATAGGAAATGAAGATTGCC
TTTATTTAAATGTATATATTACAAAAATCGAATCCTCGAAAGAGCATCCGGTAATGGTATGGATACATGG
TGGTGCGTTTATTATAGATTCCGGTGATGCAGCTTGGTACGATCCTGATTATGTCGTACAAAAAGACGTA
GTAACTTTGAATTATAAGTTAGGCGTTTTAGGTTTTCTAAACCTCAACAATAAAGTTGCAGCAGGTAATC
AAGGTCTAATAAATGTAATCTTAGCGTTAAAATGGATCCAAAAAAATATATTAAAATTCGGTCCAGGAAA
TATCACAATTTTTGGAGAAATTACTGGTGGAGCCATTACACGTTGTCTAGCTCGGTCTCCTTTATCAAAA
AGTATAGTCCATGAACTTCTCAATACAAAATTCTTGTTTCTCATTCTATTTTAA
>Aech.Est9
CAACCTAGCGAATATACTGACGTTGATGAAGATTGCTTGTATCTTAACATATTTACACCTTCTATTGGCT
ATGGGTTAGCAAATAGATATCCAGTGATGTTTTACATACATGGTGGCGAATTTAGTCATGGAGCGACTGC
CTTCTACAATGTCGTAGTGGTATCAATTAATTATCGCCTTGGAGCTCTTGGATTTCTAAGTACTGGAGAT
GAGAATAGCCCTGGAAACTATGGAATTCTTGATCAAGCTATGGCGTTGAGATGGGTCTATGACAATATAG
TTAGCTTTAACGGAGATCCTGACTCTATAACACTATTTGGGCCAGGTGCTGGAGCAGCGAGTGCGGGATT
GTTAATGATGGTATCAAAAGTAATAGCGCAATCGGGTTCAGCTCTAGCTGATTGGGCGGTGATAGTAGAC
AAATACCGAGCACAAAATACATCTCGAGTATATGCAGAAATGCTCGGTTGTAGCATAGAGAGTAGTTGGA
AATTAGTACAATGCTTAAAAGATGGACGTAATTGGAGAGCATCCGATTGGCGCTTTTTTACAGAAACGCC
AGAAGAAAGTATTAAAGCTCACAAATATAGCAAAGATTTGGCTTACATGGCTGGTGTCACAACTCAAGAA
GCAGCATTTATTATAAGTATGTCATTTATTGTCTTATTTATTTTTATTTAA
>Aech.Est10
TTTCTCAATGTCTTCACCCCGTCCGGCGGTTATCCTGTGCTGATATGGATTCATGGGGGTGGTTTTAGAA
GAGGTGCGAAGAAATTGATTGTCGTATCTATCCAGTATAGATTGGGAACGTTAGGATTTTTAAGCACAGG
TACTCAGGAAATGCCAGGAAACAATGGTATGTTCGACATGGTACTGGCCGTCGATTGGGTGAAAAATTAC
ATACATTTCTTCGGTGGTGATCCAAACAAAATCACAGCTTTCGGTCATGGCACCGGCGCCAGTTCCGCTA
TGATGCTATCCTTATCGAAATTCTGCGAAAGTAAGGACATGACCTATCGCGCTGCAAGCAAATACATCTT
TACATTATATTTTTGTAGATTACTTCCATGGTTTAATCGCGATGTCCGGGACCATTTTATCTCACTTCGC
TGTCGACAAGGATCCTTCTAA
>Aech.Est6
ATGCCGGAGCCAGCAGAATCTTGGGAAGGCACGTACGATGGGACCTATCATCGTTCGTCTTATATAGTTG
GCGAGGAAGATTGTCTTTTTCTTAACGTTTACACTCCGGTATTGGATAAAGATGCTTGTAAAGCTGTTAT
GGTATGGTTTCATGGCGGTAATTTCAATCATGGCATGGGCGATGATATATTCTATGGTCCTGACTTTTTA
ATCGAGCAAGATGTTGTTCTTGTGACGCTTAATTATAGATTAGGTGCAATTGGATTTTTAAATACTGGCG
ATGAAAATGCGCCCGGTAATGCTGGTCTAAAGGACCAGGTAATGGCGTTGAAATGGGTCAAGGACAACAT
ACATTACTTCGGTGGTTGTCCCAACCGAGTTACGATCTTTGGCGAAGATGCAGGCACGATTTCTCGTGCC
ACAGGTTTATTCAATAAAGTTATCTTGCAAAGTGGAAGCGCAGTAAATACATGGGCGATATCTTACGATG
CCAGAGATGTAGCCTTCAAATTGGGCGAGAAGCTCGACATTGAGACTACCGATTCTGCTGAGCTAGTTGC
TAGACTCGCAGAATTTTCTCCGAAAGAATTAATTGCGGCCAGTGATGATTTATCGTTCCTTAAACAAAGC
GCCATGAACGGTCGTATCGAAGCGTTTATTCCATCGGTGGAAATATTTCTGCCGGCCGATCCCTGGACGC
TTTTGAAATCCGGAAAAATTGCCGACGTGCCCGTTATGGCCGGATTTACGGCCGACGAGTCTTCCTTCTA
TGTGCAGAGTAATCACCGATACGATATTACGCGGAAGTTACACAAGAACCAACTAGGTGAAAGCTTGAAA
AGCTACTACTTTGGGGATAAATTGATCTCCACGGAAACCACGAAAGAGTTCATGATGATGTTGGACGACG
TCATGTTTGACGCAGGAATCGCGCTCAGTTTAGAGGTATTAAGTTCCCGAATTTCGTCTCCAATTTACGA
GTACATATTCTCTTACGAAGCTCCGTTTGGTATGATAAAATCTTTAGTCCAAGTAGAGGACGGCGCTGCC
CATGGTGATGATTTGACTTATGAATTCTATTCGGACGCGTTGAAAAATGTACCACAACCAGATTCCCCCG
CGCAGAAGATGGTGCGCATTTATACCACGTTGTTGGCGAACTTTGCAAAAGATGGGTATGTTCATAGTTC
TTCGCAGAAAGAACGATTTTGCTGA
>Aech.Est5
ATGTCGTCGCTTCGTCTTCGGTTGAACGAAAGGATTTGGCTATGTATAAGTGTTCTCGTGTTCCTGTTCA
TTCTCGTTGACGGTTTATTCATGGATTCCGAAAATCGACTTCTCGTCAACACGAAATGGGGCATCTTTCG
CGGCAAATGGAGCAGAACCATACGCGATCGGTCGGTCGCGAATTTTCTCGGCATACCGTACGCTCTACCC
CCGATAGGCGATTTGAGATTCAGAAGCCCGCAACGATGGAATCACACGTGGACAAAAGTTCGGAACGCTA
CGATCGATGGGCAAAAATGCATTCAAACTGATTCGAAAACCTTAAAAATTGTCGGTAGTGAGGACTGCCT
TTATCTAAACATCTTCGTTCCCTATATATCCACGAAACTACCGGTTTTAGTCTATGTGCATGGGGGTGCA
TATGTAACAGGAAGTAGCGATAGCAATCTGTATGCGCCGGATTATTTGTTGGAGCAGGATATAATCCTTG
TCACGCTGAATTACCGACTTTCTGTTTTAGGGTTTTTCAGCACAACGAACCAAGTTGCGCCAGGTAATTA
CGGTCTTAAAGATATAAAAATGGCTCTCGAATGGATTCAAGAGAATATTCGCAGCTTCGATGGGAATCCT
GAATCGGTAACCCTTATGGGACACAGTGCCGGTGCAGCGGCGACTCATGTTCTTGCTCTCTCAAAGAAGA
CCGAGGGACTCTTTCACAGATACATTTTATTAGGGAGTTCCGCTTTAAATTTATACAATGTTCACTCTCC
GAAAAGATATAGACAAGTATGTCTGAAATTGGCAAAACTTGTTGGCTGCCTGTTGAAAAAAGACGATGAC
TTTGTTTGGAGATCAAAACCAATATGTAACTTTGGTCCTACATTGGAAGATGACTCAGAGGACGCCATTA
TGACTGTGCATCCAATAAAAATAATAAAGGCCGGATTGTTTCGCGATATACCGGCGATAATACAAGTCAC
GAAGGACGAGGGTTTAGTAAAGACACTCGGTACTTTTACGAATTCCGACGTCGAGGACGAATTAATAAAG
AATTTCGAAAAATATTTGCCTTATTTTATGGAGTGCCACGAAGTGATTTCCAACACTACTGTTTTCGTTT
CTGCATTAGAAGATTTTTATTTTAACGGAAATGTGAAGTTGGGTCTTATGGATAACATTACAGAGGTGAG
TTCTAGGATGAATACTGATTTTATGAAATGGTCGATAATTGAAGCTGCACAATATCAATCGAATCTAGGA
AACGCCAGCATTTACTTTTCCCTCTTCGCATACGTAGGCACATTTTCGAACACCTTCGCTTCAGGCGTCC
CCGTTGCTTATGCTGTTTCACATGGCGACGAATTAAACTACTTATTTCCTATATTGAATAATATGTATAA
AAATATGCAATTGCACAATACACAGAGCGATATTACTATGATTAACATCATGACAGAGATGTGGACAAGT
TTCGTGATAAATGGAATTCCAAAAGCATGGCTGATCCCCACATGGCCCAACTACCGCAATCATCAGTTCA
TGAGATTCGGGATTGACAGATCGCCGGAAACTGTGGTGCAAACCGATTTCCTGCCTAACAGAATGAGATT
TTGGGAGAAACTGATGAACGAATCAATGGAATCGACGAATGACGTGTTTGTCAACGAACCACCGGAAGGC
ATTATCAATAACGCTAACGCAATCGATTATAGATTAACAGTTCAGTTTGCATCATTAGTGATAATTTTTA
TTTATATATGA
>Aech.Est20
TCCAGGCACTTGTTCAATCAAGCCATCATGCAATCGGGCTCAGCGACCGCGCCATGGGCGATAATCTCGC
TCGGTTGCCCGCATGATCGCCACAATCTGCGTGAGGCGATCGACTGCTTGTTGACGAAGGATGCGGAAGA
ACTGGTGAAGAACGAGTGGGGCACCCTCGGGATATGCGAGTTCCCGTTCGTGCCGGTGATTGACGGCGCG
TTCCTCGACGAGACGCCCCAACGTTCGCTCACCAACATCCTCATGGGCTCCAACACTGAGGAAGGCTTCT
ACTTCATCATCTATTATCTGACGGAGCTGTTTCGCATTGACGGCGCCGAGGACGTAAAGGTGACGCGCGA
TCAGTTCATCAGCGCCGTGTCCGAGCTGAATCCCTACGTGAATCAAATTGGCCGTCACGCCATCATCTAC
GAGTACAGCGACTGGCTGCATCCGGAAGATCCGCACGCGAATCGCGACGCCCTTGATAAAATCGTCGGCG
ACTACCAGTTCACTTGCAACGTCAACGAATTTGCCGGCCGATACGCCGACACCGGCCACACTGTCTATAT
GTATTATTACAAGCATAGGTAA
>Aech.Est19
TTCTATTCCGGCTCAGCCACCCTCGACACCCTGGTATCGGAGGAGAACGTAATCGTGGTGTCGATGCAAT
ATCGCGTGGCTAGTCTCGGTTTCCTGTACTTCGGCACGTCCGACGTGCCCGGTAACGCTGGGCTCTTCGA
TCAGATGATGGCTCTGCAATGGGTGCGCGACAACATCGCCGCGTTCGGCGGCAACGGTGAAAGCGCGGGC
GCGGTCTCCGTCTCCTTCCACCTTCTGTCTCCGCTGTCCAGGTCAGTTTTAATCCGACAATAG
>Aech.Est2
TTTTTAGAGAAGAAAAAGTTAAAAATGAGGGAATGTCGAAATAATATGTTCATCCAACTGGGTCTTATTT
GCATCTTCGCGTTTAATATGGTCTGCGGTAACCCACCAATTGCAAAAACATTGAATGGTACGTTATATGG
AACAACAATGCCCACCCGACTTGGAAGAAGTATTTATGCATTTCTGGGAATTCCCTATGCTGCACCGCCA
CTCCAGAAACTCAGATTCAAGCCACCGCGACCCCCAATCGCTTGGAATGGCACTCTACATGCTACAACTA
ACGCCGAGATATGCATGCAACGAAACATCTACGTCGATCAGAAGGAAATTGTCGGCAGCGAGGATTGTCT
TTATCTGAACGTCTACACGCCATGCATACAATGTACCGAGGAACACTCGAATTTAAATAATGATCCGGAA
CAACAGCAGAAGGCCTTCGCCCGATTCCCAGTTATGATTTGGTTCCATGGTGGTGGATGGCTTGCTGGTG
CTGGCCATTCTGAATATTATGGGCCCAAATTCCTACTGGATTTTGATCTCGTCCTCGTCACCGTCAACTT
CCGACTTGGACCTTTGGGTTTTATGAGTACGGAGGACCTGGAATGTCCAGGAAATCTAGGATTAAAGGAT
CAGCAACAAGCTATGAGATGGGTACACGAAAATATCGCTTACTTTGGTGGTGATTCAAATAGAGTGACTC
TTTTCGGTGAAAGCGCTGGCGGTGCAAGTGTTCACTATCATATGGTCAGCCCCCTTTCAGCAGGACTTTT
TCATCGCGGTATTTCTCAGAGTGGCAACTTCTACAATCCGTGGACTTTAACGTCACCTGGAATTGCCAGA
ATGAGAGCTATGACTTTGGGTAAACATTTAGGATGCAGCACCGAGAATTCCAAGGATCTCATTGAATGCC
TGCAAACGAAAAGCGCAGAAGAAATCATTGGTATCGACCAGCTTTACAAGAAATTTGGTTACTGCCCAAT
GATACCATTCCGACCGGTAATCGAGCCTAAACACCCAGGTGCCTTTCTAATAGAGGATCCCCTAATTTCT
GTACGAGAAGGCCGCCTCCTCGACATACCCTGGATGACAGGAATCAATTCGGAAGAAGGAGCTATAAAAG
TAGCAGGTATTTATGGGCGGGAACAAAACGTGAAAGAATTGGAGACTAACTTTGACAAAATTGTGCCTAT
GAGTTTATTATACGACGAGAGATACAACGTCACGAATGAGGATTTACGAAATGAGATAACTGCCACCATT
CGCAATTTCTATTTCGGCTACAATGCTATCGATTACACCGAATATTCCAGATTCAAAGTCGTCGATATGT
ATAGCGACTCATGGTTTAATCATGGTACTCACGAAGCTGTGCAAGATTTTATTGTGAATCAAACTTCACC
AGTCTTTTATTATTACTTTGCTTATAAAGGAAGCGTATCATTCAGCACGATATTTGGCGATCCAGTAAGA
GATTACGGAGTATCGCACGCGGATGATTTACAGTATTTGTTCCCTGTAGGTGAACAATTATTCCCGAACA
CGGCGTTGTCTGAGGAAGATCACAAAATGATCGATATTATGACTTGTATTTGGTACAATTTTGCAAATTC
CGGTAATCCCACACCAAAAATTACTAAAATGGTTCCATTGAAGTGGAAGCCCGTAAAAACAAATTCCGCA
CCGGAATACTTGCGCATAGAAAACTCGAAGAAAATTACAATGGACCACAGTCTTCTCTGGCAGAGAATGA
TATTTTGGGATTCTTTAACACGTAGATTAATGAATCATGGAAATACATTTAGACATTTGAAGGATGAGTT
GTAA
>Aech.Est16
ATGCTGATCGGCATCATCGTTATTATATGTATCGTCTGCGTCGGACCTAGGAGAATTTCTACCAAACCTT
TAAAGAACAACAAGTACATCGAAGCAGTGACGTCGTGTGGATTGGTGCAGGGTATCTTGGAGGATGGTGC
TTACGCGTTCCGTGGCATTCCGTACGCAATGCCACCGGTGGGCAATCGTCGCTGGCAACCAGCTGAATCT
TTGAGTCGCATCGAACATTGCTGGAACGGCACTTACTTGAACTGTTGGCAGCGTGATATGCACAATCTCA
TCGACGGCGACGAGGATTGCCTCTATCTTGATGTATTTACACCAATAGTTGGATACGATTTTCCGTTACC
CGTGGTCGTAATGATCGGCGCCGAAACTCTGAGTGGCGGTTCGCCCGGACTGTCACACGTTCGTGACATC
GTATTCGTACGGCCAAACTTCCGAATGGGAATTTTCGGATTTTTGGCGGTTGAACCTCTTACTAGAGCGA
CCCATCCTCCAACATCGGGCAACTATGGATTGTCAGACATCATAACAGCCCTTCAATGGATACAGTTAAA
TATTGAAAACTTTGGTGGTAACAAATCCTCCGTTACTCTGTGGGGACATCGAGCAGGCGGCACTCTTAGC
CTTTTCTCGAAAGTGTGGATATCCAGCGGTAGCGCAATCTTTCCAGGCAGGGAATTGAGTTTGTCTGAAG
ACATAAACCGACCATTCCTTGATTCAATTCGTTGCAGCGACGCTGCCTGTCTCAAAAGCAAGAGCGCCGA
AGATTTGATGGATGCTGTGCCAGAGTCGTGGTACGTAGGTACCGTTGGTCTGCCAGAAATGAAAGAAGAT
TCGAGCATCTATATGGAAAGGAGGCATGAGTGGCTCGTTTTGGACGGAACGATTCTTCAGGAACACGTCG
GTGAAATCTTGTCGCAAGATAATCTTATGATAAAGGTAGTGATGGGTACCACCGCGCATGCCGGTACCCC
GCTGCAATACCTGTCATCAAATGTCACTCTTAATGCGACACAGGTCGAAAATCTCGTACGAGAATCCTTG
CTCGGAATTAGAGGCTATACACATGAAGCTCTGAGGTGA
>Aech.Est7
ATGCGGACGTCCTCCTCCTCTTTGCCGAGGAAGAGGAAGAGGAAAGACCTCTCGCCTCCCGACACCGTCC
TTTTCACTGGCGACTGGCGATCATCAGTTAAACATGTTTTTCGACAGCACTGTCTTCCGCAGCTCGATAT
TATCGTATCGTATCGAACGCGGTACGATATTCTTCACCGGGAACAGGATGTTTGCTCGACGTATCATGAG
ATTCCTGGGAAGCTGGGGAATCGCCAAACAAACGGGATTTCCGGTGAACGATGCTGTGGACGAAGAAAGC
GGAAAGGAGGCAAATGCGACAAGGGAAGTGACGACGAAGAAAATAAACAAGAAAGACGACGACGAAGTGC
GAAGGATATCGCGAGTAAGGGGATTCTTCGAAGAGTCCCATCTGATGGCGGTATCGCCAAAAGCGTCTTC
CTGCTGGCGCTTCTCTGTGCCCATTGCTGCCTGGCAGGTACCGAAGCTCTGGCCGGCACTCAAAAGTACT
GTACTAGGACAATTAAAACGCGATACGGTATCCTGCGCGGTATCGAGACTTATTACGGCGTGCCGTACGC
GACGCCGCCCCTCGGAGCACTGCGTTACATGCCGCCGGTTACCCCGACACCCTGGCGCGGCATCAAGTTC
CCGGCTTGCCCGCAGCGGCCACCGGTATTGGACGAGAGCTTGCCGCTGGTGCCAGTACTGGCCAATCAGA
GCGAAGACTGCTTGTATTTGAACCTCTATGTGCCCAAAGCTCCTCACGGTAAGTCGGACGTTATCCTAAA
GAATGGTCCTAAAGAATGGTACTGCCTAATAAGCAAAAACCATCTTGAAACATTCCAGTTGTAG
>Aech.Est17
TCTTTCAGCGTATACATGATGAGTGAAACAAGAGTACAAGTGGCTGAAGGAAAATTGAAGGGCGTCGTTG
TAGATGGTTGTAATAACGTTAGATACCTTGCTTTTCGCGGAATACCATATGCCAAACCTCCGGTCGGCGA
ACTTAGATTTAAGGATCCAGTACCAGTGGAACCATGGGATGGTGAAAGAGATGCCTCGAAATACGGAAAC
ATAGCTGTTCAAATACACTCTATAACACAGGAAATTGTGGGCGATGAAGATTGCCTCTATTTAAATGTGT
ACACTAGAAAAATCAAATCCCCGGAAAAACGCACTGTAATGGTATGGATACACGGTGGTGGCTATTTTTT
AGGTTCCGGTAATCCAAACTGGTATGGTCCCGATCATTTCATGCAGGAAGACGTAATATTGGTTACCATG
AATTTTAGATTAAGCTCTTTAGGTTTTCTGACCCTTAACGACAATGTGATAACAGGTAACCAAGCTCTGA
AGGATGTGACCTTGGCATTAAAATGGATTAAAAAAAATATAATAACTTTCGGTGGAGATCCAGAAAATAT
CACTATCTTTGGCGAAAGTGCTGGTGCATCCACAGTACATGCTCTAGCTCTATCTCCGCTAACTAAAGGT
TTATTCCACAAAATAATCGCACAAAGCGGTGTCATCTTAAATCCTTGGGCCTTTAATGAAGTAATGGACA
CAGGTTTTAAACTTGCTAAAAAACTCGGAAAGGAAACATCAGATCCGAAAGTCGCATATGAGTTTTTAAA
AACAGTTGATGCAAAAACACTTATTAAAAATTCACTATGGGCAATTTCTACTGAATCAGAGAGATTGAGT
TTTACTCTACCCTTCACGATCACTCTGGACACCAAGTCATCGAATCCAGTTTTTCCTGAACATCCACAGG
AATATATAAGACGCGGAATTCAAATGCCCTTCCTTTTAGGATTTAATCGTAATGAAGGAATCTTTCTTAT
TTCTAGCAATTTTTTCGGAGGTAATAAAGAAAAAGTAAATGATGATTTTAAAAAGGCAATATTACCAAAT
GTATTATCTGAGTTACCTAAAATAGGAATTACTGTCGAAGAATTACGACACCACTATTTTGGAAACGAAG
AAATAACAGAAAAAACTTTAACGAATTATTCAGATTTCTTAGGAGATGAATTTTTCGTACGCGGCATAAG
AGATGTAGTTGAATCGCAAAGATGTTCTGGTCATTTCAAATCGACGTATTTCTATCACTTCGATTATGAG
AGCAAAACTTCCCCTTTTAGAACGATATTAAACATCGGACTTCCAGGAGTGAGTCATACAGAGGAATTAG
GTTATCTATTTTGTCCAAAAGCTGTAAAATCAAATTCTAACTGTACGTGTCACAAACCTGGTTCAAATGA
TTACAAAATAGTAAATTACTTAGTGCAAATGTGGACGAATTTTGCTAAAACAGGAAATCCAACGCCTACT
AAAAATTTATGGTTACCACTAACTAGTCCGCAAAAAAAAAACAAAGACTACAATGGTTTAAATATTGATT
TAAATCTACAAATGAAAACCTTCCGTTACGGAAAGGAACGCTGGGATTGGGAAAGTATTCAAAAAATGTT
CTAA
>Aech.Est14
ATGGATAATAATCGAGTGAATGTACATATATATGAGGGAAGATTAATCGGTATCGTTGAGGAAGCTGTCC
ATGGTGGTCATTATGTCGCATTCCGAGGAATACCGTACGCGAAACCGCCGGTTGACGAACTAAGATTCAA
GGATCCGTTACCACCAGAAAGATGGTTCGGCGACAGAGATGCCTCAAAATACGGAAATATCGCTGTTCAA
GTTGATTTATTAACACGTGAAATAGTAGGTGATGAAGATTGTCTTTACTTGAATGTATATACTATAGATA
TCGTGAAGAAACGTCCAGTTATGGTGTGGATATATGGTGGCGGTTTTGCCTGGGGTTCTGGTAATGCAGA
CTGGTATGGTCCCGATTACATTGTTCGAAAGGACGTGGTAATCGTTACGCTAAATTACAGATTAGGAGTT
CTTGGTTTTCTAAACCTCTACGACAAAGTAGTAACGGGTAATCAAGGTCTGAAAGATGTGGTTATGGCGT
TAAAATGGATCCAAAAAAATATATCACAATTTGGTGGAGACCCGAATAATGTCACTATCTTTGGCGAAAG
TGCTGGTGGAGCTATCGTGCATTATCTAAATCTATCTCCGTTAGGCAAAGGTTTATTTCACAAAGCGATC
TCGCAAAGCGGCGTCGCCTCGAATCCTTGGTGCTTGACTGAATGGACAAACAAAGCGATGAGCAGAGGTT
TTCAACTTGCGGAGAAACTTGGAAAAGTTACATCAGATCCAAAAATCGCTTATGAGTTTCTTAAGACAAT
CGATGCAAAAAAACTCACAGAAGTTGGACAGAAGTTTCTTGCCACACGAGTAGACCGTCTACAACATGTT
TTAATGTTTACACCTACTTTAGATTATGAATCACCGAATCCATTCTTTCCGGAACATCCAAATACGTTAA
TACAACGTGGAGTTAAAGTGCCTTGGCTTTTAGGAAATAATAGTTGTGAAGGGTCTTTTTTCATATTCGT
TAGTAACAATAAAGTTTTTAAAATTGTTTTAGAAATAAGCAAAAAAGCTCTTAAAGAAGTCGATTCTGAT
TTCACGAAAACCATAATGCCTAGAGCTTTATCTGCAATGTCAAAAATACCGATCACAGTTGAAGAGTTAC
GATTTTTATATTTTGGAAATAAAGCAGTATCAGAAGAAACTTTAATGAATTACGCTGACTTTCTTAGCGA
TGTCGTATTTAATCGTGGTATCATGGAAGCAGTTGATATTCAAATGAGTTCTGACAGTTACACGCCAACA
TATCTGTATAAATTTTCATATGAAAGTGAAACTTACTTCAGAAAGGAAATTACGCTGCCAGGAGCGACTC
ATGCCGAAGATTTATTTTTTTTATTTTATCCTCATATAATGAAAGAGTTCAATTTGTCATCACCTATATC
TAATTCGGATGATAAAATAATAGATTGCATAACCCAAATGTGGACAAATTTTGCTAAAACAGGAGATCCA
ACGCCTATTATTACGAATTTGACTCCCACTAAATGGACTCCACTGAAGCGTGGAGATATGTGCGATTATT
TAAATATTGATCTTGTTCCTCGTATGGAAAGCATTCGTAAAGGAGAACGACGCAGTGATTGGAAGAATAT
GAAACACAAACTATGA
>Aech.Est1
ATGGATAACAGAATCGAAATACACGTGCAGAAAGGAAAGTTAATTGGCATCATAGAAAAAAGTGTTTATG
ATGATTATTACATAGCCTTTCGAGGAATACCATATGCGAAACCACCGATTGGAGAACTTAGATTCAAAGA
TCCGGTACCAGCAGAACCATGGTCCGGTAAAAGAGACGCTTCGAAATTTGGAAACAAATCCGTTCAAATA
AATGAGATTACACATAAAATTGAGGGCAGTGAAGATTGCCTTTATTTAAACGTGTACACTACGAATATCA
CACCTTCGAAGAAACGTGCGGTAATGGTGTGGATACATGGTGGTGCTTTTTGTCAAGGTTCTGGTGATGC
AGTTATGTACGGTCCCGATTACATAGTGCAGAAAGATGTAGTTTTGGTTACCTTGAATTATAGATTAGGC
ATTCTAGGTTTCCTGAATCTCTACGATAAAGTGGCGACAGGTAATCAAGGTCTGAAGGATGTGATCATGG
CGTTACGATGGGTGCAGGAAAATATATCTGAGTTCGGAGGAAATCCAGATAATGTCACTATTTTCGGCGA
AAGCGCTGGCGGAGCCATCGTACATTATTTAACTCTGTCTCCGTTAGCTAAAGATCTATTTCATAAAGCG
ATATCGCAAAGTGGTGCCGCAACATGTCCTTGGGGTATAATTGAACGACAATCTCCTTCGATAAACAAAG
GTTTTCGACTCGCGAAAATACTCGGAAAAATTACTGCAGATCCAAAAGTCGCTTATGAATTTCTCAAAAC
AATTGATGCTGAAAAGCTGATAGAAACTGAACAAAAGTCTCTCTTGACAGAAACTGAGATTCTACAATAT
AGTTTACTGTGTTCACCGAGTTTGGATCACGAATCATCGAATCCAGTTTTTCCGGAAGATTCAAAAACGT
TTAAGAGCCGCGGTGTTAAGGTACCATTCCTTTTGGGTTTTACCAGTTGCGAAGGATCTTTTATTTCATG
TAGTAACTGGAAAGGACATATAAGCAAAGAAAAGCTTAGGAAAATAGATTCTGATTTCAAAAATGCTATA
TTTCCTGAAACTTTATCTACGTTACCAATTACAGTCGAGGAATTACGATCTTTATATTTTGGTGACAAAG
CAATTTCAGAAGAAACTTTAACAAATTATGTTGATTTTCTTGGCGATGAGTTCTTCTATCGTGGTATAAT
GGAAACAGTGGATATTCAGACAAAGCTGAATAAAAATGATAAGAAAGCGACGTATCTGTATAAATTTTCA
TACGATAGCGACTCTTCTTTTATAAAAAAAATATTCAAAATTCAATTCCCAGGTGCGACACATGCTGAGG
ATCTGCCCTACTTTTTTTATTTTAATATGTTAAAAGATTTCGACATGTCATCACCTGCAATTGATTCAGA
AGACTACAAGATGATAAAATGCTTAACACAAATGTGGACGGATTTTGCTAAAACAGGAAATCCAACGCCT
GTTACAAATATGTGGTTACCCGTGAGCGATTCACAAGATGGAAAATACAATTATCTAAATATTGATACAA
TCTTGCAAATGAAAGTTTTCCATAAAGGAGAAGAAAGATGGGATTGGGAAGAGAAAAAAAATAAGTTACA
GTGTTAA
>Aech.Est8
ATGAACTGTCCGTCCTCTTTGCTGCTGTTGCTGTTAGGCTTGAGCCTGCACAGCGCGTGCATCACGCGAG
CGAACGTTGCCGGTCAGCACGGTAGTCAAGACGGTGGTCACGAGTCCTTAGTGGTGGAGACTACTAGTGG
GCTGATGCGCGGTTTCTCTCGCACGGTGCTCGATCGTGAGGTTCATGTGTTCTATGGAGTGCCATTCGCG
AAACCTCCCGTTGGGCCTTTGCGATTTCGCAAGCCGCTGCCGATTGAGCCCTGGCACGGGATTCTGAACT
ACTTTCCAGGCTTTGAGGGTGAGGAGATGTGGAATCCTAATACCAACATTTCCGAGGACTGTCTCTACCT
CAACATTTGGGTGCCGCAGAAGTTGCACAACGTTGGTAATAACGGTATGGCGATATTGGTCTGGGTTTAT
GGCGGCGGCTTCATGAGCGGCACCGCCACCCTGGACGTCTACGATGCCGACATTATGGCGGCGGCCAGTA
ATGCGATCATTGCTTCGATACAGTATCGTGTCGGGGCCTTTGGCTTTCTGTACCTCAATCACGAAGAGGC
GCCGGGTAACATGGGCCTCTGGGACCAGGCCTTGGCTCTTAAGTGGCTCCGTGAAAATGCGCGCGTCTTC
GGCGGCGATCCCGATTTGATTACAATTTTTGGCGAGTCTGCGGGTGGTAGTTCAGTGTCCTTACATCTCA
TCTCGCCGGTCACGCAAGGTCTAGTGCGTCGAGGTATCCTTCAGAGTGGCACCCTCAACGCAAACGAGGT
GGCTCGTGTGCTGGTAGATGATTGCGGATGCAATTCGACAATGCTGCAAGAAAACCCGGCACGTGTTATG
GCCTGCATGAGTTATGGGGGCATTCTCGACTTCCCGTCGGCGCCCACCATCGACGGAGTCTTCCTGCCTA
AAGATCCATTGGACTTGGTCAAAGAGATCCTGATTGGAAATAACGAGAACGAAGGTAGGAAACACTGGCG
GTGCGATACGTTGCGACACGATGCCGCGATGTGTGCGAGAGTGTTGTTTCACGGGGAATTATTACCGACG
TTGTTTACGGTCGACTGTGTCAACGGTTAA
>Aech.Est13
ATGAAGTGCTTGTTCGTTATCCTCTTGAGCGTCGCTGTCGTGCTCGCCGATGACAATCTCACCGTCATCG
CTCCGATTGGAAGAATTCGCGGTTCCATCATCACCTCCAGATTAGGCAAAAAAATCTATTCTTTCCGCGG
TGTGAGATACGCCGAACCGCCGACTGGACAGCAACGTTTTCAAGTCGCAATTCCAGCGGCAGATTGGAAT
GATGTTTTCGATGCGACTAAAGAAGCATTATTCGAACAGAATATAATGGAGGATTGTCTCCGCGTGAACG
TATATACAACGAAATTACCGTCGGAGAACGATCCAGTGAAAAGACCCGTACTAGTATTCTTCCATCCCGG
TGGTTTTTACTTATTCTCGGGCCAAAGTTCTAACTTCGGACCTCAGTACTTACTGGACAAAGACATCGTT
CTTGTCACCGTCAATTACCGTCTCGCGTCACTAGGCTTTCTGAGCACGGGCGATTCGAAGGCACCAGGTA
ATGTCGGACTGAAGGATCAAGTTGTAGCGCTTCGATGGGTTCAAAGGAACATAGCTGTCTTTGGTGGTGA
TCCCGATAGCGTTACTATATCCGGCTATAGCGTTGGTGGAATAAGCGTGTTATTACACATGGTTTCACCA
ATGTCCAAAGGATTGTTCCATCGGGCGATCATGATGAGCGGCTCGATGATGATAGAACCGTATCCGACTG
AACAGCTGCACGTGGCGAAGAAGCAAGCCGAATTGTTAGACTGTCCAACCGATACCACTGGCTCTATGCT
GATCTGCTTGAATTCCAAACCAGTGGAGAACTTTACAGACACCATACTATATATAATATATTCCGCTGAT
CTTTTTATAGACGTTAATCAGCAACATCAACTCGGGAATGATTCGATGGTAAACGATTTGAACAAAGACT
GGTATAGACTCGCACCGATTAATTTCATGTACGAACGGGATACACCTCAATCCAAAAACATAAGTACTGA
ACTGCGCCAATTTTATTTTGGCGACCAACCGATCGGTCCAGACACTTACGATGGTCTCGCACATGTACGA
GTGGCACATCATGATGATTTGCAATATCTGTTCTTTATGAAAGTCAAATTCCCATTCCTCCAAAATGATG
ATCCGGAAATTCCTATAATGGAACTTATGACAAGCATGTGGTCGAACTTTGTTCAAACCGGACAGCCGGT
GTCTCCAGCTTTAGCGGAGAATGTTACATGGGATCCATATCTACTAGAAAAAGATAACTATCTGGATATC
ACTGAAGAACCAAAAATGAAGACAGGGCTTTATCCTGACAGAATGCAAAAATGGGATAGTTTGTTTCCTT
TAAATCCAAAATAG
>Aech.Est12
TATCTCGGTATCCCTTACGCACAAGCTCCGCTTGGCAATCTTCGTTTCATGCGACCAGTGACAGAGCCTC
TTCCTTCTTGGACCGATGTGAAAAATGCAACGCAGTTTCTCTTTATGCAATTGTTACCACCGGACATGCC
AGATCCGGGATTCGACGAGAATTGTCTTTTCTTGAACATCTTCGTCCCAAGCGAAGGTATGTGCGTTTAT
TCGTGTCCATGTAAAGCCAGAGTTGAAAATATATTAAACAGGGGCGACTTTTGCGGCCGGCAGGTGCTAG
TGGTGACGGTGGCGTATCGATTAAACATCCTCGGATTCTTCACGACGACGGACTCTGAGGCGTCCGGTAA
TTATGGCATGTTCGATCAAATCGCCGCCCTTGACTGGATAAAGCGAAACATCAAATACTTCAATGGCTCG
CCCAATAATATTGTCATCTTTGGTCACAATTCCGGTGCCATAAGTGTAGGACTGCACATGCTGAGTCCTC
TCAGTAAAGGGAAATTCCATAAGGCGATTGCTATGAGCGGGGACGCCATCAGTTCTCCGATCGTCGATAT
TATAACTAATAAATTCGGCTGCGATCGACGACCGACCAGCAAGCTGATGGAATCCGATTTCTTAATCAAG
CACTCATCTGACATCGAGAGCTGGGGTCCGATCGTTGACGCAGAAATCAACAACGAGACGGACCCATTTC
TTGCGCAACATCCGAGGGACATCTTGGAAAATGGTAACTTCAATACGGTGCCGTTAATGGTCGGCTACAC
GAATAACGAGCAAATCTCAGATGACAACAGCACGTGTGAATCGAAGCCAGAGATGGTGGCAAACGCGGTG
CTATTCTTCTACAGACCATATCCAACCACGACAAACATGACGGTGTTCCGTGACAGATATTTGGACCTGC
AAACGGAAAAGAATTTCGCGGCTGGCTTGACACAGTTGGCCAATAAAGTGGCGAACAAAAAATCGACGGC
TTTCGTATATCGATTTGACTATCGTCCCAAGACGCAACCAGTCGCGAAAGACGTGCCGGAATGGGCCGGT
GTGCCGCACATGTTCGAGCTCCCATTCGTTTGGGGTTTACCGCATATGACGAGCGTCGGTGCGACGCAAT
GGAACTTCAACGACAAAAGGATGTCCGAGTCGATGATGACGATGCTGGCGACGTTCGCCAAAAGCGGGGA
TCCTTCCTTCGTGGAGAGGACAGTATCAGTCAAGTGGGAGCCCTATACGGAGGACAATCCGAGAATTCTG
ATCATCGATAAAAATATCGAGATGAACGAGCCGGGCGCAGTGGATTACAAGGCGCTCGCATTCTGGAACG
AATATTATCCGCAGGTCATGATGGAAGCAACGAACAATTGTTGCAACATTACAAGCACGGCGACGACATG
GAGGATATTCTCTCATAGCGTGTATCTCAGCGGCGTGATGACTACGGTGGCGTTTCATCGCTTTTGGTTT
TAG
>Aech.Est18
ATTTATTTTTTCAGTTTACTTATTATGAAAGAATTAAAAATACAAGTAAACGAAGGAAAATTGATCGGCG
TGATTGTAGATGGTTATAATGTTCGTTACCTTGCTTTTCGTGGAATACCATATGCCAAACCTCCAGTTGG
CGAACTTAGATTTAAGGATCCGGTACCACCAGAACCATGGTCCGGTTATAGAGATGCATCGAAGTATGGA
AACATAGCGATTCAAACGGATTTAAGACAGATAATTATAGGAGATGAAGATTGCCTCTATTTAAATGTGT
ACACCACAAAAATCGAACTCTCAAAAAAGCGTCCAGTAATGGTATGGATACACGGCGGTGCCTATAGTTC
AGGTTCTGGTGATGCTACTATTTATGGTCCTGATTATATCGTGCAGAAAGATGTAATATTGGTTACTCTG
AATTATAGATTAGGCGTTATGGGTTTTTTGAACCTCAACGATGAAGTAGCAGCAGGTAATCAAGGTCTGA
AAGATGTGGTCTTAGCATTAAAATGGGTTCAAAACAATATATTACAATTTGGTGGAGATCCAGGAAATAT
TACTATCTTTGGAGGAAGTGCCGGCGGAGCCATCGTACATTGTCTAGCTCTGTCTCCATTAGCTAAAGGT
TTATTCCACAAAGTGATTTCACAAAGTGGCGTCATTTTAAATCCTTGGGCCTTCAATGAATGGACGGACG
TAGGTTTTCGGCTTGTCAAAAAGCTCGGAAAGGAAACATCAGATCCAAAAGTCGCATATGAATTTTTAAA
AACGATAGATGCAAAAACACTTATGAGAAATTCACAACGGTCAATTTTCACAGAAACAGAGAAATTAAGT
TTTACCATGTCCCTCTTCACACCTACTCTGGATATTAAGTCATCGAATCCATTTTTTCCTGAACATCCAA
GGGAATACATAAGCCGAGGAATTCAAATACCCTTTATTTTAGGATTTAATCGTAATGAAGGGATATTTCT
TTTAAAAGGCATTGTTTTCGGAGGTAATATAAACGATAAAGACCTGACAAGACTAAATACTGATTTTAAA
AAAGCAATATTACCAAATACATTATCCAGGTTATTTAAAATGGGAATTACTGTCGAGGAACTAAAAACCT
TGTATTTTAAAGGAAAAGCAATATCAGAGGAAACTTTGACAAATTTTGCGGATTTCTTAGGAGATCAATT
TTTCGTACGTGATATAATGAAAGTATGTGAAATGCAAAAGTCTTTTGGTGGTTACAACTCTACATATTTA
TATCATTTTGATTATAACAGCAAAACTTTTATGAAAACAATGTTAAACATCAAAGTTGATGAAGGAGTGT
GCCATGGAGAGGATTTAGGTTTCCTATTTTGCCCAGAGGCAGCAAAAATGTTGAACTTATCACTACCTGA
ACCTGGTTCAGACAATTACAAAATAGTAAATTACTTCACGCAAATGTGGACGGATTTTGCTAAAACAGGT
AATCCAACGCCTACTACAAATTTATGGTTACCAATATCCGGTCCAAAAAACAAAGGCTATAATTATTTAA
ATATTGATTTAAATCTGCAAATGAAAACTTTCTGGAAAGAAAAGGCACGCTGGAATTGGGAAAATTGTAA
AAAACATTCTGACATTCTATCTACTTAA
>Aech.Est11
TTAAATAACATTTTACGAAGTAGACAATTTAATTCTTCTTCCATTATGGATAGACCAATAGTGACTGTGA
AACAAGGAAAACTGCAAGGAATTTTTGAAGAAAATGTTCTTGGTTCTCGTTATCTCTCTTTCAAAGGCAT
ACCCTTCGCTGCTCCTCCCATACATGAATTGAGATTTAAGGATCCCCAGCCTCCTGCTCGTTGGGAAGGT
ATTCGAGATGCTTCTAAAAATGCTGGCGATATTTGTGCACAGTTGAATGAATCAACTGGAGAGGTCATTG
GCAACGAAGATTGTCTTTATCTTAATATTTACATACCGGACGATATTTATCAGAAAATTGCAAATCCAGT
TATGGTTTATATTCATGGTGGGGGTTATCTTTGGGGTTCTGGTAATGATACTAACGTACGACCTGATTAT
CTTCTAGCAAAAGGTGTCATTTTAGTGGCCATAAGCTATAGACTTGGTGCTTTTGGTTTTTTGAATGTTG
GTCATGAATTAGCAAGCGGAAATCAAGGTATGAAAGATCAAATTGCCGCATTAAAATGGATCAAAGAAAA
TATCGAGGTTTTTGGCGGTGATTCAAATAATGTTACTGTTTTTGGTGTCAGTGCAGGTAGTACTTCTACG
CATTTCTTAACGTTATCACCGTTATCTAAAGGTCTCTTCCACAAAGCTATTCTTCAGAGTGGTGTAGTTA
CATGTGATTGGGCAATGATAAAAAACGAACCACAAGCCAATTCTTTTAAACTTGCATCTAAACTTGGTAA
CAATTCTAAAAATCCTAAAACGGTTGTTGAGTTTCTCAAAACAAAATCCTTTGCTGAAATCGTCCAAGCG
CAATATACGAAAGCGCGCACTCTTTTTATTCCATTTGGACCTACAATCGATGATAAAGCAAAAACACCTT
TTCTTCCATGTCCCATCTCTCAGTTACTTGACGAAGGCAATAATGTACCAATTATGATTGGTTCTACTTC
TGATGAATATATCTTTTTCCTTAGAAATACCAGCGAAGAAACTTTGAAGACAATGTATACGGATCTACCA
CTATACATAAAAAATTTTACAAACTCGCAAAACTCCCTAAAAATAACGCAATTAACTAAACGAGTTAAAG
AAAAATATTTTAATAATAAATCTGAATTCACTGTAGAGAGTATCCCATCTATTATACGATTTCTAAGTGA
TCTGCATTTTAATATTCCTATTGAAGATTTCGTGGATATGCGAAGGAAAAGGAAGCAAGCACCGACTTAT
ATGTACAAATTTTCCTACATCGGCGATCAGATGACTCTAACGAAACTTTTGGGAAATAAATTGACTGGAG
TTTCTCATACTGACGATATGTCATATCTTTTTTATCAACCTCCTTATCGAAAAATATTAGAAATTCTTAC
AACAATGTGGACCAATTTTGCAAAGAAAGGGTAA
>Aech.Est3
ATGAGAACTATTATGTTGTTGAAGTTACTACTGATTCTACTTGCCTTTGATTGCATTATTTATGCGAATA
CAGATGAGTCTACTCCAAGAGTTAGAACACCTTTGGGAGGACTGAAAGGTTACTACAAAACCTCGCAAGA
TGGGAGAAAATACGAAGCTTATGAAGGAATTCCTTACGCTTTGCCACCTGTTGGGAAATTACGATTTAAA
CCCCCTCGGCCAATACCAGCATGGATTGGTGAACTATCAGCTACAAAATTAAGTGCTGTATGTATTCAAT
ATGATCAAGTACCAGAACATCCTCCGGAGAAAGTTGTAGGTGCCGAAGATTGTTTGTATTTAAATGTTTA
CGTGCCGGTACGAGAAAAAGAAGGAAATAAAATCCCAATACCGGTAATATTTTGGATCCATGGCGGAGCA
TTCCAATGTGGTAGCGGTATATTGTATGGACCCAAATATCTAATGGATCATGATGTTATGCTTGTCACTA
TTAACTATCGATTGGGACCTATGGGTTTTCTCAGTACAGAAGATGAAATAGTTCCTGGTAACATGGGTCT
AAAAGACCAAAATATGGCACTTCGTTGGGTATCACAAAATATCGAATGGTTTGGTGGCGACCCTAAAAAA
GTGACATTGGTCGGTTTGAATGCAGGTGGTGCAAGCGTACATTATCATTACTTATCGCAAATGAGCGCTG
GACTCTTCCAAAATGGTATATCGTTCAGCGGTACAGCATTTGATTGTTGGACGCAAACTGAGAACTCTAA
AGAGAAGGCCAAGAAATTGAGCGCTTTAATGGGATGTCCTACAATTAGCTCCAGAGATATGATACGTTGC
TTGAGATATCGTCCAGCTCATGCAATTGTACAAACTACAAGTGAATTTATGCCATTCTTTTCTAATCCCT
TCACTCCTTTCGGGCCGGTAGCTGAGAAATTTAGCGGTGAAGCACTTTTCATTGATAGAACGCCCATTGA
GATTATCAATAACGGAGACATCCAAGATATACCTTGGGTTACAGGAGTAACGAGTGAAGAAGGCCTTTAT
CCTGTGGCTGAGTTTATTGCTGATGATCAAAATCTGAAGCAGTTGAATGATAATTGGGATATTCTTGGGC
CAGATTATCTTGATTTTAATTATACTATCCCGAGGGAGAAGCATATCGAGATTACTCGGCTTGTTAAGAA
ACATTATTTTGGTACAAAACCAATCAATCGACAAAGTACGAAAGAACTGATACAAATGTCAGGTGATCGC
TTCTTCATCGTAGATAGCGAGAAAGCTGCACGAATGCAGGCCAAAGTAAATAAGAATCCAGTTTGGTATC
ATTACTTTACTTACAGAGGTGCGCAAAGCTTAAGCAATGCTTACAGCGTGAATTATGGCGTCTCACATGG
CGACGACGTAGTCTATGTGTTAAATACTTCCTGGGTAGATCCACTTACAACACAAAAAGATCGCGATATG
CAAAAGCATTTAATCGACTTTTGGGTATTGTTTGCCACAGACGGAATTCCAAAGATAGCTAATGTGGAAT
GGCCCAGATTAGATCCTTCAAAAAAAGAACTCCATTATTTGCATATAGCTGGTCCTGATAAGATTAACAT
GGACAGCAATTCTAACTTTGGAGAAAAAGAATTTTGGAATTCGATTAATTTTAAGGAAAATATATTGAAG
CACTCAAGAATCGATAAAGATGAATTTTAA
>Aech.Est4
ATGAAGCTACTGATCGCTGTACTTTGCTTCGGCTTCGCCGTTCACGCAAATGCAAGTGTGTCTGGTCCAA
AGGTCAAAACACCTTTGGGAGGACTGAAAGGCTACTACAAAGTCTCACAAAATGGTAGAAAATACGAGGC
ATACGAAGGAATCCCTTATGCATTACCACCTATTGGAAAACTACGATTTAAGCCTCCTCGACCAATACCG
GCATGGATTGGTGAATTATCGGCTACAAAATTCGGTTCCGCGTGTATTCAATACGATCATAAACCAGAAC
ATCCTCCGGAGAAGGTTGTGGGTGCCGAAGATTGTTTGTATTTAAACGTTTACGTGCCAGTACGGGAAAA
AGAAGGAAGTAAACTTCCATTGCCAGTATTATTTTGGATCCATGGCGGAGCGTTCCAATTTGGTAGCGGC
ATGTTATATAGTGCCAAATATCTAATGGACTCCGATGTTATACTTGTCACTATTAATTATCGGTTGGGAC
CAATGGGTTTCCTGAGCACGGAAGACGAAGTAGTTCCTGGTAACATGGGTTTGAAGGATCAAAGTATGGC
ACTTCGTTGGGTCTCACAAAACATTGAATGGTTCGGTGGCGATCCGAACAAAGTCACTTTGGTCGGATTG
AGTGCTGGTGGTGCAAGCGTCCATTATCATTACTTATCACAAATGAGCGCTGGACTCTTCCAAGGTGGTA
TATCGTTCAGCGGTACAGCATTTGATTGTTGGACGCAAACTGAGAACTCTAAAGAGAAGGCCAAGAAATT
GAGCGCTTTAATGGGATGTCCTACAACTAGCTCCAGAGATATGATACGTTGCTTGAGACATCGTCCATCT
CGTGCGATGGTTCAGGCTACGAGTGAATTTATGTCGTTCTTCTACAATCCCTTTAGTCCTTATGGTCCGG
TAGTTGAGAAATTTGGTGACGAAGCACCCTTTATCGACAGAACACCCGTTGAAATCATTAACAGTGGAGA
TGTCCAGGATATACCCTGGGTGACGGGAGTAACGAGCGAGGAAGGTCTCTATCCCGTAGCTGAGTTTATC
TCTGATGATGAAAGTCTGAAACAGTTGAACGACAATTGGGATATTCTTGGACCGAATTTTCTTGATTTTA
ACTACACCATTCCTAAAGAGAAACATGTCGAGATTGCTCGTCTCATTAAGGAACATTATTTTGGTACAAA
ATCGATAGACCGGCAAAGTGTGAAAGAACTAATACAAATGGCGAGTGATCGCTTTTTCGTAGTCGATGGC
GAAAAGGCTGCGCGAATGCAAGCCAAAGTAAATCAGAATCCAGTTTGGTTTCATTATTTTAACTACAGAG
GAGAACAAAGTTTAAGCGATGATTTTAGCGGTACCACTGTGAATTATGGAGTTTCCCACGGCGATGATTC
ATTCTACGTACTAGATACTAACTGGCTTAATCCGACAACAACACAAAGAGATCGTGATATGCAGAAACAC
TTAATCGACTTTTGGGTATTGTTCGCTACAGAAGGAATTCCGAAAGTAGGCAATGTGGAATGGTTAAAAT
TAGATCCTTCAAAACAAGAACTTCACTATTTGCATATAGCAGGTCCTGATAAAATTAACATGGACAGCAA
TGCTAATCTTGGAGAAAAAGAATTTTGGAATTCGATTGATTTCAATGAAAATGTATTAAAGCACACAGCT
GGAATCAATAAAGATGAGCTTTAA
