# Supplementary material for: Molecular evolution of juvenile hormone esterase-like proteins in a socially exchanged fluid
Source: Sci Rep. 2018 Dec 13;8:17830. doi: 10.1038/s41598-018-36048-1 (PMC6293014; doi:10.1038/s41598-018-36048-1)
Supplement: Supplementary file 2 — Supplementary File 1 [file 41598_2018_36048_MOESM2_ESM.zip › our-gene-annotations/having-genomic-sequences-as-refrences/Aech.Ests-Prot.faa]

>Aech.Est15
MLFSFLFLQYISIMGEIKVQIAEGKLIGVVVDGYNVRYFAFCGILYAKLPDGELRFKVINYLWNHGERDA
TKYGNIAVQVELVKHKVIGNEDCLYLNVYITKIESSKEHPVMVWIHGGAFIIDSGDAAWYDPDYVVQKDV
VTLNYKLGVLGFLNLNNKVAAGNQGLINVILALKWIQKNILKFGPGNITIFGEITGGAITRCLARSPLSK
SIVHELLNTKFLFLILF*
>Aech.Est9
QPSEYTDVDEDCLYLNIFTPSIGYGLANRYPVMFYIHGGEFSHGATAFYNVVVVSINYRLGALGFLSTGD
ENSPGNYGILDQAMALRWVYDNIVSFNGDPDSITLFGPGAGAASAGLLMMVSKVIAQSGSALADWAVIVD
KYRAQNTSRVYAEMLGCSIESSWKLVQCLKDGRNWRASDWRFFTETPEESIKAHKYSKDLAYMAGVTTQE
AAFIISMSFIVLFIFI*
>Aech.Est10
FLNVFTPSGGYPVLIWIHGGGFRRGAKKLIVVSIQYRLGTLGFLSTGTQEMPGNNGMFDMVLAVDWVKNY
IHFFGGDPNKITAFGHGTGASSAMMLSLSKFCESKDMTYRAASKYIFTLYFCRLLPWFNRDVRDHFISLR
CRQGSF*
>Aech.Est6
MPEPAESWEGTYDGTYHRSSYIVGEEDCLFLNVYTPVLDKDACKAVMVWFHGGNFNHGMGDDIFYGPDFL
IEQDVVLVTLNYRLGAIGFLNTGDENAPGNAGLKDQVMALKWVKDNIHYFGGCPNRVTIFGEDAGTISRA
TGLFNKVILQSGSAVNTWAISYDARDVAFKLGEKLDIETTDSAELVARLAEFSPKELIAASDDLSFLKQS
AMNGRIEAFIPSVEIFLPADPWTLLKSGKIADVPVMAGFTADESSFYVQSNHRYDITRKLHKNQLGESLK
SYYFGDKLISTETTKEFMMMLDDVMFDAGIALSLEVLSSRISSPIYEYIFSYEAPFGMIKSLVQVEDGAA
HGDDLTYEFYSDALKNVPQPDSPAQKMVRIYTTLLANFAKDGYVHSSSQKERFC*
>Aech.Est5
MSSLRLRLNERIWLCISVLVFLFILVDGLFMDSENRLLVNTKWGIFRGKWSRTIRDRSVANFLGIPYALP
PIGDLRFRSPQRWNHTWTKVRNATIDGQKCIQTDSKTLKIVGSEDCLYLNIFVPYISTKLPVLVYVHGGA
YVTGSSDSNLYAPDYLLEQDIILVTLNYRLSVLGFFSTTNQVAPGNYGLKDIKMALEWIQENIRSFDGNP
ESVTLMGHSAGAAATHVLALSKKTEGLFHRYILLGSSALNLYNVHSPKRYRQVCLKLAKLVGCLLKKDDD
FVWRSKPICNFGPTLEDDSEDAIMTVHPIKIIKAGLFRDIPAIIQVTKDEGLVKTLGTFTNSDVEDELIK
NFEKYLPYFMECHEVISNTTVFVSALEDFYFNGNVKLGLMDNITEVSSRMNTDFMKWSIIEAAQYQSNLG
NASIYFSLFAYVGTFSNTFASGVPVAYAVSHGDELNYLFPILNNMYKNMQLHNTQSDITMINIMTEMWTS
FVINGIPKAWLIPTWPNYRNHQFMRFGIDRSPETVVQTDFLPNRMRFWEKLMNESMESTNDVFVNEPPEG
IINNANAIDYRLTVQFASLVIIFIYI*
>Aech.Est20
SRHLFNQAIMQSGSATAPWAIISLGCPHDRHNLREAIDCLLTKDAEELVKNEWGTLGICEFPFVPVIDGA
FLDETPQRSLTNILMGSNTEEGFYFIIYYLTELFRIDGAEDVKVTRDQFISAVSELNPYVNQIGRHAIIY
EYSDWLHPEDPHANRDALDKIVGDYQFTCNVNEFAGRYADTGHTVYMYYYKHR*
>Aech.Est19
FYSGSATLDTLVSEENVIVVSMQYRVASLGFLYFGTSDVPGNAGLFDQMMALQWVRDNIAAFGGNGESAG
AVSVSFHLLSPLSRSVLIRQ*
>Aech.Est2
FLEKKKLKMRECRNNMFIQLGLICIFAFNMVCGNPPIAKTLNGTLYGTTMPTRLGRSIYAFLGIPYAAPP
LQKLRFKPPRPPIAWNGTLHATTNAEICMQRNIYVDQKEIVGSEDCLYLNVYTPCIQCTEEHSNLNNDPE
QQQKAFARFPVMIWFHGGGWLAGAGHSEYYGPKFLLDFDLVLVTVNFRLGPLGFMSTEDLECPGNLGLKD
QQQAMRWVHENIAYFGGDSNRVTLFGESAGGASVHYHMVSPLSAGLFHRGISQSGNFYNPWTLTSPGIAR
MRAMTLGKHLGCSTENSKDLIECLQTKSAEEIIGIDQLYKKFGYCPMIPFRPVIEPKHPGAFLIEDPLIS
VREGRLLDIPWMTGINSEEGAIKVAGIYGREQNVKELETNFDKIVPMSLLYDERYNVTNEDLRNEITATI
RNFYFGYNAIDYTEYSRFKVVDMYSDSWFNHGTHEAVQDFIVNQTSPVFYYYFAYKGSVSFSTIFGDPVR
DYGVSHADDLQYLFPVGEQLFPNTALSEEDHKMIDIMTCIWYNFANSGNPTPKITKMVPLKWKPVKTNSA
PEYLRIENSKKITMDHSLLWQRMIFWDSLTRRLMNHGNTFRHLKDEL*
>Aech.Est16
MLIGIIVIICIVCVGPRRISTKPLKNNKYIEAVTSCGLVQGILEDGAYAFRGIPYAMPPVGNRRWQPAES
LSRIEHCWNGTYLNCWQRDMHNLIDGDEDCLYLDVFTPIVGYDFPLPVVVMIGAETLSGGSPGLSHVRDI
VFVRPNFRMGIFGFLAVEPLTRATHPPTSGNYGLSDIITALQWIQLNIENFGGNKSSVTLWGHRAGGTLS
LFSKVWISSGSAIFPGRELSLSEDINRPFLDSIRCSDAACLKSKSAEDLMDAVPESWYVGTVGLPEMKED
SSIYMERRHEWLVLDGTILQEHVGEILSQDNLMIKVVMGTTAHAGTPLQYLSSNVTLNATQVENLVRESL
LGIRGYTHEALR*
>Aech.Est7
MRTSSSSLPRKRKRKDLSPPDTVLFTGDWRSSVKHVFRQHCLPQLDIIVSYRTRYDILHREQDVCSTYHE
IPGKLGNRQTNGISGERCCGRRKRKGGKCDKGSDDEENKQERRRRSAKDIASKGILRRVPSDGGIAKSVF
LLALLCAHCCLAGTEALAGTQKYCTRTIKTRYGILRGIETYYGVPYATPPLGALRYMPPVTPTPWRGIKF
PACPQRPPVLDESLPLVPVLANQSEDCLYLNLYVPKAPHGKSDVILKNGPKEWYCLISKNHLETFQL*
>Aech.Est17
SFSVYMMSETRVQVAEGKLKGVVVDGCNNVRYLAFRGIPYAKPPVGELRFKDPVPVEPWDGERDASKYGN
IAVQIHSITQEIVGDEDCLYLNVYTRKIKSPEKRTVMVWIHGGGYFLGSGNPNWYGPDHFMQEDVILVTM
NFRLSSLGFLTLNDNVITGNQALKDVTLALKWIKKNIITFGGDPENITIFGESAGASTVHALALSPLTKG
LFHKIIAQSGVILNPWAFNEVMDTGFKLAKKLGKETSDPKVAYEFLKTVDAKTLIKNSLWAISTESERLS
FTLPFTITLDTKSSNPVFPEHPQEYIRRGIQMPFLLGFNRNEGIFLISSNFFGGNKEKVNDDFKKAILPN
VLSELPKIGITVEELRHHYFGNEEITEKTLTNYSDFLGDEFFVRGIRDVVESQRCSGHFKSTYFYHFDYE
SKTSPFRTILNIGLPGVSHTEELGYLFCPKAVKSNSNCTCHKPGSNDYKIVNYLVQMWTNFAKTGNPTPT
KNLWLPLTSPQKKNKDYNGLNIDLNLQMKTFRYGKERWDWESIQKMF*
>Aech.Est14
MDNNRVNVHIYEGRLIGIVEEAVHGGHYVAFRGIPYAKPPVDELRFKDPLPPERWFGDRDASKYGNIAVQ
VDLLTREIVGDEDCLYLNVYTIDIVKKRPVMVWIYGGGFAWGSGNADWYGPDYIVRKDVVIVTLNYRLGV
LGFLNLYDKVVTGNQGLKDVVMALKWIQKNISQFGGDPNNVTIFGESAGGAIVHYLNLSPLGKGLFHKAI
SQSGVASNPWCLTEWTNKAMSRGFQLAEKLGKVTSDPKIAYEFLKTIDAKKLTEVGQKFLATRVDRLQHV
LMFTPTLDYESPNPFFPEHPNTLIQRGVKVPWLLGNNSCEGSFFIFVSNNKVFKIVLEISKKALKEVDSD
FTKTIMPRALSAMSKIPITVEELRFLYFGNKAVSEETLMNYADFLSDVVFNRGIMEAVDIQMSSDSYTPT
YLYKFSYESETYFRKEITLPGATHAEDLFFLFYPHIMKEFNLSSPISNSDDKIIDCITQMWTNFAKTGDP
TPIITNLTPTKWTPLKRGDMCDYLNIDLVPRMESIRKGERRSDWKNMKHKL*
>Aech.Est1
MDNRIEIHVQKGKLIGIIEKSVYDDYYIAFRGIPYAKPPIGELRFKDPVPAEPWSGKRDASKFGNKSVQI
NEITHKIEGSEDCLYLNVYTTNITPSKKRAVMVWIHGGAFCQGSGDAVMYGPDYIVQKDVVLVTLNYRLG
ILGFLNLYDKVATGNQGLKDVIMALRWVQENISEFGGNPDNVTIFGESAGGAIVHYLTLSPLAKDLFHKA
ISQSGAATCPWGIIERQSPSINKGFRLAKILGKITADPKVAYEFLKTIDAEKLIETEQKSLLTETEILQY
SLLCSPSLDHESSNPVFPEDSKTFKSRGVKVPFLLGFTSCEGSFISCSNWKGHISKEKLRKIDSDFKNAI
FPETLSTLPITVEELRSLYFGDKAISEETLTNYVDFLGDEFFYRGIMETVDIQTKLNKNDKKATYLYKFS
YDSDSSFIKKIFKIQFPGATHAEDLPYFFYFNMLKDFDMSSPAIDSEDYKMIKCLTQMWTDFAKTGNPTP
VTNMWLPVSDSQDGKYNYLNIDTILQMKVFHKGEERWDWEEKKNKLQC*
>Aech.Est8
MNCPSSLLLLLLGLSLHSACITRANVAGQHGSQDGGHESLVVETTSGLMRGFSRTVLDREVHVFYGVPFA
KPPVGPLRFRKPLPIEPWHGILNYFPGFEGEEMWNPNTNISEDCLYLNIWVPQKLHNVGNNGMAILVWVY
GGGFMSGTATLDVYDADIMAAASNAIIASIQYRVGAFGFLYLNHEEAPGNMGLWDQALALKWLRENARVF
GGDPDLITIFGESAGGSSVSLHLISPVTQGLVRRGILQSGTLNANEVARVLVDDCGCNSTMLQENPARVM
ACMSYGGILDFPSAPTIDGVFLPKDPLDLVKEILIGNNENEGRKHWRCDTLRHDAAMCARVLFHGELLPT
LFTVDCVNG*
>Aech.Est13
MKCLFVILLSVAVVLADDNLTVIAPIGRIRGSIITSRLGKKIYSFRGVRYAEPPTGQQRFQVAIPAADWN
DVFDATKEALFEQNIMEDCLRVNVYTTKLPSENDPVKRPVLVFFHPGGFYLFSGQSSNFGPQYLLDKDIV
LVTVNYRLASLGFLSTGDSKAPGNVGLKDQVVALRWVQRNIAVFGGDPDSVTISGYSVGGISVLLHMVSP
MSKGLFHRAIMMSGSMMIEPYPTEQLHVAKKQAELLDCPTDTTGSMLICLNSKPVENFTDTILYIIYSAD
LFIDVNQQHQLGNDSMVNDLNKDWYRLAPINFMYERDTPQSKNISTELRQFYFGDQPIGPDTYDGLAHVR
VAHHDDLQYLFFMKVKFPFLQNDDPEIPIMELMTSMWSNFVQTGQPVSPALAENVTWDPYLLEKDNYLDI
TEEPKMKTGLYPDRMQKWDSLFPLNPK*
>Aech.Est12
YLGIPYAQAPLGNLRFMRPVTEPLPSWTDVKNATQFLFMQLLPPDMPDPGFDENCLFLNIFVPSEGMCVY
SCPCKARVENILNRGDFCGRQVLVVTVAYRLNILGFFTTTDSEASGNYGMFDQIAALDWIKRNIKYFNGS
PNNIVIFGHNSGAISVGLHMLSPLSKGKFHKAIAMSGDAISSPIVDIITNKFGCDRRPTSKLMESDFLIK
HSSDIESWGPIVDAEINNETDPFLAQHPRDILENGNFNTVPLMVGYTNNEQISDDNSTCESKPEMVANAV
LFFYRPYPTTTNMTVFRDRYLDLQTEKNFAAGLTQLANKVANKKSTAFVYRFDYRPKTQPVAKDVPEWAG
VPHMFELPFVWGLPHMTSVGATQWNFNDKRMSESMMTMLATFAKSGDPSFVERTVSVKWEPYTEDNPRIL
IIDKNIEMNEPGAVDYKALAFWNEYYPQVMMEATNNCCNITSTATTWRIFSHSVYLSGVMTTVAFHRFWF
*
>Aech.Est18
IYFFSLLIMKELKIQVNEGKLIGVIVDGYNVRYLAFRGIPYAKPPVGELRFKDPVPPEPWSGYRDASKYG
NIAIQTDLRQIIIGDEDCLYLNVYTTKIELSKKRPVMVWIHGGAYSSGSGDATIYGPDYIVQKDVILVTL
NYRLGVMGFLNLNDEVAAGNQGLKDVVLALKWVQNNILQFGGDPGNITIFGGSAGGAIVHCLALSPLAKG
LFHKVISQSGVILNPWAFNEWTDVGFRLVKKLGKETSDPKVAYEFLKTIDAKTLMRNSQRSIFTETEKLS
FTMSLFTPTLDIKSSNPFFPEHPREYISRGIQIPFILGFNRNEGIFLLKGIVFGGNINDKDLTRLNTDFK
KAILPNTLSRLFKMGITVEELKTLYFKGKAISEETLTNFADFLGDQFFVRDIMKVCEMQKSFGGYNSTYL
YHFDYNSKTFMKTMLNIKVDEGVCHGEDLGFLFCPEAAKMLNLSLPEPGSDNYKIVNYFTQMWTDFAKTG
NPTPTTNLWLPISGPKNKGYNYLNIDLNLQMKTFWKEKARWNWENCKKHSDILST*
>Aech.Est11
LNNILRSRQFNSSSIMDRPIVTVKQGKLQGIFEENVLGSRYLSFKGIPFAAPPIHELRFKDPQPPARWEG
IRDASKNAGDICAQLNESTGEVIGNEDCLYLNIYIPDDIYQKIANPVMVYIHGGGYLWGSGNDTNVRPDY
LLAKGVILVAISYRLGAFGFLNVGHELASGNQGMKDQIAALKWIKENIEVFGGDSNNVTVFGVSAGSTST
HFLTLSPLSKGLFHKAILQSGVVTCDWAMIKNEPQANSFKLASKLGNNSKNPKTVVEFLKTKSFAEIVQA
QYTKARTLFIPFGPTIDDKAKTPFLPCPISQLLDEGNNVPIMIGSTSDEYIFFLRNTSEETLKTMYTDLP
LYIKNFTNSQNSLKITQLTKRVKEKYFNNKSEFTVESIPSIIRFLSDLHFNIPIEDFVDMRRKRKQAPTY
MYKFSYIGDQMTLTKLLGNKLTGVSHTDDMSYLFYQPPYRKILEILTTMWTNFAKKG*
>Aech.Est3
MRTIMLLKLLLILLAFDCIIYANTDESTPRVRTPLGGLKGYYKTSQDGRKYEAYEGIPYALPPVGKLRFK
PPRPIPAWIGELSATKLSAVCIQYDQVPEHPPEKVVGAEDCLYLNVYVPVREKEGNKIPIPVIFWIHGGA
FQCGSGILYGPKYLMDHDVMLVTINYRLGPMGFLSTEDEIVPGNMGLKDQNMALRWVSQNIEWFGGDPKK
VTLVGLNAGGASVHYHYLSQMSAGLFQNGISFSGTAFDCWTQTENSKEKAKKLSALMGCPTISSRDMIRC
LRYRPAHAIVQTTSEFMPFFSNPFTPFGPVAEKFSGEALFIDRTPIEIINNGDIQDIPWVTGVTSEEGLY
PVAEFIADDQNLKQLNDNWDILGPDYLDFNYTIPREKHIEITRLVKKHYFGTKPINRQSTKELIQMSGDR
FFIVDSEKAARMQAKVNKNPVWYHYFTYRGAQSLSNAYSVNYGVSHGDDVVYVLNTSWVDPLTTQKDRDM
QKHLIDFWVLFATDGIPKIANVEWPRLDPSKKELHYLHIAGPDKINMDSNSNFGEKEFWNSINFKENILK
HSRIDKDEF*
>Aech.Est4
MKLLIAVLCFGFAVHANASVSGPKVKTPLGGLKGYYKVSQNGRKYEAYEGIPYALPPIGKLRFKPPRPIP
AWIGELSATKFGSACIQYDHKPEHPPEKVVGAEDCLYLNVYVPVREKEGSKLPLPVLFWIHGGAFQFGSG
MLYSAKYLMDSDVILVTINYRLGPMGFLSTEDEVVPGNMGLKDQSMALRWVSQNIEWFGGDPNKVTLVGL
SAGGASVHYHYLSQMSAGLFQGGISFSGTAFDCWTQTENSKEKAKKLSALMGCPTTSSRDMIRCLRHRPS
RAMVQATSEFMSFFYNPFSPYGPVVEKFGDEAPFIDRTPVEIINSGDVQDIPWVTGVTSEEGLYPVAEFI
SDDESLKQLNDNWDILGPNFLDFNYTIPKEKHVEIARLIKEHYFGTKSIDRQSVKELIQMASDRFFVVDG
EKAARMQAKVNQNPVWFHYFNYRGEQSLSDDFSGTTVNYGVSHGDDSFYVLDTNWLNPTTTQRDRDMQKH
LIDFWVLFATEGIPKVGNVEWLKLDPSKQELHYLHIAGPDKINMDSNANLGEKEFWNSIDFNENVLKHTA
GINKDEL*
