# Supplementary material for: Molecular evolution of juvenile hormone esterase-like proteins in a socially exchanged fluid
Source: Sci Rep. 2018 Dec 13;8:17830. doi: 10.1038/s41598-018-36048-1 (PMC6293014; doi:10.1038/s41598-018-36048-1)
Supplement: Supplementary file 2 — Supplementary File 1 [file 41598_2018_36048_MOESM2_ESM.zip › our-gene-annotations/having-genomic-sequences-as-refrences/Amel-Ests.gff]

##gff-version 3
Group3.9	genBlastG	mRNA	2286536	2288898	240.249	+	.	ID=Amel.Est1;Name=Amel.Est1;Alias=Amel.JHE_gi|58585076|ref|NP_001011563.1|-R1-1-A1
Group3.9	genBlastG	CDS	2286536	2286727	.	+	0	ID=Amel.Est1-E1;Parent=Amel.Est1
Group3.9	genBlastG	CDS	2286881	2287178	.	+	0	ID=Amel.Est1-E2;Parent=Amel.Est1
Group3.9	genBlastG	CDS	2287266	2287463	.	+	2	ID=Amel.Est1-E3;Parent=Amel.Est1
Group3.9	genBlastG	CDS	2287578	2287756	.	+	0	ID=Amel.Est1-E4;Parent=Amel.Est1
Group3.9	genBlastG	CDS	2287836	2288013	.	+	1	ID=Amel.Est1-E5;Parent=Amel.Est1
Group3.9	genBlastG	CDS	2288088	2288423	.	+	2	ID=Amel.Est1-E6;Parent=Amel.Est1
Group3.9	genBlastG	CDS	2288506	2288632	.	+	0	ID=Amel.Est1-E7;Parent=Amel.Est1
Group3.9	genBlastG	CDS	2288703	2288898	.	+	2	ID=Amel.Est1-E8;Parent=Amel.Est1
Group14.9	genBlastG	mRNA	1385672	1386800	28.9421	-	.	ID=Amel.Est10;Name=Amel.Est10;Alias=Lhum.VCE6_XP_012218257.1-R10-10-A1
Group14.9	genBlastG	CDS	1385672	1386150	.	-	0	ID=Amel.Est10-E4;Parent=Amel.Est10
Group14.9	genBlastG	CDS	1386172	1386204	.	-	2	ID=Amel.Est10-E3;Parent=Amel.Est10
Group14.9	genBlastG	CDS	1386223	1386391	.	-	0	ID=Amel.Est10-E2;Parent=Amel.Est10
Group14.9	genBlastG	CDS	1386543	1386800	.	-	0	ID=Amel.Est10-E1;Parent=Amel.Est10
Group11.18	genBlastG	mRNA	4392756	4393727	31.0219	+	.	ID=Amel.Est11;Name=Amel.Est11;Alias=Lhum.VCE6_XP_012218257.1-R8-8-A1
Group11.18	genBlastG	CDS	4392756	4392804	.	+	0	ID=Amel.Est11-E1;Parent=Amel.Est11
Group11.18	genBlastG	CDS	4392823	4393727	.	+	2	ID=Amel.Est11-E2;Parent=Amel.Est11
Group7.10	genBlastG	mRNA	380918	386034	92.311	+	.	ID=Amel.Est12;Name=Amel.Est12;Alias=Nvit.VCE6_gi|345497206|ref|XP_003427935.1|-R2-2-A1
Group7.10	genBlastG	CDS	380918	381121	.	+	0	ID=Amel.Est12-E1;Parent=Amel.Est12
Group7.10	genBlastG	CDS	381520	381645	.	+	0	ID=Amel.Est12-E2;Parent=Amel.Est12
Group7.10	genBlastG	CDS	381746	381905	.	+	0	ID=Amel.Est12-E3;Parent=Amel.Est12
Group7.10	genBlastG	CDS	383525	383775	.	+	2	ID=Amel.Est12-E4;Parent=Amel.Est12
Group7.10	genBlastG	CDS	383791	383938	.	+	1	ID=Amel.Est12-E5;Parent=Amel.Est12
Group7.10	genBlastG	CDS	384437	384571	.	+	2	ID=Amel.Est12-E6;Parent=Amel.Est12
Group7.10	genBlastG	CDS	384643	384689	.	+	0	ID=Amel.Est12-E7;Parent=Amel.Est12
Group7.10	genBlastG	CDS	384711	384836	.	+	1	ID=Amel.Est12-E8;Parent=Amel.Est12
Group7.10	genBlastG	CDS	385495	385639	.	+	0	ID=Amel.Est12-E9;Parent=Amel.Est12
Group7.10	genBlastG	CDS	385706	386034	.	+	2	ID=Amel.Est12E10;Parent=Amel.Est12
Group4.7	genBlastG	mRNA	88011	90177	62.6147	-	.	ID=Amel.Est13;Name=Amel.Est13;Alias=Nvit.VCE6_gi|345497206|ref|XP_003427935.1|-R3-3-A1
Group4.7	genBlastG	CDS	88011	88173	.	-	2	ID=Amel.Est13E10;Parent=Amel.Est13
Group4.7	genBlastG	CDS	88282	88414	.	-	2	ID=Amel.Est13-E9;Parent=Amel.Est13
Group4.7	genBlastG	CDS	88506	88650	.	-	0	ID=Amel.Est13-E8;Parent=Amel.Est13
Group4.7	genBlastG	CDS	88712	88837	.	-	0	ID=Amel.Est13-E7;Parent=Amel.Est13
Group4.7	genBlastG	CDS	88859	88897	.	-	0	ID=Amel.Est13-E6;Parent=Amel.Est13
Group4.7	genBlastG	CDS	89004	89165	.	-	1	ID=Amel.Est13-E5;Parent=Amel.Est13
Group4.7	genBlastG	CDS	89347	89516	.	-	0	ID=Amel.Est13-E4;Parent=Amel.Est13
Group4.7	genBlastG	CDS	89626	89811	.	-	2	ID=Amel.Est13-E3;Parent=Amel.Est13
Group4.7	genBlastG	CDS	89880	90081	.	-	0	ID=Amel.Est13-E2;Parent=Amel.Est13
Group4.7	genBlastG	CDS	90112	90177	.	-	0	ID=Amel.Est13-E1;Parent=Amel.Est13
Group1.23	genBlastG	mRNA	788121	791121	70.2666	+	.	ID=Amel.Est14;Name=Amel.Est14;Alias=Nvit.VCE6_gi|645024047|ref|XP_008212941.1|-R1-1-A1
Group1.23	genBlastG	CDS	788121	788321	.	+	0	ID=Amel.Est14-E1;Parent=Amel.Est14
Group1.23	genBlastG	CDS	788414	788551	.	+	0	ID=Amel.Est14-E2;Parent=Amel.Est14
Group1.23	genBlastG	CDS	789392	789539	.	+	0	ID=Amel.Est14-E3;Parent=Amel.Est14
Group1.23	genBlastG	CDS	789600	789785	.	+	2	ID=Amel.Est14-E4;Parent=Amel.Est14
Group1.23	genBlastG	CDS	789992	790170	.	+	0	ID=Amel.Est14-E5;Parent=Amel.Est14
Group1.23	genBlastG	CDS	790274	790544	.	+	1	ID=Amel.Est14-E6;Parent=Amel.Est14
Group1.23	genBlastG	CDS	790985	791037	.	+	2	ID=Amel.Est14-E7;Parent=Amel.Est14
Group1.23	genBlastG	CDS	791080	791121	.	+	1	ID=Amel.Est14-E8;Parent=Amel.Est14
Group7.19	genBlastG	mRNA	250462	251621	54.7359	+	.	ID=Amel.Est15;Name=Amel.Est15;Alias=Pbar.VCE6_XP_011645490.1-R3-3-A1
Group7.19	genBlastG	CDS	250462	250596	.	+	0	ID=Amel.Est15-E1;Parent=Amel.Est15
Group7.19	genBlastG	CDS	250902	250949	.	+	0	ID=Amel.Est15-E2;Parent=Amel.Est15
Group7.19	genBlastG	CDS	250974	251190	.	+	0	ID=Amel.Est15-E3;Parent=Amel.Est15
Group7.19	genBlastG	CDS	251422	251621	.	+	2	ID=Amel.Est15-E4;Parent=Amel.Est15
Group14.9	genBlastG	mRNA	1172003	1173669	52.9655	-	.	ID=Amel.Est16;Name=Amel.Est16;Alias=Pbar.VCE6_XP_011645490.1-R5-5-A1
Group14.9	genBlastG	CDS	1172003	1172229	.	-	2	ID=Amel.Est16-E4;Parent=Amel.Est16
Group14.9	genBlastG	CDS	1172337	1172550	.	-	0	ID=Amel.Est16-E3;Parent=Amel.Est16
Group14.9	genBlastG	CDS	1172575	1172625	.	-	0	ID=Amel.Est16-E2;Parent=Amel.Est16
Group14.9	genBlastG	CDS	1173535	1173669	.	-	0	ID=Amel.Est16-E1;Parent=Amel.Est16
Group7.19	genBlastG	mRNA	251713	253226	55.4354	+	.	ID=Amel.Est17;Name=Amel.Est17;Alias=Sinv.VCE6_gi|751211096|ref|XP_011158276.1|-R1-1-A1
Group7.19	genBlastG	CDS	251713	251877	.	+	0	ID=Amel.Est17-E1;Parent=Amel.Est17
Group7.19	genBlastG	CDS	252066	252219	.	+	0	ID=Amel.Est17-E2;Parent=Amel.Est17
Group7.19	genBlastG	CDS	252317	252366	.	+	2	ID=Amel.Est17-E3;Parent=Amel.Est17
Group7.19	genBlastG	CDS	252409	252530	.	+	1	ID=Amel.Est17-E4;Parent=Amel.Est17
Group7.19	genBlastG	CDS	252552	252643	.	+	1	ID=Amel.Est17-E5;Parent=Amel.Est17
Group7.19	genBlastG	CDS	252861	253005	.	+	1	ID=Amel.Est17-E6;Parent=Amel.Est17
Group7.19	genBlastG	CDS	253082	253226	.	+	2	ID=Amel.Est17-E7;Parent=Amel.Est17
Group14.9	genBlastG	mRNA	1177042	1179559	66.2799	-	.	ID=Amel.Est18;Name=Amel.Est18;Alias=Waur.JHE_XP_011704230.1-R2-2-A1
Group14.9	genBlastG	CDS	1177042	1177315	.	-	2	ID=Amel.Est18-E8;Parent=Amel.Est18
Group14.9	genBlastG	CDS	1177825	1177939	.	-	0	ID=Amel.Est18-E7;Parent=Amel.Est18
Group14.9	genBlastG	CDS	1178051	1178083	.	-	0	ID=Amel.Est18-E6;Parent=Amel.Est18
Group14.9	genBlastG	CDS	1178219	1178320	.	-	0	ID=Amel.Est18-E5;Parent=Amel.Est18
Group14.9	genBlastG	CDS	1178391	1178576	.	-	2	ID=Amel.Est18-E4;Parent=Amel.Est18
Group14.9	genBlastG	CDS	1178678	1178888	.	-	0	ID=Amel.Est18-E3;Parent=Amel.Est18
Group14.9	genBlastG	CDS	1178928	1178966	.	-	0	ID=Amel.Est18-E2;Parent=Amel.Est18
Group14.9	genBlastG	CDS	1179296	1179559	.	-	0	ID=Amel.Est18-E1;Parent=Amel.Est18
Group11.20	genBlastG	mRNA	406683	407567	15.2877	+	.	ID=Amel.Est19;Name=Amel.Est19;Alias=Waur.JHE_XP_011705444.1-R8-8-A2
Group11.20	genBlastG	CDS	406683	406709	.	+	0	ID=Amel.Est19-E1;Parent=Amel.Est19
Group11.20	genBlastG	CDS	406743	407567	.	+	0	ID=Amel.Est19-E2;Parent=Amel.Est19
Group3.9	genBlastG	mRNA	2291580	2294068	234.687	+	.	ID=Amel.Est2;Name=Amel.Est2;Alias=Amel.VCE6_gi|187281550|ref|NP_001119716.1|-R1-1-A1
Group3.9	genBlastG	CDS	2291580	2291780	.	+	0	ID=Amel.Est2-E1;Parent=Amel.Est2
Group3.9	genBlastG	CDS	2291870	2292167	.	+	0	ID=Amel.Est2-E2;Parent=Amel.Est2
Group3.9	genBlastG	CDS	2292234	2292431	.	+	2	ID=Amel.Est2-E3;Parent=Amel.Est2
Group3.9	genBlastG	CDS	2292501	2292679	.	+	0	ID=Amel.Est2-E4;Parent=Amel.Est2
Group3.9	genBlastG	CDS	2292866	2293031	.	+	1	ID=Amel.Est2-E5;Parent=Amel.Est2
Group3.9	genBlastG	CDS	2293112	2293450	.	+	2	ID=Amel.Est2-E6;Parent=Amel.Est2
Group3.9	genBlastG	CDS	2293537	2293660	.	+	0	ID=Amel.Est2-E7;Parent=Amel.Est2
Group3.9	genBlastG	CDS	2293756	2293799	.	+	2	ID=Amel.Est2-E8;Parent=Amel.Est2
Group3.9	genBlastG	CDS	2293974	2294068	.	+	1	ID=Amel.Est2-E9;Parent=Amel.Est2
Group15.2	genBlastG	mRNA	251793	252026	0.369823	+	.	ID=Amel.Est20;Name=Amel.Est20;Alias=Waur.VCE6_XP_011705734.1-R3-3-A1
Group15.2	genBlastG	CDS	251793	252026	.	+	0	ID=Amel.Est20-E1;Parent=Amel.Est20
GroupUN2714	genBlastG	mRNA	647	926	16.0934	-	.	ID=Amel.Est21;Name=Amel.Est21;Alias=Waur.VCE6_XP_011707069.1-R6-6-A1
GroupUN2714	genBlastG	CDS	647	760	.	-	1	ID=Amel.Est21-E3;Parent=Amel.Est21
GroupUN2714	genBlastG	CDS	822	847	.	-	2	ID=Amel.Est21-E2;Parent=Amel.Est21
GroupUN2714	genBlastG	CDS	869	926	.	-	0	ID=Amel.Est21-E1;Parent=Amel.Est21
GroupUN831	genBlastG	mRNA	2791	3070	15.7727	-	.	ID=Amel.Est22;Name=Amel.Est22;Alias=Waur.VCE6_XP_011707069.1-R7-7-A1
GroupUN831	genBlastG	CDS	2791	2904	.	-	1	ID=Amel.Est22-E3;Parent=Amel.Est22
GroupUN831	genBlastG	CDS	2966	2991	.	-	2	ID=Amel.Est22-E2;Parent=Amel.Est22
GroupUN831	genBlastG	CDS	3013	3070	.	-	0	ID=Amel.Est22-E1;Parent=Amel.Est22
Group10.27	genBlastG	mRNA	572724	572984	12.9029	-	.	ID=Amel.Est23;Name=Amel.Est23;Alias=Waur.VCE6_XP_011707069.1-R9-9-A1
Group10.27	genBlastG	CDS	572724	572767	.	-	1	ID=Amel.Est23-E3;Parent=Amel.Est23
Group10.27	genBlastG	CDS	572807	572865	.	-	1	ID=Amel.Est23-E2;Parent=Amel.Est23
Group10.27	genBlastG	CDS	572881	572984	.	-	0	ID=Amel.Est23-E1;Parent=Amel.Est23
Group11.20	genBlastG	mRNA	407638	408255	7.82231	+	.	ID=Amel.Est24;Name=Amel.Est24;Alias=Waur.VCE6_XP_011707089.1-R6-6-A1
Group11.20	genBlastG	CDS	407638	408255	.	+	0	ID=Amel.Est24-E1;Parent=Amel.Est24
Group8.13	genBlastG	mRNA	359052	366500	299.228	-	.	ID=Amel.Est3;Name=Amel.Est3;Alias=Amel.VCE6_gi|571546031|ref|XP_006568129.1|-R2-2-A1
Group8.13	genBlastG	CDS	359052	359328	.	-	2	ID=Amel.Est3-E9;Parent=Amel.Est3
Group8.13	genBlastG	CDS	359440	359581	.	-	2	ID=Amel.Est3-E8;Parent=Amel.Est3
Group8.13	genBlastG	CDS	359711	359858	.	-	1	ID=Amel.Est3-E7;Parent=Amel.Est3
Group8.13	genBlastG	CDS	360081	360259	.	-	2	ID=Amel.Est3-E6;Parent=Amel.Est3
Group8.13	genBlastG	CDS	361581	361746	.	-	1	ID=Amel.Est3-E5;Parent=Amel.Est3
Group8.13	genBlastG	CDS	363075	363607	.	-	2	ID=Amel.Est3-E4;Parent=Amel.Est3
Group8.13	genBlastG	CDS	364234	364396	.	-	0	ID=Amel.Est3-E3;Parent=Amel.Est3
Group8.13	genBlastG	CDS	366040	366177	.	-	0	ID=Amel.Est3-E2;Parent=Amel.Est3
Group8.13	genBlastG	CDS	366282	366500	.	-	0	ID=Amel.Est3-E1;Parent=Amel.Est3
Group12.17	genBlastG	mRNA	659428	665211	274.589	+	.	ID=Amel.Est4;Name=Amel.Est4;Alias=Amel.VCE6_gi|571565361|ref|XP_006566930.1-R1-1-A1
Group12.17	genBlastG	CDS	659428	659631	.	+	0	ID=Amel.Est4-E1;Parent=Amel.Est4
Group12.17	genBlastG	CDS	660528	660823	.	+	0	ID=Amel.Est4-E2;Parent=Amel.Est4
Group12.17	genBlastG	CDS	660891	661090	.	+	1	ID=Amel.Est4-E3;Parent=Amel.Est4
Group12.17	genBlastG	CDS	661882	662078	.	+	1	ID=Amel.Est4-E4;Parent=Amel.Est4
Group12.17	genBlastG	CDS	663875	664040	.	+	1	ID=Amel.Est4-E5;Parent=Amel.Est4
Group12.17	genBlastG	CDS	664156	664346	.	+	2	ID=Amel.Est4-E6;Parent=Amel.Est4
Group12.17	genBlastG	CDS	664633	664919	.	+	1	ID=Amel.Est4-E7;Parent=Amel.Est4
Group12.17	genBlastG	CDS	665004	665211	.	+	1	ID=Amel.Est4-E8;Parent=Amel.Est4
GroupUN209	genBlastG	mRNA	195	7985	311.809	+	.	ID=Amel.Est5;Name=Amel.Est5;Alias=Amel.VCE6_gi|571578423|ref|XP_006572393.1|-R1-1-A1
GroupUN209	genBlastG	CDS	195	407	.	+	0	ID=Amel.Est5-E1;Parent=Amel.Est5
GroupUN209	genBlastG	CDS	512	649	.	+	0	ID=Amel.Est5-E2;Parent=Amel.Est5
GroupUN209	genBlastG	CDS	2299	2461	.	+	0	ID=Amel.Est5-E3;Parent=Amel.Est5
GroupUN209	genBlastG	CDS	3123	3652	.	+	2	ID=Amel.Est5-E4;Parent=Amel.Est5
GroupUN209	genBlastG	CDS	5027	5192	.	+	1	ID=Amel.Est5-E5;Parent=Amel.Est5
GroupUN209	genBlastG	CDS	6797	6975	.	+	2	ID=Amel.Est5-E6;Parent=Amel.Est5
GroupUN209	genBlastG	CDS	7198	7345	.	+	1	ID=Amel.Est5-E7;Parent=Amel.Est5
GroupUN209	genBlastG	CDS	7465	7606	.	+	2	ID=Amel.Est5-E8;Parent=Amel.Est5
GroupUN209	genBlastG	CDS	7709	7985	.	+	2	ID=Amel.Est5-E9;Parent=Amel.Est5
Group7.6	genBlastG	mRNA	310970	318925	57.4447	+	.	ID=Amel.Est6;Name=Amel.Est6;Alias=Cflo.Est7_AdriaLeBoeuf_Masspec-R3-3-A1
Group7.6	genBlastG	CDS	310970	311105	.	+	0	ID=Amel.Est6-E1;Parent=Amel.Est6
Group7.6	genBlastG	CDS	311157	311180	.	+	2	ID=Amel.Est6-E2;Parent=Amel.Est6
Group7.6	genBlastG	CDS	317442	317509	.	+	0	ID=Amel.Est6-E3;Parent=Amel.Est6
Group7.6	genBlastG	CDS	317600	318555	.	+	1	ID=Amel.Est6-E4;Parent=Amel.Est6
Group7.6	genBlastG	CDS	318577	318925	.	+	1	ID=Amel.Est6-E5;Parent=Amel.Est6
Group11.16	genBlastG	mRNA	1352973	1362038	139.414	+	.	ID=Amel.Est7;Name=Amel.Est7;Alias=Cflo.JHE_gi|752877681|ref|XP_011256286.1|-R1-1-A1
Group11.16	genBlastG	CDS	1352973	1353113	.	+	0	ID=Amel.Est7-E1;Parent=Amel.Est7
Group11.16	genBlastG	CDS	1355337	1355625	.	+	0	ID=Amel.Est7-E2;Parent=Amel.Est7
Group11.16	genBlastG	CDS	1356085	1356270	.	+	2	ID=Amel.Est7-E3;Parent=Amel.Est7
Group11.16	genBlastG	CDS	1356785	1356864	.	+	0	ID=Amel.Est7-E4;Parent=Amel.Est7
Group11.16	genBlastG	CDS	1356895	1356954	.	+	1	ID=Amel.Est7-E5;Parent=Amel.Est7
Group11.16	genBlastG	CDS	1356973	1357048	.	+	0	ID=Amel.Est7-E6;Parent=Amel.Est7
Group11.16	genBlastG	CDS	1359927	1359993	.	+	2	ID=Amel.Est7-E7;Parent=Amel.Est7
Group11.16	genBlastG	CDS	1360238	1360545	.	+	2	ID=Amel.Est7-E8;Parent=Amel.Est7
Group11.16	genBlastG	CDS	1361131	1361278	.	+	1	ID=Amel.Est7-E9;Parent=Amel.Est7
Group11.16	genBlastG	CDS	1361876	1361968	.	+	2	ID=Amel.Est7E10;Parent=Amel.Est7
Group11.16	genBlastG	CDS	1361990	1362038	.	+	0	ID=Amel.Est7E11;Parent=Amel.Est7
Group7.19	genBlastG	mRNA	236024	240020	88.7669	+	.	ID=Amel.Est8;Name=Amel.Est8;Alias=Cflo.JHE_gi|752877685|ref|XP_011256288.1|-R2-2-A1
Group7.19	genBlastG	CDS	236024	236158	.	+	0	ID=Amel.Est8-E1;Parent=Amel.Est8
Group7.19	genBlastG	CDS	238164	238455	.	+	0	ID=Amel.Est8-E2;Parent=Amel.Est8
Group7.19	genBlastG	CDS	238587	238772	.	+	2	ID=Amel.Est8-E3;Parent=Amel.Est8
Group7.19	genBlastG	CDS	238903	239102	.	+	0	ID=Amel.Est8-E4;Parent=Amel.Est8
Group7.19	genBlastG	CDS	239198	239363	.	+	1	ID=Amel.Est8-E5;Parent=Amel.Est8
Group7.19	genBlastG	CDS	239430	239479	.	+	2	ID=Amel.Est8-E6;Parent=Amel.Est8
Group7.19	genBlastG	CDS	239504	239646	.	+	1	ID=Amel.Est8-E7;Parent=Amel.Est8
Group7.19	genBlastG	CDS	239668	239737	.	+	1	ID=Amel.Est8-E8;Parent=Amel.Est8
Group7.19	genBlastG	CDS	239847	240020	.	+	2	ID=Amel.Est8-E9;Parent=Amel.Est8
Group8.9	genBlastG	mRNA	241719	243140	38.0898	+	.	ID=Amel.Est9;Name=Amel.Est9;Alias=Dmel.JHE_NP_611085.2-R1-1-A1
Group8.9	genBlastG	CDS	241719	242125	.	+	0	ID=Amel.Est9-E1;Parent=Amel.Est9
Group8.9	genBlastG	CDS	242180	242251	.	+	1	ID=Amel.Est9-E2;Parent=Amel.Est9
Group8.9	genBlastG	CDS	242282	242533	.	+	0	ID=Amel.Est9-E3;Parent=Amel.Est9
Group8.9	genBlastG	CDS	242579	242666	.	+	0	ID=Amel.Est9-E4;Parent=Amel.Est9
Group8.9	genBlastG	CDS	242706	243140	.	+	2	ID=Amel.Est9-E5;Parent=Amel.Est9
