# Supplementary material for: Molecular evolution of juvenile hormone esterase-like proteins in a socially exchanged fluid
Source: Sci Rep. 2018 Dec 13;8:17830. doi: 10.1038/s41598-018-36048-1 (PMC6293014; doi:10.1038/s41598-018-36048-1)
Supplement: Supplementary file 2 — Supplementary File 1 [file 41598_2018_36048_MOESM2_ESM.zip › our-gene-annotations/having-genomic-sequences-as-refrences/Amel.Ests-CDS.fna]

>Amel.Est14
ATGAAGGATTGCTTCGTCCTCGCGCTTCTAATTTCAACGTTCCCCTACGAGATCGCGAATTCCCTTAAAA
CCCCTGTCGTTCGTACGCCGAGTGGACCTGTTCGCGGTTTGATATCGCGCACTGTCTGGCACTCGATCAA
GTACTCCTCGTTCAAGGGAATCCCTTACGCCAAACCACCCCTCGGCGACCTGAGATTCAAGCCTCCAGTT
CCGATAGATCCTTGGAAAAGAGTGTTGCACGCCTACGAGGAGGGCAGCGTGTGCGCTCAATGGGATTACT
TATCGCTCGTCTACATGGGCCGCGAGGATTGCTTGTTTTTGAATGTTTTCACTCAAGAGAAAGGGATGAA
TTTGAGACCGGTCATGGTTTGGATACACGGCGGTGGTTACTTCTCAGGATACGGCAACTCGTCCTTGTAC
GGCCCCGACTTCTTTCTGGAGGAAGATGTCGTTTTGGTCAGTTTCAATTATCGACTTGGCGTCCTGGGAT
TCCTTGCATTGAAACATCCAAACGCGACTGGGAACGCTGGCTTGAAGGACCAACGGTTAGTCTTCCAATG
GGTGCAAAATAACATTGCCGCGTTTGGAGGTGATCCGAATCGAGTAACGATCTTCGGGGAAAGCGCTGGT
AGCACTTCCGTCGGATTCCATATATTGTCTGAACGATCCAAAGGATTGTTTCTTCGATCGATTAGCATGA
GCGGCACCCCATTGTGCCCCTGGGCGTATCACTCACCCGAAGAGATGATCCGGAATGCTCACCAACTTGC
AGCCGTTCTCGGTTACGTCCCCAAGAATCACGACGATCTGGTGAATTACCTCCGCCAAGCACCCCTCATG
GAACTCGTAAGCAACCTGCTCCCTTTTCGACCGACCATAGAAGATCCAGATATCGATCCCAGCAACAGCA
GTGTGATAACGGAATGCCCAATAACGAAATATCACAACGGGGATTTGTATCGTCACGATGTAATGCTGGG
TTACACTCACGACGAAGTTTTCTTCTTTTTCGGTCGTGAGTATCCAAGATTTTCTCGATTGAATACATAT
AATAATTATTTGGATGAAAATTTGGAAAATTTCTGGAAAAGCGCCGATCGGGGTGGCAAACACGATCAAT
TGGGAACCGCACATTTCGACGACGTTGGATACATATTCAATTCGAAATCGATTCGCAAGATGGTTACTTT
GTGGGCCAACTTTGCTAAATACGGGTAA
>Amel.Est23
AATGCTACACAATGGGGATCTCCTTGTCCACAACCAAATAATATTAACGGCCAAAAAATCGAGGGAAGCG
AAGATTGTCTTTTCTTGAACGTATTTACACCTATTGATGGATATCCGGTATTAATTTGGATCCATGGGGG
TGGTTTTAGAAGAGGTTCTGCTTTAGTTGTGTCTATCCAATATAGATTGGGTTCACTTGGTAATTAA
>Amel.Est7
ATGGCGAGTGAAAATACAATCGTACGCGTGAAGCAAGGTGAATTACGTGGCGTTGTTGAGGAAACAGATT
ATGGTGATCAGTATTTAGCATTTCGTGGTATACCGTATGCGAAACCACCGATTGGCCCACTTCGATTTAA
GGATCCAGAACCATTGGAGCCATGGTCAGGAATAAGAGACGCCTCGAAACACGGAGACGTTTGCGCCCAA
AATGACACGTTGTTCCGTCAATTGAAAGGGAGTGACGATTGTCTCTATCTGAACGTATACAGGCCAGTGG
CCGAATCAAAGACAAAACGTGCTGTAATGGTATGGATCCATGGTGGAGCTTTTATGGTAGGATCTGGAAA
CGATGATATTTATGGTCCCGATTATCTGATGCGAAAGGATATTGTTCTAGTGAAGATTAATTATAGGCTG
GGTGTATTGGGTTTCTTGAATTTGGAGCACGAAATTGCTCCAGGTAATCAAGGTTTAAAGGATCAAGTAA
TGGCCTTGAAATGGGTGCAGGAAAATATCTCGAGTTTCGGCGGAGATCCCAACAATGTCACTATATTCGG
TGAAAGTGCCGGTGGTGGCTCGGTTCACTATTTGACTATATCTCCTCTAGCTCAGGGCTTATTCCACAAG
GCTATCGCGCAGAGCGGAGTGGCGATTAATCCTTGGGCTATAATAACGAAAGAGCCGAGCAAGTACAAAT
CGACTGATCCTAAAACCGTGCTCGAGTTCTTGAGGACCGTGGACGCGCAGAAACTTATTTTAAAGACAAA
CGTAAGTCCCTTGAACAAAAGTACGAAATTCTCGAGGGTGAATAATAACGAAAGAATCGTGTGTATCAAA
GTACCCTTACTGATTGGTTATAACGAGAACGAGGGAAGCAGCGTTATTAACTTTTGTAATGAGGATGTTA
TGCAAAACGTGAATGAAAATTTCGAAATTGTAATTCCTTTGGAGTTGCAGCCATACTTGAAGAAGCAGAG
TATTACTCCGAACGATCTGAAACACTATTATTTTGGGAAAGAAATAATCAGTGAAGAAACGAAACAAAAA
TATGCAGATTTTATGAGCGACGTCATGTTCCTTCGAGGTATCCATGATGTAATTAATATTCAAATGGAAA
AAGCTGCAGAATCTACTTACATGTATAAGTTCACCTACGATTCAGAAATGTCGTTATTAAGAATGGTGAT
GAATGTTACTTTGCCAGGTGCTACGCATGCAGATGAATTGCAATATTTATTTTTCCCAGATTTATCAAAA
AAACTTGCAAACAGAAAATTGCTAGAAGTTGGAACTGATATGTACATAATAATGGAATATTTTACTCAAA
TGTGGACAGATTTTGCTAAAACTGGGAATCCAACACCTAAAGTCACGGATTTAATTAGAACAATTTGGAA
ACCACTCCAGAAAACAGATACATATAATTATTTGCGTATTGATAAAACTAAGTCGGGGCAAAGATTTGAT
TGGAACAGAATTAAAAATAAATTGTAA
>Amel.Est11
ATGCCACCTACAAAGGAAGGACGTTTTAAACCACCTAGACCTCATAAAGCTGTGGATTGGGGACCAGCCT
GTCCTCAGCCTAGTGCATATACTGGTGCTACTAAAGGAATCCGAGATGTAGATGAAGATTGTTTGTATTT
GAATATTTTTACTCCATCAATTGATTCTGGTTTAGCTCAGCCATACGCAGTTATGTTCTATATTCATGGT
GGAGAATTTTCTCATGGAGCTAGCAATTTATTTCCAGCTCATATATTAGCTGCATTTTATAATGTAGTAG
TTGTTTCTATTAACTATCGATTGGGAGTTTTAGGATTTTTAAGTACAGGAGATGAAAATAGTCCTGGAAA
TTATGGAATTTTGGATCAAGCTATGGCATTAAGATGGGTATATGATAATATCAAAGCCTTTAATGGTAAC
CCTGATGCAATAACTCTTTTTGGACCTGGTGCTGGAGCTGTAAGTGCAGGATTATTAATGGTTGCACCCA
AAACTAGAGAAATGGTATCAAAAGTAATAGCTCAATCAGGTTCTGCATTAGCAGACTGGGGAGTTATAAT
AGATAAATATAGAGCACAAAATACATCCAGAGTATATGCAGAAATGTTAGGCTGTAGCATAGAAAGCAGT
TGGAAATTGGTGCAATGCTTGAAAAATGGTAGATCCTTTTTTGAATTGGGTAATTCTGAATTGAAGCCAC
ATATTGGAATGTTTCCATGGGCACCAGTATTGGATACCAATTTCACAATACCTGATAATTGGTATGAAGA
TTGGAGAGCATCAGATTGGCGTTTTTTTATGGAAACACCTGAAGAAAGTATAAAGAATCATAGGTTTAGA
AATAATTTAGCATATATGGCTGGTGTAACTACTCAGGAAGCAGCATATCTTATATGTATGTTTTTTAAAA
TTTTTATTATTTATAAATATTTTATTATTTATAAATATTTATAA
>Amel.Est19
TTCTATTCCGGATCGGCAACCCTGGACAAAGTGATCCTGGTCTCGATGCAGTATCGCGTGGCCAGCCTCG
GTTTCCTCTACTTCGGAACCCCAGACGTTCCTGGGAACGCAGGCCTCTTCGATCAGGTGATGGCCCTCGA
GTGGGTCCGCGACAATATCGCCGCGTTCGGCGGCAATCCTGACAACGTCACGCTGTTCGGGGAGAGCGCT
GGTGCCGTTTCAGTTTCCATGCACCTTCTTTCGCCTCTCTCAAGGTATCTCTCTCTCTCTCTCTCTCCCT
CTATATATATATATATATATATATATATATATATATATATATATATATATATATATAATAGTATATTTAT
ATATTTATATATNNNNNNNNNNNNNNNNNNNNNNNNNNNNNNNNNNNNNNNNNNNNNNNNNNTATATATA
TATATATATATATATAAAATATTATATTTATATTATTTAATCATATATTATATATATATTATATTTATAT
ATTTATATATAATATTATATTTGTATTATTTAAATATATATTATATATATTATATTTATATATTTATATG
TAATATATATTTATATTATTTAATTATATATTATATATATTATATTTATATATTTATATATAATGTATAT
TTATATTATTTAATTATATATTATATATATTATATTTATATATTTATATATAATATATATTTATATTATT
TAATTATATATTATATATATTATATTTATATATTTATATATAATATATATTTTTATTATTTAATAATATT
TATATATTTTTATATGTTATTTAATAATATTTATATATTTAAATTATTTATATATATTTATATATTAAGA
TCGACCCTTTGA
>Amel.Est24
ATCATGCAATCGGGTTCGCCGACGGCACCCTGGGCGATCATCTCGCGCGAGGAGTCGATCGTGCGAGGGA
TCAGGTTGGCAGAGGCGGTCGGTTGTCCTCACGATCGGGACAACCTGCAGGAGGTGATCGATTGCCTCCG
CGTCAAGGACCCGGTCGAGCTGGTGAAGAACGAGTGGGGGACGCTTGGTATCTGCGAGTTCCCGTTCGTC
CCAGTGATCGACGGCGCTTTCCTCGACGAGACGCCGCAACGATCGTTGGCCACCTCCTCGTTCAAAAAGG
CGAACATCATGATGGGATCGAACACCGAGGAAGGTTTCTACTTTATCATTTATTATCTGACCGAGTTGTT
CCACATCGACGGGTCCGAGGTAAAGGTGAGCAGGGAGCAGTTCATTAGCGCCGTTTCCGAATTAAACCCG
TACGTCAATCAATTCGGGAGGCGTGCCATTATCTACGAGTACACCGACTGGCTCCGCCCCGACGATCCGC
ACGCGAATCGCGACGCGCTGGACAAAATCGTCGGCGATTATCAGTTCACTTGCAACGTGAACGAGTTCGC
CGGCCGTTACACCGACACTGGGAACACCGTTTACATGTATTATTATAAGCACAGGTGA
>Amel.Est4
ATGGCACAATATCGAAGAGTCCTAATTTTTTGTTTGTTGAGCTGTATATACTTTTTTGAGCATGTCACGA
CTGATGAACCAATAGTAAAAATAAAAAATGGTACTTTATTGGGTTTGACTTTGAAAACTAGAAAGGGCAG
AGAAATTGCTGCCTTTCGGGGTATACCATACGCACTTCCACCTCTTGAAAAATTAAGATTTGAGCCACCG
AAACCTGCAGCAGCTTGGAACGATGTGCGATCAGCTAAAGAAGACGCCAACATATGCGTACAAAGGAATA
TTTACATTTATCAAGAAGAGATCGTTGGTGACGAGGATTGTCTCTATTTGAATGTCTATACGCCAAAATT
ACCAACTGAGAATGATAAATTAAAAGGACGATATCCGGTTATGATTTGGTTTCATGGCTGTGGATGGATT
TGTGGTGCTGGTCATTCGGAATTTTATAATCCCAAATTTTTATTAGACCATGATCTAGTTCTCGTGACAG
TAAATTATAGACTCGGACCTTTGGGATTTTTGAGTACAGAAGATACTGTATGTCCTGGAAATAATGGATT
GAAAGATCAATCTTTGTCCATTCGTTGGGTACACGAAAATATTGCGGCTTTTGGTGGTGATCCAAATAGC
GTGACCATCTTTGGAGAAAGCGCGGGTGGCGCTAGTGTGCATTATCATATGATAAGTAATTTGACAAAAG
GACTTATCCATCGAGCGATCTCTCAAAGTGGTAATGGCCATTGTTTATGGACTTTAACTCGACCAGGTTT
AGCAAAAAAAAAAGCCGCCAAGGTTGCTGAACTTTTGGGTTGTCCTTCGAATGATTCAAAACAGCTTGTC
GATTGTCTGCGGAAGAAGAAAGCCATTGACATAATCGCGACCGATCGTGCTTTCCAAATATTTGGTTATT
GCCCAATGATACCCTTCAGACCGGTAATTGAGCCTGTTCATCCTGGTGCTTTCTTAACTGAAGATCCAGC
AATTTCTTCGAAAAATGGCCGCATGTTAGATATACCATGGATGACAGGAATTACATCCCAAGAAGGTTCC
CTCGTAGCACCAGCATTATATGGAAGAAACAACGGAGCTTTGATTAAAAAATTGAACAAAGATTTCTCGA
ACATTGCTCCAATTACGTTACTATACGAGGATACGTGCTCTAAAGATAAACAGAAACGGATGACATCCGA
AATACGGAAATTCTATTTTGGTGATGGACCAATTGATACTTCAACGCGGTTCAAAGTGATCGATATGTAC
AGTGACGCCTGGTTCAATCATGCAGCTTACACCTCTGTGCGTAATTATCTCGCGAAACAATCTTCTCCCG
TGTATTATTATTACCTCGCGTACAAAGGAAGCGCGTCGTTCAGTATTATATTCGGCGATCCTAACAACGA
TTACGGTGTATCGCACGCGGATGAACTTCAATATTTGTTCCCTGTCGGTGAACAATTGTTCAAGAACATT
TCATTGAGCAAGCAAGATCACAAAATGGTGGATATCATCACAAATCTTTGGTACAACTTCGCAAAATTTG
GCAATCCTACACCCGAAGTGTCAGAAGATATACCGATTAAATGGAAACCCGTGAGAACTCAGGCCCTAGA
ATATCTTCACATAGGACAAGATAACATTAGAATGTCGGAAAATCTTATCTCAGAGAGAATGAAATTTTGG
GAAAGTTTACCGGTACGATCCGGTTTGGAGGATGGCGGGTCAAAATATCGAGGAAAAGAGGAATTATAA
>Amel.Est16
ATGAGCCAGCCAATTGTGACCGTGAAGCAAGGTAAATTGAAGGGAGGGATAGTGGAGAATGTTCTAGGAG
GAAAATACATCGCGTTCTGGGGGATACCGTATGCTGTTCCACCTGTTGGAAAACTCAGATTTAAGGACCC
GATACCAATTGGACCGTGGACCGACGTTAAGGACACGTCGAAACCGCAGATATACCCACCTTACCAAATC
GTCGGGTCCGAGGATTGCCTTTACCTGAACGTCTACACGAATTCTCTCGATCAATCGAAACCTGTTATGT
TCTGGATTCACGAAGGTGCATTCGTATTCGGCAGTTCGAGTTTTCAGGAGGTGAGGCCCGATTACCTGCT
CCCGAAAGACGTGGTGGTCGTCTCGAGTAACTACAGAGTCGGAGCATTCGGATTTCTAAATCTGGGCCAT
CGAGAAGCATGCGGCAATTACGGGCTGAAGGATCTGATATTGGCTCTGGAATGGGTGAAGGAGAATATCT
CCAAGTTTGGTGGGGATCCCAACAACGTGACGATTTTCGGCGTAAGCGCGGGATCGGTTTTGGTTCACGC
GTTGCTTTTGTCGCCTCGCGCGAAAGGTAAGAGAAATCGATCTCGAGAAGGAAGGAATTATTCGTAG
>Amel.Est18
ATGTATTCATACATAAAATTTAAATGTACACAAATCCGCAGAATATTTATACGAAATGCAAAAAAGGATA
AAAGTGGAAGGAAAAATATAGAAAACCTCAGTAGCAATCTAACTACGAGCTTAAAAATGAGCATACCAAT
AGTAACCGTGAAACAAGGCAAATTAAAAGGGGCGGTGATAGAGAATATCCTAGGATCATCGTCCTACTAC
GCTTTCAGAGGGATACCGTTCGCAACACCTCCTGTTGGAGAACTCAGATTTAAGGATCCTCTACCAGCCG
AACCGTGGACCGGTGTCAAAGATCCATTTTCACCGTATGACATCATTGGCAACGAGGATTGCCTTTACCT
GAACGTCTACACGAATTCTCTGGATCAGTCGAAACCGGTTATGTTCTACGTTCACGAGGGTGCGTTTATA
AGCGGCACTTCGAGCTTCCACGAGATGAGGCCCGATTACCTGCTCCCGAAAGACGTGGTGGTCGTCTCGA
GTAACTACAGAGTCGGAGCATTCGGATTTCTAAATCTGGGCCACCGAGTCGCGCCCGGGAATTACGGGGT
GAAGGATCTGATTTTGGCACTGGAATGGGTGAGAGAGAATATCTCCAAGTTTGGGGGGGATCCCAACAAC
GTGACGATTTTCGGCGTAAGCGCGGGATCGGTTTTGGTTCACGCGTTGCTTTTGTCGCCACGCGCGGATG
GATTGTTCCACAAAGCGATCATGCAGAGCGGCGTGCTTTGGTGTTCTTGGTGCAAGAATGAGAATTATTC
CGTTCGCGGGTTCAGATTGGCCGCCCTCCTCGCAATCGAAACACCGATGGAATATCCTTGTCCTCGGGGA
GATATACCCGTGATGGTGTCTTACACGGCTGACGAATGCATATCGTACGTGAAAGGTGAATTTCCTTCGA
ATATGATTTTTCTCAACAATCGTAATCGATTATTTAATCTTGTATCTTCTTTTCTTCTTCTTTTTTTAAA
CTTTATCTTTACTTTTGTTTTGTTACCTTCTCTAGGATTATTCGTTTATATTTATACACGTATTTTTTTA
CGATGTATTATTTATATTTTAACAGGAGCAGCTCACACGGATGACGCGCCATATTTGATATATTCACCGA
AATATAAAATTTATGACCCCAATCCACCAGTAATCGGTACAAAAGACAGAGTAATACTGGAACGAATGAC
TAGAATGTGGACTAATTTCGCAAAAACGGGGTAA
>Amel.Est10
TGTTGGAAAAATACATATCAAGCACATAATTCTTCGAAAGTTTGTTTGCAACGAGAAACTTCAGGACGTA
TTATCGGAACTGAGAATTGTTTGTATTTGGATGTTTTTACACCTGAAGTTAGATACGATTTACCATTACC
GGTAGTCGTCATGATTGGTGCTGAAACTCTTAGCGGTGGTTCTCCAGGCGTGATGCAACCTTCTGCAAAA
CTTGCTCGTGTTCGTGATATGGTGTTTGTTAGACCTAACTTTCGGTTACCACTTTCAAGAACATCGCATC
CTCTTACATCCGGAAATTATGGTTTATCAGATATCATAGCAGCTCTTCAATGGGTTCATCTTAATATCGA
AAATTTTGGCGGAAATAAATCATCTGTAACTTTATGGGGTCATCGAGCTGGAGCAACTCTTGTAACAACT
CTAGTTGATCTTTTTCAGAGAGTATGGATCTCTAGCGGTAAATTGGAATTTTCAGAAACACTTAATGAGC
TATTTTTAAATTCTACAAGATGTAATGATGCCGCCTGTTTACGAAGCAAAAGTGCGGAAGAGATCATGGA
TTCAGTTCCTGAAACTTGGCATTTAGGAAACATTGGTTTACCTGAAGCAAGAGAAGCAACAATTAGAGAT
AGAAGACACGAATGGCTTGTACTTGATCGTGCTATTCTTCAAGAACCTGTAGGTCAAATTTGGGCAAGAG
ATGAATTTTCAGTGAAAATAGTAATGGGCACCACTGCCCATGCTGGAGCTCCTCTTAAATATCTTATTTC
TAATATTACTCTCAATTCCACACAAGTAGAGAAAATTGTAAAAGAATCTTTACTGGGCACAACAGGTTTA
GCAGATGAAGCTCTCAGGTTAGATTCTTTTATTAAATTCATTATTAATATATCTGTAAAAAAATACTTTT
ATTTCGACTTCCATTTATATTTCTGTTAA
>Amel.Est20
ATGTCTTTTTTGATGTTACCACCATATTGGATGAAAAATCCTGCCTTTCCCTTCGGACCAGTCGTGGAAA
AACAAGGATCTAATTCTTTCATTAGCCGTTCTCTCATTGAAATTATTATTTCAGGAGAAGGTCAAGACAT
TCCTTGGATTACTGGGATTGTTAGCGAAGAAGAATTTCCAATTTCAAGTATCATTATATTAAGCATGGAA
GAGAATGTTGTACTTTTAAAATGA
>Amel.Est1
ATGAAGCTACTATTCCTAGTACTTCTTTCTTCTCTTGTGACTTTTGGTTGGACTTTGGAAGATGCGCCCA
GAGTAAAAACTCCTTTAGGTGCAATTAAGGGATATTATAAGATATCTGGCAATGGAAAACAATATGAAGC
TTACGAAGGAATTCCTTATGCGTTACCTCCAGTTGGGAAATTTCGATTCAAGGCGCCTCAAAAAATTCCA
GCATGGATAGGCGAGCTTTCCGCAACAAAATTCGGCTTTCCTTGTCTACAGTATACCCAATTGCCTGTAA
ATCCACGTGACAAAATTGAAGGTGCCGAAGATTGTCTGTATTTGAATGTTTACGTGCCGGCAGATAGAAC
ACCTTCTCAATCATTACCAGTAATCTTTTGGATCCACGGTGGTGCTTTTCAATTTGGTAGTGGAATACCA
ATGGGTGCCAAATATCTCATGGATAGCGATGTTATATTTGTTACAATTAATTATCGTTTAGGAATATTAG
GTTTTCTCAGTACAGAAGATGAAGTAGTTCCCGGTAATATGGGATTGAAGGATCAAAGTATGGCGTTGCG
ATGGGTTTCAGAAAATATTGAATGGTTCGGTGGTAATCCAAAGAGGATAACTTTAATAGGTTTAAGTGCC
GGTGGTGCTAGCGTTCATTATCATTATTTATCACCTTTGAGCGCCGGTCTTTTCCAAGGTGGTATTTCGA
TCAGTGGTACAGCTTTAAATTGTTGGACTCAAACAGAAAATTCTTTGGAGAAAGCCAAACAAGTAGGAGC
TTTTATGGGTTGCCCTACACGTAATGTCAAGGAAATGATACGTTGTCTCAGGTATCGTCCAGCTCGAGCT
ATAGTTGAAACTCTCGCTAATTTTATGCGATTCTATTATAATCCATTCACACCGTTCGGACCCGTTACGG
AGAAAGTTAATAATGATTCGAATTCACTTCCATTTATCGATCGTACTCCTATTGAAATTATAAATAGCGG
TGATGTTCAAGATGTTCCATGGGTTACAGGAGTTACCAGTGAAGAAGGATTATATCCAGTCGCTGAATTT
ATTGCTAAACCAGAAGCTTTGAAATTATTGGATGAAAACTGGGATCTTATTGCCCCTTATTTTCTTGATT
ACAATTATACCATTCCCAAAGAAAAACATGTTGAAGTTGCTAGACTCATTAGGAATTATTATTTTGAATC
AAATAAAATTGATGAAACAACTCTAAAACATTTAATTGATGTAGCCAGTGATCGATTCTTTATTACTGAC
GGTGAAAAAGCAGCTAGAATGCAAGCTAAAGTTAATCGACAACCTGTCTGGTTTTATTATTATACTTATA
AAGGTGCACACAGTATTAGTGAAATTATGAGTGGAACTTCTAATAAATATGGTGTGTGTCATGCAGATGA
TGCATACATGGTTGTAGATACTCCTTTTCTCGCTTCCACAACCACAACAAATGATATTAAAATGCAAAAA
GTTTTGATTGATTTTTGGGTATCATTTGTAAATAATGGAGTACCAAACGTTAATAGTGTTCAATGGCCAA
GATTAAATCCAAATGAAAAATCACTTCATTATTTACACATTGCTGGACCAGGAAAGATTCAAATGGATAG
CAGTACAAATTTTGGTCGCGAAGATTTCTGGAATTCTATTAACTTTAATGAAAACAAATTACATACATCT
GACACATTGAAAGAAGAATTATAA
>Amel.Est2
ATGTACATGTTGAAACTATCGTACATTCTGCTATTTTTGGGATTCGTCAAGTTTTCGTGGCAAGACAAAC
AAGTTCCCAAAGTGAGCACATTTACAGGAAACATTCGTGGTTATTATAAGAAATCTCGATCTGATAGATT
ATACGAAGCTTATGAAGGTATTCCTTATGCGCAATCTCCAGTTGGTAAATTTAGATTCCAACCACCTCGA
CCAATAAAAAAATGGTCGAAAGATCTATCAGCCACGAAGAAAAGTTCCGTTTGTATGCAATATCTTATGA
CTTTTACGACACATGGAAACAGAGTGAAAGGTTCCGAAGATTGTTTGTATATAAATATTTACGTACCAGT
TAGAAATAATAGAAAACCATTGTTACCGGTGATGTTTTGGATTCATGGAGGCGCTTTCCAGTTTGCCAGT
GGGAACGAAGCAAACGAGACACTTTTTATGGATCGTAATATTGTGTTTGTTGCGATTAATTATCGTTTAG
GACCATTTGGCTTCCTTAGTACCGGAGACATTGTAGTACCTGGAAATATGGGATTGAAAGATCAAAGTAT
GGCTTTACGTTGGGTGTTTAATAATATTAAAAGTTTCGGTGGTAATCCAAATAAAATAACAATTTTTGGA
ATGAGTGCGGGTGGCGCTAGTGTTCATTATCACTATTTATCACCTATGAGTGCCGGTCTTTTCAAAAGAG
GAATATCGATAAGTGGTGTAGCATTCTGTCCTTGGGCACAGACGAAGCATGCTCCTGAAAAAGCTAAAAA
ATTGGGTGCTCTTATGAAATGTCGGACAGATAATACGAAAAAAATGATCGATTGTCTTCAAAGTCGACCT
GCGCGAATTATAGCACAAGCTGTTGGCGATTTCATGTTTTGGTTGTATAATCCTTTTACTCCTTTCGGAC
CTGTTGTTGAGACATATGGATCCAATCCTTTTATTTCTAATTCTCCAATTAATATTATCAATAATGGCCA
AGTTTATGATGTTCCTTGGATCTCTGGTGTAGTTAGCAAAGAAGGATTATATACTGCTGCAGAATTTGTT
GACAATGCTAAACTGCTATGGCATTTGAACGATCATTGGGACGAAATTGCACCATATTTACTCGATTTCA
ATTATACTATTCCACTAGATCAGCATAGACAAGTGGCAAAAAAAATTAAAAATTATTATCTGAGATCAGG
TCCGATTAATTATGACAAAGTGGAATCAATAATACAAATGATGAGTGATCGATTGTTCAACATCGATTTC
GAGAAAGCTGTTAGATTACAAGCAAGAATTAACAAGAGTCCAGTATGGACATATTATTATAGTTACAGAG
CTGAACATAGCGTTAGTGAAATTTTGAGCGGAGGTTCAACTACAGATTACGGAGTATGCCATGGCGATGA
CATATTCCTTACGCTTAATTCAATTATTTCAAACGTAACAAAACCACAAGATTTGGCTATGCAACAGTTA
TTGATCAATTTTTATACATCATTTGCTATACAGGGACGAGCTTCATGGGCATCGTTAAATCCTAATGATC
CTGATTTTCTTAATTTTACAAACATAAAAATGGAAGTTAATAATAATTTTGCTAATAAAAGCTTTTGGAA
AACGATTCCTTTTAACGAAAATAAGCTAAATTAG
>Amel.Est13
TTTCAGATATCAGAACCAGCTGAACCATGGGAAGACCAAGTGTACGATGCGACCATGCATCGTTCTGGAA
TAATCGGTGAGGAGGATTGCCTCTATCTGAACGTTTATACTCCGGTTCTGGACAAAGAAGCGCGTAAAGC
TGTTATGGTATGGATTTATCCCGGCGGTTGGAACGGTGGCTTGGGGGACGATATCTTGTTTGGTCCAGAT
TTCCTGGTGGAGAAAGACGTGGTGCTCGTTACGTTTAACTTCAGGAACGGGGCGCTTGGATTTTTGAACA
CCGAGGATAAAAGCGCTCCCGGAAATGCTGGTATGAAGGATCAAGTGTTGGCGTTGAAATGGGTGAAGGA
TAATATACATTACTTTGGCGGTTGCCCTAACAGAGTAACTATTTTCGGTGATAGTTCAGGTGGTGCTTCT
GTTCAGTATCACATGTTATCTCCCATGTCTGAAGGTTTATTCAATGCTGCTATACAGCAAAGTGGGACAA
TACTTAATCCATGGGCGATAACTTACAATCCAAGGGAACAAGCGTTTATGTTGGGTGAAGCTTTGGGGAT
AAAAACTACAGATTCTGAGGAATTGGTCAGAAAATTGAGCGAATTCCACGTTGAAGATATCATTAACGTA
TTGTCTGGGCATACGAATGCTTTCGTTCCATCCATTGAAGTGGATATGGGACAAGACGTATTCCTCCCGA
CTGATCCTTGGACCCTGTTAAAATCTGGAAGAATCGCGGATGTGCCCGTGATGTCTGGAATTACAGCCGA
TGAATGTGCATTTATGTACCATTTGAATGTTGCAGATATGATAGATAAAATCGATCAATTTTTACCAGAC
GATTTGAATTACACCGATTCGAATACGAAGAAGGAAAGTGGACAAAGCTTGAAAAAATTCTATTTTGGGG
AGAAGCAAGTGTCGAAAGATAATTTGAACGAATATATCAGGATGCTGAGCGATATTTTCTTCGATGCTGG
AGAGCTATTATCGCTTGATATTATGAAGAATCGAATTTCGTCTCCTATTTATCAATATCTGTTCTCTTAT
GAGGCGCCAACTGGTTTTATGAAAAGTTTACATGGTGTCAGCGATGGAGTTGCACATGCCGATGATGTGG
GTTACTTATTTTATTCCAACATTTTCAAGAATTTACCCGAACCGGATTCCTCAGCAGAGAAGGTGATAAA
TATTATGACCAAAATGTGGACAAATTTTGCAAAGGATGGAAATCCAACATCAGTATTAGACGAAGATGTG
ACAGTGAATTGGGAGCCAATGGGAAGTGATAATTATTACCTAAACATCAACGAAGAACCAAAGCTAGAGA
AAAATCTAATGAGTGATAAATTCGATTATTGGAAAGAGAAGTACAAAAATGCCATGCCATGA
>Amel.Est12
ATGAAGTATAACACTTTGATATCGATTCTTTGTATCGTTGGCGCTGTTGTCTGTGACTGTTCGACGAATA
TCGAGCAACCATTGGTCGAAGCCCCGATTGGGAAAATTCGCGGTTCAATTATCGTCTCGAGGCATGGGAG
GAAGATTTATTCGTTCCGCGGAATAAGATATGGGGAGCCACCTGTCGGGAAGCAACGTTTTCAACCACCA
ATCCCAGCGGCGGATTGGCGAAACGTGTTCGATGCCACCGAGGAAGGACCCAGTTGCCCTCATCCCGATG
GCGTGTTTCAAGCGGAGGATTGTTTACGTTTGAACGTGTACACCACCAAACTACCGTGCGAGGAGCAAAA
TGTAAAGAGACCTGTTATGATATTCATACATCCCGGCGGTTTTACCAGTTTCTCGGGGCAAAGTTTAATT
TTCGGCCCTCAATATCTACTCGACAAAGATATCGTGCTGGTCACGATTAATTATCGTCTCGGGACTCTAG
GTTTCTTGAATACCGGCGACAGCGAGGCGCCCGGCAACATGGGCCTGAAGGATCAGGTAGAGGCGTTCAG
ATGGGTTCGAAGAAACATAGCCGCGTTCGGCGGCGACCCGAATTCCGTCACGTTGTGCGGCTACAGCGCG
GGCAGTTTCAGCATAATGTTGCACATGGTCTCCCCGATGTCTAAAGATCTTTTCCACAGGGCTATATCGA
TGAGCTCCTCGGCCATCAAGCCAGAAGTCTACACGGGTATCAAAGAACTGGTTCAAAAGCAAGCTCAGCT
GTTGAATTGTCCCACCGATTCGACCGCTTCCATGTTGAACTGTTTGATCGAGAAACCCGTGGAAAACTTC
ACGAACACGTTGGCCAACTTGACGGTACTTGACTTTGGTAACTTTTTGCCCGTGGAGCCCCAAGTTCCTG
GCGTCGAACGGTTCTTGTCCGAGCAACCGTACGACTCGATCGCGCTAGGGAAATTCCACCAAGTTCCTTA
CATACTCGGGGTCACGGAACACGAGTTTGCCGGCGTTGCCGCGTTGTACGAAAGAAATGACAAGGTGGAC
AACGGTAGTTTGTATCGAGAGGTCGCCCCGATCTTTTGCATGTACGAACGCAATACTTCGCGATCGAATT
ACATAAGCAGGCAATTGAAACAGTTTTATTTCAAAGACGAGCCGATCAGCGAAAGGACTCTTCTCCAACT
TGGCAAAGTATACGGCGATTGCATAACCATATTCCCCGTGTATCGAGCGGTCAAATTGTTCGCTTCGAAG
TCGAGAGAGCCGGTATACTTTTACAAATTTACGTACGAGGGACGATTCGGTTTCTACAGATGGAGCAACG
ATACGGCATACAATCCGTCGCATCACGACGACTTGCAGTATCTGTTTCACGCGAAGCAATTCCCGTTTCT
CCCCTATTTGGAGGATGACGCACCGGAAGCACCGATGGTCGAGCTTTACACTAGCATGTGGTCCAATTTC
GTGATAAACGGGGAACCGATCCCGAGGAACGATGACAGATTCGAAAACGTTTCGTGGGAGACGTTCGACC
CGTCGAGAACGAATTATCTGGAGATCAATCTTCGTTTAGGAATGAAAACCGAATTCTTCCCCGAAAGGAT
GCGCTTATGGGAAACATTATTCCCGCTACCCTCCCAACCTTCGAGAGGAGTGAAACATTGA
>Amel.Est8
ATGAACAAACAAATAGTAACTGTAAAACAAGGGAAATTAGCAGGAGCAGTGCTTAAAAGTGCGTTAGGAT
CGTTATACATCGCTTTTAGAGAAATACCTTTTGCAGCTCCTCCTATTGGAGACCTCAGATTTAAGGATCC
ACAACCACCTCAGCCATGGACTGGTATCAAGGACACCTCCCAATTGAAAACATATATATGTTCACAGCAA
GAGGAGGTTGAACCTTTCAAATTCTTCGGCAATGAAGATTGTCTTTACTTAAATGTTTACACCAATTCCC
TTAATCAATCGAAACCAGTTATGTTTTGGATACATGGTGGCGCATTTGTAGTAGGCAATTCAAGTTTTCA
AAAAGGTTCAAGACCTGATTATTTACTCGCGAAAGATGTCGTTGTTGTTTCAACTAATTATAGACTTGGG
GCATTCGGATTTTTAAATCTTGGCCATCGAGTCGCGCCGGGAAATCAAGGGCTGAAAGATATAATCGCTG
CTTTGAAATGGGTTAAGGAGAATATTTCCAACTTCGGCGGAGATCCTAATAACGTTACCATTTTTGGCGT
CAGCGCTGGAGGAGTTTTAGTTCATTCTTTGCTTTTATCGCCATGTGCACGCGGATTATTTCACAAAGCG
ATTATGCACAGTGGATCGATACGATGCTCTTGGGCCATGAATCAAAGTCTTCCTGAACGTGGCTTTAAAC
TGGCTTCTCTTCTCGGAAAAGATTCTTGCGATCCTGAAGAGGTGGTGAAGTTTCTACGAACGGTGCCAGC
TGAGGATATCGTCAAAGCTCAAGCTTCTGTTCTCACGCGCGAGGAAACGTTATCCCATAATCTTGCGTTT
GGAATCAATAACGACGAGGTAGCAGAGAATCCTGTATTACCAGAACCCATCGAACAATTGTTGAAGAAAG
ATGCCGATGTCCCGGTCATAATTAGTTACACGTCGCACGAATTCATTATGTTTATGAAAGGTGAATTTTA
TATAAGCGAAAAATCGTTGTCCATTTATAACGAATATCTACCCACGCACAAGTTAGGAGACGAGGAGATA
AAAAATTTATTCAATGTGGTGAAAGATCGATATTTTGAGGGGAAACCGATCGATAAAGAGAAATTATACG
GTCTATCAAATTTTATGACCGATACGTTCTTCGGTATTCCAGCGATATTAATATTAACTGCGCCTAATTA
CTTTTGTAAATTTTCATACATTGGCAACGAGAAAACATCCACGGATCTCCTAATATTAAAAGATATTGAA
TTTTTAGGAGCATCTCACGTGGACGATATCGCGTATTTGTTATATTTGCCGAAATGTAAAACTGAAAATC
CGGATCCACCTGCGGTTGGAACGAAAGACAGGATCACCTTGGAACGAATGACCAGGATGTGGACCAATTT
TGCTAAAACAGGGTAA
>Amel.Est15
ATGAGTGATTTAATAGTAATCGTACAAGAAGGCAAATTAAAAGGTGCCGAGTTAGAAAGTAGCCTAGGCT
CTCGATATATAGCTTTCAGAGGAATACCTTTCGCTGCATCCCCCGTTGGAGAGCTCAGATTCAAGGATCC
GCAACCACCTGAACCATGGACTGGGGTGAAGGACACGTCCGACATCCAAGATGCTCCACCATTGATTATC
GGCAACGAGGATTGCCTGTATCTGAACGTCTACACTAACTCCCTTTCACAATCAAAGAAATCAGTCATGT
TTTGGATCCATGACGGTGCATTTACGATAGGCTCCTCGAGCTTTCAACACTTCAGACCTGACTATTTGCT
CGCTAAAGATGTCGTCGTCGTCACGACTAATTACAGGCTCGGAGCATTCGGATTTTTAAATCTGGGTGAC
AAAGTGGCGCCAGGTAATCAAGGGTTGAAGGATATAATCGCGGCGTTGGAATGGGTGAGGGAAAATATCG
CCAGCTTCGGTGGAGATCCTGGCAACGTGACGATTTTTGGGGTTAGCGCAGGAGCAGCTTTAACCCACGC
TTTGCTAATTTCGCCGCGAGCAAAGGGTAATTCTATTTGA
>Amel.Est17
ATGAAAAGCTTTTGGGCGGTTAATCAAAGCCTTCCCGAGCGTGGCTTCAATTTGGCCAAGTATCTTGGAA
ATTTGTCAAACGATCCTGTCGAGGTGGTCGAATTCCTGCGGACAGTACCAGCTGAAGATATAGCACGCGC
TCAGACTGCTCTCCTGTCCAAAGAGAAATTAAGTTTCAATCTTGCTTTTGGGATGAACAGCGACGAAATA
GCGGAGAATCCTGTTTTACCAGAGCCCATCGAACAATTAATCGAAAAAGAGGTAGACATTCCTGTGATGG
CCAGTCATACGTCCAACGAGTTCATCATGTTTTTGCAAAATAAAAGTGAACAACTCGTACGTATATTCAA
TTTATATCTATTGACGCACGTTAAAAATTTATACGTATCGGTGAAGAAGCGTTATTTCAACGGGAAATCG
ATCACCGCCAATGATTTCGACAAATTGACGGAATTTTTGGGCCACGTTTACTTCGCCATTCCCGCGATCG
TAAGGGTAACCTCGCCTAGTTACTTTTGCAAATTTTCGTACGTTGGCAATGAGAAGACACCCACCGATTT
GCTAGTGAAACGCCAAGCTTCTGGAACATCTCACGTGGACGATATCGCGTACTTGTTATATCTGCCGAAG
TGTAAAGTTGAGAATCCGGATCCACCCGCGGTTGGAACGAAAGACAGGATCACGTTGGAACGAATGACCA
GGATGTGGACGAATTTCGCTAAAACGGGAGATCCCGTCTCCATTAAAGACGAGTTTGTCAATATCGAATG
GAATCCCATAACCATGGACGAATTCTCTTATTTGGACATTGGGGAAGAGTTACGAATTCTTCCCGTCCCG
CAACACTTATTATTCTTCGAACGAAATTTATAA
>Amel.Est6
TATTTAGGAATACCTTATGCTCAGCCACCATTAGGAAAATTACGTTTCACTATTCCTGTTACCGAACCGC
TCCCATCATGGAGCGGTATACGAAATGCAACACAATTTGCATCATCCTGCCAGCAAATGACAAATCTTGA
TCCTGGAGTTAGCGAAGATTATCCTAAAACCCCCTCTAAGAAGGAACATGTAACTTGGAAAACTCTTAAC
CTATCCATTAACAATATTATCATGGTGGTCACGGTGGCTTATCGTCTCAATATCCTTGGTTTCTTCACAA
CCACGGACGCGGAGGCTCCAGGTAATTATGGCATGTTCGATCAAATAGCGGCACTGGACTGGATTCAGAA
GAAGATCAAGAATTTTGGTGGTTCTCCGTCCAACGTGATAATATACGGCCACAGTTCGGGCGCCATAAGC
GTGGGTTTGCACCTGGTTAGCCCTCTGAGCAGAGGTAAATTCTCCAAGGCCATTGCCATGAGCGGAGACG
CGGTAAGCTCTGTGGGTTCGCCGCAAACGGAATTGCCGGTGGTCGATATCATCGCCGAGAAATTTGGTTG
TTATCGACAACCCACGTCAGCTTTGATGGAGTGCCTTCGCCGAGTAGACGTGAACATCCTGGTCCGTGAA
TCCTCGGAAATAGAAACGTGGGGTCCTATTGTTGATCATACAACCAATAACTCCACAGAACCGTTTCTAT
CTATGCATCCAAGAGATGCGTTGGACAGCGGCACTTTGAATTCTGTTCCTCTACTCGTCGGTTATACGAA
CAACGAACAGGCATTGGCTTACATAGAGTCCCTAAGCAATGAGAACGCGGATGGTAAACTTTCGTTTAAC
AAGTTCGAGATGCTAATCACCGACGAATTTGTGTCATTGGTCCAGAGCCCGGAAGACAATAGTACCTGCG
ACCTGAGGCCGGAAATGGTCGCCGAGGCGGTGTTATTTTTTTATAAACCTCATCCGCCGAGCAAGGATCA
AGGTGTGCTTCGGGACAGATACTTGGACTTGCAAACGGAGAAAAATTTTGCAGCTGGGCTTACTCTTTTA
GCTGATAAGGTATCCAAGGAGAAGTTGGCATTCGTTTACAGATTCGACTATAGGCCCAAGACACAATCTA
TCATTAAAGATGTGCCCGAATGGGCTGGCGTTCCCCACATGTTTGAGCTACCATTTGTCTGGGGCCCTGT
TCAGTGGCACTTCGCTGACAAAAAAATGGCTGACGTGATGATGACGATGTTGGCTAGTTTCGCCAGGGTT
GGCAATCCATCCCTGAGTAATGTTAAATGGGAATCGTACACCGAGGAAGAGCCTGGGATCTTGATTATCG
ATAGGAACATCGATATGAGCAATTCCAACGCGATTGATTACAAAGCGTTGGCTTTCTGGAACGAATATTA
TCCGATGGTTCTTGAAGAGGCAAGGAATAATTGTTGTAACATAACCAGCCAATCTATTGCATTGAGGAAA
CCTTCTTACGAGCTTGTTTTTAGTAGTTTCGCTCTTTCTGTCATAATGTTTTGGTATACATAG
>Amel.Est3
ATGGGCGGGGGAAGAAATTGCTCGATCGATAATTGCTCGTTGGGCGTGTTAATCGCGCTGGCTACGGTGC
TCGCGACCGGTTTTAACTGGGATACGAGGGTGACGACCAAGTTTGGCGACATTAAAGGACTTTGGAGCAA
TAGCTCGAGGGGGAGGCTCGTGGCGCATTATCTGGGTATCCCTTACGCCCTGCCGCCCCTGGGCGACTTG
AGATTCAGGAGCCCCCAGCCGTGGGATCGAAGGTGGAACGGGACGTTGGAAGCCACGAGAAACAGCCCAT
CGTGCTATCAGATGTCAAAGGATGGGAGCATGGTTGGAGAGGAGGATTGCCTCTATCTCAATGTTTACGT
GCCCAGAGAAATTTCAGAAAATGTGAAGAAAAGTGGGCTTCCGGTAATGGTATACGTGTACGGTGGAAAA
TTCTCCACTGGTAATGCTAGCAGCCACAAATTTCCACCAGATTATATAATGGATCAGGACGTAATCTTGG
TTCTGATGAATTATCGTACAAATCTTTTAGGATTCTTCAGCACTGGCACCAGAGCCTGTCCGGGTAACTA
CGGTCTGAAAGACATCGTGCAGGCGCTACGTTGGGTCCAGGAAAACATTCGCTCGTTCAATGGGAATCCG
AAGAAAGTGACGCTGTGGGGTCACAGCGCTGGCGCCGCAGCCGTTCACATGTTGGCCCTTAACGAGAAAA
CGGAGGGGTTGTTCAACAGGTACATCCTGCAAAGCGGGTACGCCGTCAGCCCTTGGGCCACGAGCCCCAC
AAGCTTGATAAGAAGGATAGCGCTCGAGACAGCCGACCATCTTCATTGTCTTCCTTCGAGAAGGAAAGAG
GAGGGGGATAAGGGGGGCGGGGAAACGGGGAACGAGGCGAGGAGGGGGGAGGAAGGAGGAAGGACAACGT
ACACACCGGATGTGGCGATCAGTGGAAGCGGGATGGAAGAAGACGGGACGGAAGAGTACAGCGAGGAGGA
GGAGGAAGAAATGATGAAGTGTTTGAGGAATGTTAAAGTCGAGGAGTTGGGGAATATACTGGATCGTTAT
TACAATGTATTGAATAAGTCATGCTGCCTCTTTAAACCGACCATCGAGGAGGAATCAAACGACGCTATCG
TGACGATGCATCCCTTAACAGCGATAAAAAACCGCTTATTCAGAGATATACCATTTATTATGGGAGTGGT
TCAGAAAGAAGGACTCGTAAATACGATCGAATACGTGACGAACACGAGCTGCCAAGATGAGCTGATAAAT
AATTTCGAGGAGCACGTGGCTCGATTGACCAAGTACGATTGGATAATTTCAAACTTCACGCCGTTGGCCG
AGCCCATAGAGAAATTCTACTTCGACGGGAATGTGTCCTCTGCGAACGTGGTTCAAAATATCACGAACGT
TTCAAGCGACGGCTTCATGTTATACCCGGCCTATCAGACGTTGAAGTACCAATCGAAAGCGATGAATTCG
AGCACGTATTTTTACTTGTTCAACTACGAGGGCACATTCAGCTACTTTTTCACCCTTGGATACGAAACCC
GTTACGGTGTGACGCACAATGACGATTTGAACTACTTGATCCCCACGTTGAACGTGAAATTAAAGGACCT
AATGTTGCACAACACCGAGGACGATGTTACCATGATCAATATAATGAACGAATTGTGGACCAATTTCGCG
AGCACGGGCATACCGACGGCTTGGAAGATATCGTCGTGGCCCGATTACAAGGATTCCGGCCAGTTCCTTT
TAATCGGGGATGGAAAAATCCCGAGCGTGGCCGTGGGCGACACGTTTTTCCAGGAACGAATGGAATTTTG
GGACGAATTGTACGCAAACATAACACCGTACCTGACCTTTGCCCAAAAAGTATCCGACGACGCTTCCAGC
AACGCTTCCACCAACAAATATTCCATACGAATATTTTTCTATTTGACATTAATCTTACTTGCGATCTGTT
TATAA
>Amel.Est9
ATGACTACGAGGATCCTACTCCTGTTCTTCCTCCTTCTCTCCTCGTGCACGCGTCCTAGCAGGGGCAACG
CAGTTCCCTCCTCGCAGAGGGGCAACGTGCACAACGACCCCCTGGTCGTGGAGACGACCAGCGGCCTCGT
GCGCGGTTTCCCCCGCACCGTGTTGGACAAGGAGGTGCACGTGTTCTACGGGATACCGTTCGCCAAACCC
CCGATCGGCCCCCTCCGTTTCAGGAAACCGTTGCCGATCGAGCCGTGGCACGGCGTGTTGAACGCGACCG
TGTTGCCGAACAGTTGCTACCAGGAGAGATACGAGTATTTCCCCGGGTTCCCGGGCGAGGAGATGTGGAA
CCCGAACACCAACATATCCGAGGACTGTTTGTACCTGAACATATGGGTGCCACAGAAGAACGGTTTGCTC
CCTTTACTGGTGTGGATCTACGGGGGTGGGTTCATGAGCGGCACGGCAACCCTGGACGTCAACGTTATAA
TAGCATCGATGCAGTACAGGGTGGGCGCGTTCGGTTTCCTCTATCTGAACAAACACTTCACGAACAGCGA
GGAGGCGCCGGGGAACATGGGTCTTTGGGATCAGGCGCTCGCGCTTAGATGGCTGAGGGACAACGCCGAG
GCGTTCGGCGGGGATCCGGAGTTGATCACGATATTCGGCGAGTCGGCGGGGGGCAGCTCCGTCTCCCTGC
ACCTCATCTCGCCCGTGACGAGGGGACTGGTTTACATGAGCGGGGAGAAGGCGAACGAGGTCGCGACTAT
ACTGGTCGACGATTGCGGATGCAACTCGACCATGCTGAACGAGAACCCGACCATATCCGTTCAACAGTGG
AACAGTTATTGGGGGATTCTAGGCTTCCCCTCGGCGCCCACCATCGACGGTATCTTCCTTCCCAAGCATC
CTCTCGATCTGTTGAGGGAGGCGGACTTCAAGGACACAGAGATACTGATCGGTAACAACGAGAACGAGGG
TGAGTTTTTCTTTCTAGTCTCCCCGTCTTCGATGGAAAAACACACCCCCTTTTCTTTTTTAGTTATACGT
ATATTTTTTTCGCGTCAGATAAGAAGAAGGAGAAAGTGTTTCGAAACGTTCGTTACTTTTAGACGGATAA
TCTATTGGCTAGTTCTATGTATATATTTTTTTTTCATGTCAAAAAGAGGAAGTGTTTCGAAATTTTCGTT
ACTTTTAGATGGAATAGCCGATAGTTATTCGCTGTTAAAAGAAAAGTCCAGAAGGAAGGAATGA
>Amel.Est5
ATGGGAAGAAATTGCTCGATCGATAATTGCTCGTTGGGCGTGTTAATCGCGCTGGCTACGGTGCTCGCGA
CCGGTTTTAACTGGGATGCGAGGGTGACGACCAAGTTTGGCGACATTAAAGGACTTTGGAGCAGAAGCTC
GAGGGGGAGGCTCGTGGCGCATTATCTGGGTATCCCTTACGCCCTGCCGCCCCTGGGCGACTTGAGATTC
AGGAGCCCCCAGCCGTGGGATCGAAGGTGGAACGGGACGTTGGAAGCCACGAGGAACAGCCCATCGTGCT
ATCAGATGTCAAAGGATGGGAGCATGGTTGGAGAGGAGGATTGCCTCTATCTCAATGTTTACGTGCCCAG
AGAAATTTCAGAAAATGTGAAGAAAAGTGGGCTTCCGGTAATGGTATACGTGTACGGTGGAAAATTCTCC
ACTGGTAATGCTAGCAGCCACAAATTTCCACCAGATTATATAATGGATCAGGACGTAATCTTGGTTCTGA
TGAATTATCGTACAAATCTTTTAGGATTCTTCAGCACTGGCACCAGAGCCTGTCCGGGTAACTACGGTCT
GAAAGACATCGTGCAGGCGCTACGTTGGGTCCAGGAAAACATTCGCTCGTTCAATGGGAATCCGAAGAAA
GTGACGCTGTGGGGTCACAGCGCTGGCGCCGCAGCCGTTCACATGTTGGCCCTTAACGAGAAAACGGAGG
GGTTGTTCAACAGGTACATCCTGCAAAGCGGGTACGCCGTCAGCCCTTGGGCCACGAGCCCCACAAGCTT
GATAAGAAGGATAGCGCTCGAGACAGCCGACCATCTTCATTGTCTTCCTTCGAGAAGGAAAGAGGAGGGG
GATAAGGGGGGCGGGGAAACGGGGAACGAGGCGAGGAGGGGGGAGGAAGGAGGAAGGACAACGTACACAC
CGGATGTGGCGATCAGTGGAAGCGGGATGGAAGACGGGACGGAAGAGTACAGCGAGGAGGAGGAGGAAGA
AATGATGAAGTGTTTGAGGAATGTTAAAGTCGAGGAGTTGGGGAATATACTGGATCGTTATTACAATGTA
TTGAATAAGTCATGCTGCCTCTTTAAACCGACCATCGAGGAGGAATCAAACGACGCTATCGTGACGATGC
ATCCCTTAACAGCGATAAAAAACCGCTTATTCAGAGATATACCATTTATTATGGGAGTGGTTCAGAAAGA
AGGACTCGTGAATACGATCGAATACGTGACGAACACGAGCTGCCAAGATGAGCTGATAAATAATTTCGAG
GAGCACGTGGCTCGATTGACCAAGTACGATTGGATAATTTCAAACTTCACGCCGTTGGCCGAGCCCATAG
AGAAATTCTACTTCGACGGGAATGTGTCCTCTGCGAACGTGGTTCAAAATATCACGAACGTTTCAAGCGA
CGGCTTCATGTTATACCCGGCGTATCAGACGTTGAAGTACCAATCGAAAGCGATGAATTCGAGCACGTAT
TTTTACTTGTTCAACTACGAGGGCACGTTCAGCTACTTTTTCACCCTTGGATACCAAACCCGTTACGGGG
TGACGCATAATGACGACTTGAACTACTTGATCCCCACGTTGAACGTGAAATTAAAGGACCTAATGTTGCA
CAACACCGAGGACGATGTTACCATGATCAACATAATGAACGAATTGTGGACCAATTTCGCGAGCACGGGC
GTACCGACGGCTTGGAAGATATCGTCGTGGCCCGATTACAAGGATTCCGGCCAGTTCCTTTTGATCGGGG
ATGGAAAAATCCCGAGCGTGACCGTGGGCGACACGTTTTTCCAGGAACGAATGGAATTTTGGGACGAATT
GTACGCAAACATAACACCGTACCTGACCTTTGCCCAAAAAGTATCCGACGACGCTTCCAGCAACGCTTCC
ACCAACGAATATTCCATACGAATATTTTTCTATTTGACATTAATCTTACTTGCGATCTGTTTATAA
>Amel.Est21
TCTGCGAGGAAAAAGGGTTCCATATGTGCACAATATCTCATGCAATCTACTGCAAATGAAGATTGTTTGT
ACATGAACATTTACTTTGGTAATGGAAATCATGTAGATCGTTTAATGGATATCGTATTTGTCTCGTTCAA
TTATCGTGTAGAACCTTTCGGTAATGCAAAGTGTTTCACTTCAATTAGGGCAACATAA
>Amel.Est22
TCTGCGAGGAAAAAGGGTTCCATATGTGCACAATATCTCATGCAATCTACTGCAAATGAAGATTGTTTGT
ACATGAACATTTACTTTGGTAATGGAAATCATGTAGATCGTTTAATGGATATCGTATTTGTCTCGTTCAA
TTATCGTGTAGAACCTTTCGGTAATGCAAAGTGTTTCACTTCAATTAGGGCAACATAA
