# Supplementary material for: Molecular evolution of juvenile hormone esterase-like proteins in a socially exchanged fluid
Source: Sci Rep. 2018 Dec 13;8:17830. doi: 10.1038/s41598-018-36048-1 (PMC6293014; doi:10.1038/s41598-018-36048-1)
Supplement: Supplementary file 2 — Supplementary File 1 [file 41598_2018_36048_MOESM2_ESM.zip › our-gene-annotations/having-genomic-sequences-as-refrences/Amel.Ests-Prot.faa]

>Amel.Est14
MKDCFVLALLISTFPYEIANSLKTPVVRTPSGPVRGLISRTVWHSIKYSSFKGIPYAKPPLGDLRFKPPV
PIDPWKRVLHAYEEGSVCAQWDYLSLVYMGREDCLFLNVFTQEKGMNLRPVMVWIHGGGYFSGYGNSSLY
GPDFFLEEDVVLVSFNYRLGVLGFLALKHPNATGNAGLKDQRLVFQWVQNNIAAFGGDPNRVTIFGESAG
STSVGFHILSERSKGLFLRSISMSGTPLCPWAYHSPEEMIRNAHQLAAVLGYVPKNHDDLVNYLRQAPLM
ELVSNLLPFRPTIEDPDIDPSNSSVITECPITKYHNGDLYRHDVMLGYTHDEVFFFFGREYPRFSRLNTY
NNYLDENLENFWKSADRGGKHDQLGTAHFDDVGYIFNSKSIRKMVTLWANFAKYG*
>Amel.Est23
NATQWGSPCPQPNNINGQKIEGSEDCLFLNVFTPIDGYPVLIWIHGGGFRRGSALVVSIQYRLGSLGN*
>Amel.Est7
MASENTIVRVKQGELRGVVEETDYGDQYLAFRGIPYAKPPIGPLRFKDPEPLEPWSGIRDASKHGDVCAQ
NDTLFRQLKGSDDCLYLNVYRPVAESKTKRAVMVWIHGGAFMVGSGNDDIYGPDYLMRKDIVLVKINYRL
GVLGFLNLEHEIAPGNQGLKDQVMALKWVQENISSFGGDPNNVTIFGESAGGGSVHYLTISPLAQGLFHK
AIAQSGVAINPWAIITKEPSKYKSTDPKTVLEFLRTVDAQKLILKTNVSPLNKSTKFSRVNNNERIVCIK
VPLLIGYNENEGSSVINFCNEDVMQNVNENFEIVIPLELQPYLKKQSITPNDLKHYYFGKEIISEETKQK
YADFMSDVMFLRGIHDVINIQMEKAAESTYMYKFTYDSEMSLLRMVMNVTLPGATHADELQYLFFPDLSK
KLANRKLLEVGTDMYIIMEYFTQMWTDFAKTGNPTPKVTDLIRTIWKPLQKTDTYNYLRIDKTKSGQRFD
WNRIKNKL*
>Amel.Est11
MPPTKEGRFKPPRPHKAVDWGPACPQPSAYTGATKGIRDVDEDCLYLNIFTPSIDSGLAQPYAVMFYIHG
GEFSHGASNLFPAHILAAFYNVVVVSINYRLGVLGFLSTGDENSPGNYGILDQAMALRWVYDNIKAFNGN
PDAITLFGPGAGAVSAGLLMVAPKTREMVSKVIAQSGSALADWGVIIDKYRAQNTSRVYAEMLGCSIESS
WKLVQCLKNGRSFFELGNSELKPHIGMFPWAPVLDTNFTIPDNWYEDWRASDWRFFMETPEESIKNHRFR
NNLAYMAGVTTQEAAYLICMFFKIFIIYKYFIIYKYL*
>Amel.Est19
FYSGSATLDKVILVSMQYRVASLGFLYFGTPDVPGNAGLFDQVMALEWVRDNIAAFGGNPDNVTLFGESA
GAVSVSMHLLSPLSRYLSLSLSPSIYIYIYIYIYIYIYIYIYNSIFIYLYXXXXXXXXXXXXXXXXXXYI
YIYIYKILYLYYLIIYYIYIIFIYLYIILYLYYLNIYYIYYIYIFICNIYLYYLIIYYIYYIYIFIYNVY
LYYLIIYYIYYIYIFIYNIYLYYLIIYYIYYIYIFIYNIYFYYLIIFIYFYMLFNNIYIFKLFIYIYILR
STL*
>Amel.Est24
IMQSGSPTAPWAIISREESIVRGIRLAEAVGCPHDRDNLQEVIDCLRVKDPVELVKNEWGTLGICEFPFV
PVIDGAFLDETPQRSLATSSFKKANIMMGSNTEEGFYFIIYYLTELFHIDGSEVKVSREQFISAVSELNP
YVNQFGRRAIIYEYTDWLRPDDPHANRDALDKIVGDYQFTCNVNEFAGRYTDTGNTVYMYYYKHR*
>Amel.Est4
MAQYRRVLIFCLLSCIYFFEHVTTDEPIVKIKNGTLLGLTLKTRKGREIAAFRGIPYALPPLEKLRFEPP
KPAAAWNDVRSAKEDANICVQRNIYIYQEEIVGDEDCLYLNVYTPKLPTENDKLKGRYPVMIWFHGCGWI
CGAGHSEFYNPKFLLDHDLVLVTVNYRLGPLGFLSTEDTVCPGNNGLKDQSLSIRWVHENIAAFGGDPNS
VTIFGESAGGASVHYHMISNLTKGLIHRAISQSGNGHCLWTLTRPGLAKKKAAKVAELLGCPSNDSKQLV
DCLRKKKAIDIIATDRAFQIFGYCPMIPFRPVIEPVHPGAFLTEDPAISSKNGRMLDIPWMTGITSQEGS
LVAPALYGRNNGALIKKLNKDFSNIAPITLLYEDTCSKDKQKRMTSEIRKFYFGDGPIDTSTRFKVIDMY
SDAWFNHAAYTSVRNYLAKQSSPVYYYYLAYKGSASFSIIFGDPNNDYGVSHADELQYLFPVGEQLFKNI
SLSKQDHKMVDIITNLWYNFAKFGNPTPEVSEDIPIKWKPVRTQALEYLHIGQDNIRMSENLISERMKFW
ESLPVRSGLEDGGSKYRGKEEL*
>Amel.Est16
MSQPIVTVKQGKLKGGIVENVLGGKYIAFWGIPYAVPPVGKLRFKDPIPIGPWTDVKDTSKPQIYPPYQI
VGSEDCLYLNVYTNSLDQSKPVMFWIHEGAFVFGSSSFQEVRPDYLLPKDVVVVSSNYRVGAFGFLNLGH
REACGNYGLKDLILALEWVKENISKFGGDPNNVTIFGVSAGSVLVHALLLSPRAKGKRNRSREGRNYS*
>Amel.Est18
MYSYIKFKCTQIRRIFIRNAKKDKSGRKNIENLSSNLTTSLKMSIPIVTVKQGKLKGAVIENILGSSSYY
AFRGIPFATPPVGELRFKDPLPAEPWTGVKDPFSPYDIIGNEDCLYLNVYTNSLDQSKPVMFYVHEGAFI
SGTSSFHEMRPDYLLPKDVVVVSSNYRVGAFGFLNLGHRVAPGNYGVKDLILALEWVRENISKFGGDPNN
VTIFGVSAGSVLVHALLLSPRADGLFHKAIMQSGVLWCSWCKNENYSVRGFRLAALLAIETPMEYPCPRG
DIPVMVSYTADECISYVKGEFPSNMIFLNNRNRLFNLVSSFLLLFLNFIFTFVLLPSLGLFVYIYTRIFL
RCIIYILTGAAHTDDAPYLIYSPKYKIYDPNPPVIGTKDRVILERMTRMWTNFAKTG*
>Amel.Est10
CWKNTYQAHNSSKVCLQRETSGRIIGTENCLYLDVFTPEVRYDLPLPVVVMIGAETLSGGSPGVMQPSAK
LARVRDMVFVRPNFRLPLSRTSHPLTSGNYGLSDIIAALQWVHLNIENFGGNKSSVTLWGHRAGATLVTT
LVDLFQRVWISSGKLEFSETLNELFLNSTRCNDAACLRSKSAEEIMDSVPETWHLGNIGLPEAREATIRD
RRHEWLVLDRAILQEPVGQIWARDEFSVKIVMGTTAHAGAPLKYLISNITLNSTQVEKIVKESLLGTTGL
ADEALRLDSFIKFIINISVKKYFYFDFHLYFC*
>Amel.Est20
MSFLMLPPYWMKNPAFPFGPVVEKQGSNSFISRSLIEIIISGEGQDIPWITGIVSEEEFPISSIIILSME
ENVVLLK*
>Amel.Est1
MKLLFLVLLSSLVTFGWTLEDAPRVKTPLGAIKGYYKISGNGKQYEAYEGIPYALPPVGKFRFKAPQKIP
AWIGELSATKFGFPCLQYTQLPVNPRDKIEGAEDCLYLNVYVPADRTPSQSLPVIFWIHGGAFQFGSGIP
MGAKYLMDSDVIFVTINYRLGILGFLSTEDEVVPGNMGLKDQSMALRWVSENIEWFGGNPKRITLIGLSA
GGASVHYHYLSPLSAGLFQGGISISGTALNCWTQTENSLEKAKQVGAFMGCPTRNVKEMIRCLRYRPARA
IVETLANFMRFYYNPFTPFGPVTEKVNNDSNSLPFIDRTPIEIINSGDVQDVPWVTGVTSEEGLYPVAEF
IAKPEALKLLDENWDLIAPYFLDYNYTIPKEKHVEVARLIRNYYFESNKIDETTLKHLIDVASDRFFITD
GEKAARMQAKVNRQPVWFYYYTYKGAHSISEIMSGTSNKYGVCHADDAYMVVDTPFLASTTTTNDIKMQK
VLIDFWVSFVNNGVPNVNSVQWPRLNPNEKSLHYLHIAGPGKIQMDSSTNFGREDFWNSINFNENKLHTS
DTLKEEL*
>Amel.Est2
MYMLKLSYILLFLGFVKFSWQDKQVPKVSTFTGNIRGYYKKSRSDRLYEAYEGIPYAQSPVGKFRFQPPR
PIKKWSKDLSATKKSSVCMQYLMTFTTHGNRVKGSEDCLYINIYVPVRNNRKPLLPVMFWIHGGAFQFAS
GNEANETLFMDRNIVFVAINYRLGPFGFLSTGDIVVPGNMGLKDQSMALRWVFNNIKSFGGNPNKITIFG
MSAGGASVHYHYLSPMSAGLFKRGISISGVAFCPWAQTKHAPEKAKKLGALMKCRTDNTKKMIDCLQSRP
ARIIAQAVGDFMFWLYNPFTPFGPVVETYGSNPFISNSPINIINNGQVYDVPWISGVVSKEGLYTAAEFV
DNAKLLWHLNDHWDEIAPYLLDFNYTIPLDQHRQVAKKIKNYYLRSGPINYDKVESIIQMMSDRLFNIDF
EKAVRLQARINKSPVWTYYYSYRAEHSVSEILSGGSTTDYGVCHGDDIFLTLNSIISNVTKPQDLAMQQL
LINFYTSFAIQGRASWASLNPNDPDFLNFTNIKMEVNNNFANKSFWKTIPFNENKLN*
>Amel.Est13
FQISEPAEPWEDQVYDATMHRSGIIGEEDCLYLNVYTPVLDKEARKAVMVWIYPGGWNGGLGDDILFGPD
FLVEKDVVLVTFNFRNGALGFLNTEDKSAPGNAGMKDQVLALKWVKDNIHYFGGCPNRVTIFGDSSGGAS
VQYHMLSPMSEGLFNAAIQQSGTILNPWAITYNPREQAFMLGEALGIKTTDSEELVRKLSEFHVEDIINV
LSGHTNAFVPSIEVDMGQDVFLPTDPWTLLKSGRIADVPVMSGITADECAFMYHLNVADMIDKIDQFLPD
DLNYTDSNTKKESGQSLKKFYFGEKQVSKDNLNEYIRMLSDIFFDAGELLSLDIMKNRISSPIYQYLFSY
EAPTGFMKSLHGVSDGVAHADDVGYLFYSNIFKNLPEPDSSAEKVINIMTKMWTNFAKDGNPTSVLDEDV
TVNWEPMGSDNYYLNINEEPKLEKNLMSDKFDYWKEKYKNAMP*
>Amel.Est12
MKYNTLISILCIVGAVVCDCSTNIEQPLVEAPIGKIRGSIIVSRHGRKIYSFRGIRYGEPPVGKQRFQPP
IPAADWRNVFDATEEGPSCPHPDGVFQAEDCLRLNVYTTKLPCEEQNVKRPVMIFIHPGGFTSFSGQSLI
FGPQYLLDKDIVLVTINYRLGTLGFLNTGDSEAPGNMGLKDQVEAFRWVRRNIAAFGGDPNSVTLCGYSA
GSFSIMLHMVSPMSKDLFHRAISMSSSAIKPEVYTGIKELVQKQAQLLNCPTDSTASMLNCLIEKPVENF
TNTLANLTVLDFGNFLPVEPQVPGVERFLSEQPYDSIALGKFHQVPYILGVTEHEFAGVAALYERNDKVD
NGSLYREVAPIFCMYERNTSRSNYISRQLKQFYFKDEPISERTLLQLGKVYGDCITIFPVYRAVKLFASK
SREPVYFYKFTYEGRFGFYRWSNDTAYNPSHHDDLQYLFHAKQFPFLPYLEDDAPEAPMVELYTSMWSNF
VINGEPIPRNDDRFENVSWETFDPSRTNYLEINLRLGMKTEFFPERMRLWETLFPLPSQPSRGVKH*
>Amel.Est8
MNKQIVTVKQGKLAGAVLKSALGSLYIAFREIPFAAPPIGDLRFKDPQPPQPWTGIKDTSQLKTYICSQQ
EEVEPFKFFGNEDCLYLNVYTNSLNQSKPVMFWIHGGAFVVGNSSFQKGSRPDYLLAKDVVVVSTNYRLG
AFGFLNLGHRVAPGNQGLKDIIAALKWVKENISNFGGDPNNVTIFGVSAGGVLVHSLLLSPCARGLFHKA
IMHSGSIRCSWAMNQSLPERGFKLASLLGKDSCDPEEVVKFLRTVPAEDIVKAQASVLTREETLSHNLAF
GINNDEVAENPVLPEPIEQLLKKDADVPVIISYTSHEFIMFMKGEFYISEKSLSIYNEYLPTHKLGDEEI
KNLFNVVKDRYFEGKPIDKEKLYGLSNFMTDTFFGIPAILILTAPNYFCKFSYIGNEKTSTDLLILKDIE
FLGASHVDDIAYLLYLPKCKTENPDPPAVGTKDRITLERMTRMWTNFAKTG*
>Amel.Est15
MSDLIVIVQEGKLKGAELESSLGSRYIAFRGIPFAASPVGELRFKDPQPPEPWTGVKDTSDIQDAPPLII
GNEDCLYLNVYTNSLSQSKKSVMFWIHDGAFTIGSSSFQHFRPDYLLAKDVVVVTTNYRLGAFGFLNLGD
KVAPGNQGLKDIIAALEWVRENIASFGGDPGNVTIFGVSAGAALTHALLISPRAKGNSI*
>Amel.Est17
MKSFWAVNQSLPERGFNLAKYLGNLSNDPVEVVEFLRTVPAEDIARAQTALLSKEKLSFNLAFGMNSDEI
AENPVLPEPIEQLIEKEVDIPVMASHTSNEFIMFLQNKSEQLVRIFNLYLLTHVKNLYVSVKKRYFNGKS
ITANDFDKLTEFLGHVYFAIPAIVRVTSPSYFCKFSYVGNEKTPTDLLVKRQASGTSHVDDIAYLLYLPK
CKVENPDPPAVGTKDRITLERMTRMWTNFAKTGDPVSIKDEFVNIEWNPITMDEFSYLDIGEELRILPVP
QHLLFFERNL*
>Amel.Est6
YLGIPYAQPPLGKLRFTIPVTEPLPSWSGIRNATQFASSCQQMTNLDPGVSEDYPKTPSKKEHVTWKTLN
LSINNIIMVVTVAYRLNILGFFTTTDAEAPGNYGMFDQIAALDWIQKKIKNFGGSPSNVIIYGHSSGAIS
VGLHLVSPLSRGKFSKAIAMSGDAVSSVGSPQTELPVVDIIAEKFGCYRQPTSALMECLRRVDVNILVRE
SSEIETWGPIVDHTTNNSTEPFLSMHPRDALDSGTLNSVPLLVGYTNNEQALAYIESLSNENADGKLSFN
KFEMLITDEFVSLVQSPEDNSTCDLRPEMVAEAVLFFYKPHPPSKDQGVLRDRYLDLQTEKNFAAGLTLL
ADKVSKEKLAFVYRFDYRPKTQSIIKDVPEWAGVPHMFELPFVWGPVQWHFADKKMADVMMTMLASFARV
GNPSLSNVKWESYTEEEPGILIIDRNIDMSNSNAIDYKALAFWNEYYPMVLEEARNNCCNITSQSIALRK
PSYELVFSSFALSVIMFWYT*
>Amel.Est3
MGGGRNCSIDNCSLGVLIALATVLATGFNWDTRVTTKFGDIKGLWSNSSRGRLVAHYLGIPYALPPLGDL
RFRSPQPWDRRWNGTLEATRNSPSCYQMSKDGSMVGEEDCLYLNVYVPREISENVKKSGLPVMVYVYGGK
FSTGNASSHKFPPDYIMDQDVILVLMNYRTNLLGFFSTGTRACPGNYGLKDIVQALRWVQENIRSFNGNP
KKVTLWGHSAGAAAVHMLALNEKTEGLFNRYILQSGYAVSPWATSPTSLIRRIALETADHLHCLPSRRKE
EGDKGGGETGNEARRGEEGGRTTYTPDVAISGSGMEEDGTEEYSEEEEEEMMKCLRNVKVEELGNILDRY
YNVLNKSCCLFKPTIEEESNDAIVTMHPLTAIKNRLFRDIPFIMGVVQKEGLVNTIEYVTNTSCQDELIN
NFEEHVARLTKYDWIISNFTPLAEPIEKFYFDGNVSSANVVQNITNVSSDGFMLYPAYQTLKYQSKAMNS
STYFYLFNYEGTFSYFFTLGYETRYGVTHNDDLNYLIPTLNVKLKDLMLHNTEDDVTMINIMNELWTNFA
STGIPTAWKISSWPDYKDSGQFLLIGDGKIPSVAVGDTFFQERMEFWDELYANITPYLTFAQKVSDDASS
NASTNKYSIRIFFYLTLILLAICL*
>Amel.Est9
MTTRILLLFFLLLSSCTRPSRGNAVPSSQRGNVHNDPLVVETTSGLVRGFPRTVLDKEVHVFYGIPFAKP
PIGPLRFRKPLPIEPWHGVLNATVLPNSCYQERYEYFPGFPGEEMWNPNTNISEDCLYLNIWVPQKNGLL
PLLVWIYGGGFMSGTATLDVNVIIASMQYRVGAFGFLYLNKHFTNSEEAPGNMGLWDQALALRWLRDNAE
AFGGDPELITIFGESAGGSSVSLHLISPVTRGLVYMSGEKANEVATILVDDCGCNSTMLNENPTISVQQW
NSYWGILGFPSAPTIDGIFLPKHPLDLLREADFKDTEILIGNNENEGEFFFLVSPSSMEKHTPFSFLVIR
IFFSRQIRRRRKCFETFVTFRRIIYWLVLCIYFFFMSKRGSVSKFSLLLDGIADSYSLLKEKSRRKE*
>Amel.Est5
MGRNCSIDNCSLGVLIALATVLATGFNWDARVTTKFGDIKGLWSRSSRGRLVAHYLGIPYALPPLGDLRF
RSPQPWDRRWNGTLEATRNSPSCYQMSKDGSMVGEEDCLYLNVYVPREISENVKKSGLPVMVYVYGGKFS
TGNASSHKFPPDYIMDQDVILVLMNYRTNLLGFFSTGTRACPGNYGLKDIVQALRWVQENIRSFNGNPKK
VTLWGHSAGAAAVHMLALNEKTEGLFNRYILQSGYAVSPWATSPTSLIRRIALETADHLHCLPSRRKEEG
DKGGGETGNEARRGEEGGRTTYTPDVAISGSGMEDGTEEYSEEEEEEMMKCLRNVKVEELGNILDRYYNV
LNKSCCLFKPTIEEESNDAIVTMHPLTAIKNRLFRDIPFIMGVVQKEGLVNTIEYVTNTSCQDELINNFE
EHVARLTKYDWIISNFTPLAEPIEKFYFDGNVSSANVVQNITNVSSDGFMLYPAYQTLKYQSKAMNSSTY
FYLFNYEGTFSYFFTLGYQTRYGVTHNDDLNYLIPTLNVKLKDLMLHNTEDDVTMINIMNELWTNFASTG
VPTAWKISSWPDYKDSGQFLLIGDGKIPSVTVGDTFFQERMEFWDELYANITPYLTFAQKVSDDASSNAS
TNEYSIRIFFYLTLILLAICL*
>Amel.Est21
SARKKGSICAQYLMQSTANEDCLYMNIYFGNGNHVDRLMDIVFVSFNYRVEPFGNAKCFTSIRAT*
>Amel.Est22
SARKKGSICAQYLMQSTANEDCLYMNIYFGNGNHVDRLMDIVFVSFNYRVEPFGNAKCFTSIRAT*
