# Supplementary material for: Molecular evolution of juvenile hormone esterase-like proteins in a socially exchanged fluid
Source: Sci Rep. 2018 Dec 13;8:17830. doi: 10.1038/s41598-018-36048-1 (PMC6293014; doi:10.1038/s41598-018-36048-1)
Supplement: Supplementary file 2 — Supplementary File 1 [file 41598_2018_36048_MOESM2_ESM.zip › our-gene-annotations/having-genomic-sequences-as-refrences/Bter-Ests.gff]

##gff-version 3
Group8.1	genBlastG	mRNA	3184417	3195100	56.7605	+	.	ID=Bter.Est1;Name=Bter.Est1;Alias=Acep.JHE_XP_012059933.1-R3-3-A1
Group8.1	genBlastG	CDS	3184417	3184589	.	+	0	ID=Bter.Est1-E1;Parent=Bter.Est1
Group8.1	genBlastG	CDS	3184644	3184717	.	+	1	ID=Bter.Est1-E2;Parent=Bter.Est1
Group8.1	genBlastG	CDS	3193857	3194086	.	+	1	ID=Bter.Est1-E3;Parent=Bter.Est1
Group8.1	genBlastG	CDS	3194147	3194335	.	+	1	ID=Bter.Est1-E4;Parent=Bter.Est1
Group8.1	genBlastG	CDS	3194354	3194505	.	+	0	ID=Bter.Est1-E5;Parent=Bter.Est1
Group8.1	genBlastG	CDS	3194521	3194753	.	+	1	ID=Bter.Est1-E6;Parent=Bter.Est1
Group8.1	genBlastG	CDS	3194799	3195100	.	+	1	ID=Bter.Est1-E7;Parent=Bter.Est1
Group11.4	genBlastG	mRNA	5763064	5776123	135.532	+	.	ID=Bter.Est10;Name=Bter.Est10;Alias=Cflo.JHE_gi|752877681|ref|XP_011256286.1|-R1-1-A1
Group11.4	genBlastG	CDS	5763064	5763204	.	+	0	ID=Bter.Est10-E1;Parent=Bter.Est10
Group11.4	genBlastG	CDS	5766768	5767056	.	+	0	ID=Bter.Est10-E2;Parent=Bter.Est10
Group11.4	genBlastG	CDS	5768596	5768781	.	+	2	ID=Bter.Est10-E3;Parent=Bter.Est10
Group11.4	genBlastG	CDS	5769712	5769914	.	+	0	ID=Bter.Est10-E4;Parent=Bter.Est10
Group11.4	genBlastG	CDS	5771084	5771240	.	+	1	ID=Bter.Est10-E5;Parent=Bter.Est10
Group11.4	genBlastG	CDS	5772934	5772992	.	+	2	ID=Bter.Est10-E6;Parent=Bter.Est10
Group11.4	genBlastG	CDS	5773008	5773260	.	+	1	ID=Bter.Est10-E7;Parent=Bter.Est10
Group11.4	genBlastG	CDS	5774721	5774865	.	+	2	ID=Bter.Est10-E8;Parent=Bter.Est10
Group11.4	genBlastG	CDS	5775961	5776123	.	+	2	ID=Bter.Est10-E9;Parent=Bter.Est10
Group4.5	genBlastG	mRNA	8990581	8990871	13.8688	+	.	ID=Bter.Est11;Name=Bter.Est11;Alias=Hsal.JHE_gi|749735133|ref|XP_011153719.1|-R5-5-A1
Group4.5	genBlastG	CDS	8990581	8990620	.	+	0	ID=Bter.Est11-E1;Parent=Bter.Est11
Group4.5	genBlastG	CDS	8990648	8990871	.	+	2	ID=Bter.Est11-E2;Parent=Bter.Est11
Group11.4	genBlastG	mRNA	6589354	6590277	38.0018	+	.	ID=Bter.Est12;Name=Bter.Est12;Alias=Lhum.VCE6_XP_012218257.1-R3-3-A1
Group11.4	genBlastG	CDS	6589354	6589402	.	+	0	ID=Bter.Est12-E1;Parent=Bter.Est12
Group11.4	genBlastG	CDS	6589421	6590277	.	+	2	ID=Bter.Est12-E2;Parent=Bter.Est12
Group8.3	genBlastG	mRNA	1890671	1893064	60.2962	+	.	ID=Bter.Est13;Name=Bter.Est13;Alias=Nvit.VCE6_gi|345497206|ref|XP_003427935.1|-R3-3-A1
Group8.3	genBlastG	CDS	1890671	1890889	.	+	0	ID=Bter.Est13-E1;Parent=Bter.Est13
Group8.3	genBlastG	CDS	1891077	1891133	.	+	0	ID=Bter.Est13-E2;Parent=Bter.Est13
Group8.3	genBlastG	CDS	1891152	1891205	.	+	0	ID=Bter.Est13-E3;Parent=Bter.Est13
Group8.3	genBlastG	CDS	1891300	1891459	.	+	0	ID=Bter.Est13-E4;Parent=Bter.Est13
Group8.3	genBlastG	CDS	1891580	1891923	.	+	2	ID=Bter.Est13-E5;Parent=Bter.Est13
Group8.3	genBlastG	CDS	1892012	1892195	.	+	1	ID=Bter.Est13-E6;Parent=Bter.Est13
Group8.3	genBlastG	CDS	1892295	1892474	.	+	2	ID=Bter.Est13-E7;Parent=Bter.Est13
Group8.3	genBlastG	CDS	1892772	1892868	.	+	0	ID=Bter.Est13-E8;Parent=Bter.Est13
Group8.3	genBlastG	CDS	1892890	1893064	.	+	2	ID=Bter.Est13-E9;Parent=Bter.Est13
Group7.3	genBlastG	mRNA	6612657	6615047	79.9613	-	.	ID=Bter.Est14;Name=Bter.Est14;Alias=Nvit.VCE6_gi|645024047|ref|XP_008212941.1|-R1-1-A1
Group7.3	genBlastG	CDS	6612657	6612810	.	-	1	ID=Bter.Est14-E7;Parent=Bter.Est14
Group7.3	genBlastG	CDS	6613378	6613544	.	-	1	ID=Bter.Est14-E6;Parent=Bter.Est14
Group7.3	genBlastG	CDS	6613636	6613835	.	-	0	ID=Bter.Est14-E5;Parent=Bter.Est14
Group7.3	genBlastG	CDS	6613919	6614104	.	-	2	ID=Bter.Est14-E4;Parent=Bter.Est14
Group7.3	genBlastG	CDS	6614210	6614369	.	-	0	ID=Bter.Est14-E3;Parent=Bter.Est14
Group7.3	genBlastG	CDS	6614475	6614612	.	-	0	ID=Bter.Est14-E2;Parent=Bter.Est14
Group7.3	genBlastG	CDS	6614841	6615047	.	-	0	ID=Bter.Est14-E1;Parent=Bter.Est14
Group14.7	genBlastG	mRNA	1506770	1508075	27.0738	+	.	ID=Bter.Est15;Name=Bter.Est15;Alias=Pbar.VCE6_XP_011645490.1-R10-10-A1
Group14.7	genBlastG	CDS	1506770	1506992	.	+	0	ID=Bter.Est15-E1;Parent=Bter.Est15
Group14.7	genBlastG	CDS	1507053	1507077	.	+	2	ID=Bter.Est15-E2;Parent=Bter.Est15
Group14.7	genBlastG	CDS	1507099	1507202	.	+	2	ID=Bter.Est15-E3;Parent=Bter.Est15
Group14.7	genBlastG	CDS	1507218	1507284	.	+	1	ID=Bter.Est15-E4;Parent=Bter.Est15
Group14.7	genBlastG	CDS	1507370	1508075	.	+	2	ID=Bter.Est15-E5;Parent=Bter.Est15
Group7.3	genBlastG	mRNA	10925712	10926915	57.5944	+	.	ID=Bter.Est16;Name=Bter.Est16;Alias=Pbar.VCE6_XP_011645490.1-R2-2-A1
Group7.3	genBlastG	CDS	10925712	10925939	.	+	0	ID=Bter.Est16-E1;Parent=Bter.Est16
Group7.3	genBlastG	CDS	10926179	10926242	.	+	0	ID=Bter.Est16-E2;Parent=Bter.Est16
Group7.3	genBlastG	CDS	10926261	10926467	.	+	2	ID=Bter.Est16-E3;Parent=Bter.Est16
Group7.3	genBlastG	CDS	10926644	10926915	.	+	0	ID=Bter.Est16-E4;Parent=Bter.Est16
Group16.3	genBlastG	mRNA	312293	313435	34.8493	+	.	ID=Bter.Est17;Name=Bter.Est17;Alias=Pbar.VCE6_XP_011645490.1-R5-5-A1
Group16.3	genBlastG	CDS	312293	312547	.	+	0	ID=Bter.Est17-E1;Parent=Bter.Est17
Group16.3	genBlastG	CDS	312590	312670	.	+	0	ID=Bter.Est17-E2;Parent=Bter.Est17
Group16.3	genBlastG	CDS	312731	312832	.	+	0	ID=Bter.Est17-E3;Parent=Bter.Est17
Group16.3	genBlastG	CDS	312854	313435	.	+	0	ID=Bter.Est17-E4;Parent=Bter.Est17
Group7.3	genBlastG	mRNA	10927025	10928240	56.0609	+	.	ID=Bter.Est18;Name=Bter.Est18;Alias=Sinv.VCE6_gi|751211096|ref|XP_011158276.1|-R2-2-A1
Group7.3	genBlastG	CDS	10927025	10927147	.	+	0	ID=Bter.Est18-E1;Parent=Bter.Est18
Group7.3	genBlastG	CDS	10927243	10927390	.	+	0	ID=Bter.Est18-E2;Parent=Bter.Est18
Group7.3	genBlastG	CDS	10927473	10927558	.	+	2	ID=Bter.Est18-E3;Parent=Bter.Est18
Group7.3	genBlastG	CDS	10927583	10927762	.	+	1	ID=Bter.Est18-E4;Parent=Bter.Est18
Group7.3	genBlastG	CDS	10927840	10928030	.	+	0	ID=Bter.Est18-E5;Parent=Bter.Est18
Group7.3	genBlastG	CDS	10928105	10928240	.	+	1	ID=Bter.Est18-E6;Parent=Bter.Est18
Group8.3	genBlastG	mRNA	1897455	1900184	72.5183	+	.	ID=Bter.Est19;Name=Bter.Est19;Alias=Sinv.VCE6_gi|751218011|ref|XP_011162023.1|-R2-2-A1
Group8.3	genBlastG	CDS	1897455	1897655	.	+	0	ID=Bter.Est19-E1;Parent=Bter.Est19
Group8.3	genBlastG	CDS	1898085	1898210	.	+	0	ID=Bter.Est19-E2;Parent=Bter.Est19
Group8.3	genBlastG	CDS	1898294	1898453	.	+	0	ID=Bter.Est19-E3;Parent=Bter.Est19
Group8.3	genBlastG	CDS	1898645	1898897	.	+	2	ID=Bter.Est19-E4;Parent=Bter.Est19
Group8.3	genBlastG	CDS	1898967	1899033	.	+	2	ID=Bter.Est19-E5;Parent=Bter.Est19
Group8.3	genBlastG	CDS	1899115	1899279	.	+	2	ID=Bter.Est19-E6;Parent=Bter.Est19
Group8.3	genBlastG	CDS	1899646	1899790	.	+	0	ID=Bter.Est19-E7;Parent=Bter.Est19
Group8.3	genBlastG	CDS	1899865	1900034	.	+	2	ID=Bter.Est19-E8;Parent=Bter.Est19
Group8.3	genBlastG	CDS	1900062	1900184	.	+	1	ID=Bter.Est19-E9;Parent=Bter.Est19
Group3.5	genBlastG	mRNA	1546741	1549125	124.429	-	.	ID=Bter.Est2;Name=Bter.Est2;Alias=Amel.JHE_gi|58585076|ref|NP_001011563.1|-R2-2-A1
Group3.5	genBlastG	CDS	1546741	1546999	.	-	2	ID=Bter.Est2E15;Parent=Bter.Est2
Group3.5	genBlastG	CDS	1547129	1547162	.	-	0	ID=Bter.Est2E14;Parent=Bter.Est2
Group3.5	genBlastG	CDS	1547256	1547303	.	-	2	ID=Bter.Est2E13;Parent=Bter.Est2
Group3.5	genBlastG	CDS	1547375	1547441	.	-	0	ID=Bter.Est2E12;Parent=Bter.Est2
Group3.5	genBlastG	CDS	1547478	1547636	.	-	0	ID=Bter.Est2E11;Parent=Bter.Est2
Group3.5	genBlastG	CDS	1547665	1547826	.	-	0	ID=Bter.Est2E10;Parent=Bter.Est2
Group3.5	genBlastG	CDS	1547974	1548048	.	-	1	ID=Bter.Est2-E9;Parent=Bter.Est2
Group3.5	genBlastG	CDS	1548076	1548098	.	-	0	ID=Bter.Est2-E8;Parent=Bter.Est2
Group3.5	genBlastG	CDS	1548231	1548410	.	-	2	ID=Bter.Est2-E7;Parent=Bter.Est2
Group3.5	genBlastG	CDS	1548456	1548537	.	-	1	ID=Bter.Est2-E6;Parent=Bter.Est2
Group3.5	genBlastG	CDS	1548640	1548662	.	-	2	ID=Bter.Est2-E5;Parent=Bter.Est2
Group3.5	genBlastG	CDS	1548690	1548717	.	-	0	ID=Bter.Est2-E4;Parent=Bter.Est2
Group3.5	genBlastG	CDS	1548927	1548995	.	-	0	ID=Bter.Est2-E3;Parent=Bter.Est2
Group3.5	genBlastG	CDS	1549015	1549071	.	-	0	ID=Bter.Est2-E2;Parent=Bter.Est2
Group3.5	genBlastG	CDS	1549087	1549125	.	-	0	ID=Bter.Est2-E1;Parent=Bter.Est2
Group9.4	genBlastG	mRNA	773980	774339	19.7751	+	.	ID=Bter.Est20;Name=Bter.Est20;Alias=Waur.JHE_XP_011688875.1-R7-7-A1
Group9.4	genBlastG	CDS	773980	774056	.	+	0	ID=Bter.Est20-E1;Parent=Bter.Est20
Group9.4	genBlastG	CDS	774081	774152	.	+	1	ID=Bter.Est20-E2;Parent=Bter.Est20
Group9.4	genBlastG	CDS	774171	774339	.	+	0	ID=Bter.Est20-E3;Parent=Bter.Est20
Group9.6	genBlastG	mRNA	193366	194922	19.0523	-	.	ID=Bter.Est21;Name=Bter.Est21;Alias=Waur.JHE_XP_011688875.1-R9-9-A1
Group9.6	genBlastG	CDS	193366	193682	.	-	1	ID=Bter.Est21-E3;Parent=Bter.Est21
Group9.6	genBlastG	CDS	194796	194845	.	-	1	ID=Bter.Est21-E2;Parent=Bter.Est21
Group9.6	genBlastG	CDS	194861	194922	.	-	0	ID=Bter.Est21-E1;Parent=Bter.Est21
Group7.3	genBlastG	mRNA	10946033	10948608	72.1439	+	.	ID=Bter.Est22;Name=Bter.Est22;Alias=Waur.JHE_XP_011705300.1-R2-2-A1
Group7.3	genBlastG	CDS	10946033	10946167	.	+	0	ID=Bter.Est22-E1;Parent=Bter.Est22
Group7.3	genBlastG	CDS	10946640	10946928	.	+	0	ID=Bter.Est22-E2;Parent=Bter.Est22
Group7.3	genBlastG	CDS	10947101	10947286	.	+	2	ID=Bter.Est22-E3;Parent=Bter.Est22
Group7.3	genBlastG	CDS	10947488	10947621	.	+	0	ID=Bter.Est22-E4;Parent=Bter.Est22
Group7.3	genBlastG	CDS	10947655	10947773	.	+	1	ID=Bter.Est22-E5;Parent=Bter.Est22
Group7.3	genBlastG	CDS	10947837	10947947	.	+	1	ID=Bter.Est22-E6;Parent=Bter.Est22
Group7.3	genBlastG	CDS	10948053	10948095	.	+	0	ID=Bter.Est22-E7;Parent=Bter.Est22
Group7.3	genBlastG	CDS	10948120	10948262	.	+	2	ID=Bter.Est22-E8;Parent=Bter.Est22
Group7.3	genBlastG	CDS	10948284	10948372	.	+	1	ID=Bter.Est22-E9;Parent=Bter.Est22
Group7.3	genBlastG	CDS	10948460	10948540	.	+	1	ID=Bter.Est22E10;Parent=Bter.Est22
Group7.3	genBlastG	CDS	10948565	10948608	.	+	0	ID=Bter.Est22E11;Parent=Bter.Est22
Group4.5	genBlastG	mRNA	8992921	8993184	7.27083	+	.	ID=Bter.Est23;Name=Bter.Est23;Alias=Waur.JHE_XP_011706970.1-R4-4-A1
Group4.5	genBlastG	CDS	8992921	8993184	.	+	0	ID=Bter.Est23-E1;Parent=Bter.Est23
Group16.1	genBlastG	mRNA	907500	914044	141.942	+	.	ID=Bter.Est3;Name=Bter.Est3;Alias=Amel.VCE6_gi|571546031|ref|XP_006568129.1|-R1-1-A1
Group16.1	genBlastG	CDS	907500	907709	.	+	0	ID=Bter.Est3-E1;Parent=Bter.Est3
Group16.1	genBlastG	CDS	908030	908167	.	+	0	ID=Bter.Est3-E2;Parent=Bter.Est3
Group16.1	genBlastG	CDS	909247	909421	.	+	0	ID=Bter.Est3-E3;Parent=Bter.Est3
Group16.1	genBlastG	CDS	909771	909985	.	+	2	ID=Bter.Est3-E4;Parent=Bter.Est3
Group16.1	genBlastG	CDS	910016	910076	.	+	1	ID=Bter.Est3-E5;Parent=Bter.Est3
Group16.1	genBlastG	CDS	910549	910725	.	+	2	ID=Bter.Est3-E6;Parent=Bter.Est3
Group16.1	genBlastG	CDS	911235	911365	.	+	0	ID=Bter.Est3-E7;Parent=Bter.Est3
Group16.1	genBlastG	CDS	912310	912342	.	+	1	ID=Bter.Est3-E8;Parent=Bter.Est3
Group16.1	genBlastG	CDS	912358	912511	.	+	0	ID=Bter.Est3-E9;Parent=Bter.Est3
Group16.1	genBlastG	CDS	913470	913611	.	+	2	ID=Bter.Est3E10;Parent=Bter.Est3
Group16.1	genBlastG	CDS	913723	914044	.	+	2	ID=Bter.Est3E11;Parent=Bter.Est3
Group8.3	genBlastG	mRNA	1893895	1896637	82.9224	+	.	ID=Bter.Est4;Name=Bter.Est4;Alias=Amel.VCE6_gi|571565361|ref|XP_006566930.1-R2-2-A1
Group8.3	genBlastG	CDS	1893895	1893918	.	+	0	ID=Bter.Est4-E1;Parent=Bter.Est4
Group8.3	genBlastG	CDS	1893952	1894092	.	+	0	ID=Bter.Est4-E2;Parent=Bter.Est4
Group8.3	genBlastG	CDS	1894493	1894618	.	+	0	ID=Bter.Est4-E3;Parent=Bter.Est4
Group8.3	genBlastG	CDS	1894697	1894856	.	+	0	ID=Bter.Est4-E4;Parent=Bter.Est4
Group8.3	genBlastG	CDS	1895122	1895389	.	+	2	ID=Bter.Est4-E5;Parent=Bter.Est4
Group8.3	genBlastG	CDS	1895405	1895514	.	+	2	ID=Bter.Est4-E6;Parent=Bter.Est4
Group8.3	genBlastG	CDS	1895629	1895763	.	+	1	ID=Bter.Est4-E7;Parent=Bter.Est4
Group8.3	genBlastG	CDS	1895852	1896042	.	+	0	ID=Bter.Est4-E8;Parent=Bter.Est4
Group8.3	genBlastG	CDS	1896123	1896267	.	+	1	ID=Bter.Est4-E9;Parent=Bter.Est4
Group8.3	genBlastG	CDS	1896342	1896389	.	+	2	ID=Bter.Est4E10;Parent=Bter.Est4
Group8.3	genBlastG	CDS	1896420	1896511	.	+	0	ID=Bter.Est4E11;Parent=Bter.Est4
Group8.3	genBlastG	CDS	1896557	1896637	.	+	1	ID=Bter.Est4E12;Parent=Bter.Est4
Group3.5	genBlastG	mRNA	1522279	1524750	269.967	-	.	ID=Bter.Est5;Name=Bter.Est5;Alias=Bter.VCE6_XP_003394675.1-R1-1-A1
Group3.5	genBlastG	CDS	1522279	1522456	.	-	2	ID=Bter.Est5-E8;Parent=Bter.Est5
Group3.5	genBlastG	CDS	1522542	1522665	.	-	0	ID=Bter.Est5-E7;Parent=Bter.Est5
Group3.5	genBlastG	CDS	1522815	1523153	.	-	2	ID=Bter.Est5-E6;Parent=Bter.Est5
Group3.5	genBlastG	CDS	1523227	1523383	.	-	1	ID=Bter.Est5-E5;Parent=Bter.Est5
Group3.5	genBlastG	CDS	1523469	1523644	.	-	0	ID=Bter.Est5-E4;Parent=Bter.Est5
Group3.5	genBlastG	CDS	1523739	1523936	.	-	2	ID=Bter.Est5-E3;Parent=Bter.Est5
Group3.5	genBlastG	CDS	1524160	1524460	.	-	0	ID=Bter.Est5-E2;Parent=Bter.Est5
Group3.5	genBlastG	CDS	1524556	1524750	.	-	0	ID=Bter.Est5-E1;Parent=Bter.Est5
Group3.5	genBlastG	mRNA	1530863	1533707	267.742	-	.	ID=Bter.Est6;Name=Bter.Est6;Alias=Bter.VCE6_XP_003394677.1-R1-1-A1
Group3.5	genBlastG	CDS	1530863	1531022	.	-	2	ID=Bter.Est6-E8;Parent=Bter.Est6
Group3.5	genBlastG	CDS	1531111	1531234	.	-	0	ID=Bter.Est6-E7;Parent=Bter.Est6
Group3.5	genBlastG	CDS	1531538	1531858	.	-	2	ID=Bter.Est6-E6;Parent=Bter.Est6
Group3.5	genBlastG	CDS	1531941	1532106	.	-	1	ID=Bter.Est6-E5;Parent=Bter.Est6
Group3.5	genBlastG	CDS	1532322	1532500	.	-	0	ID=Bter.Est6-E4;Parent=Bter.Est6
Group3.5	genBlastG	CDS	1532782	1532979	.	-	2	ID=Bter.Est6-E3;Parent=Bter.Est6
Group3.5	genBlastG	CDS	1533047	1533344	.	-	0	ID=Bter.Est6-E2;Parent=Bter.Est6
Group3.5	genBlastG	CDS	1533507	1533707	.	-	0	ID=Bter.Est6-E1;Parent=Bter.Est6
Group12.2	genBlastG	mRNA	3654456	3660876	275.829	+	.	ID=Bter.Est7;Name=Bter.Est7;Alias=Bter.VCE6_XP_003399739.1-R1-1-A1
Group12.2	genBlastG	CDS	3654456	3654659	.	+	0	ID=Bter.Est7-E1;Parent=Bter.Est7
Group12.2	genBlastG	CDS	3655471	3655766	.	+	0	ID=Bter.Est7-E2;Parent=Bter.Est7
Group12.2	genBlastG	CDS	3655845	3656044	.	+	1	ID=Bter.Est7-E3;Parent=Bter.Est7
Group12.2	genBlastG	CDS	3656740	3656936	.	+	1	ID=Bter.Est7-E4;Parent=Bter.Est7
Group12.2	genBlastG	CDS	3659012	3659177	.	+	1	ID=Bter.Est7-E5;Parent=Bter.Est7
Group12.2	genBlastG	CDS	3659314	3659504	.	+	2	ID=Bter.Est7-E6;Parent=Bter.Est7
Group12.2	genBlastG	CDS	3660279	3660565	.	+	1	ID=Bter.Est7-E7;Parent=Bter.Est7
Group12.2	genBlastG	CDS	3660678	3660876	.	+	1	ID=Bter.Est7-E8;Parent=Bter.Est7
Group3.5	genBlastG	mRNA	1527403	1529205	179.922	-	.	ID=Bter.Est8;Name=Bter.Est8;Alias=Bter.VCE6_XP_012176619.1-R1-1-A1
Group3.5	genBlastG	CDS	1527403	1527574	.	-	2	ID=Bter.Est8-E7;Parent=Bter.Est8
Group3.5	genBlastG	CDS	1527664	1527787	.	-	0	ID=Bter.Est8-E6;Parent=Bter.Est8
Group3.5	genBlastG	CDS	1527871	1528209	.	-	2	ID=Bter.Est8-E5;Parent=Bter.Est8
Group3.5	genBlastG	CDS	1528273	1528438	.	-	1	ID=Bter.Est8-E4;Parent=Bter.Est8
Group3.5	genBlastG	CDS	1528565	1528743	.	-	0	ID=Bter.Est8-E3;Parent=Bter.Est8
Group3.5	genBlastG	CDS	1528815	1529012	.	-	2	ID=Bter.Est8-E2;Parent=Bter.Est8
Group3.5	genBlastG	CDS	1529088	1529205	.	-	0	ID=Bter.Est8-E1;Parent=Bter.Est8
Group11.5	genBlastG	mRNA	2052690	2055171	31.3579	-	.	ID=Bter.Est9;Name=Bter.Est9;Alias=Cbir.VCE6_gi|759033945|ref|XP_011331225.1|-R6-6-A1
Group11.5	genBlastG	CDS	2052690	2052720	.	-	1	ID=Bter.Est9-E9;Parent=Bter.Est9
Group11.5	genBlastG	CDS	2052739	2052782	.	-	1	ID=Bter.Est9-E8;Parent=Bter.Est9
Group11.5	genBlastG	CDS	2052888	2052940	.	-	0	ID=Bter.Est9-E7;Parent=Bter.Est9
Group11.5	genBlastG	CDS	2052989	2053018	.	-	1	ID=Bter.Est9-E6;Parent=Bter.Est9
Group11.5	genBlastG	CDS	2053550	2053731	.	-	1	ID=Bter.Est9-E5;Parent=Bter.Est9
Group11.5	genBlastG	CDS	2054001	2054170	.	-	1	ID=Bter.Est9-E4;Parent=Bter.Est9
Group11.5	genBlastG	CDS	2054201	2054232	.	-	1	ID=Bter.Est9-E3;Parent=Bter.Est9
Group11.5	genBlastG	CDS	2054844	2054923	.	-	1	ID=Bter.Est9-E2;Parent=Bter.Est9
Group11.5	genBlastG	CDS	2054975	2055171	.	-	0	ID=Bter.Est9-E1;Parent=Bter.Est9
