# Supplementary material for: Molecular evolution of juvenile hormone esterase-like proteins in a socially exchanged fluid
Source: Sci Rep. 2018 Dec 13;8:17830. doi: 10.1038/s41598-018-36048-1 (PMC6293014; doi:10.1038/s41598-018-36048-1)
Supplement: Supplementary file 2 — Supplementary File 1 [file 41598_2018_36048_MOESM2_ESM.zip › our-gene-annotations/having-genomic-sequences-as-refrences/Bter.Ests-CDS.fna]

>Bter.Est10
ATGGCGCACGACAACACCGTGGTACGCGTGAAGCAAGGCCAGTTACGTGGCGTTATCGAGGAAAACCATT
ATGGTGACCGGTATCTCTCGTTTCGCGGTATCCCATACGCGAAGCCGCCGGTCGGGCCGCTTCGATTTAA
GGATCCAGAACCCGTAGAGCCATGGACAGGTGTAAGGGACGCTTTAGAGTTCGGCAACTCTTGCTGTCAG
AAGGACATGTTGTCGCACGATTTAGTGGGAAACGACGATTGCCTCTACTTGAACGTGTACAAACCAATAA
AACCGACATCGACGAAAATGTCGGTGATGGTATGGATCCACGGTGGTGCGTTCATGATGGGGTCAGGCAA
CGACGAGTATTATGGGCCCGTGTATTTCATGCGGAAGGATGTTATTCTGGTCACGATTAATTACAGACTC
GGTGTCTTGGGTTTTCTGAATTTGGAACACGAAGTCGCGCCGGGTAATCAAGGTTTAAAGGACCAAGTGA
TGGCCTTGAAATGGGTACAGGAAAATATCAGCAACTTTGGTGGAGATCCCAACAACGTCACTATATTTGG
AGAAAGCGCTGGTGCATCGTCGGTCCATTACCTAACTTTATCTCCATTGGCTCAGGGATTGTTCCACAAA
GCGATTATACAGAGCGGAGTGGCGCTTAATCCTTGGGCCATTATAAGCGAGAAACCGAGCAAGTACGGAT
TCGACTTGGCCGCAAAACTTGGCGAAACCTCGACCGATCCTGAGACTGTGGTCGAGTTCCTGAGGACGAT
AGACGCAAAAAAGCTCGTGGATCTCGAAACTAAGCTTCTCACGCCAAAGGAACGTTACGCTACATTCGGA
ATGTTTGTACCAGGCATCGATGACAAATCTGCAAATCCATTTATGCCTCAGCATCCGGCGATAAGGGCCA
AAGCAGGTGTTCAAGTACCTCTTCTTATAGGTTTCAATTCAAACGAGGGAAGCATGTTCCTGAATGTACT
TGGGGGACCTAATTCCGCGCAATTTATCCGAGAGGTGAACGAGAACTTTGAGCTGACGAAGATTTACTTA
AACAGGGAAGGAATCAGTTCGAACGAAGTGAAACGCTTGTATCTGGGCGAAGATGCAATTAGCGAGAAAA
CGGCGGATAAATATGCAAATTATTTGAGCGACGTGATGTTCCTTCAGGGTATTCACGAAGTTGTCAATAT
CCAGATGGTAACGAACAAGCACCCCACGTATTTTTACAAATTCACTTACGATCCAGAACACTCGCTAATG
AAAACCACGTTTAATATTACTCTGCCAGGAGCGACACACGCGGAAGAGTTGCAGTACTTGTTCTATGCGA
ATATAGGGAAAAAATTGGGCGTAGAACCATTCAAAGTTGGAAGCGAGATGTACCAAATGATGGAGTGCTT
CACTCAGATGTGGACAGACTTCGCAAAAACTGGAAATCCAACACCAAAGACCACAGAGTTGATTCCAACG
ATTTGGCAACCAATCGTTCGAGGGGATAAGTATTTTTATATGAATATTAACAAGAGGCTCAAAATGGAAA
GCTGCAGTAAAGAGGGACAGAGATTCGATTGGAAGAAAATCAAAAACAAATTGTAA
>Bter.Est12
ATGCCACCTATAAAGGAAGGTCGATTTAAACCACCCAAAACTCATAAAGCTGTTGATTGGGGACCAGCTT
GTCCTCAGCCCAGTGCATATACTGGTGCTACTAAAGGAATCCGTGATGTGGATGAAGACTGTTTATATTT
GAATATTTTTACACCAGATATTAGCTCTGGTTTAGCTAAGCTATACCCAGTAATGTTCTATATTCATGGT
GGAGAATTTACTCATGGAGCAAGCAATTTGTTTCCAGCTCACATGTTGGCTGCATTTTACGATGTAGTAG
TTGTTTCTATTAACTATCGACTAGGAGCTCTAGGATTTCTAAGTACAGGAGATGAGAATAGCCCTGGAAA
TTATGGAATTTTGGATCAAGCTATGGCATTGAGGTGGGTGTATGATAATATCAGAGCTTTTAATGGTAAT
CCTGATGCAATAACTCTTTTTGGACCTGGTGCTGGAGCAGCAAGTGCTGGATTATTAATGGTTGCACCTA
AAACCAGAGATATGGTATCAAAAGTGATAGCTCAATCAGGTTCTGCATTGGCAGATTGGGCTGTCATAGC
AGATAAATACAGGGCACAGAATACATCTAAAGTATATGCAGAATCACTAGGCTGTAGCATAGAAAGCAGC
TGGAGATTGGTGCAGTGTTTGAAGAATGGTAGATCCTTTTTTGAACTTGGTAATTCTGAATTGAAGCAAC
ATATTGGAATGTTTCCTTGGGCTCCTGTATTGGATACTAATTTCACAGTACCAAGTGACAATTGGTACGA
AGATTGGAGAGAAACAGATTGGCGCTTCTTTGTGGAAACACCTGAAGAAAGCATAAAAAGTCATAAATTT
ACAGATAACTTAGCATACATGGCTGGTGTAACTACTCAGGAAGCAGCATTCCTTATATGTATGTAA
>Bter.Est9
ATGATAAGAGGAAATGAAAAACAGAAAAGGAATCGAACTGGATCGTTTGAGAGACGAGAGATTGGGAGGA
GACAAACGGGACGGGATTCTGTTGCAGGAGCTCTGAGGTTCCGGCATCCGAGACCGGCGGAACGTTGGTC
GGGGACTCTAAACGCAACTACGCTACCGAATAGCTGCGTGCAGATTCTGGACACGGTCGAGGACTGCCTT
TACGTGAACGTGGTCGCGCCACGGCCTAGGCCTACCAATGCCGCTGTTATGGTATGGATATTCGGTGGTG
GCTTTTACTCCGGATCGGCGACCCTCGACGAGAATGTGATTCTAGTCTCGATGCAGTATCGAGTCGCCAG
CCTGGGTTTCCTGTACTTCGGAACGTCGGATGTTCCTGGGAACGCCGGTCTGTTTGATCAGATGATGGCC
CTTCAGTGGGTCCGCGACAATATCGCTGCCTTTGGCGGAAATCCTGACAACGTGACCCTGGCCGCTTCGA
TTTTCCAAACGATTGGCCAACTTTTAACGGAGACACCATTCTGTGTTTCTCTGGCTTTCAGGCATCTCTT
CAGTCAAGCCATCATGCAGTCTGGCTCTCCAACAGCACCTTGGGCCATCATCTCGCGCGAAGAGTCGATC
ATGCGCGGCATTCGATTGGCAGAAGCTGTCGATTCATGTCCGATCGATTCGGAAAGAAGGAGACGTGTTC
GCCTCTTTATGTCGGCTCGCTTTCGCCTAAACCACGATATTTACCCGTTGGATTCTTCGAAAGGATACAT
GCCAGAGGAGATAAATTTATATTGGGCGAACTTTGCAAAAACAGGGTAA
>Bter.Est7
ATGACGAGATATCTGAGAGGCCTGTTGATATTCTGTTTGGTGTGCGTTTGCTTGTTCGAGTTTATCGCAG
CGAACGCACCGCTGGTAAAAGTAAAGAATGGCACGTTGTCGGGTCTGTTTATGAGAACAAGGAAGGGCAG
GGAATTCGCCGGATTTCGGGGCATACCGTATGCGCTTCCACCTGTTCAAGAACTCAGATTTCAGGCTCCA
AAACCGGCAGCTGCCTGGGATGGAATACGATCGGCTAAAGACGACGCCAACATATGTATTCAAAGAAATA
TCTTTACCTACGACGATGAGATCGTCGGTGACGAGGATTGTCTTTATCTGAACGTCTACACGCCGAAGCT
GCCCACTGCGGAAGACAAATTAAAGGGAGGATATCCGGTTATGATTTGGCTGCATGGTGGCGGATGGGTC
TGTGGCGCTGGTCATTCCGACTATTATCATCCTAAATTCTTATTGGATCACGATGTGATTCTCGTGGCCG
TAAACTACAGACTCGGGCCAATAGGATTCTTAAGCACGGAGGATCTGGTATGTCCTGGAAATAATGGATT
AAAGGATCAGGCAATGTCCATTCGTTGGGTACACGAGAATATAGCCGCCTTTGGTGGTGATCCGAATCGT
GTGACCATTTTCGGGGAAAGCGCTGGTGGTGCAAGTGCCCATTATCACATGATGAGCGATTTGTCGAAAG
GACTTTTCCATCGTGCTATCTCGCAAAGCGGTACCGGCGACTGTCGTTGGGCCGTGGCAAAACCCGGTTC
GGCGAGAAAGAGGGCCACGAAGTTGGCCGAACTTCTGGCTTGCCCTTCGAAAGACTCGAAGCAGCTCGTC
GATTGCCTGCGTACGAAAGATGCCATCGAACTTATCGCAACCGATCGAGCTTTTCAAGAATTTTCTTACT
GTCCGGCGATACCCTTCAAACCTGTGATCGAACCCGTTCACCCTGGTGCATTCATAACGGAAGATCCCGT
AGTTATGTCGAGGAATGGCCGCTTGTCAGACATTCCGTGGATGACAGGAATTATGTCCGAGGAAGGATCG
CTCCTAGTACCAGGATTGTACGGACGAAACAACGGAGAATTGGTCGAGAGGCTGAACAAGAATTTCTTGG
ATCTCGCTCCGATGACGTTACTGTTCGACGAAACGTGCCGTAAAGGCGAAGAAAAACGCGTGGCCACCGA
AATCCGCAAGTTTTATTTCGACCAGGCTGCCATTGACAATTCCACGCGATTCCAGCTGATCAACATGTTC
AGCGACGCTTGGTTCACTCACGCGTCTCGCATTTCGGTGCGCAACTATCTGGAGAAGCAGTCTTCTCCCG
TGTATTATTACTATCTATCGTACAGAGGAAGCGCGTCGTTCAGCAGGATATTTGGCGATATTAACAATAA
TTACGGAGTATCGCACGCCGACGAACTTCAGTACCTGTTTCCTGTCGGAGAACAATTATTCAAGGATATA
CCGCTGAGCGAGAAGGACCTCGAGATGGTGGACGTTCTCACGAGCCTTTGGTACAACTTTGCAAACTCCG
GAAATCCTACGCCGGAAGTGTCGAAGCAGATACCAATCAAATGGAAACCGGTTAGAACGCAGAATCTCGA
GTATCTTCACATAGGTCAAGAGGACATTCGGATGTCGGAGAATCTTCTGCGGGAGAGAATAGACTTCTGG
CAAACCTTACCTATACGACCGGATTTTGAAACCCAACGTCAATGGAAAGACGAATTGTAA
>Bter.Est15
ATGTATATATTAATAATAGTGACAACATTGTGTATCCTGGTATCAGTCGTGATTATCATCTGTATCGCTT
GCATCGGTCCGAGAAAGAATGTTTCACAGTTGATAAAGGATGGGAGCTTTGTCAAAGCAGTAACTTCTTG
CGGACCTGTGCAAGGTGTGTCAGAAGATGGTGCATTCGCATTTCGTGGGATCCCATATGCAATCCCACCA
TTAGAAAATCGTCCACACAATTCCTCGAAACTTTGTTGGATTATCGGAAGCGAAGATTGCTTATATTTAG
ATGTTTTCACGCCTGAAGTCAGATATGATTCACCTTTATCGGTGGTCGTTATGATTGGTGCTGAAACCCT
CAGTGTAATGCAGCCTTCTGCAAAACTTGCTCGTGTCCGTGATATGGTGTTTGTTAGACCTAACTTCCGG
TTAGGAATCTTCGGCTTTTTAGCTGCAGATCAACTTTCAAGAACATCGCATCCTCTCACGTCCGGAAATT
ACGGGTTGTCGGATATCATAGCAGCGCTTCAGTGGGTTCATCTTAACATTGAACATTTCGGGGGAAATAA
ATCGGCCGTAACTTTATGGGGTCATCGGGCAGGAGGAACGCTTGTCACAACTTTAGTTGGCATTCGGCGA
ACAAGGGATCTTTTCCAGCGAGTGTGGATTTCCAGCGGTAGTGCAATATTTCCCGGAAGAGAATTAGAAG
TTTCTGAAACACTTAACGAACTATTTTTAAATTCTACAAGATGTAATGACGCCGCTTGTTTGCGAAGCAA
AAGTGCCGAGGAGATAATGGATTCAGTTCCTGAGACATGGCATTTAGGAAACGTTGGTCTGCCTGAAACC
AGAGAAGCGACAACAAGAGATAGGAGACATGAATGGTTGGTGCTCGATCGTGCCATTCTTCAGGAACCTG
TAGGTCAAATTTGGGCAAGGGATGAATTTTCGGTGAAAATTGTAATGGGCACTACTGCTCATGCTGGAGT
CCCTCTTAAGTATCTCACTTCCAACGCTACTCTCAATTCCACACAAGTAGAGAAAATTGTAAAGGAGTCT
TTATTAGGAACATCTGGTTTAGCGGACGAAGCTCTCAGGTTAGAATCTTTTATTTATTATATATTTCATT
ATTAA
>Bter.Est3
ATGACCGATAGATCGATATATAAATATTCGTTTGGCGTTTTCATGGTGTTTTTGATCGTTGTAAGCGGTT
CGAACGCGTATAAGGCAAAAGTGACGACTCGATTCGGCCAGGTTCAGGGATTGTTGAGTAGAAGTACCAG
AGGAAGACTCGTCGCCCATTATTTGGGCATTCCTTTTGCTCAACCGCCTGTGGATGATTTGAGGTTTAGG
AGCCCCAGGCCATGGATTCGCAATTGGACGGAGACATTCTTAGCAACGGAATATGCCCCCATATGCGTTC
AAGTGAACGAACAAGGCCGCTTCATTGGGGAGGAAGACTGTCTCTATCTCAACGTTTACGTGCCTCTGAT
TTCAGAGGAAAACGGAGATGGATACGAGGAGACAAGCGCACTTCCGGTCATGGTGTACGTGCACGGCGGA
ATGTACGCCACTAACGGTGGCAACAATCGACAAGTCCCACCAGAGTATATGATGGACCAGGATGTGATCG
TAGTTTCCATCCAATATCGTTTGAATATTTTGGGATTCTTCGCCACGGCCACCAAACACAATCCAGGCAA
CAATGGTCTGAAAGACATCGTAATGGCGCTACGTTGGGTGCAAGAAAACATTCGTTGTTTCAATGGCGAC
CCAAACGTCGTGACTCTATGGGGCCACAGCGCAGGTGCCTCTGCCGTGCACTTGTTGGCTATCACGAACA
AGACCGAAGGACTGTTCAACAGGTATGTTAACGATTTTGCAACCCCGACCACCGACCACCGACCATCGAC
CACCGACCATCGACCACCGACCATCGCACTCGGATGTCTTCCTCAAAGCGAAGAGAAATATACGACGACT
GCGCAACCGAACGTGACGCGCGAGCAAGAACAGAACGACGAGGGAGAGTTGAGCGAAGAACAAGAGGAGG
AAATGATGCGATGCTTGAGAAAGCTCGACGTCAGAAGCTTCAGAAACATGATGGACTATCATGTAATGCG
GTGGAGCGGCCATTGCTGCATTTTCGCGCCGACGATCGAGGAAGAATCGGACGACGCTATCGTAACGGTG
TATCCCTTGACAGCGATAAAGCAGCGCCTGTTCAGAGACATTCCAGCCATTATAGGGGTTGCTAATAATT
TTACAAATCCACTTACAAACATCATCGGAGATGCTCTTGTCGTATGGCCAACGTATGAAACTTTAAAGTA
CCAATCGAACCTAATGAATTCGAGTACCTATCTCTATGTGTTTTCGTACGAGGGTACCTTTAGCGCGACT
TTTGCCTTCACCGCGGGAGTTCCAAGACACTTTGGAGTCTCGCACGTAGATGATTTAAATTATTTGTTAC
CAATATTCAACAAAGAGTTTGAAGATTACATGTTACACAATACAGAAAACGATATAACCATGATTAATAT
AATGACCGAGATGTGGGCCAGCTTCGCAACTAAGGGCGTACCGGAGGCTTGGAGAGTGACACCATGGCCA
GATTACAAGGAATCGCAAAAGTTCTTGCAAATTGGAGTCGGAAAACTTCCGGAAATAACGATAGAAAGCG
AATTTTTCCCAGAAAGGATGGCGTTCTGGGAAGAATTATCCGCCAATTTAACTTACGACCCGGTAGCCGA
TCTTTATTTTACCCTAAAACAACCGATCGAAGACGATGAATTTGCCAGTAGCGGTGCTTCTCTACGATGC
GACGAAATAATGATTTCTTCACCGACGTTGCATCTGCTATTCATCTACTTCTTGTCAATCTTGGAACGTA
ATTGCTAG
>Bter.Est17
ATGACGAACCTTGTGTTCCTGCTTCTTCTCCTCTGTTCAAGTTCCGTCAGGGCGAACGTGTCCTCGCAGA
GGAACAACGTGCACAACGATCTCAAGGTGGTGGAGACCACCAGCGGCCTGGTTCGCGGATTCTCCCGTAC
GATACTGGACAAGGAGGTTCACATATTCTATGGAATTCCCTTTGCCAAGCCTCCGATAGGGCCGCTCCGA
TTCAGAAAGCCGCTGCCCATAGAACCCTGGCACGGAATCCTGAATTACTTCCCTGGCTTTCCAGGGGAGG
AAATGTGGAACCCCAACACCAACATCTCCGAAGATTGTTTGTACTTGAACATCTGGAACGGCCTGCCACT
TCTGGTCTGGATCTATGGAGGTGGTTTCATGAGCGGCACCGCTACCCTGGACGTCTACGACGCGGACATC
ATGGCAGTCACCAGCAACTACAGAGTTGGCGCTTTTGGGTTTCTCTATTTGAACAAACATTTCACCAACA
GTGAAGAGGCTCCTGGCAATATGGGTCTCTGGGATCAGGCTCTGGCTCTCAGATGGCTCAGGGACAACGC
GGCGGCCTTCGGAGGCGATCCTGACCTCATCACCATCTTTGGCGAGTCCGCCGGAGGAAGCTCCGTGTCT
CTGCACCTGATCTCTCCGGTGACTCGCGGTCTCGTCCGCCGAGGAATCCTTCAGAGTGGCACTTTGAACG
CTCCATGGAGCTACATGACCGGGGAGAAAGCGAACGAAGTGGCTAGAATACTGGTCGACGACTGTGGCTG
CAACTCCACCATGCTTCAGGAGAATCCTGCTAGGGTGATGGCCTGCATGAGATCCGTGGACGCCAAGACC
ATCTCTGTCCAGCAGTGGAACAGCTACTGGGGCATCCTAGGCTTCCCATCGGCGCCCACCATCGACGGGA
TCTTCCTACCTAAAGATCCTCTGGATCTTCTCAGGGAGGCTGATTTCAAGGACACGGAGATTCTCATCGG
GAACAACAAGAACGAGGGTAAGTCGATCTTTGTCAGCTAA
>Bter.Est5
ATGGAACTATCAGTTATCGCTTTGCTCCTGCTGGGATTTGTGAACTTTTCGTGGCAGAATGAGCAGGCAC
CCAGAGTCAAGACGTCTCTTGGGGACATACGTGGATATTATAAGATTTCTCGACATGGTAGGAAATACAA
GGCGTACGAAGGTATTCCCTATGCACAACCGCCCATTGGGAACCTTAGGTTCAAACCACCGCAGCCCGTG
CAAGAATGGATAAATGAGTTACCCGCTGTGGAGAAAGGTCCTGTTTGCACCCAATATGTTGTATTATCTA
CCCCTCAAAATGGAGACAAAGTTACGGGATGTGAGGATTGCTTATATATGAATATTTATGTACCATTCAG
GAATGGCAATGAATCCTTGTTACCAGTGATGTTTTGGATTCATGGAGGAGCTTATCAGTTTGGTAGCGGA
AACAAAGTTAACGAAACGCTTGTAATGGACCGTGATGTTATCCTGGTCACGTTTAATTATCGTCTAGCAT
CCTTCGGTTTCCTTAGTACCGGCGACAGTGTAGTACTTGGAAATATGGGATTGAAAGATCAGAACGTGGC
TTTGCGCTGGGTGCATAATCATATTAGAAGTTTCGGTGGCGATCCCAACCAAATAACTATTTTTGGTTTG
AGTGCAGGTGCAAGCAGCGTCCATTATCATTATTTGTCACGCTTAAGTGCTGGTCTTTTCCAAAGAGGAA
TATCGATAAGTGGCGTGGCACTCGATCCTTGGGCACAGACAAAATATGCTCCTGAAAAGGCTAGAAGATT
CGCAGCTACTTTAGGATGTCCAACACGTAATACAAAAGAAATGATCGATTGTCTCCAAACTCGCCCTGCG
CGAATATTATCGCAAGCTACTGGCGAAGTGCTTGATATTTATGCACCTTTTGGACCAGTTGTTGACAAAT
ATGGACCCGACCCTTTTATCACTCGTTCGCCAATCGATATTATCGTTAGTGGCGAAGCATACGATGTTCC
CTGGATTTCTGGAGTAGTTAGTGAAGAAGGATTATACATCTCTGCAGCATTCGTTGGTAATGATCAACTA
TTGAAGCAGTTGAACGATGACTGGGATAATATTGCACCATATTTGCTTGACTATAACGATACTCTTCCTC
TTAATCAACATAAAGAGGTTGCGGAAAAAATTAGGAAGTATTATTTGGGATCTAATCCTATTGACAGTAA
CACATCATTGTCGGTGACACATATGATAGGTGATCGGATGTTCAGCATCGACTTTCAGAAAGCTGCCATT
TTAAAAGCGAAAATTAACAAAAGTCCGGTGTGGACTTATTACTACAGTTACAGATCTATGCATAGTTGTA
GTGAAATTGTGAGTGGTGGTTCTACCAAGAACTTTGGGGTAAGCCATGGAGATGATGCATTTCTTGTGCT
TGACACTAGAATTTCAAACGTTTCGAGGCCGAATGACTTGGAAATGCAACAAATATTGCTCGATTTTTAC
ACGTCATTTGCTATAGAGGGTAAACCACGTGCCGGCGATGTTCAATGGCAAACATTAGATCCCAATGAAA
AAGAATTTCAATATCTTCATATAGCTAATCCGCAAAACATAAAGATGGAAACTAGTAGCGACTTCGCGAA
CATAAACTTCTGGAATACGATCGATTTTAATGAAAACAAAATAAGTGGGCAGGAGTAA
>Bter.Est8
ATGTTTTGGATTCATGGAGGCGCCTTCCAGTTTGGTAGCGGAAACGAAGCAGACGAAATACTCTTAATGG
ACCGTGATATTGTGTTTGTCGCGGTTAATTACCGTTTAGGACCATTCGGTTTCCTTAGTACAGGAGACAG
TGTAGTACCTGGAAATATGGGACTAAAAGATCAGAGCCAGGCTTTGCGTTGGGTGCATGATCATATCAGT
AATTTTGGTGGCGATCCTCAGAAGATAACTATCTTTGGCATGAGTGCGGGTAGTGCCAGCGTTCATTATC
ATTATTTGTCACGCTTAAGTGCTGGTCTTTTCCAAAATGGAATATCGATAAGTGGAGTGGCACTCAGTCC
TTGGCCACAAACGAAACATGTCCCGAAGAAGGCTAGAAGATTGGCAGCTCTTGTAGGATGTTCGTCAAAC
AAAGTGAAGAAAATGATCAATTGTTTACAAAGCCGTCCTGCGCGAATTATATCGCAGGCTGTTGGCGACT
TTATGTATTGGCTGTATAATCCCTTCACGCCTTTCGGGCCAGTTGTTGACAAATATGGACTCAATCCTTT
TATCACTCGTTCGCCAATCGATATTATCGTTAGTGGCGAAGTATACGATGTTCCCTGGATATCTGGAGTA
GTTAGCGCAGAAGGATTATACACTACTGCAGAATTTATTACTAAGGACAATCTGCTGAAGCAATTAAATG
ATTATTGGGATGATATTGCACCATATTTACTTGATTTCTATGACACTGTACCTATTGATCAGCAAAAACA
AGTAGCAGAAAGAATTAAAAGTTATTATCTGGGGTCAAGAGCAATTAACAAAAACACAATTTGGGAAATA
ATAAGAATGATGGGTGATCGATTGTTCGACGTTGATTTTGAGAAAGCTGTCAGGTTGCAAGCAAATATTA
ACAAAAGCCCAGTGTGGACCTACTATTACAGCTACAGAGCAACACACAGTGTTAGTGAAATCTTGAGTGA
AGGTTCGACAGCAAATTTCGGAGTAAGCCATGGCGATGACATATTTCTTGTACTTGAGTCTTTTATCTCA
AATGTTACTAAACCAGAAGATTTAAATATGCAGCAACTATTAGTCAACTTCTATACATCCTTTGCTGCAC
AAGGAATGCCACGCGTCGATCATGTTGCATGGCCACCATTAAACCCTAATAATACTAATTTTCGTTACCT
ACATATAGCTAGCCCAAGAAACATAAAGATGGAAAGTAGTACGGATTTTGCGCGTAAAAGCTTCTGGAAT
TCGATTCATTTTAACGAAAACAAAATAGATTCATGA
>Bter.Est6
ATGAGCACAATAAAGTTATCAGTGATATTTCTCCTCCTCGAATTTACGAATCTCTCGTTACAACATGAAC
AAATTCCAAAAGCCAAAACAGTTTTAGGAAGCGTCAGTGGTTATTATAAAAAGTCTCGATCTGGGAAAAC
CTACGAGGCTTACGAAGGTATCCCCTATGCAGAAATTCCTGTTGGAGAACTTCGGTTCGAACCACCCAAA
CCAGTGCAGAAATGGGAACACGAATTACCTGCAAAGAAAAAGGGTTCCATTTGTATACAGCATCGTACTA
AGCCTGGTGCAGACGGAGATACAGTTTCAGGCTGTGAAGATTGCTTGTACATGAACATTTATGTATCAGT
TAGAAATAATAGTAAGACTTTATTACCAGTAATGTTTTGGATTCATGGAGGAGCCTACCAATTTGGTACT
GGAAATGATCTAAACGAGAGTCATTTAATGGATAAGAGTATTGTATTGGTTACGTTTAATTTTCGTGTGG
GACCTTTCGGTTTCCTTAGTACGGGAGATAATGTAGTATCTGGAAATATGGGATTAAAGGATCAAAGCAT
GGCACTGCGCTGGGTATCCGACAATATTGAGAACTTTGGAGGTAATCCGAAAGATGTAACTTTAATCGGT
TTCAGTTCGGGAGGCATGAGCGTTCATTATCACTGTCTGTCACCTTTGAGTGCTGGTCTATTCCAAAGAG
GTATATCTATAAGTGGTACAGCACTTAATCCTAGGGCACAAACAAAACGAGCTCCAGAGAAAGCTAAAAA
ATTGGCAGCGGCAGTGGGATGCCCAACAGATAGTAGCAGTAAAATGATTGCTTGTTTAAAAAAGCGTCCA
TCACGACTCATATCACAAAACGTCGACAAGCTTCTGGTTTGGTTGAACAATCCTGCTAGTCCTTTCGGAC
CAGTTGTGGAGAAGCAAGGATCGAGTCCTTTCATTAGTCGTTCTCCAATTGAAATTATCACTTCAGGTGA
GGTTCAAGATGTTCCCTGGATTACTGGAGTCGTTGGCGAAGATGGAATATTTCAAGCTGCAGATTTTGTT
GAAGACGATGAATTATTGAAAGAACTAAATGATAATTGGGACGATATCGCGCCATACCTGCTTAATTATA
ACGATACTGTTCCGCTTTGCGAGCATAAACAACTGGCGGAAAAAATCAGAAAGTATTATTTGGGATCAAA
AAAAATTGACCGTAATACAGTGACGCCACTGATACAAATGCTCAGCGACCGATCATATGGTGTTGGCATG
GCGACAGCTGTTAAGTTACACGCGAAAGTTAACAAAAATCCAGTGTGGAGTTATTACTATACATACAAAA
TTAAAGAAGACCTTAGCTTCACGAATAAACTCGGGGTAGGCCATGGAGATGATATTCATCTTGTGATTAA
TAAAGACGCTTCGAATATAACAAATTCAGAAGACCTAGCAATGCAGCAACTTTTACTTGATTTTTACACT
TCTTTTGCTATTGAAGGAAAACCACGTGTCGGTGATGTTAAATGGCACTCATTAAAATCTGGCGAGGATA
ATCTTCATTACTTACATATAGCTGATGCAAAAAATGTGAAAATGGAATCTAATGGAAATTTTGCGCAAAA
GAGCTTTTGGGATACAATAAATGCTCAGGAAAATTAA
>Bter.Est2
ATGACGAGACTATCGTTCTTTCTACTCCTTCCCGCTCTTAACTTAGAGGATGCGCCTAAGCTAAAGATTC
CTTTGAGTGCGATTAAGAGATATAGTTACGAAGCCTATGAAGGAATTCCTTATACCTTGCCGCCAATCGG
TAAATTTCGATTCAAGGTAAAGAATCTTCCGGCGACAAAATTTGGATTCCCTTATCCGAATGATAGAGCC
GAGAGTGTAACGAATGTTTATGGTGCCAAATACCTCATGGATCGTGACGTTGTATTTGTTACATTCAATT
ATCGTTTAGAAATGTTAGGTATCCTCAGCACTGAAGATGGCATAATTCTTGGTAATATGAGACTGAAGGA
TCAAAGTATGGCACTACGATGGGTTTCAGAAAATATCGAATGGTACGGTGGTCCAAAGAGGGTGACTTTG
GTCGGTTTGAATGGTAGTGCTAATGTTCATTATCATTATTTATCTCCTATGAGTGCTGGTGGTACCTCGA
TCAGTAGTATGTATTTTTTAGATAAATCCAAGCAATTGGATTTTCTTATGAGTGCTCCACAGATAACATT
AGAGAGATGGTGTGTTCGGTTTTATTATAATCCATTCATACCATTCGGTCCTCTTCCAGAAAAATTCGGT
GATGAACCATTTATTGATTGTACTCCTATTGAAATTGTTAGTAGAAATGATGCTCAAGATGTTCCAGAGG
TGACTGGAGTTACCAGTGAAGAAAGATTATATCCAGTTTGGAGAAACATTTGTGTGATTGTGACTTATAA
TCACAAATTCTACAGAATTTATCGCTATCCAGAAGCTTTAAAAATGTCGAATGAAAATTGGGATCTTCTT
GCACCTTATTTCTTGGATTGTAATTATACTCTTCCTAGAGAAAAGCATGTTGAAGTTAAAATTGATGACA
CAACGATACAATCCTTGATTCAAGTAGCTAATGATAGATTCTTTGTTGTTGATAGCACATACAGTGTCAT
TGATACCATGAGTAGAACTACTAACAATTATGGTGTGACTCATGCACACAATGTATTCTCAGTATCAATC
TTACTTATAGCAATTTATGTTATATCTTATACATGTATATCTTTTAAACTGATCAGGGTGTCAAATATTG
GTGGTGTTCAATGGCCAAGATTAAATCAAAATGAAAAGTTATTTCATTATTTGTATATTGCTGGATCAGA
CAAAATTCAGATGGGTAGGGGTATAAATTTTGATCAAAGAGATTTTTGGAATTCTATTGACTTTAATGAA
AATAAATTATATACTGCGTCTGATATATTAAGAGAAGAATTATAA
>Bter.Est11
TGGGAAGGAGTGTACGATGCAACCAGGCATCGTCCTCCGTGTCTAATGGGTGAGGAGGATTGTCTTTTTC
TCAACGTTTATACCCCAGTTTTGGATAAGGAAGCTCGCAAAGCTGTTATGGTATGGATTTATCCCGGTGG
CTGGAACGGTGGTATGGGAGACGATACTTTGTTTGGACCAGATTTTCTGGTCGAGAACGATGTTGTGCTT
GTTACCTTTAATTTTAGACACGGGGCGCTTGGTAAGTGTAATGAACTTTATTGA
>Bter.Est23
GATGATTTAGGCTACCTGTTCTATTCCAATTATTTTAAGAATTTACCAGAACCAGGTTCATCAGCAGAGA
AAATGACAAATATTATGACCAAATTATGGACGAATTTTGCAAAAGATAGGTTCGTAACTACATTCATATT
TTTAATTCAATTATGTTTTACCAATTATCGATCATATGTGTTATACGTTAATCTTCAGAAATCCAACGTC
AGTATTAGATGGAGATGTCACAGTAAACTGGGAACCAATGGGGAGCGACGATAA
>Bter.Est14
ATGAATGGCGCAAATGTCTACCTTTTTGTTCTTTTAATTTCATCGTTGGAATATTTCATCATCAGTTCCC
CTCGGACTTTCGTTGTTGAAACACTTAGTGGACCTGTTCGTGGTTTGGTGTTGCGCACAGTATGGAATTC
AGTCAAATATTCTTCGTTCAAAGGGATTCCCTATGCGAAACCACCCCTTGGTGACTTGAGATTTAAGCCT
CCGGTTCCGAAAGAACCATGGAAAGGTGTGTTAAATGCTTTCAAAGAGGGCAATATGTGTCCTCAGTCGG
ATTACGTGACGAGCGTATTTAGTGGTCACGAGGATTGCTTGTATCTGAACGTGTATACTCGTGAGATCAT
ATTCAGGGGTAAAATAAGATTGAGACCAGTTATGGTGTGGTTATACGGTGGTGGCTATATGTCTGGTCAT
TGTAATTCGTCCTTATACGGACCTGATTTCTTTATGGAAGAAGATGTTGTTTTGGTCACCTTCAATTACC
GTCTTAGTGTTTTAGGATTTCTGGCGCTAAATCATCCGAACGCAACGGGTAATGCTGGTTTAAAGGATCA
ACAGTTGGCTTTTCAATGGGTACAAAGCAATATTGCCGCGTTTGGGGGCGATCCAGAACAAGTGACAATT
TTTGGAGAAAGTGCTGGCAGCACTTCCATCGGTTTTCACATGTTATCTGAACGATCCAGAGGACTGTTTC
GTCGATCGATTAGTATGAGTGGCACACCGTTGTGCCCCTGGGCGTACCATACACCGGAACAGATGATTCA
GAATGCTTATAAACTCGCTGGCTTTCTCAATTACGTACCTAAGAGCAGGAATGATTTGTTGAATTATCTT
CGTCACGCACCTGCGATCGAACTTATAAGAGCAGCGGAAAAAATTGACCTGAATATATTGCCATTTCGAC
CGACTATAGAAAATCCCGATATAGATCCTACCAACAGCTCGTTTCTAACAGAATGTCCTATAACAAAATA
TCATAATGGAGACTTCTATCATCACGATATCATGTTGGGTTATACTCGCAACGAAATTCTTCTCTTCCTA
GGTCGTAAAGTTCTTTCAGGGACTGCTCATTTTGACGATGTTGGATATATATTCAATTCAAATGCACTTC
ATGCACCTACAAATCCGAAACACAGATTCAATCGATTCAGAAAAAAGATGGTGAAGCTGTGGGCTAATTT
CGCCAAATATGGGTCCGATTAA
>Bter.Est16
ATGATAAGAGTACAAACACGAGTCGCTCTAAATACTCGGATTCTGAATGTAGAAAGGATTGTCAGTTTCA
AGTTGGCAAGACTTTGGTTAACAATGAGTAAACCGATAGTGCTGGTAAAACAAGGTAAATTGGAAGGCGC
GGTACTGAAAAGTGCCCTAGGATTATCATATATCGGCTTCAAAGGAATACCATTTGCTGCTCCTCCTATT
GGAAGTCTCAGATTTAAGGATCCTCAACCACCTGCACCATGGACTGGTATCAAGGATACATCCAAAGCCA
AAAAATACATTTTCCCGCCTTTCGATGTTATTGGCAACGAGGATTGTCTTTACTTGAATGTTTATACGAA
TTCCCTCAATCAATCGAAACCAGTTATGTTCTGGATACATGGAGGTGCATTCATACTAGGAAATTCGAGT
TTCTATGAATCGAGGCCTGATTATTTACTCGCCAAAGATGTCGTAGTTGTCTCAGCTAACTACAGGCTTG
GCGCATTCGGATTTTTAAATTTGGGTCACCGAGTCGCCCCAGGAAATCTAGGCTTAAAAGATTTAATCGC
AGCTCTAGAGTGGGTCAAAGAAAATATTGCCAACTTTGGCGGAGATTCCAATAATGTTACGATTTTTGGA
GCTAGTGCTGGAGGTGCTCTAGTACATTCCTTACTCGTATCGCCTCGCGCGAAAGGTATTTTGATTACGT
CCTTGATAAAATCTAATCATATCTTTGTGATTTGCCGAGATATATTGGAGTTTCCAAAAGACTTGTGTTA
A
>Bter.Est18
GGTTTTAAACTCGCTTCACTTCTTGGAAAAGATTCTAATGATCCTGTCGAAGTTGTCGAATTTTTACGAA
CGGTGCCCGCTGAGGACATCGTGAAGGCTCAAGCCTCTCTGTTATCTCCGGAGACTAGTACCCTTGCTTT
TGGACTCGATTATGACGAAGTGGCGGAGAATCCTGTTTTACCAAAACCGATCAAACAATTAATTGCAAAC
GAAGCAGATGTGCCTGTGATAATTAGTTACACCGCTCAGGAATATATTATGTTCTTGAAAGATAAAAGCG
AAAAATCAATAAATTCTTTTAATCGGAATCTGTATAACCATCTGAAAACTTTGAGATCATTGAAGACGAT
AGAGGATCTGGTGAAAAATCAGTATTTCGGTGGGAAACCGATTAGCGAAGAAAGCATAAGCGAATATTCA
GAATTGCTTACTCTTATTAATTTCGGCATTCCCGCGATGATGCTATTAGAGGATCGAGTAAAAAGAACAA
CCGCTCCTAGTTATTTCTGTGTATTTTCGTACATTGGCAATGAGAAAATTATATACACAACTATCAAACA
CACTATTTACTTTTATACTCTAGGAGCGTCTCATGTAGACGACATCGCGTATTTATTATATTTACCCAGA
TGTAAAACTGACAATCCTGATCCACCAAGGGTTGGTACGAAAGATAGGATTACGTTAGAACGAATGACTA
GGATGTGGACTAATTTTGCCAAAACTGGGGATCCTACCTCAATTAAAGATGAGTTCGTTAACGTTGATTG
GAAGCCTGCAACGACGAAGGAGCTTTGTCATTTGAAAATTGACGATGAATTACAGTTGCTGTCTCTTCCA
CCACACCTTTTATCCTCTAAATAA
>Bter.Est22
ATGAGCAAACCGTTAGTAACTGTGAAGGAAGGGAAATTGGAAGGCGCAGTATTGAAAAGTGCCCTAGGAT
TATCGTATATCGCTTTCAGAGGCATACCTTTTGCAGCTCCTCCTATCGGAAATCTTAGATTTAAGGATCC
TCGACCACCTGCACCATGGGCTGGTATCAAGGATACGTCCAAAGACGCGAAATACATGTGCCCACAGTTG
GAAGAAAATCCGCCTTACGATGTTATTGGCAACGAAGATTGCCTTTATTTGAATGTTTACACGAATTCTC
TCGATCAATCGAAGCCAGTTATGTTCTGGATTCATGGAGGGGCATTTATGCTAGGAAATTCGAGTTTCTA
TGAATCGAGACCTGATTATTTACTCGCCAAAGATGTCGTAGTTGTCTCAGCTAACTACAGGCTTGGCGCA
TTCGGATTTTTAAATTTGGGTCACCGAATCGCGCCAGGAAATCTGGGTTTGAAAGATTTGATCATAGCTT
TAGAGTGGGTCAAGGAAAATATTGCCAACTTTGGCGGAGATTCCAATAATGTTACGATTTTTGGAGTTAG
TGCTGGAGGTGCTCTAGTACATTCCTTACTCGTATCGCCTCGGGCGAAAGGACTGTTTCACAAAGCGATT
TTGCAGAGTGGTACATTGACGTGCCCCTGGGCAAATGCTGAGATTGAAAATGGTTCTGAAAGCAGCTTTA
AACTTGCCTCGCTTCTTGGCAAAGATTCTAATGATCCTGTCGAAGACATCGTAAAAACCCAAATTAGACT
TTTATCTTCGGAGGCAACAAGTTTTCTTTTAACATACTTCATGAATTATATAATCAAACATTGGAGATTG
GAACAAACAAAGAATTTGAACTCTGGCGGAGAATCCTGTTTTACCAGAACCGATCGAACAGTTAATTACG
AAAGAAGCAGATGTGCCTGTGATAATCAGTTACACGGCACACGAATATTTGATGATCATAAAAGCGAAAA
AATAATAAGTGCTTTCAACCAGCATCTCTATGGTCATAAATTAGGGGATGCCGAAATAAAAAAATTGTTC
GTGTTGGTAAAAAATCAATATTTCGGTGGAAAACCGATCGGCGTGGAAAACTTAACCGAATTTTCAGAAT
TACTCAGTCTTATTAATTTCGGCATTCCCGCGATATTGTTAACAACCACGCCTAGTTACCTTTGTGTATT
TTCATACGTTGGCAATGAGAAAACCCCGACGGATCTCCTAGTAACACGACAGATTTCTGGAGCGTCTCAT
ACCGACGATGTCACGTATTTACTATACTTACCCAAATGTAAAACTGAAAATCCTGATCCGCCAGCGATTG
AAAGAATGACTAGAATGTGGACCAATTTTGCTAGAACTGGGTAA
>Bter.Est1
CAGGACGATCGTCTTTCTTCTACTTTACAGGTAACTGTAAATTCGATAAAGGTGATAGAATATCTGGGAA
TTCCTTATGCCCAGCCACCGCTGGGAAAATTACGTTTTGCTGCGCCTGTTACCGACCCCCTACCATCGTG
GAGCGGTGTGCGAAACGCAACAAAATTTGCACCATTGCTACCGGTTGAGCAACCCGATCCTGGAGTTAGC
GAGGATTGTCTGTACTTGAACATCTTTTCCCCAGACGGGAATTACGGGATGTTCGACCAGATAGCGTCTC
TGGATTGGATCCAGAAGAAGATCCAGCATTTCGGAGGTTCTCCATACAACGTGGTGATCTACGGCCACAG
CTCCGGTGCTATAAGTGTGGGTTTACACCTGGTGAGTCCTCTGAGCAGAGGTAAATTCTCCAAAGCCATC
GCCATGAGCGGAGACGCGGTGAGCTCTGTTGGCTCGCCTCAAAATGAATTACCGGTGTGTCTTCGTCGAG
TAAACGTGACCGCCTTGGTCGATCTAACTTCCTCTATCGAGACCTGGGGTCCCATCGTTGACTACGAGAC
AAATAACTCCACGGAACCGTTTTTACCTATGCATCCAAAAGACATATTAGACAGTGGCACTTTGAACTCC
GTTCCTTTAATCGTCGGTTACACCAATAATGAACAGTCCCTAGACAAGGGGGACTTGGATGGAAAGCTTT
CTTATAGAAATTTCGAGATGATGATCACTGACGAGTTCGTATCATTGGTCCAGGAAGATAACAGTACCTG
CGAACTGAAACCAGAAATGGTCGCCGAGGCGGTGCTGTTCTTTTACAACAAGGATCAAGGTAACCTTCGG
GACAGGTACTTGGATCTGCAAACGGAGAAGAAATACGCAGCTGGGCTCACTCTGTTGGCTGGTAAGGTGT
CCAAGGAAAAGCTGGCGTATGTTTACAGGTTTGACTACAGGTCCAAGACTCAGTCTGTCATCAAGGATGT
GCCTGAATGGGCCGGGGTTCCTCACATGTTCGAGCTTCCATTTTTCTGGGGACTTCCCCAAATGACTAAC
ATAATGGGGATGCTGGGTAATTTCGCCAAGAATGGCAATCCAGGAATTGTTAAATGGGAATCGTACACCG
AAGAAGATCCTGGAATCTTAATCATCGATAGGAACCTCGATATGAGCGATTCCAATGTTATTGATTACAA
AGCACTGGCTTTCTGGAACGAATATTATCCGATGATTCTTAAAGAGACGATGAGTAATTGTTGCAACATG
ACCAGTCACTCCACAACATGGAGAAAAGCTTCTTATGGGGTTGTTCTAAGTGGATTCGCTGTTGTCACGA
TGTTCTGGTGCTTGGAATTGTAG
>Bter.Est13
ATGAGAAAAGAATTACTGTCAAACGAAAAGATGAAGCTACTGTTTTTGTTTTATATCATCGGAATCGGTA
ACGTTTTATATTGCACAGCACATCCGGAAGCGGTAGCGCCAATTGGAAAAATCCGCGGCTCTATTCTAAC
TTCAAGGCTCGGAAAGGAGATTTATTCCTTCCGTGGCGTGAGATATGCAGAGCCTCCCACAGGAGAACGA
CGTTTTCAGGTTGCCACTCCAGCAGCAGATTGGAACGATGTTTTCGATGCGTCCGAAGAAGGTCCTCGTA
TCGAGCTAATGTCTGAAGATTGCTTGCGTTTAAATGTCTATACTAAAAATCTGCCTTCGAAAAATGAAAA
TGTATCATTGCCAGTATTGGTATTCTTCCATCCAGGCGGTTTCTACCAGTCTTCCGCTCAGAGCTTTAAC
TATGGTCCCGAATATTTGCTGGACCATGATATCGTTTTGGTTACTGTAAATTATCGCCTTGCCACGTTAG
GTTTTATAGCAACAGGCGATTCACTGGCTCCAGGAAATCTAGGTTTGAAAGATCAGGTAATAGCGCTTCG
TTGGATTCAAAGGAACATCATTGCTTTCGGAGGAGATCCAAACTCCGTGACCATCAGCGGCTGCAGCGTC
GGAGGGCTCAGTACTTTCTTGCACATGTTATCACCAATGTCCAAAAATCTATTCCACAGGGTGATCGATA
TGAGTGGCTCCCCCTTACTCACGGAACCTTATCCAACCCACCAAAGAGATATCGCAGAAAAACAAGCGAA
ACTTTTGAATTGTCCCATTAACAGCACCAAAGACATGTTGGCTTGTCTCAGATCAAAGCCTGTAGGGTTT
TTAATACTTCTTACATCCCAGGAATGGTACGGAGATCCAATTGTCGTCTGGAAACCCGTCGTAGAACCGG
AAGTTCCAGGAATGGAACGATTTCTACCAGCTCAACCCATCGATCTTATTCAACAAGGAAAGTTTTATCA
AGTCCCAGCCATATTTGGGGTAACGAAAGATGAACTTGTATTCGAAAATACCACCAGAAACAATGGCAAC
ATATACCGAAATATGGACGAAAATTGGTATCACGTAGCACCGATTAGTTTCATATACGAACGTAATACGA
CAAGATCGAAAAATATTAGTACAGAATTGCGGAAGTTTTATTTGAATGACGAACCACTCGGTTCGTCTAA
CAGAAATGGCGTCGAACATCAAGACGATTTGCAATATTTATACTACATAAAGAGTAACTTTCCATATTTT
AATAAGACTGCACCTGAGATTCCTATGGTGGAATTCTTTGTACAAACTGGCCAACCCATTCCAAATGGTA
GGAATATAACGTGGGACAGGTTTGAAAGCGAGAAAAGTAACTACTTGGATATCAACTTGAATCCTACCAT
GAAGACTGGTTTCTATCCCGATAGGATGCAAGAATGGGAAAAATTATTTCCTCTATCTCCTGCATCATAA
>Bter.Est4
ATGAGAGGCGTTCTGGTATTTCTTTCGATCGCTGAACAACCGTTGGTCACTGCTCCAATTGGGAAAATTC
GTGGGTCTATTTTGACCTCTAGACTCGGAAAAGAAATTTATTCGTTCCGTGGTATAAGATATGGCGAACC
ACCTGTTGGATCCCAACGTTTCCAGCCTCCAATCCCAGCGAAAGATTGGCAAAACGTTTTCGACGCAACC
GAGGAAGGACCCAGTTGCCCCCATGCTAACGGCATACAACAATCAGAAGATTGTCTACGCCTAAACGTGT
ACACCACCAAACTACCCTGTAGAAACGAAGATGTATCGAGACCAGTAATGATCTTCATACATCCAGGTGG
CTTTAACGGTTTCTCAGGACAAAGTATAAACTTCGGGCCACAGTATCTGTTGGATAAAGATATCGTTTTG
GTTACGATTAATTATCGTCTTGGGACGTTAGGATTCTTGAATACCGGCGACAGTGCAGCACCAGGTAACA
TGGGTCTAAAGGACCAAGTCGCAGCTTTCCATTGGGTTCAAAGAAACATCGCTGCCTTTGGTGGCAATCC
AAACTCCGTCACTCTATGCGGTTATAGCGCAGGAAGTTTCAGTATTATGTTGCATTTGGTGTCTCCAATG
TCTCGCAATCTTTTTCACAGAGCTATTGCGATGAGTTCTTCGGCTATAAAACTAAATGTTTATTCCGGAA
TATCGCAACATGGACAAATACAGGCACGATTATTGGATTGCCCTACTGATTCGACTAGTGCTATGGTGCG
CTGTTTCCGCTCAAAACCTGCAGAAAACTTCACAGACACATTACGCGACTTATATGTGCCTGTGGAACCG
ACAGTTCCTGGTGTTGAAAGGTTCCTGTCTGAACAGCCGTACGACGTGATAAAGCAAGGAAGATTCTATC
AAGTTCCTTTAATGATGGGAGTTACGGAAGACGAATTTGGCGGTATAGCTGCTTTGTATGAAAATGCCAC
ATTAAAAGGTAATTCTCTGTACCCTGAGTTGAGCGATAATTGGAATACTCTGGCTCCGATCATATTTATG
TACGAACGTAATACATCACGATCGAATTACGTTAGTAGGGAATTACGGAAATTCTATTTTAACGATCAGC
CACTTAGCTCGGCTAGCTACAGAAAACTCGGTGATATATATGGTGATGCTATAACTAAATTTCCTATGTA
CCGAGCAATCAAGTTGTTCGCTACGTATTCGAAATTGCCGGTATACTTTTATAAATTTTCGTTCCAAGGA
CGATACAGCTTTTATATGTTGAACGCCACGACACCATATGGTGTATGTCATCATGACGATCTGCAGTATC
TTTTCTTCATAAAGAGCCAAATCCCTATGGTGGAAATTTCTACCAGCATATGGTCGAACTTTGTTATAAA
TGGCGAACCGATCCGTAAACACGATGGTCAACTCAGGAATCTGAATCTTCATCCATCGATCAGAACTGAG
TTCTTTCCTGAAAGAATGCGAGAATGGGAAAGATTGTTCCCTACACCCTAA
>Bter.Est19
ATGAGAGGCGTTCTGGTATTTCTCGTTTGTGTCACCGGTCTCGCTATCGCTCAACAGTCGAAGACCGCGA
AACAACCTTTGGTCACTGCTCCAATCGGGAAAATTCGAGGGTCTATTTTGACTTCTAGACTTGGAAGAGA
AATTTATTCGTTCCGTGGTATAAGATATGGCGAACCACCTGTTGGATCCCAACGTTTCCAGCCCCCAATC
CCAGCGAAAGATTGGCAAAACGTTTTCGACGCAACCGAAGAAGGACCCAGTTGTCCTCAACCTAATGGCA
CACTAGTATCGGAAGATTGTCTACGCTTAAACGTGTATACTACCAAACTACCGTGTAAAAGCGAGAACGT
ATCGAGACCGGTAATGATCTTCATACATCCAGGGGGCTTTTACAGTTTCTCAGGACAAAGTATAAACTTT
GGACCAGAGTATCTGTTGGATAAAGATATTGTTTTGGTTACAATAAATTATCGTCTTGGGGCGTTAGGTT
TCTTGAATACCGGTGACAGTGCAGCACCAGGTAACATGGGTCTAAAGGATCAAGTCGCAGCTTTCCGTTG
GGTTCAAAGAAACATAGCTGCCTTTGGTGGCAATCCAAACTCCGTCACTCTATGCGGTTACAGCGCAGGA
AGTTTCAGTATTATGTTGCATTTGGTATCTCCAATGTCTCGCAATCTTTTTCACAGAGCTATCACGATGA
GTTCTTCGGCTATAGTACTAGAAGTCTATTCGGGAATATCCGCTATGGTAGATTGCTTGCGGACGAAACC
TGTAGAAAACTTCATAGTCACGTTGGGCTCCTTATTCGATTGGTACGCAACTCCCATTTTGTTGTGGACA
CCCGCTGTGGAACCGGAAGTTCCTGGTGTCGAAAGGTTCCTGTCTGAACAGCCGTACGACGTGATAACGC
AAAGGAGATTCTATCAGGTTCCTTTAATGATGGGAGTTACAGAAGAAGAATTTGCTGGTATAATATATTG
TGATTCTATAATTACATTCCCTATGTACCGAGCAATCAAGTTATTCGCTACGTATTCGAAATTGCCGGTA
TACTTTTATAAATTTTCGTTCCAAGGACGATACAGCTTTTATATGTTGAATGCCACGACACCATATGGTG
TATGTCATCATGACGATCTGCAGTATCTTTTCTTCATAAAAAGCCAGTTCCCATATTTCAACAGCGACGC
ACCAGAGATTCCTATGGTGGAAATTTCTACTAGCATATGGTCGAATTTCGTTATAAATGGCGAACCGATT
CCGAAACACGATAGTCGACTGAGGAATCAAAACAATTTCTTAGAGTTGAATCTTCATCCATCGATCAAAA
CTGAATTCTTCCCTGAAAGAATGCGAGAATGGGAAAGATTGTTTCCTGAACCATCGGTCCGAAATACAGT
GAAACATTAA
>Bter.Est20
ATGGCAGACAATAGTAGAAAGCATCCGGTAGTGCTGTATATCCACGGGGAGAGCTACGACTGGGGCAGCG
GAAATCCCTACACGGACCAAGTGATCGTAACGATGAACTACCGGTTGGGCGTGCTTGGTTTTCTCAACGC
CAACATGGCGGTCGCGAATTATGGGCTGATGGATCAGATCGCGGCGCTTCAGTGGGTCAAAGAGCACATT
GCTCTGTTTGGCGGCGATCCCAACAACGTGACTCTGATGGGTCAAGGGACTGGGGCCTCCTGTGTTCATT
TTCTCGCCATCAGCCCGACGGTCATTCGTGGTGAGTAA
>Bter.Est21
GCTGTGATGGTGTACGTTCACGGTGAAAGTTTCGAATGGGGAACGGGAAACATCTACGATGGCGCTGGAC
ACGTCATAGTAATCACCCTTAATTATCGTCTTGGAATATTAGGTTTCTTGAGGACTCGTCCGTATCCAGA
CAGAACGCCAGGATCTGGTGGGAATCTGGCCTTGAAGGATATCGCTATGGGACTACGCTGGGTACGTGAA
AATATCGCTGCTTTTGGAGGCGATCCGACAAAAATCACGTTGATTGGACACGATACTGGAGCTGCGCTGG
TGAACCTTCTTCTACTTGCTCCTTATGGCAAGGGTGAGCGAATTGAATTTTATTCTGTGCAATACTCGCA
GCAAGATAGAAAGACACACGAACGCGTTATTTCTAAAGAAACGCCTCGTCTTTCTCCTCCTCTATCCTAC
ACGTTATAA
