# Supplementary material for: Molecular evolution of juvenile hormone esterase-like proteins in a socially exchanged fluid
Source: Sci Rep. 2018 Dec 13;8:17830. doi: 10.1038/s41598-018-36048-1 (PMC6293014; doi:10.1038/s41598-018-36048-1)
Supplement: Supplementary file 2 — Supplementary File 1 [file 41598_2018_36048_MOESM2_ESM.zip › our-gene-annotations/having-genomic-sequences-as-refrences/Bter.Ests-Prot.faa]

>Bter.Est10
MAHDNTVVRVKQGQLRGVIEENHYGDRYLSFRGIPYAKPPVGPLRFKDPEPVEPWTGVRDALEFGNSCCQ
KDMLSHDLVGNDDCLYLNVYKPIKPTSTKMSVMVWIHGGAFMMGSGNDEYYGPVYFMRKDVILVTINYRL
GVLGFLNLEHEVAPGNQGLKDQVMALKWVQENISNFGGDPNNVTIFGESAGASSVHYLTLSPLAQGLFHK
AIIQSGVALNPWAIISEKPSKYGFDLAAKLGETSTDPETVVEFLRTIDAKKLVDLETKLLTPKERYATFG
MFVPGIDDKSANPFMPQHPAIRAKAGVQVPLLIGFNSNEGSMFLNVLGGPNSAQFIREVNENFELTKIYL
NREGISSNEVKRLYLGEDAISEKTADKYANYLSDVMFLQGIHEVVNIQMVTNKHPTYFYKFTYDPEHSLM
KTTFNITLPGATHAEELQYLFYANIGKKLGVEPFKVGSEMYQMMECFTQMWTDFAKTGNPTPKTTELIPT
IWQPIVRGDKYFYMNINKRLKMESCSKEGQRFDWKKIKNKL*
>Bter.Est12
MPPIKEGRFKPPKTHKAVDWGPACPQPSAYTGATKGIRDVDEDCLYLNIFTPDISSGLAKLYPVMFYIHG
GEFTHGASNLFPAHMLAAFYDVVVVSINYRLGALGFLSTGDENSPGNYGILDQAMALRWVYDNIRAFNGN
PDAITLFGPGAGAASAGLLMVAPKTRDMVSKVIAQSGSALADWAVIADKYRAQNTSKVYAESLGCSIESS
WRLVQCLKNGRSFFELGNSELKQHIGMFPWAPVLDTNFTVPSDNWYEDWRETDWRFFVETPEESIKSHKF
TDNLAYMAGVTTQEAAFLICM*
>Bter.Est9
MIRGNEKQKRNRTGSFERREIGRRQTGRDSVAGALRFRHPRPAERWSGTLNATTLPNSCVQILDTVEDCL
YVNVVAPRPRPTNAAVMVWIFGGGFYSGSATLDENVILVSMQYRVASLGFLYFGTSDVPGNAGLFDQMMA
LQWVRDNIAAFGGNPDNVTLAASIFQTIGQLLTETPFCVSLAFRHLFSQAIMQSGSPTAPWAIISREESI
MRGIRLAEAVDSCPIDSERRRRVRLFMSARFRLNHDIYPLDSSKGYMPEEINLYWANFAKTG*
>Bter.Est7
MTRYLRGLLIFCLVCVCLFEFIAANAPLVKVKNGTLSGLFMRTRKGREFAGFRGIPYALPPVQELRFQAP
KPAAAWDGIRSAKDDANICIQRNIFTYDDEIVGDEDCLYLNVYTPKLPTAEDKLKGGYPVMIWLHGGGWV
CGAGHSDYYHPKFLLDHDVILVAVNYRLGPIGFLSTEDLVCPGNNGLKDQAMSIRWVHENIAAFGGDPNR
VTIFGESAGGASAHYHMMSDLSKGLFHRAISQSGTGDCRWAVAKPGSARKRATKLAELLACPSKDSKQLV
DCLRTKDAIELIATDRAFQEFSYCPAIPFKPVIEPVHPGAFITEDPVVMSRNGRLSDIPWMTGIMSEEGS
LLVPGLYGRNNGELVERLNKNFLDLAPMTLLFDETCRKGEEKRVATEIRKFYFDQAAIDNSTRFQLINMF
SDAWFTHASRISVRNYLEKQSSPVYYYYLSYRGSASFSRIFGDINNNYGVSHADELQYLFPVGEQLFKDI
PLSEKDLEMVDVLTSLWYNFANSGNPTPEVSKQIPIKWKPVRTQNLEYLHIGQEDIRMSENLLRERIDFW
QTLPIRPDFETQRQWKDEL*
>Bter.Est15
MYILIIVTTLCILVSVVIIICIACIGPRKNVSQLIKDGSFVKAVTSCGPVQGVSEDGAFAFRGIPYAIPP
LENRPHNSSKLCWIIGSEDCLYLDVFTPEVRYDSPLSVVVMIGAETLSVMQPSAKLARVRDMVFVRPNFR
LGIFGFLAADQLSRTSHPLTSGNYGLSDIIAALQWVHLNIEHFGGNKSAVTLWGHRAGGTLVTTLVGIRR
TRDLFQRVWISSGSAIFPGRELEVSETLNELFLNSTRCNDAACLRSKSAEEIMDSVPETWHLGNVGLPET
REATTRDRRHEWLVLDRAILQEPVGQIWARDEFSVKIVMGTTAHAGVPLKYLTSNATLNSTQVEKIVKES
LLGTSGLADEALRLESFIYYIFHY*
>Bter.Est3
MTDRSIYKYSFGVFMVFLIVVSGSNAYKAKVTTRFGQVQGLLSRSTRGRLVAHYLGIPFAQPPVDDLRFR
SPRPWIRNWTETFLATEYAPICVQVNEQGRFIGEEDCLYLNVYVPLISEENGDGYEETSALPVMVYVHGG
MYATNGGNNRQVPPEYMMDQDVIVVSIQYRLNILGFFATATKHNPGNNGLKDIVMALRWVQENIRCFNGD
PNVVTLWGHSAGASAVHLLAITNKTEGLFNRYVNDFATPTTDHRPSTTDHRPPTIALGCLPQSEEKYTTT
AQPNVTREQEQNDEGELSEEQEEEMMRCLRKLDVRSFRNMMDYHVMRWSGHCCIFAPTIEEESDDAIVTV
YPLTAIKQRLFRDIPAIIGVANNFTNPLTNIIGDALVVWPTYETLKYQSNLMNSSTYLYVFSYEGTFSAT
FAFTAGVPRHFGVSHVDDLNYLLPIFNKEFEDYMLHNTENDITMINIMTEMWASFATKGVPEAWRVTPWP
DYKESQKFLQIGVGKLPEITIESEFFPERMAFWEELSANLTYDPVADLYFTLKQPIEDDEFASSGASLRC
DEIMISSPTLHLLFIYFLSILERNC*
>Bter.Est17
MTNLVFLLLLLCSSSVRANVSSQRNNVHNDLKVVETTSGLVRGFSRTILDKEVHIFYGIPFAKPPIGPLR
FRKPLPIEPWHGILNYFPGFPGEEMWNPNTNISEDCLYLNIWNGLPLLVWIYGGGFMSGTATLDVYDADI
MAVTSNYRVGAFGFLYLNKHFTNSEEAPGNMGLWDQALALRWLRDNAAAFGGDPDLITIFGESAGGSSVS
LHLISPVTRGLVRRGILQSGTLNAPWSYMTGEKANEVARILVDDCGCNSTMLQENPARVMACMRSVDAKT
ISVQQWNSYWGILGFPSAPTIDGIFLPKDPLDLLREADFKDTEILIGNNKNEGKSIFVS*
>Bter.Est5
MELSVIALLLLGFVNFSWQNEQAPRVKTSLGDIRGYYKISRHGRKYKAYEGIPYAQPPIGNLRFKPPQPV
QEWINELPAVEKGPVCTQYVVLSTPQNGDKVTGCEDCLYMNIYVPFRNGNESLLPVMFWIHGGAYQFGSG
NKVNETLVMDRDVILVTFNYRLASFGFLSTGDSVVLGNMGLKDQNVALRWVHNHIRSFGGDPNQITIFGL
SAGASSVHYHYLSRLSAGLFQRGISISGVALDPWAQTKYAPEKARRFAATLGCPTRNTKEMIDCLQTRPA
RILSQATGEVLDIYAPFGPVVDKYGPDPFITRSPIDIIVSGEAYDVPWISGVVSEEGLYISAAFVGNDQL
LKQLNDDWDNIAPYLLDYNDTLPLNQHKEVAEKIRKYYLGSNPIDSNTSLSVTHMIGDRMFSIDFQKAAI
LKAKINKSPVWTYYYSYRSMHSCSEIVSGGSTKNFGVSHGDDAFLVLDTRISNVSRPNDLEMQQILLDFY
TSFAIEGKPRAGDVQWQTLDPNEKEFQYLHIANPQNIKMETSSDFANINFWNTIDFNENKISGQE*
>Bter.Est8
MFWIHGGAFQFGSGNEADEILLMDRDIVFVAVNYRLGPFGFLSTGDSVVPGNMGLKDQSQALRWVHDHIS
NFGGDPQKITIFGMSAGSASVHYHYLSRLSAGLFQNGISISGVALSPWPQTKHVPKKARRLAALVGCSSN
KVKKMINCLQSRPARIISQAVGDFMYWLYNPFTPFGPVVDKYGLNPFITRSPIDIIVSGEVYDVPWISGV
VSAEGLYTTAEFITKDNLLKQLNDYWDDIAPYLLDFYDTVPIDQQKQVAERIKSYYLGSRAINKNTIWEI
IRMMGDRLFDVDFEKAVRLQANINKSPVWTYYYSYRATHSVSEILSEGSTANFGVSHGDDIFLVLESFIS
NVTKPEDLNMQQLLVNFYTSFAAQGMPRVDHVAWPPLNPNNTNFRYLHIASPRNIKMESSTDFARKSFWN
SIHFNENKIDS*
>Bter.Est6
MSTIKLSVIFLLLEFTNLSLQHEQIPKAKTVLGSVSGYYKKSRSGKTYEAYEGIPYAEIPVGELRFEPPK
PVQKWEHELPAKKKGSICIQHRTKPGADGDTVSGCEDCLYMNIYVSVRNNSKTLLPVMFWIHGGAYQFGT
GNDLNESHLMDKSIVLVTFNFRVGPFGFLSTGDNVVSGNMGLKDQSMALRWVSDNIENFGGNPKDVTLIG
FSSGGMSVHYHCLSPLSAGLFQRGISISGTALNPRAQTKRAPEKAKKLAAAVGCPTDSSSKMIACLKKRP
SRLISQNVDKLLVWLNNPASPFGPVVEKQGSSPFISRSPIEIITSGEVQDVPWITGVVGEDGIFQAADFV
EDDELLKELNDNWDDIAPYLLNYNDTVPLCEHKQLAEKIRKYYLGSKKIDRNTVTPLIQMLSDRSYGVGM
ATAVKLHAKVNKNPVWSYYYTYKIKEDLSFTNKLGVGHGDDIHLVINKDASNITNSEDLAMQQLLLDFYT
SFAIEGKPRVGDVKWHSLKSGEDNLHYLHIADAKNVKMESNGNFAQKSFWDTINAQEN*
>Bter.Est2
MTRLSFFLLLPALNLEDAPKLKIPLSAIKRYSYEAYEGIPYTLPPIGKFRFKVKNLPATKFGFPYPNDRA
ESVTNVYGAKYLMDRDVVFVTFNYRLEMLGILSTEDGIILGNMRLKDQSMALRWVSENIEWYGGPKRVTL
VGLNGSANVHYHYLSPMSAGGTSISSMYFLDKSKQLDFLMSAPQITLERWCVRFYYNPFIPFGPLPEKFG
DEPFIDCTPIEIVSRNDAQDVPEVTGVTSEERLYPVWRNICVIVTYNHKFYRIYRYPEALKMSNENWDLL
APYFLDCNYTLPREKHVEVKIDDTTIQSLIQVANDRFFVVDSTYSVIDTMSRTTNNYGVTHAHNVFSVSI
LLIAIYVISYTCISFKLIRVSNIGGVQWPRLNQNEKLFHYLYIAGSDKIQMGRGINFDQRDFWNSIDFNE
NKLYTASDILREEL*
>Bter.Est11
WEGVYDATRHRPPCLMGEEDCLFLNVYTPVLDKEARKAVMVWIYPGGWNGGMGDDTLFGPDFLVENDVVL
VTFNFRHGALGKCNELY*
>Bter.Est23
DDLGYLFYSNYFKNLPEPGSSAEKMTNIMTKLWTNFAKDRFVTTFIFLIQLCFTNYRSYVLYVNLQKSNV
SIRWRCHSKLGTNGERR*
>Bter.Est14
MNGANVYLFVLLISSLEYFIISSPRTFVVETLSGPVRGLVLRTVWNSVKYSSFKGIPYAKPPLGDLRFKP
PVPKEPWKGVLNAFKEGNMCPQSDYVTSVFSGHEDCLYLNVYTREIIFRGKIRLRPVMVWLYGGGYMSGH
CNSSLYGPDFFMEEDVVLVTFNYRLSVLGFLALNHPNATGNAGLKDQQLAFQWVQSNIAAFGGDPEQVTI
FGESAGSTSIGFHMLSERSRGLFRRSISMSGTPLCPWAYHTPEQMIQNAYKLAGFLNYVPKSRNDLLNYL
RHAPAIELIRAAEKIDLNILPFRPTIENPDIDPTNSSFLTECPITKYHNGDFYHHDIMLGYTRNEILLFL
GRKVLSGTAHFDDVGYIFNSNALHAPTNPKHRFNRFRKKMVKLWANFAKYGSD*
>Bter.Est16
MIRVQTRVALNTRILNVERIVSFKLARLWLTMSKPIVLVKQGKLEGAVLKSALGLSYIGFKGIPFAAPPI
GSLRFKDPQPPAPWTGIKDTSKAKKYIFPPFDVIGNEDCLYLNVYTNSLNQSKPVMFWIHGGAFILGNSS
FYESRPDYLLAKDVVVVSANYRLGAFGFLNLGHRVAPGNLGLKDLIAALEWVKENIANFGGDSNNVTIFG
ASAGGALVHSLLVSPRAKGILITSLIKSNHIFVICRDILEFPKDLC*
>Bter.Est18
GFKLASLLGKDSNDPVEVVEFLRTVPAEDIVKAQASLLSPETSTLAFGLDYDEVAENPVLPKPIKQLIAN
EADVPVIISYTAQEYIMFLKDKSEKSINSFNRNLYNHLKTLRSLKTIEDLVKNQYFGGKPISEESISEYS
ELLTLINFGIPAMMLLEDRVKRTTAPSYFCVFSYIGNEKIIYTTIKHTIYFYTLGASHVDDIAYLLYLPR
CKTDNPDPPRVGTKDRITLERMTRMWTNFAKTGDPTSIKDEFVNVDWKPATTKELCHLKIDDELQLLSLP
PHLLSSK*
>Bter.Est22
MSKPLVTVKEGKLEGAVLKSALGLSYIAFRGIPFAAPPIGNLRFKDPRPPAPWAGIKDTSKDAKYMCPQL
EENPPYDVIGNEDCLYLNVYTNSLDQSKPVMFWIHGGAFMLGNSSFYESRPDYLLAKDVVVVSANYRLGA
FGFLNLGHRIAPGNLGLKDLIIALEWVKENIANFGGDSNNVTIFGVSAGGALVHSLLVSPRAKGLFHKAI
LQSGTLTCPWANAEIENGSESSFKLASLLGKDSNDPVEDIVKTQIRLLSSEATSFLLTYFMNYIIKHWRL
EQTKNLNSGGESCFTRTDRTVNYERSRCACDNQLHGTRIFDDHKSEKIISAFNQHLYGHKLGDAEIKKLF
VLVKNQYFGGKPIGVENLTEFSELLSLINFGIPAILLTTTPSYLCVFSYVGNEKTPTDLLVTRQISGASH
TDDVTYLLYLPKCKTENPDPPAIERMTRMWTNFARTG*
>Bter.Est1
QDDRLSSTLQVTVNSIKVIEYLGIPYAQPPLGKLRFAAPVTDPLPSWSGVRNATKFAPLLPVEQPDPGVS
EDCLYLNIFSPDGNYGMFDQIASLDWIQKKIQHFGGSPYNVVIYGHSSGAISVGLHLVSPLSRGKFSKAI
AMSGDAVSSVGSPQNELPVCLRRVNVTALVDLTSSIETWGPIVDYETNNSTEPFLPMHPKDILDSGTLNS
VPLIVGYTNNEQSLDKGDLDGKLSYRNFEMMITDEFVSLVQEDNSTCELKPEMVAEAVLFFYNKDQGNLR
DRYLDLQTEKKYAAGLTLLAGKVSKEKLAYVYRFDYRSKTQSVIKDVPEWAGVPHMFELPFFWGLPQMTN
IMGMLGNFAKNGNPGIVKWESYTEEDPGILIIDRNLDMSDSNVIDYKALAFWNEYYPMILKETMSNCCNM
TSHSTTWRKASYGVVLSGFAVVTMFWCLEL*
>Bter.Est13
MRKELLSNEKMKLLFLFYIIGIGNVLYCTAHPEAVAPIGKIRGSILTSRLGKEIYSFRGVRYAEPPTGER
RFQVATPAADWNDVFDASEEGPRIELMSEDCLRLNVYTKNLPSKNENVSLPVLVFFHPGGFYQSSAQSFN
YGPEYLLDHDIVLVTVNYRLATLGFIATGDSLAPGNLGLKDQVIALRWIQRNIIAFGGDPNSVTISGCSV
GGLSTFLHMLSPMSKNLFHRVIDMSGSPLLTEPYPTHQRDIAEKQAKLLNCPINSTKDMLACLRSKPVGF
LILLTSQEWYGDPIVVWKPVVEPEVPGMERFLPAQPIDLIQQGKFYQVPAIFGVTKDELVFENTTRNNGN
IYRNMDENWYHVAPISFIYERNTTRSKNISTELRKFYLNDEPLGSSNRNGVEHQDDLQYLYYIKSNFPYF
NKTAPEIPMVEFFVQTGQPIPNGRNITWDRFESEKSNYLDINLNPTMKTGFYPDRMQEWEKLFPLSPAS*
>Bter.Est4
MRGVLVFLSIAEQPLVTAPIGKIRGSILTSRLGKEIYSFRGIRYGEPPVGSQRFQPPIPAKDWQNVFDAT
EEGPSCPHANGIQQSEDCLRLNVYTTKLPCRNEDVSRPVMIFIHPGGFNGFSGQSINFGPQYLLDKDIVL
VTINYRLGTLGFLNTGDSAAPGNMGLKDQVAAFHWVQRNIAAFGGNPNSVTLCGYSAGSFSIMLHLVSPM
SRNLFHRAIAMSSSAIKLNVYSGISQHGQIQARLLDCPTDSTSAMVRCFRSKPAENFTDTLRDLYVPVEP
TVPGVERFLSEQPYDVIKQGRFYQVPLMMGVTEDEFGGIAALYENATLKGNSLYPELSDNWNTLAPIIFM
YERNTSRSNYVSRELRKFYFNDQPLSSASYRKLGDIYGDAITKFPMYRAIKLFATYSKLPVYFYKFSFQG
RYSFYMLNATTPYGVCHHDDLQYLFFIKSQIPMVEISTSIWSNFVINGEPIRKHDGQLRNLNLHPSIRTE
FFPERMREWERLFPTP*
>Bter.Est19
MRGVLVFLVCVTGLAIAQQSKTAKQPLVTAPIGKIRGSILTSRLGREIYSFRGIRYGEPPVGSQRFQPPI
PAKDWQNVFDATEEGPSCPQPNGTLVSEDCLRLNVYTTKLPCKSENVSRPVMIFIHPGGFYSFSGQSINF
GPEYLLDKDIVLVTINYRLGALGFLNTGDSAAPGNMGLKDQVAAFRWVQRNIAAFGGNPNSVTLCGYSAG
SFSIMLHLVSPMSRNLFHRAITMSSSAIVLEVYSGISAMVDCLRTKPVENFIVTLGSLFDWYATPILLWT
PAVEPEVPGVERFLSEQPYDVITQRRFYQVPLMMGVTEEEFAGIIYCDSIITFPMYRAIKLFATYSKLPV
YFYKFSFQGRYSFYMLNATTPYGVCHHDDLQYLFFIKSQFPYFNSDAPEIPMVEISTSIWSNFVINGEPI
PKHDSRLRNQNNFLELNLHPSIKTEFFPERMREWERLFPEPSVRNTVKH*
>Bter.Est20
MADNSRKHPVVLYIHGESYDWGSGNPYTDQVIVTMNYRLGVLGFLNANMAVANYGLMDQIAALQWVKEHI
ALFGGDPNNVTLMGQGTGASCVHFLAISPTVIRGE*
>Bter.Est21
AVMVYVHGESFEWGTGNIYDGAGHVIVITLNYRLGILGFLRTRPYPDRTPGSGGNLALKDIAMGLRWVRE
NIAAFGGDPTKITLIGHDTGAALVNLLLLAPYGKGERIEFYSVQYSQQDRKTHERVISKETPRLSPPLSY
TL*
