# Supplementary material for: Molecular evolution of juvenile hormone esterase-like proteins in a socially exchanged fluid
Source: Sci Rep. 2018 Dec 13;8:17830. doi: 10.1038/s41598-018-36048-1 (PMC6293014; doi:10.1038/s41598-018-36048-1)
Supplement: Supplementary file 2 — Supplementary File 1 [file 41598_2018_36048_MOESM2_ESM.zip › our-gene-annotations/having-genomic-sequences-as-refrences/Cbir-Ests.gff]

##gff-version 3
KK107183.1	genBlastG	mRNA	371336	375167	154.121	+	.	ID=Cbir.Est1;Name=Cbir.Est1;Alias=Acep.JHE_XP_012059933.1-R1-1-A2
KK107183.1	genBlastG	CDS	371336	371476	.	+	0	ID=Cbir.Est1-E1;Parent=Cbir.Est1
KK107183.1	genBlastG	CDS	372326	372614	.	+	0	ID=Cbir.Est1-E2;Parent=Cbir.Est1
KK107183.1	genBlastG	CDS	372866	373051	.	+	2	ID=Cbir.Est1-E3;Parent=Cbir.Est1
KK107183.1	genBlastG	CDS	373384	373452	.	+	0	ID=Cbir.Est1-E4;Parent=Cbir.Est1
KK107183.1	genBlastG	CDS	373468	373589	.	+	0	ID=Cbir.Est1-E5;Parent=Cbir.Est1
KK107183.1	genBlastG	CDS	373802	373868	.	+	1	ID=Cbir.Est1-E6;Parent=Cbir.Est1
KK107183.1	genBlastG	CDS	373887	373967	.	+	2	ID=Cbir.Est1-E7;Parent=Cbir.Est1
KK107183.1	genBlastG	CDS	374190	374510	.	+	0	ID=Cbir.Est1-E8;Parent=Cbir.Est1
KK107183.1	genBlastG	CDS	374749	374893	.	+	0	ID=Cbir.Est1-E9;Parent=Cbir.Est1
KK107183.1	genBlastG	CDS	375005	375038	.	+	2	ID=Cbir.Est1E10;Parent=Cbir.Est1
KK107183.1	genBlastG	CDS	375063	375167	.	+	2	ID=Cbir.Est1E11;Parent=Cbir.Est1
KK107429.1	genBlastG	mRNA	195421	195928	24.2741	+	.	ID=Cbir.Est10;Name=Cbir.Est10;Alias=Hsal.VCE6_gi|749787186|ref|XP_011147158.1|-R8-8-A1
KK107429.1	genBlastG	CDS	195421	195513	.	+	0	ID=Cbir.Est10-E1;Parent=Cbir.Est10
KK107429.1	genBlastG	CDS	195550	195592	.	+	0	ID=Cbir.Est10-E2;Parent=Cbir.Est10
KK107429.1	genBlastG	CDS	195729	195928	.	+	2	ID=Cbir.Est10-E3;Parent=Cbir.Est10
KK107016.1	genBlastG	mRNA	145900	149694	92.1594	+	.	ID=Cbir.Est11;Name=Cbir.Est11;Alias=Hsal.VCE6_gi|749799033|ref|XP_011153044.1|-R1-1-A1
KK107016.1	genBlastG	CDS	145900	146058	.	+	0	ID=Cbir.Est11-E1;Parent=Cbir.Est11
KK107016.1	genBlastG	CDS	147724	148015	.	+	0	ID=Cbir.Est11-E2;Parent=Cbir.Est11
KK107016.1	genBlastG	CDS	148166	148351	.	+	2	ID=Cbir.Est11-E3;Parent=Cbir.Est11
KK107016.1	genBlastG	CDS	148479	148648	.	+	0	ID=Cbir.Est11-E4;Parent=Cbir.Est11
KK107016.1	genBlastG	CDS	148827	149016	.	+	1	ID=Cbir.Est11-E5;Parent=Cbir.Est11
KK107016.1	genBlastG	CDS	149182	149454	.	+	2	ID=Cbir.Est11-E6;Parent=Cbir.Est11
KK107016.1	genBlastG	CDS	149549	149626	.	+	0	ID=Cbir.Est11-E7;Parent=Cbir.Est11
KK107016.1	genBlastG	CDS	149651	149694	.	+	0	ID=Cbir.Est11-E8;Parent=Cbir.Est11
KK107539.1	genBlastG	mRNA	215223	221169	85.0143	+	.	ID=Cbir.Est12;Name=Cbir.Est12;Alias=Hsal.VCE6_gi|749799035|ref|XP_011153045.1|-R2-2-A1
KK107539.1	genBlastG	CDS	215223	215393	.	+	0	ID=Cbir.Est12-E1;Parent=Cbir.Est12
KK107539.1	genBlastG	CDS	219190	219481	.	+	0	ID=Cbir.Est12-E2;Parent=Cbir.Est12
KK107539.1	genBlastG	CDS	219632	219817	.	+	2	ID=Cbir.Est12-E3;Parent=Cbir.Est12
KK107539.1	genBlastG	CDS	219950	220152	.	+	0	ID=Cbir.Est12-E4;Parent=Cbir.Est12
KK107539.1	genBlastG	CDS	220321	220545	.	+	1	ID=Cbir.Est12-E5;Parent=Cbir.Est12
KK107539.1	genBlastG	CDS	220701	220938	.	+	0	ID=Cbir.Est12-E6;Parent=Cbir.Est12
KK107539.1	genBlastG	CDS	221027	221101	.	+	2	ID=Cbir.Est12-E7;Parent=Cbir.Est12
KK107539.1	genBlastG	CDS	221126	221169	.	+	0	ID=Cbir.Est12-E8;Parent=Cbir.Est12
KK107539.1	genBlastG	mRNA	205833	208169	43.3395	+	.	ID=Cbir.Est13;Name=Cbir.Est13;Alias=Hsal.VCE6_gi|749799035|ref|XP_011153045.1|-R6-6-A1
KK107539.1	genBlastG	CDS	205833	206003	.	+	0	ID=Cbir.Est13-E1;Parent=Cbir.Est13
KK107539.1	genBlastG	CDS	206645	206936	.	+	0	ID=Cbir.Est13-E2;Parent=Cbir.Est13
KK107539.1	genBlastG	CDS	207087	207272	.	+	2	ID=Cbir.Est13-E3;Parent=Cbir.Est13
KK107539.1	genBlastG	CDS	207589	207791	.	+	0	ID=Cbir.Est13-E4;Parent=Cbir.Est13
KK107539.1	genBlastG	CDS	207960	208169	.	+	1	ID=Cbir.Est13-E5;Parent=Cbir.Est13
KK107016.1	genBlastG	mRNA	155815	221164	23.9845	+	.	ID=Cbir.Est14;Name=Cbir.Est14;Alias=Hsal.VCE6_gi|749799035|ref|XP_011153045.1|-R9-9-A1
KK107016.1	genBlastG	CDS	155815	155890	.	+	0	ID=Cbir.Est14-E1;Parent=Cbir.Est14
KK107016.1	genBlastG	CDS	155938	155981	.	+	2	ID=Cbir.Est14-E2;Parent=Cbir.Est14
KK107016.1	genBlastG	CDS	218338	218545	.	+	1	ID=Cbir.Est14-E3;Parent=Cbir.Est14
KK107016.1	genBlastG	CDS	220709	220782	.	+	2	ID=Cbir.Est14-E4;Parent=Cbir.Est14
KK107016.1	genBlastG	CDS	220802	220856	.	+	1	ID=Cbir.Est14-E5;Parent=Cbir.Est14
KK107016.1	genBlastG	CDS	221016	221051	.	+	2	ID=Cbir.Est14-E6;Parent=Cbir.Est14
KK107016.1	genBlastG	CDS	221088	221164	.	+	0	ID=Cbir.Est14-E7;Parent=Cbir.Est14
KK107154.1	genBlastG	mRNA	364846	366176	31.7248	+	.	ID=Cbir.Est15;Name=Cbir.Est15;Alias=Lhum.VCE6_XP_012218257.1-R4-4-A1
KK107154.1	genBlastG	CDS	364846	365159	.	+	0	ID=Cbir.Est15-E1;Parent=Cbir.Est15
KK107154.1	genBlastG	CDS	365501	365545	.	+	1	ID=Cbir.Est15-E2;Parent=Cbir.Est15
KK107154.1	genBlastG	CDS	365561	365751	.	+	0	ID=Cbir.Est15-E3;Parent=Cbir.Est15
KK107154.1	genBlastG	CDS	365773	366176	.	+	1	ID=Cbir.Est15-E4;Parent=Cbir.Est15
KK107016.1	genBlastG	mRNA	123867	124480	27.3367	+	.	ID=Cbir.Est16;Name=Cbir.Est16;Alias=Lhum.VCE6_XP_012218257.1-R8-8-A1
KK107016.1	genBlastG	CDS	123867	124164	.	+	0	ID=Cbir.Est16-E1;Parent=Cbir.Est16
KK107016.1	genBlastG	CDS	124323	124480	.	+	2	ID=Cbir.Est16-E2;Parent=Cbir.Est16
KK107250.1	genBlastG	mRNA	728413	731307	67.0037	-	.	ID=Cbir.Est17;Name=Cbir.Est17;Alias=Nvit.VCE6_gi|1032727451|ref|XP_001599255.3|-R2-2-A1
KK107250.1	genBlastG	CDS	728413	728723	.	-	0	ID=Cbir.Est17-E8;Parent=Cbir.Est17
KK107250.1	genBlastG	CDS	728854	728955	.	-	2	ID=Cbir.Est17-E7;Parent=Cbir.Est17
KK107250.1	genBlastG	CDS	729126	729288	.	-	1	ID=Cbir.Est17-E6;Parent=Cbir.Est17
KK107250.1	genBlastG	CDS	729433	729554	.	-	2	ID=Cbir.Est17-E5;Parent=Cbir.Est17
KK107250.1	genBlastG	CDS	729748	729976	.	-	1	ID=Cbir.Est17-E4;Parent=Cbir.Est17
KK107250.1	genBlastG	CDS	730005	730171	.	-	2	ID=Cbir.Est17-E3;Parent=Cbir.Est17
KK107250.1	genBlastG	CDS	730274	730433	.	-	0	ID=Cbir.Est17-E2;Parent=Cbir.Est17
KK107250.1	genBlastG	CDS	731071	731307	.	-	0	ID=Cbir.Est17-E1;Parent=Cbir.Est17
KK107539.1	genBlastG	mRNA	226096	227466	70.6267	+	.	ID=Cbir.Est18;Name=Cbir.Est18;Alias=Sinv.VCE6_gi|751211096|ref|XP_011158276.1|-R2-2-A1
KK107539.1	genBlastG	CDS	226096	226221	.	+	0	ID=Cbir.Est18-E1;Parent=Cbir.Est18
KK107539.1	genBlastG	CDS	226374	226530	.	+	0	ID=Cbir.Est18-E2;Parent=Cbir.Est18
KK107539.1	genBlastG	CDS	226650	226699	.	+	2	ID=Cbir.Est18-E3;Parent=Cbir.Est18
KK107539.1	genBlastG	CDS	226718	226976	.	+	1	ID=Cbir.Est18-E4;Parent=Cbir.Est18
KK107539.1	genBlastG	CDS	227072	227216	.	+	2	ID=Cbir.Est18-E5;Parent=Cbir.Est18
KK107539.1	genBlastG	CDS	227322	227466	.	+	2	ID=Cbir.Est18-E6;Parent=Cbir.Est18
KK107016.1	genBlastG	mRNA	124568	130020	65.1941	+	.	ID=Cbir.Est19;Name=Cbir.Est19;Alias=Sinv.VCE6_gi|751211096|ref|XP_011158276.1|-R5-5-A1
KK107016.1	genBlastG	CDS	124568	124786	.	+	0	ID=Cbir.Est19-E1;Parent=Cbir.Est19
KK107016.1	genBlastG	CDS	127733	127876	.	+	0	ID=Cbir.Est19-E2;Parent=Cbir.Est19
KK107016.1	genBlastG	CDS	128949	129109	.	+	0	ID=Cbir.Est19-E3;Parent=Cbir.Est19
KK107016.1	genBlastG	CDS	129353	129510	.	+	1	ID=Cbir.Est19-E4;Parent=Cbir.Est19
KK107016.1	genBlastG	CDS	129611	129755	.	+	1	ID=Cbir.Est19-E5;Parent=Cbir.Est19
KK107016.1	genBlastG	CDS	129858	130020	.	+	2	ID=Cbir.Est19-E6;Parent=Cbir.Est19
KK107211.1	genBlastG	mRNA	265293	267779	31.0435	+	.	ID=Cbir.Est2;Name=Cbir.Est2;Alias=Amel.VCE6_gi|571565361|ref|XP_006566930.1-R3-3-A1
KK107211.1	genBlastG	CDS	265293	265344	.	+	0	ID=Cbir.Est2-E1;Parent=Cbir.Est2
KK107211.1	genBlastG	CDS	265375	265581	.	+	2	ID=Cbir.Est2-E2;Parent=Cbir.Est2
KK107211.1	genBlastG	CDS	265856	266007	.	+	0	ID=Cbir.Est2-E3;Parent=Cbir.Est2
KK107211.1	genBlastG	CDS	266572	266758	.	+	1	ID=Cbir.Est2-E4;Parent=Cbir.Est2
KK107211.1	genBlastG	CDS	266841	267002	.	+	2	ID=Cbir.Est2-E5;Parent=Cbir.Est2
KK107211.1	genBlastG	CDS	267413	267473	.	+	0	ID=Cbir.Est2-E6;Parent=Cbir.Est2
KK107211.1	genBlastG	CDS	267498	267545	.	+	2	ID=Cbir.Est2-E7;Parent=Cbir.Est2
KK107211.1	genBlastG	CDS	267617	267779	.	+	0	ID=Cbir.Est2-E8;Parent=Cbir.Est2
KK107346.1	genBlastG	mRNA	280185	283134	53.3364	-	.	ID=Cbir.Est20;Name=Cbir.Est20;Alias=Sinv.VCE6_gi|751211096|ref|XP_011158276.1|-R8-8-A1
KK107346.1	genBlastG	CDS	280185	280329	.	-	2	ID=Cbir.Est20-E5;Parent=Cbir.Est20
KK107346.1	genBlastG	CDS	280432	280531	.	-	0	ID=Cbir.Est20-E4;Parent=Cbir.Est20
KK107346.1	genBlastG	CDS	282091	282426	.	-	2	ID=Cbir.Est20-E3;Parent=Cbir.Est20
KK107346.1	genBlastG	CDS	282544	282694	.	-	0	ID=Cbir.Est20-E2;Parent=Cbir.Est20
KK107346.1	genBlastG	CDS	282991	283134	.	-	0	ID=Cbir.Est20-E1;Parent=Cbir.Est20
KK107250.1	genBlastG	mRNA	724824	727621	46.7838	-	.	ID=Cbir.Est21;Name=Cbir.Est21;Alias=Sinv.VCE6_gi|751218011|ref|XP_011162023.1|-R3-3-A2
KK107250.1	genBlastG	CDS	724824	725051	.	-	1	ID=Cbir.Est21-E7;Parent=Cbir.Est21
KK107250.1	genBlastG	CDS	725088	725131	.	-	2	ID=Cbir.Est21-E6;Parent=Cbir.Est21
KK107250.1	genBlastG	CDS	725247	725391	.	-	1	ID=Cbir.Est21-E5;Parent=Cbir.Est21
KK107250.1	genBlastG	CDS	726216	726589	.	-	2	ID=Cbir.Est21-E4;Parent=Cbir.Est21
KK107250.1	genBlastG	CDS	726743	726902	.	-	0	ID=Cbir.Est21-E3;Parent=Cbir.Est21
KK107250.1	genBlastG	CDS	726978	727103	.	-	0	ID=Cbir.Est21-E2;Parent=Cbir.Est21
KK107250.1	genBlastG	CDS	727427	727621	.	-	0	ID=Cbir.Est21-E1;Parent=Cbir.Est21
KK107238.1	genBlastG	mRNA	2808848	2809207	20.2411	+	.	ID=Cbir.Est22;Name=Cbir.Est22;Alias=Waur.JHE_XP_011688875.1-R10-10-A1
KK107238.1	genBlastG	CDS	2808848	2808932	.	+	0	ID=Cbir.Est22-E1;Parent=Cbir.Est22
KK107238.1	genBlastG	CDS	2808963	2809020	.	+	2	ID=Cbir.Est22-E2;Parent=Cbir.Est22
KK107238.1	genBlastG	CDS	2809039	2809207	.	+	2	ID=Cbir.Est22-E3;Parent=Cbir.Est22
KK107128.1	genBlastG	mRNA	841400	842813	20.2623	+	.	ID=Cbir.Est23;Name=Cbir.Est23;Alias=Waur.JHE_XP_011688875.1-R9-9-A1
KK107128.1	genBlastG	CDS	841400	841571	.	+	0	ID=Cbir.Est23-E1;Parent=Cbir.Est23
KK107128.1	genBlastG	CDS	841590	841622	.	+	2	ID=Cbir.Est23-E2;Parent=Cbir.Est23
KK107128.1	genBlastG	CDS	842518	842562	.	+	0	ID=Cbir.Est23-E3;Parent=Cbir.Est23
KK107128.1	genBlastG	CDS	842584	842813	.	+	0	ID=Cbir.Est23-E4;Parent=Cbir.Est23
KK107539.1	genBlastG	mRNA	200989	204486	79.7847	+	.	ID=Cbir.Est24;Name=Cbir.Est24;Alias=Waur.JHE_XP_011704230.1-R3-3-A1
KK107539.1	genBlastG	CDS	200989	201162	.	+	0	ID=Cbir.Est24-E1;Parent=Cbir.Est24
KK107539.1	genBlastG	CDS	202521	202812	.	+	0	ID=Cbir.Est24-E2;Parent=Cbir.Est24
KK107539.1	genBlastG	CDS	202959	203144	.	+	2	ID=Cbir.Est24-E3;Parent=Cbir.Est24
KK107539.1	genBlastG	CDS	203275	203483	.	+	0	ID=Cbir.Est24-E4;Parent=Cbir.Est24
KK107539.1	genBlastG	CDS	203642	203809	.	+	1	ID=Cbir.Est24-E5;Parent=Cbir.Est24
KK107539.1	genBlastG	CDS	204011	204191	.	+	0	ID=Cbir.Est24-E6;Parent=Cbir.Est24
KK107539.1	genBlastG	CDS	204338	204486	.	+	2	ID=Cbir.Est24-E7;Parent=Cbir.Est24
KK107238.1	genBlastG	mRNA	169332	169652	15.7808	-	.	ID=Cbir.Est25;Name=Cbir.Est25;Alias=Waur.JHE_XP_011705444.1-R6-6-A1
KK107238.1	genBlastG	CDS	169332	169610	.	-	0	ID=Cbir.Est25-E2;Parent=Cbir.Est25
KK107238.1	genBlastG	CDS	169626	169652	.	-	0	ID=Cbir.Est25-E1;Parent=Cbir.Est25
KK107436.1	genBlastG	mRNA	438892	439315	15.1628	+	.	ID=Cbir.Est26;Name=Cbir.Est26;Alias=Waur.JHE_XP_011705444.1-R7-7-A1
KK107436.1	genBlastG	CDS	438892	439012	.	+	0	ID=Cbir.Est26-E1;Parent=Cbir.Est26
KK107436.1	genBlastG	CDS	439134	439315	.	+	2	ID=Cbir.Est26-E2;Parent=Cbir.Est26
KK107929.1	genBlastG	mRNA	42663	43211	12.916	+	.	ID=Cbir.Est27;Name=Cbir.Est27;Alias=Waur.JHE_XP_011705444.1-R9-9-A1
KK107929.1	genBlastG	CDS	42663	43211	.	+	0	ID=Cbir.Est27-E1;Parent=Cbir.Est27
KK107741.1	genBlastG	mRNA	21015	50155	65.2161	-	.	ID=Cbir.Est28;Name=Cbir.Est28;Alias=Waur.JHE_XP_011707627.1-R3-3-A1
KK107741.1	genBlastG	CDS	21015	21169	.	-	0	ID=Cbir.Est28-E8;Parent=Cbir.Est28
KK107741.1	genBlastG	CDS	21285	21554	.	-	2	ID=Cbir.Est28-E7;Parent=Cbir.Est28
KK107741.1	genBlastG	CDS	41139	41166	.	-	1	ID=Cbir.Est28-E6;Parent=Cbir.Est28
KK107741.1	genBlastG	CDS	41194	41294	.	-	0	ID=Cbir.Est28-E5;Parent=Cbir.Est28
KK107741.1	genBlastG	CDS	41334	41369	.	-	0	ID=Cbir.Est28-E4;Parent=Cbir.Est28
KK107741.1	genBlastG	CDS	41488	41673	.	-	0	ID=Cbir.Est28-E3;Parent=Cbir.Est28
KK107741.1	genBlastG	CDS	49933	50058	.	-	2	ID=Cbir.Est28-E2;Parent=Cbir.Est28
KK107741.1	genBlastG	CDS	50086	50155	.	-	0	ID=Cbir.Est28-E1;Parent=Cbir.Est28
KK107109.1	genBlastG	mRNA	1097679	1101732	116.553	-	.	ID=Cbir.Est3;Name=Cbir.Est3;Alias=Amel.VCE6_gi|571578423|ref|XP_006572393.1|-R1-1-A1
KK107109.1	genBlastG	CDS	1097679	1097976	.	-	2	ID=Cbir.Est3-E9;Parent=Cbir.Est3
KK107109.1	genBlastG	CDS	1098344	1098485	.	-	0	ID=Cbir.Est3-E8;Parent=Cbir.Est3
KK107109.1	genBlastG	CDS	1098605	1098748	.	-	0	ID=Cbir.Est3-E7;Parent=Cbir.Est3
KK107109.1	genBlastG	CDS	1098812	1098940	.	-	0	ID=Cbir.Est3-E6;Parent=Cbir.Est3
KK107109.1	genBlastG	CDS	1099644	1099799	.	-	0	ID=Cbir.Est3-E5;Parent=Cbir.Est3
KK107109.1	genBlastG	CDS	1099876	1100328	.	-	2	ID=Cbir.Est3-E4;Parent=Cbir.Est3
KK107109.1	genBlastG	CDS	1100437	1100572	.	-	0	ID=Cbir.Est3-E3;Parent=Cbir.Est3
KK107109.1	genBlastG	CDS	1101043	1101192	.	-	0	ID=Cbir.Est3-E2;Parent=Cbir.Est3
KK107109.1	genBlastG	CDS	1101472	1101732	.	-	0	ID=Cbir.Est3-E1;Parent=Cbir.Est3
KK107020.1	genBlastG	mRNA	558765	568672	286.51	+	.	ID=Cbir.Est4;Name=Cbir.Est4;Alias=Cbir.VCE6_gi|759033945|ref|XP_011331225.1|-R1-1-A1
KK107020.1	genBlastG	CDS	558765	558974	.	+	0	ID=Cbir.Est4-E1;Parent=Cbir.Est4
KK107020.1	genBlastG	CDS	563551	563840	.	+	0	ID=Cbir.Est4-E2;Parent=Cbir.Est4
KK107020.1	genBlastG	CDS	563992	564107	.	+	1	ID=Cbir.Est4-E3;Parent=Cbir.Est4
KK107020.1	genBlastG	CDS	564136	564174	.	+	1	ID=Cbir.Est4-E4;Parent=Cbir.Est4
KK107020.1	genBlastG	CDS	565041	565237	.	+	0	ID=Cbir.Est4-E5;Parent=Cbir.Est4
KK107020.1	genBlastG	CDS	566969	567134	.	+	1	ID=Cbir.Est4-E6;Parent=Cbir.Est4
KK107020.1	genBlastG	CDS	567537	567742	.	+	2	ID=Cbir.Est4-E7;Parent=Cbir.Est4
KK107020.1	genBlastG	CDS	567892	568178	.	+	1	ID=Cbir.Est4-E8;Parent=Cbir.Est4
KK107020.1	genBlastG	CDS	568471	568672	.	+	1	ID=Cbir.Est4-E9;Parent=Cbir.Est4
KK107039.1	genBlastG	mRNA	807749	810660	276.871	+	.	ID=Cbir.Est5;Name=Cbir.Est5;Alias=Cbir.VCE6_gi|759035825|ref|XP_011341406.1|-R1-1-A1
KK107039.1	genBlastG	CDS	807749	808000	.	+	0	ID=Cbir.Est5-E1;Parent=Cbir.Est5
KK107039.1	genBlastG	CDS	808249	808552	.	+	0	ID=Cbir.Est5-E2;Parent=Cbir.Est5
KK107039.1	genBlastG	CDS	808981	809178	.	+	2	ID=Cbir.Est5-E3;Parent=Cbir.Est5
KK107039.1	genBlastG	CDS	809298	809476	.	+	0	ID=Cbir.Est5-E4;Parent=Cbir.Est5
KK107039.1	genBlastG	CDS	809578	809743	.	+	1	ID=Cbir.Est5-E5;Parent=Cbir.Est5
KK107039.1	genBlastG	CDS	809820	810161	.	+	2	ID=Cbir.Est5-E6;Parent=Cbir.Est5
KK107039.1	genBlastG	CDS	810255	810381	.	+	0	ID=Cbir.Est5-E7;Parent=Cbir.Est5
KK107039.1	genBlastG	CDS	810468	810660	.	+	2	ID=Cbir.Est5-E8;Parent=Cbir.Est5
KK107238.1	genBlastG	mRNA	2614821	2615279	8.23332	-	.	ID=Cbir.Est6;Name=Cbir.Est6;Alias=Cflo.Est8b_AdriaLeBoeuf_Masspec-R8-8-A1
KK107238.1	genBlastG	CDS	2614821	2614934	.	-	0	ID=Cbir.Est6-E5;Parent=Cbir.Est6
KK107238.1	genBlastG	CDS	2614977	2615048	.	-	0	ID=Cbir.Est6-E4;Parent=Cbir.Est6
KK107238.1	genBlastG	CDS	2615070	2615147	.	-	0	ID=Cbir.Est6-E3;Parent=Cbir.Est6
KK107238.1	genBlastG	CDS	2615172	2615222	.	-	0	ID=Cbir.Est6-E2;Parent=Cbir.Est6
KK107238.1	genBlastG	CDS	2615244	2615279	.	-	0	ID=Cbir.Est6-E1;Parent=Cbir.Est6
KK107139.1	genBlastG	mRNA	1527871	1530678	153.267	-	.	ID=Cbir.Est7;Name=Cbir.Est7;Alias=Cflo.JHE_gi|752877681|ref|XP_011256286.1|-R1-1-A1
KK107139.1	genBlastG	CDS	1527871	1528033	.	-	2	ID=Cbir.Est7-E9;Parent=Cbir.Est7
KK107139.1	genBlastG	CDS	1528125	1528269	.	-	0	ID=Cbir.Est7-E8;Parent=Cbir.Est7
KK107139.1	genBlastG	CDS	1528365	1528670	.	-	0	ID=Cbir.Est7-E7;Parent=Cbir.Est7
KK107139.1	genBlastG	CDS	1528922	1529083	.	-	0	ID=Cbir.Est7-E6;Parent=Cbir.Est7
KK107139.1	genBlastG	CDS	1529227	1529436	.	-	0	ID=Cbir.Est7-E5;Parent=Cbir.Est7
KK107139.1	genBlastG	CDS	1529543	1529728	.	-	2	ID=Cbir.Est7-E4;Parent=Cbir.Est7
KK107139.1	genBlastG	CDS	1529999	1530287	.	-	1	ID=Cbir.Est7-E3;Parent=Cbir.Est7
KK107139.1	genBlastG	CDS	1530538	1530656	.	-	2	ID=Cbir.Est7-E2;Parent=Cbir.Est7
KK107139.1	genBlastG	CDS	1530672	1530678	.	-	0	ID=Cbir.Est7-E1;Parent=Cbir.Est7
KK107539.1	genBlastG	mRNA	196805	199490	90.9351	+	.	ID=Cbir.Est8;Name=Cbir.Est8;Alias=Cflo.JHE_gi|752877687|ref|XP_011256289.1|-R3-3-A1
KK107539.1	genBlastG	CDS	196805	196939	.	+	0	ID=Cbir.Est8-E1;Parent=Cbir.Est8
KK107539.1	genBlastG	CDS	197288	197413	.	+	0	ID=Cbir.Est8-E2;Parent=Cbir.Est8
KK107539.1	genBlastG	CDS	197432	197582	.	+	0	ID=Cbir.Est8-E3;Parent=Cbir.Est8
KK107539.1	genBlastG	CDS	197760	197945	.	+	2	ID=Cbir.Est8-E4;Parent=Cbir.Est8
KK107539.1	genBlastG	CDS	198057	198253	.	+	0	ID=Cbir.Est8-E5;Parent=Cbir.Est8
KK107539.1	genBlastG	CDS	198383	198542	.	+	1	ID=Cbir.Est8-E6;Parent=Cbir.Est8
KK107539.1	genBlastG	CDS	198699	198734	.	+	2	ID=Cbir.Est8-E7;Parent=Cbir.Est8
KK107539.1	genBlastG	CDS	198777	198881	.	+	0	ID=Cbir.Est8-E8;Parent=Cbir.Est8
KK107539.1	genBlastG	CDS	198903	198984	.	+	0	ID=Cbir.Est8-E9;Parent=Cbir.Est8
KK107539.1	genBlastG	CDS	199059	199259	.	+	2	ID=Cbir.Est8E10;Parent=Cbir.Est8
KK107539.1	genBlastG	CDS	199346	199490	.	+	0	ID=Cbir.Est8E11;Parent=Cbir.Est8
KK107167.1	genBlastG	mRNA	2717998	2718903	23.6155	+	.	ID=Cbir.Est9;Name=Cbir.Est9;Alias=Hsal.VCE6_gi|749787186|ref|XP_011147158.1|-R10-10-A1
KK107167.1	genBlastG	CDS	2717998	2718067	.	+	0	ID=Cbir.Est9-E1;Parent=Cbir.Est9
KK107167.1	genBlastG	CDS	2718083	2718216	.	+	2	ID=Cbir.Est9-E2;Parent=Cbir.Est9
KK107167.1	genBlastG	CDS	2718238	2718275	.	+	1	ID=Cbir.Est9-E3;Parent=Cbir.Est9
KK107167.1	genBlastG	CDS	2718291	2718903	.	+	1	ID=Cbir.Est9-E4;Parent=Cbir.Est9
