# Supplementary material for: Molecular evolution of juvenile hormone esterase-like proteins in a socially exchanged fluid
Source: Sci Rep. 2018 Dec 13;8:17830. doi: 10.1038/s41598-018-36048-1 (PMC6293014; doi:10.1038/s41598-018-36048-1)
Supplement: Supplementary file 2 — Supplementary File 1 [file 41598_2018_36048_MOESM2_ESM.zip › our-gene-annotations/having-genomic-sequences-as-refrences/Cbir.Ests-CDS.fna]

>Cbir.Est16
GCTTCTTGGGATGGTATCCGAAACGCATCCGAAAACGGCGTTTGTTCACAATTAGATCTGTTAACTCAAA
CAGTGATCGGTGACGAAGATTGTCTTTATCTTAATGTTTATGTACCATGCAGTATTCACGGAACAATGCG
CAATCCAGTTATGATATGGATTCATGGTGGAATGTATTTAATTGGGTCATGCACTGATGTACGACCTGAT
TATCTTTTGGCAAAAGAAGTCATTGTAGTGTCCATAAACTACAGACTCGGTGCTTTTGGTAAGACTTATT
CTTTTAAGAGTGTTGATGGCCTGAAAGATCAGATTGCTGCACTGAAATGGGTGAGAGAAAATATTCAAGC
ATTTGGCGGAGATCCAGAAACCATCACTATATTTGGTAACAGTGCTATGAGCGCGAATTTACTAATGTTA
TCACCACTATCTAAAGGTATCCTAAACATGCTCTAA
>Cbir.Est19
atgatatTTATTCTTACAGGTCTCTTTCACAAAGCTATTCTTCAAAGCGGTGTAAGTACGTGCCATTGGG
CGATAAAAGAGACTCAACAAGAAGTGATCTCGTTTAAACTTGCCTCATTCCTTGGCAATGATTCCAAGGA
CCCTGAGGAAATCGTAGAGTTTCTTCGAACGATACCCACTGACGAAATCGTCAAAGCACATCAAATTCTC
ACTTTGGAGgACATGAATCCATATTTTCTACCCATGATTGACAATGATGTAAAAAGACCTTTGTTTCCAC
GTTCTATTCATCAATTGCtcaatgatgataatgatatacCAATCATAATTGGTTATACttctcatattta
ttatttcttaaagATGTTACCGAATCATTTGAGAAGGGTAGGAAACTTACAAGACCTGATACAAATATCG
CAGCTGACGGAGCGCATCAAGCAATGGTATTTTAATGGAAAGCCATGTACTGAAAACAATGTCCCGTCAA
TCATACAATGTATaagtgatatttatattgttgaTCCTAAATACATAACATATATGAACATACCTACTAC
AGAATTCGTAAATAGccgaaggaaaaagaaaggggctgtaacttatttttataagttctCATACATCGGT
GACCAGACAACTACTAAGCATATTATGCTGGACGACAAAGTGCCTATGACTGGAGCGGCTCATGATGATG
AGTCATCATATCTGTTTTACATACctaaatataaagttaatgATCCTCAACTACCGGCCGTAGGCACAAG
AGatcgaaaagtattagaaGCTCTCACAAGTATGTGGACGAATTTTGCGAAGATAGGAAATCCAACGCCT
GCCGGTGATCAGAATGTAACTACCACTTGGTTGCCAGCAACAGCAGATGCCttgaattatttagaaatcA
ACGACGCTTTACAATGTGCAAAGATTActcattatacaatatatttcaagaatcTGATTAGTAAGCATCA
TAAGTTGTAA
>Cbir.Est11
ATGTCAGGCAGTTATTATTCTACCATGAATCAGCCCGTCGTGACTGTGAAACAAGGAAAATTGCAAGGAG
TTCTGCAAGAAAATGTACTTGGTTCTcattattttgcttttaaagGTATACCTTTTGCTGCTTCACCAGT
TGGAAAATTAAGATTTCAGGATCCCAAACCTCCAGCTTCGTGGGATGGCATCCGAAACGCATCCGAAAAC
GGCAACGTTTGTTCACAACTAGATCTATCAACTGAAACGGTGATCGGTGACGAAGACTGCCTTTATCTTA
ACGTTTATGTACCACGTAGTATCTATGGAACAACGCGGATTCCAGTTATGGTGTGGATTCATGGTGGAGG
ATATCTAATTGGGTCAGGCTCTGATATTAATCGACGACCTGATTATCTTTTGGCAAAAGAAGTCATTGTA
GTATTCATAAATTACAGACTCGGTGTTTTTGgtTTCTTAAAACTCGGTCATGAAACAGCAAACGGAAACC
AAGGCTTGAAAGATCAGATTGCTGCACTGAAATGGGTGAGAGAAAATATTCAAGTATTTGGCGGAGATCT
AGAAAATATCACTATATTTGGTAACAGTGCTGGTGCTGCGAGCACGCATTTACTAATGTTATCACCTCTA
TCTAAAGGTCTTTTTCACAAAGCTATTCTTCAAAGCGGTATAAGTACGTGCATTTGGGCGATAAAAGAGA
CTCAGCAAGAAATGATCTCGTTTAAACTTGCCTCATTACTTGGTAATGATTCCAAGGACCCCGAAGAAAT
CGTAGAGTTTCTTCGAACGATACCCGCTGACGAAATCAATATGTTATTTATCCAGGATGTGTACGGCATG
AATCTACAATTTATACCCGTGATTGACAATGAAGTAAAACGACCTTTGTTTGCACATCCTATTCATCAAT
TGcttaatgatgataatgatatacCAATCATAGTTGGTTGTACATCTCATGAATATAGTATATTCTTTCT
TGACGGTATTAACAGTATAGGAAATTTACAAGACCCGGTAAAAATAGCACAGCTAACGGAACGCGCCAAG
CAATGGTACTTTAATGGAAAACCATGTACTGAAAACAGTGTCCCGTCCATCATACAATGCATGAGTGATA
TTTATATGAACATACCTACTACAGAATTTGTAAATAgccgaaggaaaaaaaaagaggctgtaacttattt
ttataagttctCATACATCGGTGACCAGACAACTACTAAGCAAATGATGGTGGGACACAAATTGCGTATG
ACTGGTAATTCGGCTCATGAGGATGAGTTATCATATCTGTTTTACATACCTACATATAAAGTTAATGATC
CTCAACCACCGGCCATAGAAGCTCTCACAAATATGTGGACGAATTTTGCGAAGACAGGGTAA
>Cbir.Est14
ATGCGAGCAATGTCAGGCAATTATTATTCTACCATGAATCGGCCCATCGTGACTGTGAAACAAGGAAAGT
TGCAAGGTATACCTTTTGCTGCTCCACCAGTTGGGAAATTAAGATTTCAGGATCCCGAACCTCCAGCTTC
CTGGAATGGTATTCGCAACGCATCCGAAAACGGCAACATGTGTTTACAACTAGATGTATCAACTGAAACG
GTGATCGGTGACGAAGACTGCCTTTATCTTAACGTTTATGTACGACGTACTATCTATGGGACAACGCGGA
TTCCAGTTATGGTATGGATTCATGGTGGAGGATATCTATTTGGGTCAGGTTTCCTAAAATTCGGCCATGA
AACAGAAAGTGGAAACCAAGGCCTGAAAGATCAGATTACTGCACTGAAATGGTATGTGGGAGATCCATTA
AACATCACTATGTTTGGTAACAGTTCTGGTGCTCCGAgtCTCTTTCACAAAGCTATTCTTCAAAGCAGTG
TAAAAATGCCCTTGCTTAAACTTGCCTCAGTACTTGGCAATAATTCAAAGGACCCCGAAGAAGTCATAGA
GTTTCTTTGA
>Cbir.Est4
atgtcgGATCATCCAAATGATTTACTGATTCGTCTAAGCTACATTCTAATTATTGTGTTTAACGCATGTC
TTATCAATGCATCACCGACAGTACACATAAAAAATGGTACACTGATGGGTTTGACAATGCGTACTAGGCT
TGGAAAAGAATTAGCTGGGTATCGGGGAATTCCTTACGCTTTGCCGCCGCTTGGACCACTCAGATTCAag
GCGCCGGAGCCCGCGGCCGCCTGGAGCGGCGTGCGAAAAGCAGTCGAAGACGCCGAGATATGCGTGCAAC
GAAATATCTACACGTACCAGGAGAAAATTGTCGGTAGCGAGGATTGCCTCTACCTAAATGTCTATTCGCC
GCTGCAGCCCGAGGGCGAGCCCAAGAAACGATACCCCGTCATGATCTGGTTCCATGGTGGCGGATGGATC
ACAGGGGCCGGCCATTCCGAGTTCTATGGGCCCAAATTCTTGCTGGACCACGATGTCGTCCTCGTCACCA
TAAATTATCGGCTTGGACCGTTAGGCTTCTTGAGCACGGAAGACATGGCGTGTCCAGGAAATTTAGGATT
GAAAGATCAACAGCAAGCCATGCGATGGGTGCAAGAGAACATTGATCATTTCGGCGCAAGTGTTCACTAT
CACATGATTAACCCTGTTTCTCAAGATTTTTTCCATCGTGCGATTTCGCAGAGCGGAACCGTCTACTGCC
CGTGGACTTTGGCGCCACCGGGATCTGCCAAACGGAAGGCAGAACAAGTGGGTAGACTGTTAAATTGCGA
CACCGAAAGCTCCGAACAACTCATAGAATGTCTGCGGAAAAAAAGCGCAACTGATCTTATCGGCACTGAT
CGCTCTTTCCAGGTCTACGGTTATTGTCCAATGATACCCTTCAAACCGGTAATCGAACCTGATCATCCAG
GTGCTTTCATAGTGGAGAATCCTATAATTTCCATGCACAAAGGCAATATGGCTGATATACCATGGATGAC
GGGAGTTACTTCAGAAGAAGGAAGTTTGAAAGTTGCAGGTATTTACGGGCGGGACCAGGGCAAGCATGTG
AGAACATTGCACAATGAGTTCATGGATGTTGCGCCTCTCAGCTTGATGTACGAGGAGTGGTACAACATTA
CGGACAAGAGTTTCCGAGATGTGATAACCAAAACTATTCGCAAGTACTATTTCGGACATAACACCATTGA
TGAATCCGACGATTCTAGATTTAAAGTTATCAAGatgTACAGTGATGCATGGTTTAATCACGGTGCACAC
ATAGCGGTGCAAGACTTTATCGTCAATCAAAGTTcaccaatttattattactattttacgtACAACGGAA
GCATATCCTTTAGCACGATATTCGGTGATGACACAAAGAGCTATGGAGTAGCGCATGCGGACGAGCTGCA
ATACCTGTTCCCTGTAGGCGAACAATTGTTTAAAAGCACCCCATTGTCCGAGGAGGATCATCACATGATT
GACGTCATGACCACCCTTTGGACtaatttcgcaaaattcgGAAATCCAACGCCGAAGGTGACGGATTTGA
TTCCCGTGAAGTGGATATCAGTGAAAACGCCCTCCTCACCGGAATATCTGACCATAGGAAACTCGCGAGA
AATTTCTATGGCGAAGTCTCTCAACTGGTACAACATGATGTTTTGGAATAACATAGTAGAACAAATCAAT
CTCTATACTAAAGTTTTTAAGgatgaattataa
>Cbir.Est5
ATGGCAGTTGGCAGAGAGTATTGGTGCGAGCGACAATACGCTAACGGCCGAACCATGCTGATGAGATTGC
TGATTGTTCTGTTGTGCCTGGGCTTAACCGTTCATGCAAACTTGGACGAGCCAGCCCCGAGGGTCAAAAC
TCCTTTGGGAGCATTAAAGGGCCACTACCAGTTATCACAGAATGGCAAGAAGTACGAAGCGTACGAAGGG
ATACCTTACGCCTTGCCACCGATCGGAAAATTAAGATTCAAGCCTCCTCGGCAAATACCAGCATGGATCG
GCGAGTTGTCGGCTACGAAGCTCAGTTCTCCGTGTATTCAATACACGCAACTACCGTATGATCCTGCAGA
AAAAGTTGAGGGTTCTGAAGATTGCTTGTACTTAAATATTTACGTGCCAGTACGAGAGAAAACAGTAAAT
AGAGCTCCTATGCCGGTTTTCTTCTGGATCCATGGCGGTGCTTTCCAATTTGGTAGCAGTACCCTTTACG
GTGGCAAACATCTACTAGATCACGATGTCATATTTGTTACGATTAATTATCGACTGGGACCGATGGgttT
CCTCAGCACGGAGGATGAGATAGTTCCTGGCAACATGGGTCTAAAAGATCAGAGTATGGCACTTCGCTGG
ATATCGGACAACATAGAGTGGTTCGGTGGTGAtccgaaaaaaataactttagtCGGTGTGAGCGCTGGTG
GAGCGAGCGTCCATTATCACTATTTATCGAAATTGAGCGCAGGGCTCTTCCAAGGAGGAATATCAGTCAG
TGGCACGGCATTCGACTGTTGGACGCAAACTGAGAATCCTTTAGAGAAGGCCAAGAAGCTGAGCGTTCTG
ATGGGATGTCCTACGATTAATAGTAGAGAAATGATACGCTGTTTGCGATATCGTCCGGCACGTGCGATCG
TACAGGCTGTCGGTGAATTTATGCCGTTCATGTACAATCCCTTCACTCCTTTCGGACCGGTACCCGAGAA
AATGAGCGACGCGCCCTTCATCGACAGAACACCCGCTGAAATCATAAGTAGTGGAGAAGTACAGGACGTG
CCATGGATTACGGGTGTGGTGAGCGAGGAGGGTCTCTACCCCGTAGCCGAGTTCATCGCTATGGATGACA
AACTGAAAGAACTGAACGACAACTGGGACGTACTCGGTCCGCAATTCCTCGACTTTAACTACACCATTCC
CAGAGAGAAGCACGTCGAAACTGCTCGTCTCATCAGGCAGCATTATCTCGGGACAAAACCGATAGATCGA
CATAGCACGGTAGAACTGGTACAGATGGCGGGCGATCGCTTCTTCGTGGTTGACAGCGAGAAAGCTGCAC
GAATGCAAGCTAAGATGAACAAGAACCCGGTTTGGTACTACTATTACTCATACAGAGCGGCGCAAAGCTT
GAGCAGTTCTTTAGCTGGTAATACTGACAATGTGAACTACGGAGTTTGTCACGGCGATGACGTGTTTCTC
GTAATAGACACTCCCTACATCGATGCAACGACAACGCAAAAGGATCTTGACATgcagaaaattttaatcg
atatttGGGTATCTTTTGCCAAACATGGTGTACCGAACGAGACTGCTATAAACTGGCCGAAATTAGATCC
TTCGCAGAAGGAGCTTTATTATCTGCACATTGCTAGTCCTACCGAGATTACTATGGAGACCAATGCCGAT
TTTGGACAGAAGAACTTCTGGAATTCGATCGACTTCAATGAGAATAAGGTGCAACAATCTACTACAAAAA
CGGAGCTTTAA
>Cbir.Est3
ATGCAGCGTCAATATCCTAAATCGCCGAATGCACACTACAACGCGCCAACACTTTGCTTGAACGAAAGGA
TCTGGTGGTGGTGTACGTGCACCCTCGTGCTCCTTTTCATGGTCACTGGTGGTCTCGGCGATTATCCGGT
AACCAACACGAAATGGGGCTTTATCCGCGGCAAGTGGAGCTGGACCGTGCGTAATCAGACGGTTGCGAAT
TTTCTCGGGATACCGTATGCGCTACCCCCGGTCGGCAATTTGAGATTTAAGagCCCACAACGTTGGAATC
GCGTATGGATGACAGATTATGACGCTACGTTTGATAGGGAAAAGTGCGTTCAATGGGATCGGTATAAGTC
TGAAATTGTTGGCAACGAGGATTgcctttatttaaatatcttcgtTCCTTACGTAAGTAAAAAACTATCG
GTTATGGTTATGGTACATGGTGGTGGATATAATACCGGCAGCAGCGATAGCAAACTACTCGCGCCCGATT
ATTTGCTGGATCAAAAAGTGATCCTTGTCACGATGAATTATCGACTTAATGCTTTAGGATTCTTTAGCAC
aacgaataaaatttcacCGGGTAATTATGGCCTTAAGGACATACAAATGGCTCTCAAATGGATACAGGAA
AATATCCATAGTTTCAAAGGAAATCCCAGATCGGTAACCCTTATGGGACATAGTGCAGGCGCTGGGGCGA
CTCATTTACTCGCCCTCTCAAACAAAACGGAAGGACTCTTCCACAGATATATTTTGCACAGCGGATCCGC
TTTAGGTTCGTGGACTTATCATCCTACGAGAACATATAGACAATATTGTTTGGAATTAGCAAGGCGAGTC
GGCTGCCTACCAAAAATAGATGACGATATAATTATGTCAAACGAAACGACCAACGAAACTTCTGTAGAGA
ATTATATCGCGGATAATGATGAAGATATGATGAAATGTATGACAAGAATTAATGCGAGGGAAATAATTAG
AATGGCGAATTCATTTGTAAACAATCCAATGTGTGTCTTTGGTCCCACATTGGAGGATGATTCAGAAGAC
GCTGTTGTAACGATGCCACCATTGCAAATAATGAAGGCTGGTTTATTCCGCGATATACCAGCAATAATAC
AAGTCGTGCAAGACGAGGGTTTGCTGAAATCACTCGAATACTTGCCCCCCTTATTGGAATATGAACCAAC
GATTTTCAATATGAGTGTTTTAGCCGGCTCGATAAAGGATTTTTACTTTAAGGGAAACATAATGTTGAAT
TTTAAGAGCAACATCACAGATGTACTGAGCGATGCTGTTCTGATATGGCCAATATATCAAGCTTTGCAAT
ATCAattgaaaaaaggaaactcCAGTATTTACCTATCTTTTTTCGCGTATGAAGGCACGTTTTCATATAC
CTTCAGTTCGGGCATCCCGATTCATTATGgaATTTCTCACGGCGACGATTTGAACTATTTATTTCCCATA
CTGAACAATAAGCATCAGGATCAATTGCTACATAATACGGAGAATGATATTGCTATGATTAATATCATGA
CGGAAATGTGGACAAATTTTGCGAAAGAAGGaGTACCGAGAGCATGGCAGATCCCCGCGTGGCCCGATTA
CCGTGATCATCATGAGTTCATGAGGTTCGGAATTGACATATCGCCGGATATTGTGGTGCAAACCGATTTC
CTGTCCAACAGAATGGAGTTCTGGGAGAAGTTGTCGGCCAACATGTCGGCGGAATCGATAGAACACGATT
CTTTTCCTCTTAATCCTCCTCCTAATACTCCTCCAGATGCGATTGCGAGTGCAAACGTTGTCGGGTTAAC
AACTCATTTTCtatcgttaataattattttctgtttcgtgtataaatag
>Cbir.Est23
ATGGAAGAGCTGCACGCCGGGGTGCCGTACTACCGCCCGATTACTGTCGCTGAGCTTCCGCTGCTTTCAG
GATCCCGTGGACTGGAAGCGCCGTACGCGGTGATGGTGTACGTGCACGGTGAAAGTTTCGAATGGGGATC
GGGTAACTTGTACGATGGATCGGTCCTGGCGATGATCACGCTCAACTACCGTCTCGGCATCTTAGGATTC
TTGAGGACTCGTCCGTTCCCCGACCGAACCAATGGATCCGATATCACGATGGGGTTGCGCTGGGTCCGCG
AGAACATCGGCGCCTTCGGTGGAGATCCGACGCGAGTAACCCTCATGGGTCACGACACCGGAGCTGCGCT
GGTGAATCTATTGCTGCTCGCACCTTACAGTAAAGGTAAGAGAAAAAAGCTTGTAAAACAGTTAGCATTA
ATCTTcgattatttaagtatttcATCCGCGTGTATGTGTCTCTTTAATCGGAGCGAGTGA
>Cbir.Est7
ATGGACATCCACGTGCAAGAGGGTGGATTAATTGGCGTCATCGACGAAAATGTCTACGGCAAGAAGTACA
TTGCCTTCCGAGGGATACCGTATGCGCAACCACCGGTTGGCGCACTTAGATTTAAGAATCCGGTACCAAT
GGAACCATGGACCGGCTACAGAGACGCTTCGAAGTACGGGAATATATGCATTCAGCAGGATATGTTTTCA
TCTGAAATCATCGGCGACGAGGACTGCCTCTTCCTGAACGTCTACACCACAGACATGAAACCTCATAAAA
AGCGCAGCGTCATGGTATGGATACATGGTGGCGGCTATGTGGTAGGGATGGGTGATGAGAGTCTCTATGG
TCCCGACCACATCGTGCAGAAGGACGTGGTATTGGTTACACTGAACTATAGACTGGGAGCTCTCGGTTTT
CTCAATCTCGACGACGAAGTCGCAGCAGGTAACCAAGGATTGCAAGATGTGATATTGGCGTTACGATGGG
TTCAGAAAAATATCGCCGCGTTCGGCGGCGATCCGAAGGACGTCACCATCTTTGGTGAAAGCGCTGGTGG
CGGAATAGTGAGTTTACTCACTCTGTCTCCGCTAGCTGAAGGTCTGTTTCATAAAGCGATAGCGCAAAGC
GGTGTGGCGCTGAACCCTTGGGCCTTGTACGAATGGTCCAAGCCAACGGAGAACAACGGATTTCTACTCA
CTAAGAAGCTCGGAAAGACGACAACAGATCCCAAAGTCGCGTACGAGTTTCTCAAAACGGTCGAGGCGAG
AAAATTCGTAGAATATATGAATAGTCTTCCAGAATTGGTGCCTGATCTACCGTTTGCGCCTACTGTGGAC
ACCAAATCAGCAAGTCCAGTTTTCCCAGAACATCCACAGATATTGTTGCAACGCAACGGAATTAAAGTGC
CCTTCCTTCTTGGTTGTAATGGACGCGAAGGCTCTTTTCTCTTACAAGGCAAATTCTACGGAAatataac
CAAGAAGTTGTTTGAAGAAGTTAATGCTGATTTCAGCAAAGCCATACCATCCAAATTGTTACCTACTCTA
CCGGTCACACCGGGAGAATTAAAGGCCTACTACTTCGGCAAAAAGCCAGTATCAGAGGAAACTTTTTCGT
CTTACGTTGATTTTGTCGGTGACGCGGTGTTCTATCAGGGAATTACGAAGCTAGCGGATATACAGTCACA
GCGAACTGGCAAACCAACATACTTCTATTACTTTACATATGACAATGAAGCAGCTCTCTACAGGAAAATT
CTGAATGTTGATATTCCAGGTACCGTCCATACTGCGGAGCTGGGTTACCTATTTCATCCTCACGTGATAA
AATATCTTGGCCTGTCGCCAATTGCACCTGGTTCGGAGGATTACAAGATGATAAATCGTTTAGTGCAAAT
GTGGACGGATTTCGCCAAAACAGGGGATCCGACGCCTGCTATTACTGAATTGACTCCGGTTAAGTGGACG
CCGTTAAAACCCGGAGATGTGTTGGATGTTTTGAATATCGACACGAAACCAGAGATGAAGACATTCCGTA
AAGGAAAGGAACGCTGGAACTGggagaatataaaaaacaagcaATAA
>Cbir.Est15
ATGCCGCCGATTGACAATCGCCGTTGGCAGCATGCTCAGTCTCTAACTCGTATCGAGCACTGTTGGAACG
GCACTTATTTGGCGCACAATTCCTCCGAAAACTGCTGGCAACGCGAGACATCCGGCCGCATAGACGGTGT
TGAGGATTGCTTGTATCTTGATGTATTCACGCCGGCAGTCCGATACGATTCTCCACTGCCTGTGGTCGTC
ATGATTGGCGCTGAGACCCTAAGTGGCGGCTCGCCCGGTATAATGCAACCTTCGGCCAAGCtagcgcgcg
ttcgcgacatTGTGTTCGTGCGGCCAAATTTCCGATTGGGCGTTTTCGGATTCTTGGCCGCCGAGCCCCT
CTCCAGAACTTCAGGCAATTATGGACTATCGGACATCATAATGGCGCTTCAGTGGGTGCAGCTGAACATC
GAGAACTTTGGCGGCAACAGGACATCCGTCACTCTGTGGGGACATCGAGCAGGCGGTACTCTTGTGACGA
CGCTGATCGGTAGTCGTCGTGCTAAGGGCCTTTTTTCACAAGTGTGGATATCAAGCGGTAACCTGGACAA
ATCCGAGGAACTGAGCAAGTCGTTCCTCGACTCAATTCGGTGTAGCAACGCCGCCTGTCTGAGAAGCAAG
AGCGCCGAGGAGCTTATGGATGTCGCAGAGATGTGGCACATGGGTAATGTAGGTCTACCGATGATGAGAG
AGGCCGCCTCTACCAAGGGCAAAAGACACGAATGGCTCGTGCTGGATGGCACGATTCTCCAGGTGCATGT
TGGTCAGATTCTTGGAAATGAGACGAAATTACCGGTGAAAATTGTAATGGGTACTACCGCACACTCGGGC
ACGCCGCCGCGATATCTCTCACCGAACGTTACTCTCAATGCTACCCAAGTCGCACAAATCGTGCGAGAAT
CCTTGATTGGAACTTCTGGCTTGACAGATGAAGCTCTGAGGTGA
>Cbir.Est9
ATGTGGAACCCAAACACGAACATCTCCGAGGACTGCCTGTACCTGAACATTTGGGTGCCGCAGAAAGTGC
GCTCGGAGCCACCGCCGTACCCCGGTAACGGTGATGGAATGGCGATGCTGGTGTGGATCTACGGCGGTGG
TTTCATGAGCGGCACCGCCACCCTCGACGTGTACGATGCCGACATCATGGCGGTGGCGAGCAACTACCGA
GTGGGTGCATTCGGTTTCCTCTACCTCAACCACGAAGAGGCGCCGGGCAATATGGGACTTTGGGACCAGG
CGCTCGCGCTCAGGTGGCTGCGCGACAATGCGCGCGTCTTCGGCGGCGACCCCAATCTGATCACGATATT
CGGCGAGTCCGCGGGCGGAAGCTCGGTTTCGCTGCACCTGATCTCGCCGGTGACACGTGGTCTCGTGCGC
CGCGGTATCCTGCAAAGCGGCACTCTGAACGCCCCGTGGAGCTACATGACCGGCGAGAAGGCAAACGAGG
TCGCGCGGGTGCTCGTGGACGATTGCGGATGTAACTCGACGATGCTACAGGAGAATCCGAATCGGGTGAT
GGCATGCATGAGGTCGGTCGACGCGAAGACCCTCTCCGTGCAGCAGTGGAACAGTTACTGGGGTATCCTT
GGGTTCCCGTCGGCGCCAACCATCGACGGCGTCTTCTTGCCCAAGGACCCGCTGGAACTGGTCAGGGACG
CAGACTTCGAAGAGACCGAGATCCTAATCGGGAATAACGAGAATGAAGGTAGGGAATATGGGGCATGCCG
ACTGGTTAGCGCGGGTGCGTGTGACGTGAACGAGTACTTGTTTTACGGCGGAATTATTGTGGACTGTTTA
TGGCCGTGCGGTTAA
>Cbir.Est1
ATGGACAAAAAGAGAGTGGAAGTTCGTGTACGTGAGGGAAGATTGAGCGGCACCGTCGAGGAAGCTGTTT
TTGGTGACCCTTACATCGCCTTCCGCGGGATACCGTACGCGAAGCCACCAGTCGGCGAACTCAGATTTAA
GGATCCGTTGCCTTCGAAACCATGGTCCGGAGTCAGAGACGCTTCGAAGCACGGCAATATCCCCATTCAG
AGAGATCCAATAACGCGCGAGCTGATCGGCGACGAAGATTGCCTCTTCCTGAATGTATATACCAAGAATA
TCAAGCCTTGCCAGAAACGGGCCACGATGGTATGGATATACGGCGGCGGTTATACCATGGGTTCCGGCGA
TATGAGCTTCTACGGTCCCGATTACATTATTCAGTGGGACGTGGTGCTGGTCACCTTAAATTACAGACTA
GGCGTTCTCGgattTCTGAATCTTGACAATGAGGTAGCACCAGGTAATCAAGGTATGAAAGATGTGGTCA
TGGCATTGAAGTGGGTCCAGCGAAATATATCAAAGTTTGGTGGTGACCCGGGAAACGTCACAATCTTCGG
CGAAAGTGCTGGTGGAGCCATCACACATTTTCTCTCTGTGTCTCCATTAACCAAAGGTCTGTTTCACAAA
GCGATATCACAAAGCGGCGTGGCCATCAATCCATGGGCCTTTAACGAATGGACGAGTCTTCTGTTTGCCG
AAAAACTTGGTAAAGTGACCACGGATCCGAAAATCGCCTGTGAATTTCTGAAATCGATTGATGCGAAGGA
ACTCATAAAAACagagcagatatttttatcggaaaacAAAAATCTAGCCATCGCATTTGCACCAAGTCCG
GATTCTGACATGCCGAATCCATTCTTCCCAAAACACTGTGGAGTCCAAGTGCCGTTTCTTTTGGGTTTCA
ACAGTTGCGAGGGGTCATTCCTCGTAAGCAGCAATACTTTTGGAAactTAAGCAAAAATACTATTCAGCA
AATCGATTCTGATTTCAAGAGGGCTATACTATCCAAAGTTCTGCCTACTTTGCCACTGATACCGATCACA
GTGCAAGAATTACGATCTTTATACTTTGGTGATAAGGCAGTATCAGAGGAAACTCTAGACATTTACGCTG
ATTTTCTTGGCGATCAATATTTCTGCCGCGGTATTATGAAAATCGCTGACATTCAAGTGAATCGTGGTAA
CTCTTGTAAAGCAACGTATTTGTATAAGTTTTCTTACGACAGCGACGAATCTTTCATGAAAAAAGTGATG
AACATCCAAATACCAGGAGCGCCTCATGCAgcagaattattttacttattttgcCCTCACATAATGAAAG
AGTTAGGAATGCCATTGTTTGAACGTGATTCAAAGGAATACATGATGATGAAATGCTTTACGCGAATGTG
GACAGATTTTGCAAAAACGGGAAATCCAACACCTGCTGTTACGGATTTGACTCCGGGAAACGTGTACGAT
TACTTGAATATCGATACTCAAACTCGCATGGAAATTTTCCATAAAGGACAACAACGCTGGGATTGGGAAA
ATGTACGGCATAAATTGTAA
>Cbir.Est2
atGCCGGAGCCGGCCGACAACTGGGAAGGCACGTACGATGCGACTTACCATCAGCAAGAAATGAAGGGCA
ATGAAGATTGCCTCTACATCAACGTTTACACCTCGGTGTTGGATAAAGAGGCTCGTAAAGCCGTGATGGT
ATGGTTCCACGGTGGTAGCTTTAACGGCGGTTTCGGTGACGACCTGTTCTACGGGCCCGATTTTTTGGTC
GAGAAGAATGTCGTCTTAGTGACGCTCAATTACAGACTCGGCCCGATCGGATTCTTAAATACCGGCGATC
AGAATGCGCCTGGCAACGCCGGCCTGAAGGATCAGGTAATGGCGCTGAAATGGGTAAAGGATAACATACA
TTACTTCGGCGGTTGTCCCAATCGCGTTACAATCTTCGGCGAGGACGCCGGTGCGAGTTCCAACACTATG
AACGGCCGTTTCGCCGCGTTTCTACCGTCCGTCGAGGTTGACCTAGGACAGGAGATATTCCTACCCGCAG
ATCCCTGGACACTCCTCAAGACCGGCAAGATCGCCGATGTGCCGGTCATGGCTGGAATCACGACCGACGA
GTCCGCCTTCTTCGTGCAAAGTAATCATTATCTGTACCGTAATATCGATCAGATGAACGAAAATTTTGAG
GATTTTCTACCGGACGATTTGAACATAACCGACGCCGCGCACAAAAACCGACTGGGCGAGAACCTGAAGA
GTTTTTACTTCGGAGATAAGTCGATCTCCACAGAAACCACGAAAGAGTTCATGATGGCGAGCGTTGCCCA
CGGTGACGAAATGACTTATGAATTCTATTCGGATATGCTGAAAAACATACCAATGACGCAGATTTTCACC
ACGTTACTGACGAATTTCGCAAAGGACGGCAATCCTACGTCGAAACTGGACGAGTTCGTGGACGTAAACT
GGGAGCCTAGAGGCAGCGAAGACAATTACTTGAACATCAATCAAGAGCTAAAGATGGAACAAGGCTTGCT
GCAAGATAGAAAGGACTTTTGgatgaatttgtacaaaaatattctcgGTTAG
>Cbir.Est25
TTCTACTCTGGCTCGGCCACTCTCGACACCCTGGTATCAGAGGAAAACGTGATCCTGGTATCGATGCAGT
ATCGCGTGGCTAGTTTGGGCTTCCTGTATTTTGGCACGCCGGACGTGCCCGGTAACGCTGGTCTCTTCGA
TCAGATGATGGCCCTGCAATGGGTGCGCGACAACATAGCCGCGTTTGGCGGCAATCCCGATAACGTGACA
CTCTTCGGCGAAAGCGCTGGCGCAGTCTCCGTCTCAATGCATCTCCTGTCGCCGCTGTCCAGGTCAGTAT
CAGTTGATATCGGTCGAGTTTGCTAA
>Cbir.Est6
ATGACGTCGCCGATCCTGGCGCTACTCGGTCTGATCCTGAGTTCGCGGATTGTCAGGACTAAATACGGCG
AGTTGTCGGGCGTGATCGGCGTCGAGGTGTTTCGCGGTGTACCCTACGCCTCGCCGCCGATCGGCTCGTT
GCGCTTTATGCCTCCCGTAAGTGGCGTTGCCGACAAATTCGGACCCGTCTGTCCGCAAAAGCTACCCGAA
CTGAGCGACAAAATGCCCAAGGGCAGGAGTGAGGATTGCCTGTACCTCAACATTTACGCACCGGTTCAAG
GTAagtttcttattatatatgtggATTCAAGTACTTTGAAATCCAGGCGCTTTAAGAGAATTGATGTATA
A
>Cbir.Est22
ATGGCGGAGGGTGGCAGGAAGCATCCGGTGTTGCTATACATTCACGGTGAGAGCTACGACTGGGGTAGCG
GAAACCCCTACGACGTGATCGTCACCATGAACTACCGGCTGGGCGTACTCGGCTTCCTGAACGCCAACGT
GTCGGTTGCGAATTATGGCCTCATGGACCAGATCGCCGCTTTGCACTGGGTACAGCAGCACATTGCTCTC
TTCGGAGGTGATCCCGACAACGTCACCTTAATGGGCCAAGGCACCGGAGCCGCTTGCGTGCATTTTCTCG
CCATCAGCCCTACCGTTATACGGGGTAAGTGA
>Cbir.Est21
ATGAAACGCTTGTTTGCGATTCTCTTGGGCGTCGTCGCCATTCTCGCCGACCATCCTGCTGGCGAACAAT
GCGAGGTCGCTGCACCGATTGGAAGAATCCGCGGCTCCACCTTGACCTCGAGACTCGGCAAGAAGATTTA
TTCTTTCCGCGGCGTGCGATACGCTGAGCCGCCAACTGGGCAGCAACGTTTCCAAgTCGCAACTCCAGCG
GCAGACTGGAGCGATGTCTTTGATGCGACTCAAGAAGGACCCGCCTGCCCGGCAATAAATGCACAGAATA
TCATGGAGGATTGTCTACGCTTGAATGTCTACACGACGAAACTACCATCGGCGAATAATCCCGTAAAAAG
ACCAGTGCTAGTATTTTTCCATCCTGGCGGCTTCTACGTGTTCTCGGGTCAAAGCTCGAACTTCGGACCT
CAATACTTGCTGGACAAGGACATCGTTCTCGTCACCGTCAACTACCGTCTTGCGACACTAGGCTTCTTGA
GCACTGGTGACTCGAAAGCGCCGGGTAATCTGGGCCTGAAGGATCAAGTCGTAGCGCTTCAGTGGATCCA
AAGAAATATAGCCGCGTTCGGCGGCGATCCGGACAACGTCACGATATCCGGCTACAGCGTCGGCGGTTTG
AGCGTAATGTTGCACATGGTGTCCCCGATGTCCACGGGATTGTTTCACCGTGCGATCATGATGAGCGGCT
CGACGATGTTAGAACCGTTCCCGACTGATCAGCTACACTTGGCAAAAAAGCAAGCCGAGCTACTAGACTG
TCCGACCGATACTACGGGCGCGATGCTGGTCTGCTTGAATTCGAAGCCGGTGGAGAACTTCACCAACACT
ATACCCAAGTTCTTCAGTATAGCCGACAGTGTAATAATATTCCCGCAGCATCGCGTCGCCCGGTTGATCG
CAGAGAACGGTGACCAACCAGTCTACCTCTACAAGTTTTCTTACCAGGGACGGTACAGTTTCGCCATGTG
GAACGACACCACACCATACGGAGTTGTGCACCATGACGATCTGCAATATCTATTCTTCATGAGCATCCCT
ACAGTGGAACTTATGACGAGCGTGTGGTCGAACTTTGCAGAAACCGGGCAGCCGGTACCACCGACTTTGG
CGAACAAAGTCACGTGGGAACCTTACGTGTCAGCGACAGACAACTATTTAGACATCACCAAGGAACCAAA
AATGAAGAATGGGCTTTACCCCGATAGAATGCAAAGATGGGAAAGTTTGTTTCCTTTAAACCCAATACAG
AAAGATGTTTAA
>Cbir.Est17
CGCGTTTCGACTCTTCAGTTCAGCTGTTCCTCTGCTACCATGAAAAAGTTGCTCGTGATCCTCTTTAGCG
TCGTCGCCGCTCTCGCCGATAACAATATCGCCGATGAACAATACGAGGTGACCGCACCGATTGGCAGAAT
CCGCGGTTCTACCTTAACATCGAGACTCGGCAAGAAGATTTATTCCTTCCGCGCTGTGCGATACGCCGAA
CCGCCGACGGGACAGCGACGTTTTCaaCTGCCGTCGGCGAATGATCCAGTAAAGAGGCCCGTAATGGTAT
TCTTCCATCCGGGTGCTTTCTACGTGTTCTCGGCTCAAAGCTCGACTTTCGGACCTCAATACTTGCTGGA
CAAGGACATCGTTCTCGTCACCGTGAACTATCGTCTCGCATCGCTGGGATTCTTGAGCACCGGCGATTCA
AAAGCGCCGGGTAATCTAGGCCTGAAGGATCAAGTCGAAGCTCTGCGATGGGTACAGAGAAACATAGCCG
CCTTCGGAGGCGATCCCAGCAGCGTCACTGTATGCGGTTACAGTGCCGGTGGAATGAGCGTGATGTTACA
CATGGGATTGTTCCACCGTGCGATCATGATGAGCGGTTCGGTGCCGGTAGAACCGTTACCGAGCAATCAA
TTGCACTTGGCGAAGAAGCAAGCCGAGCTGTTGAACTGCACAACTGACAGCACAGATGCAATGCTCGACT
GCTTGAAATCAAAGCCGGTGGAGAATTTCACGAGCACTATATCCAACTTCTTCGTGAGTCATCGGTCGCT
TTATTTCCGCGTGCGAATATCACTAGAACCTGAAATTCATGGCGTGGAAAGGTTCTTATCAGAGCAGCCC
AACGATCTCATTAAACAAGGAAACTTTCATAAGGTTCCACTAATTGCAGGAATTACCAAAGACGAATTCG
GTGGTCTCGGAAACGATTCGATCCTCGAAGAGCTAAACCATGACTGGTACAGACTTGCGCCAATTACTTA
CATGTATGAGCGCGACACTCCTCGTTCCAGACATATAAGTACCGAATTGCGTCAATTTTACTTCGGCAAC
AAAATGCTCGGTCCGGACACTTATGATGTGACTCTGTTTGCAGAATATTCTGACCATCCGGTCTACTATT
ACATGTTTTCTCACCAAGGACGATACGGTTTCAGTATGTGGAACGAAACCACGCCATAtgGGGTGGTGCA
TCATGACGATTTGCAATATTTGTTCTACATGAGCGTCCAATTTCCATTGTTCAAGAACGACGATCCGGAG
ATCCCTGCAGTGGAACTTATGACGAGCATGTGGTTTAACTTTGTTCACACTGGACAGCCAGTACCACCAG
CTTTGGCAAACAAAGTCACGTGGAATCATTACGTACCGGCAGCAGATAACTACTTAGAAATCACCAAGGA
ACCAAAAATGAAGAATGGGCTTTATCCCGATAGAATGCAAAAATGGGAGAGCTTGTTTCCTTTTAATTCG
GTACCAAATAAATTGGCCTAA
>Cbir.Est20
GAGACTCAGCAAGAAGTGATCTCGTTTAAACTTGCCTCATTACTTGGCAATGATTCTAAGGACCCCGAAG
AAATTGTAGAGTTTCTTCGAACGATACCCGCTGACGAAATCGTCAAAGCACAACATCAAATTCTCACTTT
AGAGgGTTACATGAATCCACATTTTCTACCCATGATTGACAATGATGTAAAAAGACCTTTGTTTCCACAT
CCTATTCATCAATTGGtcaatgatgataatgatatacCAATCATAGTTGATTATACTTCTCAtgaatgtt
tattatttcttaccgATTCTAGTGAAAACCATTTGAACATGATCTATGAATACGAATTACCGAATCATGT
GAGAAGGGTAGGAAACTTACAAGACCCGGTAAAAATATCGCAGCTGACGGAGCGCGTCAAGCAATGgtat
tttaatggaaaaccATGTACTGAAAACAGTGTCCCGTCAATCATACAATGCATGAGTGATTTTTATATGA
ACATACCTACTACAGAATTCGTAAATAGccgaaggaaaaagaaaggggctgtaacttatttttataagtt
ctCATACATCGGTGACCAGACAACTACTAAGCATATTATGATGGACGACAAAGTGCCTATGACTGATAAT
TtgtataAAGTTAATGATCCTCAACCACCGGCCATAGGCACAAGAGATCGGAAAGTAGTAGAAGCTCTCA
CAAGTATGTGGACGAATTTTGTGAAGAGTGGAAATCCAACGCCTGCCAGTGATCAGAATGTAACTGCCAC
TTGGTTGCCAGCAACAGCAGATGCCTTGAATTACTTAGAAATCAACGACGCTTTACAATGTGCAAGGATT
ACAGattatactaatatatttcaagaatcTGATTAA
>Cbir.Est10
TTCTTGAATGTCTTCACCCCGGCGCTTCCAGATTCCGGCGATGGCTATCCCGTACTGATATGGATTCATG
GGGGTGGCTTTAGAAGGGGTTCAAAGATGGTCGTCGTATCCATTCAGTATAGATTGGGGACGTTAGGATT
TTTGAGTACAGGTACGCCGGAATTGCCAGGGAATAACGGCATGTTCGACATGATACTAGCCGTCGATTGG
GTGAAGGATTACATACAGTTCTTCGGCGGCAATCCGAATAAAGTAGTGGCCTTCGGTCATGGCACCGGCG
CCAGTTCCGCTATGATGCTGTCGTTATCAAAGTTCTGCTTAAGTAATTACACATAA
>Cbir.Est26
ATGTTCTACATACATGGCGGCGAGTTCACTCACGGAGCCAGTAACCTGTTCCCGGCTCATATATTGTCCG
CGTTTTACAATGTTGTAGTGGTATCAATCAACTATCGTCTCGGAGCTCTTGGATTTTTAAGTACCGGCGA
TGAGAATAGCCCTGGCAACTATGGTATTCTCGATCAAGCTATGGCATTACGATGGGTCTACGACAATATA
GCGGCTTTTAATGGTAATCCCGAGGCTATAACGCTCTTCGGACCAGGTGCTGGAGCAGCCAGCGCAGGAT
TATTAATGGTCGCGCCTAGGTAA
>Cbir.Est8
ATGAATCGGCCGATCGTGACTGTGAAGCAAGGAAAGTTGCAAGGAattcttcaagaaaatgtGCTTGGTT
CCCATTACGTTGCTTTTAAAGGCATACCTTTTGCCGCTCCACCTGTGGGCGAGTTAAGGTTTaagGATCC
CGAACCTCCAGCTTCGTGGGATGGCATCCGTGATGCATCCGAAAACGGCGGCGATGTTTGTTCACAACTA
GATCCTTTTACTAAAACGGTGATCGGTGGCGAAGACTGCCTTTATCTTAATCTCTATGGAACAACGCGGA
ATCCAGTTATGGTTTGGATACATGGTGGAGCCTATCTCGTTGGATCTGGCAATGACATTTTATATCGACC
CGATTACCTCCTGGCAAAAGGAGTAATTCTAGTATGCGTGAATTATAGATTAGGTGCTTTTGGTTTCTTG
AATCTTGGTCATGAGACAGCAAGTGGAAACCAAGGTCTGAAAGATCAGATTGCTGCATTAAAATGGGTGA
GAGAAAATATTCGAGTATTCGGCGGAGATCCAGGAAACATTACTGTTTTCGGTATTAGTGCTGGTGGTGC
GTGCGCGCATTTACTAACGTTATCACCAGTGTCTAAAGATCTTTTTCACAAAGCTATTTTTCAAAGCGGT
ATAAGTACATGTACATGGGCAATAGAGGAGAATCAACCAGAAGCCAACTCTTTTAAGCTTGCCTCAATAC
TTGGCAACGATTCCAAAGATCCCGAGACAGTTGTTGAATTTCTTCGTACCGTGCCTGCTGAGAAAATCGC
CGAAGCGCAGTATCAAGTTCTCACTGAAGCACGCGTCTCTAACGTACCATTTACACCTACGATCGACAAG
AAAGCCAAGAGACCTGTATTACCACGTCCCCTTCATCAACTGCTCGATGAAGATAATGACATACCAATCA
TTCTTGGTCATACTTCTCATGAATATCTTATGTTCCTAAAAGGTAAAATAACTGTTAAAACGATCTATGG
AAACATACCGCTAATGCAATTGACGGAGCACGTTAAACAATGGTATTTCAACGATAAGCCGTGCACTGAA
AACAGTTTCCcctttattatacaatttctgGGTGATATTTTCTTTGTCAACAgacgaaggaaaagaaaac
aagcGCCGACCTATCTCTATACGTTTTCTTACATCGGCAGTCAGATAACTAGCACGAACTGCTCGTTTGC
AAATTTCGTAATATTGGTCTTTATAAAATTGGCATTTTCTTTAGGAGCGTCTCACGCTGATGATACATCA
TACCTATTTTACAAaactaaatgtaaaattaatgattctAAACCGCCGGCAGTAGGCACAAAAGATCGGA
AAGTAATGGAAGCTCTCACGAGTATGTGggcgaattttgcaaaaacagGAAATCCTACGCCCGTTGTCGA
TCAGAATGTGAGTACTATTTGGCTGCCAGCGACGGCAgatgcttttaattatttggaaaTTAATGATGCT
TTACAATGTGCAACGATCACAGattatactaatatatttcaagaagTAAAGTAG
>Cbir.Est24
ATGCGAGCAATGTCAGgcagttattattattctaccATGAATCAGCCCGTCGTGACTGTGAAACAAGGAA
AGTTGCAAGGAGTTCTGCAAGAAAATGTGCTTGGTGTTTCCCATTATCTTGCGTTTAAAGGTATACCTTT
TGCTGCTCCACCAGTTGGGAAATTAAGATTTCAGGACCCTAAACCTCCTGCTTCGTGGGATGGTATCCGC
AATGCATCCGAAAACGGCAACGTTTCTTTACAACTCGACCTGTTAACTGAAACAGTGATCGGTGACGAAG
ATTGTCTTTATCTTAATGTTTATGTACCATGCAGTATCCACGGAACAATGCGCAATCCCGTTATGATTTG
GATTCATGGTGGAGCATATCTTATTGGGACAGGCTCTGATGTTAATCAACGACCTGATTATcttttaaca
aaagaagtcATTGTAGTGTCAATAAACTACAGACTCGGTGCTTTAGgTTTCTTAAAACTCGGTCATGAAA
CAACAAGCGGAAACCAAGGCTTGAAAGATCAGATTGCTGCACTGAAATGGGTGAGAGAAAATATTCAAGT
ATTTGGCGGAGATCCAGCAAATATTACTGTATTTGCTAACAGTGCTGGTGCTGCGAGCACGCATTTACTA
ATGTTATCACCGCTTTCTAAAGGTCTTTTTCACAAAGCTATTTTTCATAGCGGTATAAGTACGGCCAGTT
GGGCGATAACAGAGACTCAGCAAGAAATGATCTCGTTTAAACTTGCTTCATTACTTGGCAATGATTCCAA
GAACCCCGAAGAAATTATAGAGTTTCTTCGAACGATACCCGCTGACGAAATCGTCAAAGCGCAAGGTCAA
TGTCAATTTCTTACTCCAAAGgACAAGTACGGCTTTAATCTACAATTTTCACCCGTGATTGACAATGACG
TAAAAAAACCTTTGTTTCCATGTCCTCTGCATCAGTTACtcaatgatgataatgatatacCAATCATAGT
TGGTTATACTACtcatgaatatatattatttcttgacGGTATTAAAAATCTCACGGAGCGCGCCAAACAA
TGgtattttaatggaaaatcaTGTACTAAAAACAGTGTCTCCTCAATCATACAATGCATGAGTGATATTT
ATATGAACATACCTATAATAGAATTGGTAAATAgccgaagaaaaaggaaagaggcaGTGACATACTTTTA
TAAGTTCTCTTACATCGGTGGAGCGGCTCATGATGATGAGTTATCATATCTGTTTTACATGCctaaatat
aaagttaatgATCCTAAACCACCGGCCATAGGCACAAAAGatcgaaaagtattagaaGCCCTTACAAGTA
TGTGGACGAATTTTGCGAAGACAGGGTAA
>Cbir.Est13
ATGCGAGCAATGTTAGGCAGTTATTATTCTACCATGGATCGGCCCGTCGTGACTGTGAAGCAAGGAAAGT
TGCAAGGAGTTCTGCAAGAAAATGTGCTTGATGGTTCCCATTATGTTGCTTTTAAAGGTATACCTTTTGC
TGCTCCACCAGTTGGTAAATTAAGATTTCAGGATCCCAAACCTCCAGCTGCATGGGATGGCATCCGTGAT
GCGTCCGAAAACGGCAACGTTTCTTTACAAAAAGATCTACTAACTAAAACGGTGATCGGTGACGAAGACT
GCCTTTATCTTAACGTTTATGTACCACATAGTATCTATGGAACAACGCGGATTCCAGTTATGGTTTGGGT
TCATGGCGGGGGAAATCTACTTGGGTCAGGCTCTGATATTAATCAACAACCTGATTATCTTTTGGCAAAA
GAAGTCATTGTAGTGTTAATAACCTACAGACTCGGTGCTTTAGgTTTCTTAAAACTCAGTCATGAAACAA
CAAGCGGAAACCAGGGCCTGAAAGATCAGATTGCTGCACTGAAATGGCTGAGAGAAAATATTCAAGTATT
TGGCGGAGATCCAGAAAACATCACTGTATTTGGTAGCAGTAGTGGTGCTGCATGCGTGCATTTACTAATG
TTATCACCGCTATCTAAAGGTCTTTTTCACAAAGCTATTCTTCAAAGCACTACAAGTACGTCCAGTTCGG
CAATAAAAGAGACTCAGCAAGAAGTGACCTCATTTAAACTTGCCTCAATACTTGGCAATGATTCCAAGGA
CTCCGAAGAAATCGTAGAGTTTCTTCGCAAGATACCCGCTGACCAAATCGTCAATGTGCAATGGCACTTT
ATATCTCTAAAGgAAAGGTACGGCATGAATCTACCATTTACACCCGTGGTTGACAGCGACGTAAAAATAC
CTTTGTTTCCACGTCCTCTGTATCAGTTGcttaatgatgataatgatatacCAATCATAGTTGGTAATAC
ATCTCatgaatatatattccatCTTGACAGTATTGAACCTGGTAAATACCTCATAAATTGGATTCATGTC
TTTAAACATTAA
>Cbir.Est12
ATGCGAGCAATGTTAGGCAGTTATTATTCTACCATGGATCGGCCCGTCGTGACTGTGAAGCAAGGAAAGT
TGCAAGGAGTTCTGGAAGAAAATGTGCTTGATGGTTCCcattattttgcttttaaagGTATACCTTTTGC
TGCTCCACCAGTTGGCAAATTAAGATTTCAGGATCCCAAACCTCCAGCTGCGTGGGATGGCATTCGCGAT
GCGTCCGAAAATGGCAACATTTCTTTACAAATAGATCTACTAACTAAAACGGTGATCGGTGACGAAGACT
GCCTTTATCTTAACGTTTATGTACCACATAGTATCTATGGAACAACGCGGATTCCAGTTATGGTTTGGGT
TCATGGCGGGGGAAATCTACTTGGGTCAGGCTCTGATATTAATCAACAACCTGATTATCTTTTGGCAAAA
GAAGTCATTGTAGTGTTAATAACCTACAGACTCGGTGCTTTAGGTTTCTTAAAACTCGGTCATGAAACAG
CATGCGGAAACCAGGGCCTGAAAGATCAGATTGCTGCACTGAAATGGCTGAGAGAAAATATTCAAGTATT
TGGCGGGGATCCAGAAAACATCACTGTATTTGGTAACAGTAGTGGTGCTGTGTGCGtgcatttattaatg
ttatcaCCGCTATCTAAAGGTCTTTTTCACAAAGCTATTCTTCAAAGCACTATAAGTACGTGCATTTCGT
CAATAAAAGAGACTCAGCAAGAAGTAATCCCGTTTAAACTTGCCTCATTACTTGGCATTGATTCCAAGGA
CTCCGAAGAAATCGTAGAGTTTCTTCGAAAGATACCCGCTGACCAAATCGTCAATGCGCAATGGCAATTT
ATACCTCTAAAGgAAAGGTACGGCATGAATCTACCATTTACACCCGTGGTTGACAGCGACGTAAAAAAAC
CTTTGTTTCCACGTCCTCTGTATCAGTTGcttaatgatgataatgatatacCAATCATAGTTGGTAATAC
ATCTCatgaatatatattccatCTTGACAGTATTGAACCTGGTAAATACCTCATAAATTGGATTCATGTC
tttaaacattataatattaacataccTCTGACGGAGCGCATTAAGCAATGgtattttaatggaaaaccAT
GTACTAAAAACAGTGTCTCCTCAATCATACAATGCATGAGTGATATTTATCTGAACATACCTATAATAGA
ATTCGTAAATAgccgaagaaaaaggaaagaggcaGTGACATACTTTTATAAGTTTTCATATGTCGGTAAT
CAGACAACTACTAAGCAAATTATGCTGGGAAACAAAGTAATCATGTATGGTAATTCGGCTCATGGTGATG
AGATATCACATCTATTTTACACACCTCAAAGTGTTAATGATCCTCAACCACCTGCTATAGAAGCTATCAC
AAGTATGTGGacgaattttgcaaagacagGGTAG
>Cbir.Est18
ATCTCATTTAAACTTGCCTCAGTACTTGGCAATGATTCCAAGGACCCCGAAGAAATCATAGAGTTTCTTC
GAAAGATACCCGCTGACCAGATCGTCAAAGCGCAATATCGATTTCTTACTCGAAAGgATATGTACAGCTT
TAATCTACCATTAACACCCGTGATTGACAGTGACGTAAAAAAACCTTTGTTTCCACGTCCTATTCATCAG
TTGCtcaatgatgataatgatatacCAATCATAGTTGGTTATACTACTCATGAATATATACTTTATCTTG
ACGattttagtgaaaaaaatttgaaaatgctCTACGAAGACTTACCGAATCATTTACAAGACCCGGTAAA
AACAGCGCAGCTGATGAAGCGCATTAAGCAATGgtattttaatggaaaaccGTGTACTGGAAACAGTGTC
CTATTCATCATACAATGCATGGATGCTATTTATCTGAACATACCTGTAATAGAATTCATAAATAgccgaa
gaaaaaggaaagaggcaGTGACATACTTTTATAAGTTTTCATATGTCGGTAATCAGACAACTACTAAGCA
AATTATGCTGGGAAACAAATTGGCCATGATTGGAGCGGCTCATGATGATGAGTTATCATATCTGTTTTAC
ATACCTATTTATAAAGTTAATGATCCTAAACCACCGGCCATAGGCACAAAAGatcgaaaagtattagaaG
CCCTTACAAGTATGTGGACGAATTTTGCGAAGACAGGAAATCCAACGTCTGTCATTGATCAAAATGTAAC
TACCACTTGGTTGCCAGCAACAGCAGATGCCttgaattatttagaaatcAACGATGCTTTACAATGTGCA
AAGATTACAGattatactaatatatttcaagaatcTGATTAG
>Cbir.Est28
CTAGATCTATCAACTGAAACGGTGATCGGTGACGAAGACTGCCTTTATCTTAACGTTTATGTACCACGTA
TTATGGTGTGGATTCATGGTGGAGGATATTTTTATGGTTCAGGCTCTGATGGTAATCACCGACCTGATTA
TCTTTTGGCAAAAGAAGTCATTGTAGTGTCCATAAACTACAGACTCGGTGCTTTTGGTTTCTTAAAGCTC
GGTCATGAAACAGTAAGCGGAAACCAAGGTCTGAAAGATCAGACTGCCGCGCTGAAATgggtaaaagaaa
atattcacgtATTCGGCGGAGATCCAGAAAATATCACTGTATTTGGTAACAGTACTGGTGCTGTGAGCGT
GCATTTACTAATGTTATCACCGCTATCTAAAGGTCTTTTTCATAAAGCTATTCTTCAAAGCGGTACATTG
GTCTCGTTTGAACTTTCCTCATTACTTGGTAATGATTCCAAGGACCCCGAAGAAATCGTAGAGTTTCTTC
GTACGATACCCGCTGATAAAATCGTCAAAGTAATTTGCGTTTTACACATATTTTCATACTTAGAGTATCA
TGTgagaaatgcaagaaatttacAAGATCCGGTAAAAATGGCGCAGCTGATGGAACGCATCAAGCAATGg
tattttaatggaaaaccATGTACTGAAAACAGTATCCTGTCCATCATACAATGTATgagtgatatttata
taaatatacctaCTACAGAATTCGTAAATAGccgaaggaagaagaaagaggcaGTGACATACTTTTATAA
GTTTTCTTATGTCGGTAGTCAGATAACTACTAAACATATGCTGGGACGAGCGGCTCATGATGATGAGTCA
TCATATCTGTTTTACATACctaaatataaagttaatgATCCTCAACCACCGGTCATAGGCACAAGAGATC
GGAAAGTAGTAGAAGCTCTCACAAGTATGTGGACGAATTTTGCGAAGAGTGGGTACGTTTAA
>Cbir.Est27
AACGGGGACGACTTTTGCGGCCGGCAGGTGCTGGTGGTGACGGTGGCGTATCGATTAAACATCCTGGGAT
TCTTCACGACAACGGACACCGAGGCGGCCGGCAATTACGGTATGTTCGATCAGATCGCTGCTCTTGACTG
GATAAAGCAAAACATCAAACACTTCAACGGCGCGCCTGGGAACATCGTCATCTACGGCCACAATTCCGGC
GCTATAAGCGTGGGTCTGCACATGCTGAGTCCGCTCAGTCGCGGCAAGTTCAACAAGGCGATCGCCATGA
GCGGTGACGCCATTGGCTCCGTTGGTTCGCCGGAAACGGAACTGCCGGTTGTGGATCTCATAGCTGACAA
GTTCGGCTGCTACCGACGGCCAACCAGCGCGCTGATGGAATGCCTGCGTCGGCTTCCGGCTGATTTTCTA
GTCAAGCACTCCTCCGACATTGAGACCTGGGGCCCAATCGTCGATGCCCAGATGAACAATGAGACGGAAC
CCTTTCTCTCGCAGCCTCCGAGAGACATCTTGGAAAGCGGTAATTGCCAAAATTCGTGA
