# Supplementary material for: Molecular evolution of juvenile hormone esterase-like proteins in a socially exchanged fluid
Source: Sci Rep. 2018 Dec 13;8:17830. doi: 10.1038/s41598-018-36048-1 (PMC6293014; doi:10.1038/s41598-018-36048-1)
Supplement: Supplementary file 2 — Supplementary File 1 [file 41598_2018_36048_MOESM2_ESM.zip › our-gene-annotations/having-genomic-sequences-as-refrences/Cbir.Ests-Prot.faa]

>Cbir.Est16
ASWDGIRNASENGVCSQLDLLTQTVIGDEDCLYLNVYVPCSIHGTMRNPVMIWIHGGMYLIGSCTDVRPD
YLLAKEVIVVSINYRLGAFGKTYSFKSVDGLKDQIAALKWVRENIQAFGGDPETITIFGNSAMSANLLML
SPLSKGILNML*
>Cbir.Est19
MIFILTGLFHKAILQSGVSTCHWAIKETQQEVISFKLASFLGNDSKDPEEIVEFLRTIPTDEIVKAHQIL
TLEDMNPYFLPMIDNDVKRPLFPRSIHQLLNDDNDIPIIIGYTSHIYYFLKMLPNHLRRVGNLQDLIQIS
QLTERIKQWYFNGKPCTENNVPSIIQCISDIYIVDPKYITYMNIPTTEFVNSRRKKKGAVTYFYKFSYIG
DQTTTKHIMLDDKVPMTGAAHDDESSYLFYIPKYKVNDPQLPAVGTRDRKVLEALTSMWTNFAKIGNPTP
AGDQNVTTTWLPATADALNYLEINDALQCAKITHYTIYFKNLISKHHKL*
>Cbir.Est11
MSGSYYSTMNQPVVTVKQGKLQGVLQENVLGSHYFAFKGIPFAASPVGKLRFQDPKPPASWDGIRNASEN
GNVCSQLDLSTETVIGDEDCLYLNVYVPRSIYGTTRIPVMVWIHGGGYLIGSGSDINRRPDYLLAKEVIV
VFINYRLGVFGFLKLGHETANGNQGLKDQIAALKWVRENIQVFGGDLENITIFGNSAGAASTHLLMLSPL
SKGLFHKAILQSGISTCIWAIKETQQEMISFKLASLLGNDSKDPEEIVEFLRTIPADEINMLFIQDVYGM
NLQFIPVIDNEVKRPLFAHPIHQLLNDDNDIPIIVGCTSHEYSIFFLDGINSIGNLQDPVKIAQLTERAK
QWYFNGKPCTENSVPSIIQCMSDIYMNIPTTEFVNSRRKKKEAVTYFYKFSYIGDQTTTKQMMVGHKLRM
TGNSAHEDELSYLFYIPTYKVNDPQPPAIEALTNMWTNFAKTG*
>Cbir.Est14
MRAMSGNYYSTMNRPIVTVKQGKLQGIPFAAPPVGKLRFQDPEPPASWNGIRNASENGNMCLQLDVSTET
VIGDEDCLYLNVYVRRTIYGTTRIPVMVWIHGGGYLFGSGFLKFGHETESGNQGLKDQITALKWYVGDPL
NITMFGNSSGAPSLFHKAILQSSVKMPLLKLASVLGNNSKDPEEVIEFL*
>Cbir.Est4
MSDHPNDLLIRLSYILIIVFNACLINASPTVHIKNGTLMGLTMRTRLGKELAGYRGIPYALPPLGPLRFK
APEPAAAWSGVRKAVEDAEICVQRNIYTYQEKIVGSEDCLYLNVYSPLQPEGEPKKRYPVMIWFHGGGWI
TGAGHSEFYGPKFLLDHDVVLVTINYRLGPLGFLSTEDMACPGNLGLKDQQQAMRWVQENIDHFGASVHY
HMINPVSQDFFHRAISQSGTVYCPWTLAPPGSAKRKAEQVGRLLNCDTESSEQLIECLRKKSATDLIGTD
RSFQVYGYCPMIPFKPVIEPDHPGAFIVENPIISMHKGNMADIPWMTGVTSEEGSLKVAGIYGRDQGKHV
RTLHNEFMDVAPLSLMYEEWYNITDKSFRDVITKTIRKYYFGHNTIDESDDSRFKVIKMYSDAWFNHGAH
IAVQDFIVNQSSPIYYYYFTYNGSISFSTIFGDDTKSYGVAHADELQYLFPVGEQLFKSTPLSEEDHHMI
DVMTTLWTNFAKFGNPTPKVTDLIPVKWISVKTPSSPEYLTIGNSREISMAKSLNWYNMMFWNNIVEQIN
LYTKVFKDEL*
>Cbir.Est5
MAVGREYWCERQYANGRTMLMRLLIVLLCLGLTVHANLDEPAPRVKTPLGALKGHYQLSQNGKKYEAYEG
IPYALPPIGKLRFKPPRQIPAWIGELSATKLSSPCIQYTQLPYDPAEKVEGSEDCLYLNIYVPVREKTVN
RAPMPVFFWIHGGAFQFGSSTLYGGKHLLDHDVIFVTINYRLGPMGFLSTEDEIVPGNMGLKDQSMALRW
ISDNIEWFGGDPKKITLVGVSAGGASVHYHYLSKLSAGLFQGGISVSGTAFDCWTQTENPLEKAKKLSVL
MGCPTINSREMIRCLRYRPARAIVQAVGEFMPFMYNPFTPFGPVPEKMSDAPFIDRTPAEIISSGEVQDV
PWITGVVSEEGLYPVAEFIAMDDKLKELNDNWDVLGPQFLDFNYTIPREKHVETARLIRQHYLGTKPIDR
HSTVELVQMAGDRFFVVDSEKAARMQAKMNKNPVWYYYYSYRAAQSLSSSLAGNTDNVNYGVCHGDDVFL
VIDTPYIDATTTQKDLDMQKILIDIWVSFAKHGVPNETAINWPKLDPSQKELYYLHIASPTEITMETNAD
FGQKNFWNSIDFNENKVQQSTTKTEL*
>Cbir.Est3
MQRQYPKSPNAHYNAPTLCLNERIWWWCTCTLVLLFMVTGGLGDYPVTNTKWGFIRGKWSWTVRNQTVAN
FLGIPYALPPVGNLRFKSPQRWNRVWMTDYDATFDREKCVQWDRYKSEIVGNEDCLYLNIFVPYVSKKLS
VMVMVHGGGYNTGSSDSKLLAPDYLLDQKVILVTMNYRLNALGFFSTTNKISPGNYGLKDIQMALKWIQE
NIHSFKGNPRSVTLMGHSAGAGATHLLALSNKTEGLFHRYILHSGSALGSWTYHPTRTYRQYCLELARRV
GCLPKIDDDIIMSNETTNETSVENYIADNDEDMMKCMTRINAREIIRMANSFVNNPMCVFGPTLEDDSED
AVVTMPPLQIMKAGLFRDIPAIIQVVQDEGLLKSLEYLPPLLEYEPTIFNMSVLAGSIKDFYFKGNIMLN
FKSNITDVLSDAVLIWPIYQALQYQLKKGNSSIYLSFFAYEGTFSYTFSSGIPIHYGISHGDDLNYLFPI
LNNKHQDQLLHNTENDIAMINIMTEMWTNFAKEGVPRAWQIPAWPDYRDHHEFMRFGIDISPDIVVQTDF
LSNRMEFWEKLSANMSAESIEHDSFPLNPPPNTPPDAIASANVVGLTTHFLSLIIIFCFVYK*
>Cbir.Est23
MEELHAGVPYYRPITVAELPLLSGSRGLEAPYAVMVYVHGESFEWGSGNLYDGSVLAMITLNYRLGILGF
LRTRPFPDRTNGSDITMGLRWVRENIGAFGGDPTRVTLMGHDTGAALVNLLLLAPYSKGKRKKLVKQLAL
IFDYLSISSACMCLFNRSE*
>Cbir.Est7
MDIHVQEGGLIGVIDENVYGKKYIAFRGIPYAQPPVGALRFKNPVPMEPWTGYRDASKYGNICIQQDMFS
SEIIGDEDCLFLNVYTTDMKPHKKRSVMVWIHGGGYVVGMGDESLYGPDHIVQKDVVLVTLNYRLGALGF
LNLDDEVAAGNQGLQDVILALRWVQKNIAAFGGDPKDVTIFGESAGGGIVSLLTLSPLAEGLFHKAIAQS
GVALNPWALYEWSKPTENNGFLLTKKLGKTTTDPKVAYEFLKTVEARKFVEYMNSLPELVPDLPFAPTVD
TKSASPVFPEHPQILLQRNGIKVPFLLGCNGREGSFLLQGKFYGNITKKLFEEVNADFSKAIPSKLLPTL
PVTPGELKAYYFGKKPVSEETFSSYVDFVGDAVFYQGITKLADIQSQRTGKPTYFYYFTYDNEAALYRKI
LNVDIPGTVHTAELGYLFHPHVIKYLGLSPIAPGSEDYKMINRLVQMWTDFAKTGDPTPAITELTPVKWT
PLKPGDVLDVLNIDTKPEMKTFRKGKERWNWENIKNKQ*
>Cbir.Est15
MPPIDNRRWQHAQSLTRIEHCWNGTYLAHNSSENCWQRETSGRIDGVEDCLYLDVFTPAVRYDSPLPVVV
MIGAETLSGGSPGIMQPSAKLARVRDIVFVRPNFRLGVFGFLAAEPLSRTSGNYGLSDIIMALQWVQLNI
ENFGGNRTSVTLWGHRAGGTLVTTLIGSRRAKGLFSQVWISSGNLDKSEELSKSFLDSIRCSNAACLRSK
SAEELMDVAEMWHMGNVGLPMMREAASTKGKRHEWLVLDGTILQVHVGQILGNETKLPVKIVMGTTAHSG
TPPRYLSPNVTLNATQVAQIVRESLIGTSGLTDEALR*
>Cbir.Est9
MWNPNTNISEDCLYLNIWVPQKVRSEPPPYPGNGDGMAMLVWIYGGGFMSGTATLDVYDADIMAVASNYR
VGAFGFLYLNHEEAPGNMGLWDQALALRWLRDNARVFGGDPNLITIFGESAGGSSVSLHLISPVTRGLVR
RGILQSGTLNAPWSYMTGEKANEVARVLVDDCGCNSTMLQENPNRVMACMRSVDAKTLSVQQWNSYWGIL
GFPSAPTIDGVFLPKDPLELVRDADFEETEILIGNNENEGREYGACRLVSAGACDVNEYLFYGGIIVDCL
WPCG*
>Cbir.Est1
MDKKRVEVRVREGRLSGTVEEAVFGDPYIAFRGIPYAKPPVGELRFKDPLPSKPWSGVRDASKHGNIPIQ
RDPITRELIGDEDCLFLNVYTKNIKPCQKRATMVWIYGGGYTMGSGDMSFYGPDYIIQWDVVLVTLNYRL
GVLGFLNLDNEVAPGNQGMKDVVMALKWVQRNISKFGGDPGNVTIFGESAGGAITHFLSVSPLTKGLFHK
AISQSGVAINPWAFNEWTSLLFAEKLGKVTTDPKIACEFLKSIDAKELIKTEQIFLSENKNLAIAFAPSP
DSDMPNPFFPKHCGVQVPFLLGFNSCEGSFLVSSNTFGNLSKNTIQQIDSDFKRAILSKVLPTLPLIPIT
VQELRSLYFGDKAVSEETLDIYADFLGDQYFCRGIMKIADIQVNRGNSCKATYLYKFSYDSDESFMKKVM
NIQIPGAPHAAELFYLFCPHIMKELGMPLFERDSKEYMMMKCFTRMWTDFAKTGNPTPAVTDLTPGNVYD
YLNIDTQTRMEIFHKGQQRWDWENVRHKL*
>Cbir.Est2
MPEPADNWEGTYDATYHQQEMKGNEDCLYINVYTSVLDKEARKAVMVWFHGGSFNGGFGDDLFYGPDFLV
EKNVVLVTLNYRLGPIGFLNTGDQNAPGNAGLKDQVMALKWVKDNIHYFGGCPNRVTIFGEDAGASSNTM
NGRFAAFLPSVEVDLGQEIFLPADPWTLLKTGKIADVPVMAGITTDESAFFVQSNHYLYRNIDQMNENFE
DFLPDDLNITDAAHKNRLGENLKSFYFGDKSISTETTKEFMMASVAHGDEMTYEFYSDMLKNIPMTQIFT
TLLTNFAKDGNPTSKLDEFVDVNWEPRGSEDNYLNINQELKMEQGLLQDRKDFWMNLYKNILG*
>Cbir.Est25
FYSGSATLDTLVSEENVILVSMQYRVASLGFLYFGTPDVPGNAGLFDQMMALQWVRDNIAAFGGNPDNVT
LFGESAGAVSVSMHLLSPLSRSVSVDIGRVC*
>Cbir.Est6
MTSPILALLGLILSSRIVRTKYGELSGVIGVEVFRGVPYASPPIGSLRFMPPVSGVADKFGPVCPQKLPE
LSDKMPKGRSEDCLYLNIYAPVQGKFLIIYVDSSTLKSRRFKRIDV*
>Cbir.Est22
MAEGGRKHPVLLYIHGESYDWGSGNPYDVIVTMNYRLGVLGFLNANVSVANYGLMDQIAALHWVQQHIAL
FGGDPDNVTLMGQGTGAACVHFLAISPTVIRGK*
>Cbir.Est21
MKRLFAILLGVVAILADHPAGEQCEVAAPIGRIRGSTLTSRLGKKIYSFRGVRYAEPPTGQQRFQVATPA
ADWSDVFDATQEGPACPAINAQNIMEDCLRLNVYTTKLPSANNPVKRPVLVFFHPGGFYVFSGQSSNFGP
QYLLDKDIVLVTVNYRLATLGFLSTGDSKAPGNLGLKDQVVALQWIQRNIAAFGGDPDNVTISGYSVGGL
SVMLHMVSPMSTGLFHRAIMMSGSTMLEPFPTDQLHLAKKQAELLDCPTDTTGAMLVCLNSKPVENFTNT
IPKFFSIADSVIIFPQHRVARLIAENGDQPVYLYKFSYQGRYSFAMWNDTTPYGVVHHDDLQYLFFMSIP
TVELMTSVWSNFAETGQPVPPTLANKVTWEPYVSATDNYLDITKEPKMKNGLYPDRMQRWESLFPLNPIQ
KDV*
>Cbir.Est17
RVSTLQFSCSSATMKKLLVILFSVVAALADNNIADEQYEVTAPIGRIRGSTLTSRLGKKIYSFRAVRYAE
PPTGQRRFQLPSANDPVKRPVMVFFHPGAFYVFSAQSSTFGPQYLLDKDIVLVTVNYRLASLGFLSTGDS
KAPGNLGLKDQVEALRWVQRNIAAFGGDPSSVTVCGYSAGGMSVMLHMGLFHRAIMMSGSVPVEPLPSNQ
LHLAKKQAELLNCTTDSTDAMLDCLKSKPVENFTSTISNFFVSHRSLYFRVRISLEPEIHGVERFLSEQP
NDLIKQGNFHKVPLIAGITKDEFGGLGNDSILEELNHDWYRLAPITYMYERDTPRSRHISTELRQFYFGN
KMLGPDTYDVTLFAEYSDHPVYYYMFSHQGRYGFSMWNETTPYGVVHHDDLQYLFYMSVQFPLFKNDDPE
IPAVELMTSMWFNFVHTGQPVPPALANKVTWNHYVPAADNYLEITKEPKMKNGLYPDRMQKWESLFPFNS
VPNKLA*
>Cbir.Est20
ETQQEVISFKLASLLGNDSKDPEEIVEFLRTIPADEIVKAQHQILTLEGYMNPHFLPMIDNDVKRPLFPH
PIHQLVNDDNDIPIIVDYTSHECLLFLTDSSENHLNMIYEYELPNHVRRVGNLQDPVKISQLTERVKQWY
FNGKPCTENSVPSIIQCMSDFYMNIPTTEFVNSRRKKKGAVTYFYKFSYIGDQTTTKHIMMDDKVPMTDN
LYKVNDPQPPAIGTRDRKVVEALTSMWTNFVKSGNPTPASDQNVTATWLPATADALNYLEINDALQCARI
TDYTNIFQESD*
>Cbir.Est10
FLNVFTPALPDSGDGYPVLIWIHGGGFRRGSKMVVVSIQYRLGTLGFLSTGTPELPGNNGMFDMILAVDW
VKDYIQFFGGNPNKVVAFGHGTGASSAMMLSLSKFCLSNYT*
>Cbir.Est26
MFYIHGGEFTHGASNLFPAHILSAFYNVVVVSINYRLGALGFLSTGDENSPGNYGILDQAMALRWVYDNI
AAFNGNPEAITLFGPGAGAASAGLLMVAPR*
>Cbir.Est8
MNRPIVTVKQGKLQGILQENVLGSHYVAFKGIPFAAPPVGELRFKDPEPPASWDGIRDASENGGDVCSQL
DPFTKTVIGGEDCLYLNLYGTTRNPVMVWIHGGAYLVGSGNDILYRPDYLLAKGVILVCVNYRLGAFGFL
NLGHETASGNQGLKDQIAALKWVRENIRVFGGDPGNITVFGISAGGACAHLLTLSPVSKDLFHKAIFQSG
ISTCTWAIEENQPEANSFKLASILGNDSKDPETVVEFLRTVPAEKIAEAQYQVLTEARVSNVPFTPTIDK
KAKRPVLPRPLHQLLDEDNDIPIILGHTSHEYLMFLKGKITVKTIYGNIPLMQLTEHVKQWYFNDKPCTE
NSFPFIIQFLGDIFFVNRRRKRKQAPTYLYTFSYIGSQITSTNCSFANFVILVFIKLAFSLGASHADDTS
YLFYKTKCKINDSKPPAVGTKDRKVMEALTSMWANFAKTGNPTPVVDQNVSTIWLPATADAFNYLEINDA
LQCATITDYTNIFQEVK*
>Cbir.Est24
MRAMSGSYYYSTMNQPVVTVKQGKLQGVLQENVLGVSHYLAFKGIPFAAPPVGKLRFQDPKPPASWDGIR
NASENGNVSLQLDLLTETVIGDEDCLYLNVYVPCSIHGTMRNPVMIWIHGGAYLIGTGSDVNQRPDYLLT
KEVIVVSINYRLGALGFLKLGHETTSGNQGLKDQIAALKWVRENIQVFGGDPANITVFANSAGAASTHLL
MLSPLSKGLFHKAIFHSGISTASWAITETQQEMISFKLASLLGNDSKNPEEIIEFLRTIPADEIVKAQGQ
CQFLTPKDKYGFNLQFSPVIDNDVKKPLFPCPLHQLLNDDNDIPIIVGYTTHEYILFLDGIKNLTERAKQ
WYFNGKSCTKNSVSSIIQCMSDIYMNIPIIELVNSRRKRKEAVTYFYKFSYIGGAAHDDELSYLFYMPKY
KVNDPKPPAIGTKDRKVLEALTSMWTNFAKTG*
>Cbir.Est13
MRAMLGSYYSTMDRPVVTVKQGKLQGVLQENVLDGSHYVAFKGIPFAAPPVGKLRFQDPKPPAAWDGIRD
ASENGNVSLQKDLLTKTVIGDEDCLYLNVYVPHSIYGTTRIPVMVWVHGGGNLLGSGSDINQQPDYLLAK
EVIVVLITYRLGALGFLKLSHETTSGNQGLKDQIAALKWLRENIQVFGGDPENITVFGSSSGAACVHLLM
LSPLSKGLFHKAILQSTTSTSSSAIKETQQEVTSFKLASILGNDSKDSEEIVEFLRKIPADQIVNVQWHF
ISLKERYGMNLPFTPVVDSDVKIPLFPRPLYQLLNDDNDIPIIVGNTSHEYIFHLDSIEPGKYLINWIHV
FKH*
>Cbir.Est12
MRAMLGSYYSTMDRPVVTVKQGKLQGVLEENVLDGSHYFAFKGIPFAAPPVGKLRFQDPKPPAAWDGIRD
ASENGNISLQIDLLTKTVIGDEDCLYLNVYVPHSIYGTTRIPVMVWVHGGGNLLGSGSDINQQPDYLLAK
EVIVVLITYRLGALGFLKLGHETACGNQGLKDQIAALKWLRENIQVFGGDPENITVFGNSSGAVCVHLLM
LSPLSKGLFHKAILQSTISTCISSIKETQQEVIPFKLASLLGIDSKDSEEIVEFLRKIPADQIVNAQWQF
IPLKERYGMNLPFTPVVDSDVKKPLFPRPLYQLLNDDNDIPIIVGNTSHEYIFHLDSIEPGKYLINWIHV
FKHYNINIPLTERIKQWYFNGKPCTKNSVSSIIQCMSDIYLNIPIIEFVNSRRKRKEAVTYFYKFSYVGN
QTTTKQIMLGNKVIMYGNSAHGDEISHLFYTPQSVNDPQPPAIEAITSMWTNFAKTG*
>Cbir.Est18
ISFKLASVLGNDSKDPEEIIEFLRKIPADQIVKAQYRFLTRKDMYSFNLPLTPVIDSDVKKPLFPRPIHQ
LLNDDNDIPIIVGYTTHEYILYLDDFSEKNLKMLYEDLPNHLQDPVKTAQLMKRIKQWYFNGKPCTGNSV
LFIIQCMDAIYLNIPVIEFINSRRKRKEAVTYFYKFSYVGNQTTTKQIMLGNKLAMIGAAHDDELSYLFY
IPIYKVNDPKPPAIGTKDRKVLEALTSMWTNFAKTGNPTSVIDQNVTTTWLPATADALNYLEINDALQCA
KITDYTNIFQESD*
>Cbir.Est28
LDLSTETVIGDEDCLYLNVYVPRIMVWIHGGGYFYGSGSDGNHRPDYLLAKEVIVVSINYRLGAFGFLKL
GHETVSGNQGLKDQTAALKWVKENIHVFGGDPENITVFGNSTGAVSVHLLMLSPLSKGLFHKAILQSGTL
VSFELSSLLGNDSKDPEEIVEFLRTIPADKIVKVICVLHIFSYLEYHVRNARNLQDPVKMAQLMERIKQW
YFNGKPCTENSILSIIQCMSDIYINIPTTEFVNSRRKKKEAVTYFYKFSYVGSQITTKHMLGRAAHDDES
SYLFYIPKYKVNDPQPPVIGTRDRKVVEALTSMWTNFAKSGYV*
>Cbir.Est27
NGDDFCGRQVLVVTVAYRLNILGFFTTTDTEAAGNYGMFDQIAALDWIKQNIKHFNGAPGNIVIYGHNSG
AISVGLHMLSPLSRGKFNKAIAMSGDAIGSVGSPETELPVVDLIADKFGCYRRPTSALMECLRRLPADFL
VKHSSDIETWGPIVDAQMNNETEPFLSQPPRDILESGNCQNS*
