# Supplementary material for: Molecular evolution of juvenile hormone esterase-like proteins in a socially exchanged fluid
Source: Sci Rep. 2018 Dec 13;8:17830. doi: 10.1038/s41598-018-36048-1 (PMC6293014; doi:10.1038/s41598-018-36048-1)
Supplement: Supplementary file 2 — Supplementary File 1 [file 41598_2018_36048_MOESM2_ESM.zip › our-gene-annotations/having-genomic-sequences-as-refrences/Cflo-Ests.gff]

##gff-version 3
Cflo_gn3.3_scaffold232	genBlastG	mRNA	683577	688076	99.7753	-	.	ID=Cflo.Est1;Name=Cflo.Est1;Alias=Amel.VCE6_gi|571578423|ref|XP_006572393.1|-R1-1-A1
Cflo_gn3.3_scaffold232	genBlastG	CDS	683577	683886	.	-	2	ID=Cflo.Est1-E9;Parent=Cflo.Est1
Cflo_gn3.3_scaffold232	genBlastG	CDS	684154	684295	.	-	1	ID=Cflo.Est1-E8;Parent=Cflo.Est1
Cflo_gn3.3_scaffold232	genBlastG	CDS	684657	684781	.	-	2	ID=Cflo.Est1-E7;Parent=Cflo.Est1
Cflo_gn3.3_scaffold232	genBlastG	CDS	684831	685020	.	-	0	ID=Cflo.Est1-E6;Parent=Cflo.Est1
Cflo_gn3.3_scaffold232	genBlastG	CDS	685347	685502	.	-	0	ID=Cflo.Est1-E5;Parent=Cflo.Est1
Cflo_gn3.3_scaffold232	genBlastG	CDS	685587	685751	.	-	0	ID=Cflo.Est1-E4;Parent=Cflo.Est1
Cflo_gn3.3_scaffold232	genBlastG	CDS	685776	686090	.	-	2	ID=Cflo.Est1-E3;Parent=Cflo.Est1
Cflo_gn3.3_scaffold232	genBlastG	CDS	686181	686337	.	-	0	ID=Cflo.Est1-E2;Parent=Cflo.Est1
Cflo_gn3.3_scaffold232	genBlastG	CDS	687789	688076	.	-	0	ID=Cflo.Est1-E1;Parent=Cflo.Est1
Cflo_gn3.3_scaffold439	genBlastG	mRNA	1197913	1202968	253.536	+	.	ID=Cflo.Est10;Name=Cflo.Est10;Alias=Cflo.JHE_gi|752877681|ref|XP_011256286.1|-R1-1-A1
Cflo_gn3.3_scaffold439	genBlastG	CDS	1197913	1198053	.	+	0	ID=Cflo.Est10-E1;Parent=Cflo.Est10
Cflo_gn3.3_scaffold439	genBlastG	CDS	1199561	1199849	.	+	0	ID=Cflo.Est10-E2;Parent=Cflo.Est10
Cflo_gn3.3_scaffold439	genBlastG	CDS	1200227	1200412	.	+	2	ID=Cflo.Est10-E3;Parent=Cflo.Est10
Cflo_gn3.3_scaffold439	genBlastG	CDS	1200867	1201075	.	+	0	ID=Cflo.Est10-E4;Parent=Cflo.Est10
Cflo_gn3.3_scaffold439	genBlastG	CDS	1201176	1201344	.	+	1	ID=Cflo.Est10-E5;Parent=Cflo.Est10
Cflo_gn3.3_scaffold439	genBlastG	CDS	1201947	1202264	.	+	2	ID=Cflo.Est10-E6;Parent=Cflo.Est10
Cflo_gn3.3_scaffold439	genBlastG	CDS	1202586	1202730	.	+	0	ID=Cflo.Est10-E7;Parent=Cflo.Est10
Cflo_gn3.3_scaffold439	genBlastG	CDS	1202803	1202968	.	+	2	ID=Cflo.Est10-E8;Parent=Cflo.Est10
Cflo_gn3.3_scaffold439	genBlastG	mRNA	1192356	1196955	237.013	+	.	ID=Cflo.Est11;Name=Cflo.Est11;Alias=Cflo.JHE_gi|752877687|ref|XP_011256289.1|-R1-1-A1
Cflo_gn3.3_scaffold439	genBlastG	CDS	1192356	1192490	.	+	0	ID=Cflo.Est11-E1;Parent=Cflo.Est11
Cflo_gn3.3_scaffold439	genBlastG	CDS	1193789	1194077	.	+	0	ID=Cflo.Est11-E2;Parent=Cflo.Est11
Cflo_gn3.3_scaffold439	genBlastG	CDS	1194566	1194751	.	+	2	ID=Cflo.Est11-E3;Parent=Cflo.Est11
Cflo_gn3.3_scaffold439	genBlastG	CDS	1195209	1195417	.	+	0	ID=Cflo.Est11-E4;Parent=Cflo.Est11
Cflo_gn3.3_scaffold439	genBlastG	CDS	1195520	1195691	.	+	1	ID=Cflo.Est11-E5;Parent=Cflo.Est11
Cflo_gn3.3_scaffold439	genBlastG	CDS	1195977	1196294	.	+	2	ID=Cflo.Est11-E6;Parent=Cflo.Est11
Cflo_gn3.3_scaffold439	genBlastG	CDS	1196579	1196723	.	+	0	ID=Cflo.Est11-E7;Parent=Cflo.Est11
Cflo_gn3.3_scaffold439	genBlastG	CDS	1196796	1196955	.	+	2	ID=Cflo.Est11-E8;Parent=Cflo.Est11
Cflo_gn3.3_scaffold501	genBlastG	mRNA	489205	492105	273.508	+	.	ID=Cflo.Est12;Name=Cflo.Est12;Alias=Cflo.VCE6_gi|752868877|ref|XP_011251528.1|-R1-1-A1
Cflo_gn3.3_scaffold501	genBlastG	CDS	489205	489438	.	+	0	ID=Cflo.Est12-E1;Parent=Cflo.Est12
Cflo_gn3.3_scaffold501	genBlastG	CDS	489702	490005	.	+	0	ID=Cflo.Est12-E2;Parent=Cflo.Est12
Cflo_gn3.3_scaffold501	genBlastG	CDS	490418	490615	.	+	2	ID=Cflo.Est12-E3;Parent=Cflo.Est12
Cflo_gn3.3_scaffold501	genBlastG	CDS	490712	490890	.	+	0	ID=Cflo.Est12-E4;Parent=Cflo.Est12
Cflo_gn3.3_scaffold501	genBlastG	CDS	490981	491149	.	+	1	ID=Cflo.Est12-E5;Parent=Cflo.Est12
Cflo_gn3.3_scaffold501	genBlastG	CDS	491238	491573	.	+	2	ID=Cflo.Est12-E6;Parent=Cflo.Est12
Cflo_gn3.3_scaffold501	genBlastG	CDS	491677	491803	.	+	0	ID=Cflo.Est12-E7;Parent=Cflo.Est12
Cflo_gn3.3_scaffold501	genBlastG	CDS	491865	492105	.	+	2	ID=Cflo.Est12-E8;Parent=Cflo.Est12
Cflo_gn3.3_scaffold501	genBlastG	mRNA	483794	486532	232.949	+	.	ID=Cflo.Est13;Name=Cflo.Est13;Alias=Cflo.VCE6_gi|752868879|ref|XP_011251529.1|-R1-1-A1
Cflo_gn3.3_scaffold501	genBlastG	CDS	483794	484075	.	+	0	ID=Cflo.Est13-E1;Parent=Cflo.Est13
Cflo_gn3.3_scaffold501	genBlastG	CDS	484333	484636	.	+	0	ID=Cflo.Est13-E2;Parent=Cflo.Est13
Cflo_gn3.3_scaffold501	genBlastG	CDS	484898	485095	.	+	2	ID=Cflo.Est13-E3;Parent=Cflo.Est13
Cflo_gn3.3_scaffold501	genBlastG	CDS	485192	485359	.	+	0	ID=Cflo.Est13-E4;Parent=Cflo.Est13
Cflo_gn3.3_scaffold501	genBlastG	CDS	485402	485422	.	+	0	ID=Cflo.Est13-E5;Parent=Cflo.Est13
Cflo_gn3.3_scaffold501	genBlastG	CDS	485513	485632	.	+	0	ID=Cflo.Est13-E6;Parent=Cflo.Est13
Cflo_gn3.3_scaffold501	genBlastG	CDS	485715	486047	.	+	0	ID=Cflo.Est13-E7;Parent=Cflo.Est13
Cflo_gn3.3_scaffold501	genBlastG	CDS	486222	486255	.	+	0	ID=Cflo.Est13-E8;Parent=Cflo.Est13
Cflo_gn3.3_scaffold501	genBlastG	CDS	486340	486532	.	+	2	ID=Cflo.Est13-E9;Parent=Cflo.Est13
Cflo_gn3.3_scaffold2649	genBlastG	mRNA	249	2733	236.425	+	.	ID=Cflo.Est14;Name=Cflo.Est14;Alias=Cflo.VCE6_gi|752881823|ref|XP_011258534.1|-R1-1-A1
Cflo_gn3.3_scaffold2649	genBlastG	CDS	249	482	.	+	0	ID=Cflo.Est14-E1;Parent=Cflo.Est14
Cflo_gn3.3_scaffold2649	genBlastG	CDS	743	1046	.	+	0	ID=Cflo.Est14-E2;Parent=Cflo.Est14
Cflo_gn3.3_scaffold2649	genBlastG	CDS	1341	1538	.	+	2	ID=Cflo.Est14-E3;Parent=Cflo.Est14
Cflo_gn3.3_scaffold2649	genBlastG	CDS	1636	1823	.	+	0	ID=Cflo.Est14-E4;Parent=Cflo.Est14
Cflo_gn3.3_scaffold2649	genBlastG	CDS	1914	2082	.	+	1	ID=Cflo.Est14-E5;Parent=Cflo.Est14
Cflo_gn3.3_scaffold2649	genBlastG	CDS	2167	2502	.	+	2	ID=Cflo.Est14-E6;Parent=Cflo.Est14
Cflo_gn3.3_scaffold2649	genBlastG	CDS	2603	2733	.	+	0	ID=Cflo.Est14-E7;Parent=Cflo.Est14
Cflo_gn3.3_scaffold284	genBlastG	mRNA	397937	400628	264.755	-	.	ID=Cflo.Est15;Name=Cflo.Est15;Alias=Cflo.VCE6_gi|752883178|ref|XP_011259279.1|-R1-1-A1
Cflo_gn3.3_scaffold284	genBlastG	CDS	397937	398108	.	-	2	ID=Cflo.Est15-E8;Parent=Cflo.Est15
Cflo_gn3.3_scaffold284	genBlastG	CDS	398170	398296	.	-	0	ID=Cflo.Est15-E7;Parent=Cflo.Est15
Cflo_gn3.3_scaffold284	genBlastG	CDS	398401	398736	.	-	2	ID=Cflo.Est15-E6;Parent=Cflo.Est15
Cflo_gn3.3_scaffold284	genBlastG	CDS	398818	398986	.	-	1	ID=Cflo.Est15-E5;Parent=Cflo.Est15
Cflo_gn3.3_scaffold284	genBlastG	CDS	399076	399254	.	-	0	ID=Cflo.Est15-E4;Parent=Cflo.Est15
Cflo_gn3.3_scaffold284	genBlastG	CDS	399353	399550	.	-	2	ID=Cflo.Est15-E3;Parent=Cflo.Est15
Cflo_gn3.3_scaffold284	genBlastG	CDS	399865	400165	.	-	0	ID=Cflo.Est15-E2;Parent=Cflo.Est15
Cflo_gn3.3_scaffold284	genBlastG	CDS	400431	400628	.	-	0	ID=Cflo.Est15-E1;Parent=Cflo.Est15
Cflo_gn3.3_scaffold284	genBlastG	mRNA	392631	395304	270.211	-	.	ID=Cflo.Est16;Name=Cflo.Est16;Alias=Cflo.VCE6_gi|752883180|ref|XP_011259280.1|-R1-1-A1
Cflo_gn3.3_scaffold284	genBlastG	CDS	392631	392811	.	-	2	ID=Cflo.Est16-E8;Parent=Cflo.Est16
Cflo_gn3.3_scaffold284	genBlastG	CDS	392872	392998	.	-	0	ID=Cflo.Est16-E7;Parent=Cflo.Est16
Cflo_gn3.3_scaffold284	genBlastG	CDS	393102	393437	.	-	2	ID=Cflo.Est16-E6;Parent=Cflo.Est16
Cflo_gn3.3_scaffold284	genBlastG	CDS	393518	393686	.	-	1	ID=Cflo.Est16-E5;Parent=Cflo.Est16
Cflo_gn3.3_scaffold284	genBlastG	CDS	393782	393960	.	-	0	ID=Cflo.Est16-E4;Parent=Cflo.Est16
Cflo_gn3.3_scaffold284	genBlastG	CDS	394059	394256	.	-	2	ID=Cflo.Est16-E3;Parent=Cflo.Est16
Cflo_gn3.3_scaffold284	genBlastG	CDS	394549	394843	.	-	0	ID=Cflo.Est16-E2;Parent=Cflo.Est16
Cflo_gn3.3_scaffold284	genBlastG	CDS	395107	395304	.	-	0	ID=Cflo.Est16-E1;Parent=Cflo.Est16
Cflo_gn3.3_scaffold284	genBlastG	mRNA	386580	389153	270.978	-	.	ID=Cflo.Est17;Name=Cflo.Est17;Alias=Cflo.VCE6_gi|752883182|ref|XP_011259281.1|-R1-1-A1
Cflo_gn3.3_scaffold284	genBlastG	CDS	386580	386763	.	-	2	ID=Cflo.Est17-E8;Parent=Cflo.Est17
Cflo_gn3.3_scaffold284	genBlastG	CDS	386825	386951	.	-	0	ID=Cflo.Est17-E7;Parent=Cflo.Est17
Cflo_gn3.3_scaffold284	genBlastG	CDS	387055	387387	.	-	2	ID=Cflo.Est17-E6;Parent=Cflo.Est17
Cflo_gn3.3_scaffold284	genBlastG	CDS	387467	387635	.	-	1	ID=Cflo.Est17-E5;Parent=Cflo.Est17
Cflo_gn3.3_scaffold284	genBlastG	CDS	387726	387904	.	-	0	ID=Cflo.Est17-E4;Parent=Cflo.Est17
Cflo_gn3.3_scaffold284	genBlastG	CDS	388005	388202	.	-	2	ID=Cflo.Est17-E3;Parent=Cflo.Est17
Cflo_gn3.3_scaffold284	genBlastG	CDS	388373	388676	.	-	0	ID=Cflo.Est17-E2;Parent=Cflo.Est17
Cflo_gn3.3_scaffold284	genBlastG	CDS	388920	389153	.	-	0	ID=Cflo.Est17-E1;Parent=Cflo.Est17
Cflo_gn3.3_scaffold5400	genBlastG	mRNA	254	1062	89.2511	-	.	ID=Cflo.Est18;Name=Cflo.Est18;Alias=Cflo.VCE6_gi|752887086|ref|XP_011261403.1|-R1-1-A1
Cflo_gn3.3_scaffold5400	genBlastG	CDS	254	568	.	-	0	ID=Cflo.Est18-E2;Parent=Cflo.Est18
Cflo_gn3.3_scaffold5400	genBlastG	CDS	829	1062	.	-	0	ID=Cflo.Est18-E1;Parent=Cflo.Est18
Cflo_gn3.3_scaffold371	genBlastG	mRNA	252032	253144	30.9547	-	.	ID=Cflo.Est19;Name=Cflo.Est19;Alias=Cqui.JHE_CPIJ004066-PA.1-R1-1-A1
Cflo_gn3.3_scaffold371	genBlastG	CDS	252032	252281	.	-	1	ID=Cflo.Est19-E4;Parent=Cflo.Est19
Cflo_gn3.3_scaffold371	genBlastG	CDS	252324	252415	.	-	2	ID=Cflo.Est19-E3;Parent=Cflo.Est19
Cflo_gn3.3_scaffold371	genBlastG	CDS	252446	252653	.	-	1	ID=Cflo.Est19-E2;Parent=Cflo.Est19
Cflo_gn3.3_scaffold371	genBlastG	CDS	252669	253144	.	-	0	ID=Cflo.Est19-E1;Parent=Cflo.Est19
Cflo_gn3.3_scaffold2880	genBlastG	mRNA	1541	6329	29.7676	-	.	ID=Cflo.Est2;Name=Cflo.Est2;Alias=Cbir.VCE6_gi|759033945|ref|XP_011331225.1|-R8-8-A1
Cflo_gn3.3_scaffold2880	genBlastG	CDS	1541	2132	.	-	2	ID=Cflo.Est2-E6;Parent=Cflo.Est2
Cflo_gn3.3_scaffold2880	genBlastG	CDS	2241	2367	.	-	2	ID=Cflo.Est2-E5;Parent=Cflo.Est2
Cflo_gn3.3_scaffold2880	genBlastG	CDS	2544	2760	.	-	2	ID=Cflo.Est2-E4;Parent=Cflo.Est2
Cflo_gn3.3_scaffold2880	genBlastG	CDS	2782	3214	.	-	2	ID=Cflo.Est2-E3;Parent=Cflo.Est2
Cflo_gn3.3_scaffold2880	genBlastG	CDS	6076	6151	.	-	2	ID=Cflo.Est2-E2;Parent=Cflo.Est2
Cflo_gn3.3_scaffold2880	genBlastG	CDS	6185	6329	.	-	0	ID=Cflo.Est2-E1;Parent=Cflo.Est2
Cflo_gn3.3_scaffold155	genBlastG	mRNA	304575	304871	16.3671	-	.	ID=Cflo.Est20;Name=Cflo.Est20;Alias=Hsal.JHE_gi|749735133|ref|XP_011153719.1|-R8-8-A1
Cflo_gn3.3_scaffold155	genBlastG	CDS	304575	304783	.	-	2	ID=Cflo.Est20-E2;Parent=Cflo.Est20
Cflo_gn3.3_scaffold155	genBlastG	CDS	304811	304871	.	-	0	ID=Cflo.Est20-E1;Parent=Cflo.Est20
Cflo_gn3.3_scaffold1403	genBlastG	mRNA	11504	13730	87.6468	+	.	ID=Cflo.Est21;Name=Cflo.Est21;Alias=Hsal.VCE6_gi|749799037|ref|XP_011153046.1|-R1-1-A1
Cflo_gn3.3_scaffold1403	genBlastG	CDS	11504	11638	.	+	0	ID=Cflo.Est21-E1;Parent=Cflo.Est21
Cflo_gn3.3_scaffold1403	genBlastG	CDS	11758	11818	.	+	0	ID=Cflo.Est21-E2;Parent=Cflo.Est21
Cflo_gn3.3_scaffold1403	genBlastG	CDS	11849	12062	.	+	2	ID=Cflo.Est21-E3;Parent=Cflo.Est21
Cflo_gn3.3_scaffold1403	genBlastG	CDS	12133	12383	.	+	2	ID=Cflo.Est21-E4;Parent=Cflo.Est21
Cflo_gn3.3_scaffold1403	genBlastG	CDS	12471	12655	.	+	1	ID=Cflo.Est21-E5;Parent=Cflo.Est21
Cflo_gn3.3_scaffold1403	genBlastG	CDS	12826	12982	.	+	1	ID=Cflo.Est21-E6;Parent=Cflo.Est21
Cflo_gn3.3_scaffold1403	genBlastG	CDS	13135	13157	.	+	2	ID=Cflo.Est21-E7;Parent=Cflo.Est21
Cflo_gn3.3_scaffold1403	genBlastG	CDS	13179	13346	.	+	1	ID=Cflo.Est21-E8;Parent=Cflo.Est21
Cflo_gn3.3_scaffold1403	genBlastG	CDS	13371	13458	.	+	0	ID=Cflo.Est21-E9;Parent=Cflo.Est21
Cflo_gn3.3_scaffold1403	genBlastG	CDS	13582	13730	.	+	2	ID=Cflo.Est21E10;Parent=Cflo.Est21
Cflo_gn3.3_scaffold861	genBlastG	mRNA	196720	200307	79.9509	-	.	ID=Cflo.Est22;Name=Cflo.Est22;Alias=Lhum.VCE6_XP_012216778.1-R2-2-A1
Cflo_gn3.3_scaffold861	genBlastG	CDS	196720	196780	.	-	2	ID=Cflo.Est22-E8;Parent=Cflo.Est22
Cflo_gn3.3_scaffold861	genBlastG	CDS	196799	197015	.	-	1	ID=Cflo.Est22-E7;Parent=Cflo.Est22
Cflo_gn3.3_scaffold861	genBlastG	CDS	197442	197581	.	-	1	ID=Cflo.Est22-E6;Parent=Cflo.Est22
Cflo_gn3.3_scaffold861	genBlastG	CDS	197716	197942	.	-	1	ID=Cflo.Est22-E5;Parent=Cflo.Est22
Cflo_gn3.3_scaffold861	genBlastG	CDS	198104	198441	.	-	1	ID=Cflo.Est22-E4;Parent=Cflo.Est22
Cflo_gn3.3_scaffold861	genBlastG	CDS	198626	198756	.	-	1	ID=Cflo.Est22-E3;Parent=Cflo.Est22
Cflo_gn3.3_scaffold861	genBlastG	CDS	198839	198981	.	-	0	ID=Cflo.Est22-E2;Parent=Cflo.Est22
Cflo_gn3.3_scaffold861	genBlastG	CDS	200128	200307	.	-	0	ID=Cflo.Est22-E1;Parent=Cflo.Est22
Cflo_gn3.3_scaffold861	genBlastG	mRNA	203129	206117	50.5957	-	.	ID=Cflo.Est23;Name=Cflo.Est23;Alias=Nvit.VCE6_gi|1032727451|ref|XP_001599255.3|-R3-3-A1
Cflo_gn3.3_scaffold861	genBlastG	CDS	203129	203362	.	-	1	ID=Cflo.Est23-E7;Parent=Cflo.Est23
Cflo_gn3.3_scaffold861	genBlastG	CDS	203384	203427	.	-	2	ID=Cflo.Est23-E6;Parent=Cflo.Est23
Cflo_gn3.3_scaffold861	genBlastG	CDS	203556	203700	.	-	1	ID=Cflo.Est23-E5;Parent=Cflo.Est23
Cflo_gn3.3_scaffold861	genBlastG	CDS	203875	204062	.	-	0	ID=Cflo.Est23-E4;Parent=Cflo.Est23
Cflo_gn3.3_scaffold861	genBlastG	CDS	204534	204911	.	-	2	ID=Cflo.Est23-E3;Parent=Cflo.Est23
Cflo_gn3.3_scaffold861	genBlastG	CDS	205089	205248	.	-	0	ID=Cflo.Est23-E2;Parent=Cflo.Est23
Cflo_gn3.3_scaffold861	genBlastG	CDS	205908	206117	.	-	0	ID=Cflo.Est23-E1;Parent=Cflo.Est23
Cflo_gn3.3_scaffold439	genBlastG	mRNA	1237697	1239525	81.7005	+	.	ID=Cflo.Est24;Name=Cflo.Est24;Alias=Pbar.JHE_XP_011632339.1-R1-1-A1
Cflo_gn3.3_scaffold439	genBlastG	CDS	1237697	1238101	.	+	0	ID=Cflo.Est24-E1;Parent=Cflo.Est24
Cflo_gn3.3_scaffold439	genBlastG	CDS	1238227	1238398	.	+	0	ID=Cflo.Est24-E2;Parent=Cflo.Est24
Cflo_gn3.3_scaffold439	genBlastG	CDS	1238671	1238988	.	+	2	ID=Cflo.Est24-E3;Parent=Cflo.Est24
Cflo_gn3.3_scaffold439	genBlastG	CDS	1239344	1239525	.	+	0	ID=Cflo.Est24-E4;Parent=Cflo.Est24
Cflo_gn3.3_scaffold2443	genBlastG	mRNA	584	1145	36.5195	+	.	ID=Cflo.Est25;Name=Cflo.Est25;Alias=Waur.JHE_XP_011688875.1-R1-1-A1
Cflo_gn3.3_scaffold2443	genBlastG	CDS	584	707	.	+	0	ID=Cflo.Est25-E1;Parent=Cflo.Est25
Cflo_gn3.3_scaffold2443	genBlastG	CDS	934	1145	.	+	2	ID=Cflo.Est25-E2;Parent=Cflo.Est25
Cflo_gn3.3_scaffold2451	genBlastG	mRNA	21540	24042	8.16209	-	.	ID=Cflo.Est26;Name=Cflo.Est26;Alias=Waur.JHE_XP_011704230.1-R10-10-A1
Cflo_gn3.3_scaffold2451	genBlastG	CDS	21540	22241	.	-	2	ID=Cflo.Est26-E3;Parent=Cflo.Est26
Cflo_gn3.3_scaffold2451	genBlastG	CDS	23734	23884	.	-	1	ID=Cflo.Est26-E2;Parent=Cflo.Est26
Cflo_gn3.3_scaffold2451	genBlastG	CDS	23936	24042	.	-	0	ID=Cflo.Est26-E1;Parent=Cflo.Est26
Cflo_gn3.3_scaffold1374	genBlastG	mRNA	59194	80129	206.704	+	.	ID=Cflo.Est27;Name=Cflo.Est27;Alias=Waur.VCE6_XP_011689097.1-R1-1-A1
Cflo_gn3.3_scaffold1374	genBlastG	CDS	59194	59400	.	+	0	ID=Cflo.Est27-E1;Parent=Cflo.Est27
Cflo_gn3.3_scaffold1374	genBlastG	CDS	63413	63717	.	+	0	ID=Cflo.Est27-E2;Parent=Cflo.Est27
Cflo_gn3.3_scaffold1374	genBlastG	CDS	64044	64243	.	+	1	ID=Cflo.Est27-E3;Parent=Cflo.Est27
Cflo_gn3.3_scaffold1374	genBlastG	CDS	66176	66372	.	+	1	ID=Cflo.Est27-E4;Parent=Cflo.Est27
Cflo_gn3.3_scaffold1374	genBlastG	CDS	77344	77509	.	+	1	ID=Cflo.Est27-E5;Parent=Cflo.Est27
Cflo_gn3.3_scaffold1374	genBlastG	CDS	77955	78160	.	+	2	ID=Cflo.Est27-E6;Parent=Cflo.Est27
Cflo_gn3.3_scaffold1374	genBlastG	CDS	78510	78796	.	+	1	ID=Cflo.Est27-E7;Parent=Cflo.Est27
Cflo_gn3.3_scaffold1374	genBlastG	CDS	79919	80129	.	+	1	ID=Cflo.Est27-E8;Parent=Cflo.Est27
Cflo_gn3.3_scaffold284	genBlastG	mRNA	402875	403910	108.683	-	.	ID=Cflo.Est3;Name=Cflo.Est3;Alias=Cflo.Est4a_AdriaLeBoeuf_Masspec-R1-1-A1
Cflo_gn3.3_scaffold284	genBlastG	CDS	402875	403046	.	-	2	ID=Cflo.Est3-E4;Parent=Cflo.Est3
Cflo_gn3.3_scaffold284	genBlastG	CDS	403107	403233	.	-	0	ID=Cflo.Est3-E3;Parent=Cflo.Est3
Cflo_gn3.3_scaffold284	genBlastG	CDS	403339	403674	.	-	2	ID=Cflo.Est3-E2;Parent=Cflo.Est3
Cflo_gn3.3_scaffold284	genBlastG	CDS	403745	403910	.	-	0	ID=Cflo.Est3-E1;Parent=Cflo.Est3
Cflo_gn3.3_scaffold439	genBlastG	mRNA	1248680	1253869	239.186	+	.	ID=Cflo.Est4;Name=Cflo.Est4;Alias=Cflo.JHE_gi|752877671|ref|XP_011256281.1|-R1-1-A1
Cflo_gn3.3_scaffold439	genBlastG	CDS	1248680	1248814	.	+	0	ID=Cflo.Est4-E1;Parent=Cflo.Est4
Cflo_gn3.3_scaffold439	genBlastG	CDS	1249974	1250262	.	+	0	ID=Cflo.Est4-E2;Parent=Cflo.Est4
Cflo_gn3.3_scaffold439	genBlastG	CDS	1250851	1251036	.	+	2	ID=Cflo.Est4-E3;Parent=Cflo.Est4
Cflo_gn3.3_scaffold439	genBlastG	CDS	1251686	1251894	.	+	0	ID=Cflo.Est4-E4;Parent=Cflo.Est4
Cflo_gn3.3_scaffold439	genBlastG	CDS	1252018	1252183	.	+	1	ID=Cflo.Est4-E5;Parent=Cflo.Est4
Cflo_gn3.3_scaffold439	genBlastG	CDS	1252875	1253192	.	+	2	ID=Cflo.Est4-E6;Parent=Cflo.Est4
Cflo_gn3.3_scaffold439	genBlastG	CDS	1253490	1253634	.	+	0	ID=Cflo.Est4-E7;Parent=Cflo.Est4
Cflo_gn3.3_scaffold439	genBlastG	CDS	1253710	1253869	.	+	2	ID=Cflo.Est4-E8;Parent=Cflo.Est4
Cflo_gn3.3_scaffold439	genBlastG	mRNA	1228663	1233348	216.101	+	.	ID=Cflo.Est5;Name=Cflo.Est5;Alias=Cflo.JHE_gi|752877671|ref|XP_011256281.1|-R2-2-A1
Cflo_gn3.3_scaffold439	genBlastG	CDS	1228663	1228797	.	+	0	ID=Cflo.Est5-E1;Parent=Cflo.Est5
Cflo_gn3.3_scaffold439	genBlastG	CDS	1229767	1230058	.	+	0	ID=Cflo.Est5-E2;Parent=Cflo.Est5
Cflo_gn3.3_scaffold439	genBlastG	CDS	1230276	1230461	.	+	2	ID=Cflo.Est5-E3;Parent=Cflo.Est5
Cflo_gn3.3_scaffold439	genBlastG	CDS	1231025	1231233	.	+	0	ID=Cflo.Est5-E4;Parent=Cflo.Est5
Cflo_gn3.3_scaffold439	genBlastG	CDS	1231896	1232067	.	+	1	ID=Cflo.Est5-E5;Parent=Cflo.Est5
Cflo_gn3.3_scaffold439	genBlastG	CDS	1232341	1232658	.	+	2	ID=Cflo.Est5-E6;Parent=Cflo.Est5
Cflo_gn3.3_scaffold439	genBlastG	CDS	1232978	1233122	.	+	0	ID=Cflo.Est5-E7;Parent=Cflo.Est5
Cflo_gn3.3_scaffold439	genBlastG	CDS	1233195	1233348	.	+	2	ID=Cflo.Est5-E8;Parent=Cflo.Est5
Cflo_gn3.3_scaffold439	genBlastG	mRNA	1221420	1225612	101.258	+	.	ID=Cflo.Est6;Name=Cflo.Est6;Alias=Cflo.JHE_gi|752877671|ref|XP_011256281.1|-R8-8-A1
Cflo_gn3.3_scaffold439	genBlastG	CDS	1221420	1221554	.	+	0	ID=Cflo.Est6-E1;Parent=Cflo.Est6
Cflo_gn3.3_scaffold439	genBlastG	CDS	1223638	1223894	.	+	0	ID=Cflo.Est6-E2;Parent=Cflo.Est6
Cflo_gn3.3_scaffold439	genBlastG	CDS	1223993	1224255	.	+	1	ID=Cflo.Est6-E3;Parent=Cflo.Est6
Cflo_gn3.3_scaffold439	genBlastG	CDS	1224541	1224858	.	+	1	ID=Cflo.Est6-E4;Parent=Cflo.Est6
Cflo_gn3.3_scaffold439	genBlastG	CDS	1225188	1225332	.	+	0	ID=Cflo.Est6-E5;Parent=Cflo.Est6
Cflo_gn3.3_scaffold439	genBlastG	CDS	1225405	1225612	.	+	2	ID=Cflo.Est6-E6;Parent=Cflo.Est6
Cflo_gn3.3_scaffold439	genBlastG	mRNA	1213729	1220031	247.98	+	.	ID=Cflo.Est7;Name=Cflo.Est7;Alias=Cflo.JHE_gi|752877677|ref|XP_011256284.1|-R2-2-A1
Cflo_gn3.3_scaffold439	genBlastG	CDS	1213729	1213863	.	+	0	ID=Cflo.Est7-E1;Parent=Cflo.Est7
Cflo_gn3.3_scaffold439	genBlastG	CDS	1214888	1215170	.	+	0	ID=Cflo.Est7-E2;Parent=Cflo.Est7
Cflo_gn3.3_scaffold439	genBlastG	CDS	1215797	1215982	.	+	2	ID=Cflo.Est7-E3;Parent=Cflo.Est7
Cflo_gn3.3_scaffold439	genBlastG	CDS	1216495	1216706	.	+	0	ID=Cflo.Est7-E4;Parent=Cflo.Est7
Cflo_gn3.3_scaffold439	genBlastG	CDS	1216992	1217160	.	+	1	ID=Cflo.Est7-E5;Parent=Cflo.Est7
Cflo_gn3.3_scaffold439	genBlastG	CDS	1218223	1218531	.	+	2	ID=Cflo.Est7-E6;Parent=Cflo.Est7
Cflo_gn3.3_scaffold439	genBlastG	CDS	1219624	1219768	.	+	0	ID=Cflo.Est7-E7;Parent=Cflo.Est7
Cflo_gn3.3_scaffold439	genBlastG	CDS	1219842	1220031	.	+	2	ID=Cflo.Est7-E8;Parent=Cflo.Est7
Cflo_gn3.3_scaffold439	genBlastG	mRNA	1241258	1246875	213.251	+	.	ID=Cflo.Est8;Name=Cflo.Est8;Alias=Cflo.JHE_gi|752877677|ref|XP_011256284.1|-R3-3-A1
Cflo_gn3.3_scaffold439	genBlastG	CDS	1241258	1241392	.	+	0	ID=Cflo.Est8-E1;Parent=Cflo.Est8
Cflo_gn3.3_scaffold439	genBlastG	CDS	1242384	1242657	.	+	0	ID=Cflo.Est8-E2;Parent=Cflo.Est8
Cflo_gn3.3_scaffold439	genBlastG	CDS	1243281	1243505	.	+	2	ID=Cflo.Est8-E3;Parent=Cflo.Est8
Cflo_gn3.3_scaffold439	genBlastG	CDS	1244167	1244375	.	+	0	ID=Cflo.Est8-E4;Parent=Cflo.Est8
Cflo_gn3.3_scaffold439	genBlastG	CDS	1244769	1244937	.	+	1	ID=Cflo.Est8-E5;Parent=Cflo.Est8
Cflo_gn3.3_scaffold439	genBlastG	CDS	1245875	1246192	.	+	2	ID=Cflo.Est8-E6;Parent=Cflo.Est8
Cflo_gn3.3_scaffold439	genBlastG	CDS	1246492	1246636	.	+	0	ID=Cflo.Est8-E7;Parent=Cflo.Est8
Cflo_gn3.3_scaffold439	genBlastG	CDS	1246710	1246875	.	+	2	ID=Cflo.Est8-E8;Parent=Cflo.Est8
Cflo_gn3.3_scaffold439	genBlastG	mRNA	1205295	1210482	257.854	+	.	ID=Cflo.Est9;Name=Cflo.Est9;Alias=Cflo.JHE_gi|752877679|ref|XP_011256285.1|-R1-1-A1
Cflo_gn3.3_scaffold439	genBlastG	CDS	1205295	1205429	.	+	0	ID=Cflo.Est9-E1;Parent=Cflo.Est9
Cflo_gn3.3_scaffold439	genBlastG	CDS	1206487	1206775	.	+	0	ID=Cflo.Est9-E2;Parent=Cflo.Est9
Cflo_gn3.3_scaffold439	genBlastG	CDS	1206979	1207188	.	+	2	ID=Cflo.Est9-E3;Parent=Cflo.Est9
Cflo_gn3.3_scaffold439	genBlastG	CDS	1207731	1207942	.	+	0	ID=Cflo.Est9-E4;Parent=Cflo.Est9
Cflo_gn3.3_scaffold439	genBlastG	CDS	1208228	1208396	.	+	1	ID=Cflo.Est9-E5;Parent=Cflo.Est9
Cflo_gn3.3_scaffold439	genBlastG	CDS	1209459	1209767	.	+	2	ID=Cflo.Est9-E6;Parent=Cflo.Est9
Cflo_gn3.3_scaffold439	genBlastG	CDS	1210085	1210229	.	+	0	ID=Cflo.Est9-E7;Parent=Cflo.Est9
Cflo_gn3.3_scaffold439	genBlastG	CDS	1210296	1210482	.	+	2	ID=Cflo.Est9-E8;Parent=Cflo.Est9
