# Supplementary material for: Molecular evolution of juvenile hormone esterase-like proteins in a socially exchanged fluid
Source: Sci Rep. 2018 Dec 13;8:17830. doi: 10.1038/s41598-018-36048-1 (PMC6293014; doi:10.1038/s41598-018-36048-1)
Supplement: Supplementary file 2 — Supplementary File 1 [file 41598_2018_36048_MOESM2_ESM.zip › our-gene-annotations/having-genomic-sequences-as-refrences/Cflo.Ests-CDS.fna]

>Cflo.Est27
ATGTTGAGAGTCCGATCCATATCGATCCAATTGGGCTTCATTTGCCTCTTTATACTTAATCTACGTATCG
TCTGTAGTTTATCATTAACAACGGTACGAAATGGCACGTTGATAGGTGCGACAATGCGTACTAGACTCGG
AAGAGACATTCATGCATTCTTGGGAATTCCCTATGCTGCACCACCGATTAAAGAACTTAGATTCCAGCCG
CCGCAACCCGCAGCCGCCTGGAATGGTGTGCGAGCGGCTGTGGAAAACGCCGAGATATGCACGCAACGGA
ATATTTATACGTATCAGGAGGAGATCGTTGGCAGCGAGGATTGCCTTTACCTAAACGTCTACACGCCGCG
ACTTCCGCACTTCGGAGCGCCATTGTCCATCGATTCCCACCGATATCCGGTTATGATCTGGTTTCACGGT
GGCGGATGGGTCACCGGTGCCGGTCATTCCGAATTTTACGGGCCCAAGTTTCTGCTGGATCACGATCTCG
TCCTTGTCACCGTAAACTTCCGACTGGGACCATTGGGTTTCCTAAGCACGGAGGATCTAGAATGCCCGGG
GAATTTTGGATTGAAGGATCAACAGCAAGCCATGCGATGGGTGCAGGAGAATATCGTTTCCTTCGGTGGT
GATCCGAACAGAGTGACTCTTTTCGGCGAAAGCGCAGGAGGCGCGAGTGCTCATTATCATATGGTCAGCC
CTCTCTCAAAAGGTCTTTTTCACCGAGCTATCTCGCAAAGCGGTAACTTTTACAATCCATGGACTTTAAC
GCCACCGAGATCTGCCCGGAAGAAGGCCATGATTATGGGTAGAAATTTAGGGTGTAACACCGAAAATTCC
GCAGAACTCATCAAATGTCTGCGAACAAAAACCGATACGGAAATTATTGGTACCGATCGTCTTTTCCAGC
ATTATGGTTATTGTCCAATGATACCCTTCAAACCAGTAATCGAGCCTAAACACGTAGGTGCTCTTTTGAC
GGAAGATCCATTAATTTCCGTGCGACAAGGTCGTTTAGCTGATATACCTTGGATGACGGGAATAACATCT
GAAGAAGGAACACTTAAAGTAGCAGGTATCTACGGACGAGATCAGAACGAACATGTGAAGAAATTGAATA
ATGATTTCCACAATGTTGCACCTCTCAGCTTGTTTTACGAAGAGCGATATGATCTTCGAGATACGCAATT
TCGAGATGAGATGAGCACTAATATCCGTGAATTTTATTTCGGCAATAAAGACATCGATCAATCTGAGGAA
ACTAGATTTAAAGTCATTGATATGTATAGCGACGCGTGGTTTAATCACGGTACTCACGAAGCTGTTCAAG
AATTTATTGCGAATCAAACTTCACCGATTTATTACTACTATTTCACGTACAGAGGAAGCGCGTCTTTCAG
TACAATATTCGGTGATACCGAGAAAAATTATGGAGTATCGCACGCGGATGAGCTGCAGTATTTATTCCCC
GTGGGTGAACAATTGTTCAAGGATACGGAGTTGTCTAATGAGGATCATAAGATAATCGATATCATGACCC
AACTATGGTACAATTTCGCAAATTCCGGAAATCCGACGCCAAAGGTTACAAAGTTAATTCCCTTGAAGTG
GAAACCGGTGAAAACAAGTTCTTCACCGGAGTATCTATATATAGGAAATTCGACTAAGATAATTATGGAT
AGTAATCTTCTCTCCAAGAGAATGACATTCTGGGATGAGCTAACACATCGAATGAAGTTCCATGGTGCGG
ATATAAGGAATTTTAAGGACGAGTTGTAA
>Cflo.Est21
ATGGAAAGACCGATCGTGACTGTGAAGGAAGGAAAACTACAAGGAATTTTCGAAGATAATGTTCTCGGTT
CTCGTTACCTCGCTTTTAAAGGCATACCTTTTGCTGCTCCGCCAGTGAACGAGTTAAGATTTAAGGATCC
GGAACCTCCGGCTTCTTGGGAAGGTATCCGAGATTCTTCCAAAAATGGTGATATTTCAATAATTGGCAGC
GAAGATTGTCTTTATCTTAATGTTTATATACCATACAATATCTATCGAACAACACAAAATCCGGTTATGG
TGTGGATTCATGGAGGGGCTTATCTTATTGGCAATGGTAATGATATTGCCACACGACCTGATTATCTTAT
CACAAAAGATATCATTCTAGTATCTATAAATTACAGACTCGGTGCTTTAGGTAAGATTTTATATGTCAAA
ATACACACGTGTTATTTGTTAATTCACGTACATTATAAAGTTTTCATTTTTCAAGGTTTCTTAAATATAG
GTGATGAAGTAGCAAGCGGAAATCAAGGCTTGAAGGATCAAGTTGCCGCATTAAAATGGATCAAGGAAAA
CATCGAGGCTTTTGGCGGAGATCCGAACAACATCACTATTTTTGGTATTAGTGCAGGCGGTTCATCTGTA
CATTTACTGATGCTCTCGCCGTTATCTAAAGGTCTTTTTCACAAGGCCATTCTTCAGAGTGGTATAGCTA
CGTGTCCTTGGGCGCTAATAGAGAATGTAGAAGCCAATACTTTTAAGCTTGCTTCAATATTTGGTAATAA
GTCTAAGGATCCTAGAGAAGTTATTGAGTTTCTTCAAACGGTACCTGCCGCCGAAATTGTCAATGCGCAA
TATAAAGAAGCGCGCATTTGTAATATACCGTTTGGACCTACGATCGATGAGAAATCCAAAAGATCTTTTC
TGCCATGCCCTCTTTCTCAATTACTTGATAATGATAATGATATACCAATTATAGTTGGTTTTACTTCTCA
TGAATATATAATGTTTTTTAAAGATACTAGTGAAGAATTTTTAAATCTTCTGCTAAAAAAGCTTACAAAC
TCACAAGACTCAGAAAAGATAACGCGATTGACGGAGCAAGTTAAACAGCATTATTTTCATAATAAGTCAT
TTACTAAAGAGAGTATTCCATCTTTTGTACAATTCCTGAGTGATTTGTGGTTTTCTATTCCTGTTAAAAA
TTTTCAGTCACCGATCTACCACTATAATTTTTCCTATGTCGGAAATGAAATGACTATCACAAAACTCTTG
TTAAATAATCTGCCTATGATTGGAGCCTCTCATACAGACGATATGTCATATCTTTTTTACCAACCAAAAT
GTAAAGTCGATGATCCTAAACCGCCAGCAATAGGTACAAAAGATCGGGAAATATCAGAAATTCTTACGAA
AATGTGGGCTAATTTTGCAAAGACAGGGTAA
>Cflo.Est20
ATGCCTGAATCAGCTAATGGCTGGGAAGGCACGTATGACGCAACTTATCATCGTTCGGCTTACATGATTG
GCGAAGAGGATTGTCTGTATCTTAATGTTTATACACCGGTGTTGGACAAAGATGCTCGTAAGGCCGTTAT
GGTATGGTTCCATGGCGGTGGTTTTAACGGTGGTCTCGGAGACGATCTCTTCTATGGCCCTGACTTTTTA
ATCGAGCAAGATGTTATTCTTGTAACGCTTAATTATAGACTCGGTCCAATTGGTAAGTGA
>Cflo.Est1
ATGGGGCAATATAAGTACATCGCATCGACAATATGCCATCGTCTGGACAAAAGGATTTGGAGATACATAT
GCATCCTCGTATTGTACTTCATTCTCGCAGACGGCTTGCTCGATGGGCCCGAGCCCATAGTCGAGACGAA
ATGGGGCATCCTTCAAGGTAAATGGAGCAGAAGCATACGCGATCAACGGATCGCGAATTTTCTCGGTATA
CCGTACGCGTTACCACCAGTGGGCGATTTGAGATTCAGGGTGCGTAATTTGAGACTTATATTAATTTGCA
ATCTATTTATTCCAGGCATTCAACGAATGAAATTGCCCGTTTTAGTCTTTGTGCATTCAGGTGCATATTA
TGAGGGCAGCAGCAACAGTAAAGAACTTTCACCGGATTATTTAATGGATCAGGATATAATTCTTGTAACG
GTAAATTATCGACTTAATATTTTTGGCTTTTTTAGTACAATGAACCAAGTTTCACCGGGCAATTATGGTC
TCAAGGATATGAAGATGGCCCTCGAATGGATACAGGAAAATATTCACAGTTTCAACGGAAATCCCGAATC
AGTAACTCTTATGGGAGCTAGTGCCGGTGCTGCGTTGACTCATCTACTCGCTCTCTCGAACAAGACGGAA
GGACTCTTTCATAGATACATTTTATTGAGTGGTTCCGCTTTGAGTCCATGGGCTTATAATTACAAAAAGT
ATCGACAAATATGTTTGAAATTAGTAAAGCTGGTTGGCTGCCAATCGAAAAAAGATGACAACATCGATAA
TTCCGATGTGGAAAATGAGAAAAAAAGAAGTAATAATATCAGTGTTTCGTACAAAGATTATAATGAAGGA
TACATAAAGGACGACGAAGAGATAGTCAAATGCATGAGAACAGTCGATGCGAGGCAATTGCTGAAAATGT
TAAAGCATTTTGTAACAAATCGAAAATGTGTCTTTTCTCCTACGTTGGAAGATAATTCAGAGGACGCCAT
TCTGACGATGCATCCGTGGAAAATAATAAAGGACGGTTTGTTCCGCGATATACCGGCAATAATGCAAGTC
GTGAAAGGCGAAGGGTTGACGAAGACGTTCGAATTCTTCACAGATCCGACCTTGGAAAAAGAAATGATAG
AGAATTTCGAAGGATACATATTTGATTTTTTAGAAACTTTCAAATGGAATTTCAACGCTGACGCTTTTAT
CCCCGGGATACAGGATTTTTATTTCAATGGAAATATATCGTTGGGTCTTAAAGGCAACATAACAGAGGTG
AGTCTCACAGGTGACGGCACAGTAATATGGCCGATATTAAAAGCTGCGCGATATCAATCAGAAATAGGAA
ACTCCAGTGTTTATTTCTCTTTTTTCGCGTACGAAGGCACATTCTCGCATACTTTCATTTACGCAGGTGT
CTGTCATAACGATGACATGAACTACTTATTCCCTGTATTGAATAATATGTGTCGAAATCTGATGTTAAAT
AATACGGAGAGCGATTTTATGATTATCAAAATCATGACAGAGATGTGGGCGAATTTCATGAAAGACGGGG
TACCGAAAGCGTGGATGATCCCTGCGTGGCCCAATTACCGCGACTATCATCAGTTTATGAGATTCGGGAA
TGGTAAGTCGACGGATATTGTGGTACAAACCGATTTCCTGTGCGACAGAATGGAGTTCTGGGAGAAGTTA
CAGATCAACGGATGGATGAAATACACGAATGGATGGATGAATGACACTATCATCGACGATTCTCCGGATG
ATACGTCTCCCGTTAACGATGACCCCATCGAGTACAAGTTAACAATTTATCTTGTGTTATTAATTATTAC
TTTACTTTGCGTATTAAAATATTATTAA
>Cflo.Est25
ATGGTATGGATACATGGCGGTGGCTTTTTTTTCGGATCTGGTGATTCGACTCTTTATGGTCCTGATTATA
TTGTGAAAAAAGATGTAGTGTTGGTTACTCTAAATTACAGATTAGGCGTCCTAGGTTTTCTGAATCTATA
TGATAAAGTAGCAACGGGCAATCAAGGTCTGAAGGACGTGATCTTGGCATTACATTGGGTCCAGGAAAAT
ATATCAGAATTTGGTGGAGATTCAGAAAATGTTACTATTTTTGGCGAAAGTGCCGGCGGAGCCATAGTAC
ATTATTTGACGTTATCTCCATTAAGTGAAGGTGCATATTTATCGATGTACACATAA
>Cflo.Est26
CCTGCAGGTCCTCTGAGGTTTCGTCATCCGCGACCGGTCGAACGCTGGTCGGGCGTGTTAAACGCGACCG
CTTTGCCGAACAGCTGCGTCCAGATCCTCGACACGGTCGAGGACTGCCTGTACGTGAACGTGGTGGTGCC
GCGGCCCAGGCCTACGAACGCCGCTGTCATGGTATGGATATTCGGTGGTGAGTTCCCAGTGACGATCCAT
CATCAGTCTACCGTCTTTGTTCCTGGTGCAGTCGTAGCTTTGTTCTTTGATATCTCTTCTCTTTTCTCGC
TAATTGACACTAAAGAGAGCCATTCGATTTTTGATTCCAGGCACCTGTTCAATCAGGCCATCATGCAGTC
GGGCTCGCCGACCACGCCGTGGGCGATAATCTCGCGCGAAGAGTCGATCGTGCGCGGCATCCGGTTGGCG
GAGGCGGTCGGTTTTCCGCACGCACGCAACAATCTGCGCGAGGTGATCGACTGCCTGCTGAAGAAGGACG
CGGACGAGCTGGTGAAGAACGAGTGGGGCACCCTCGGGATCTGCGAGTTCCCATTCGTGCCGGTGATCGA
CGGCGCGTTCCTCGACGAAACCCCCCAACGCTCCCTCGCCACGACGTCCTTCAAGAAGGCCAACATCCTG
ATGGGCTCCAACACCGAGGAGGGTTTCTACTTCATAATCTACTATCTCACGGAGCTGTTTCGCATCGACG
GCACCGAGGACGTGAAGGTTACGCGCGATCAGTTCGTCAGCGCCGTGTCCGAGCTGAATCCCTACGTGAA
TCAGATCGGTCGACACGCCATCATCTACGAGTACACAAACTGGCTGTACCCGGACGATCCCAACGCGAAT
CGCGACGCCCTCGACAAGATCGTCGGCGATTACCAGTTCACCTGTAACGTCAACGAGTTCGCCGGCCGTT
ACGCTGACACCGGCAACACCGTCTACATGTACTACTTCAAACACAGGTAA
>Cflo.Est14
ATGATTTCTGCAAAGAATAGCACGATACTGAATACCATGTTTATAAGACTTCTGATCGTTCTGCTTTGTT
TAAACTTAACCATACTAGCAAATTCAGAGGAGATTGCACCAAAAGTTAAAACTCTCTCAGGAGCACTAAA
AGGCTATTATAAAATATCACAGTATGGCAGAAAATACGAAGCATACGAAGGGATTCCTTATGCGTTACCA
CCTATTGGAGAATTAAGATTCAAGCCTCCTCGACCAATAACGCCATGGATCAGCGAACTACCGGCTACGA
AATTCGGTTCTCCGTGCATTCAATATGTTCAATTTTCTTCCGATTCTGCCGATAAAGTCGAGGGTGCCGA
AGATTGCTTGTATTTAAATATTTATGTACCAGTACGAAACAAGACGGAAAACAAGACATTTATGCCAGTG
TTGTTTTGGATCCAAGGTGGCGCTTTTCAATTTGATAGCGGTATGAATTATGGAGCCACATATTTGATGG
ATAGCGACGTCATACTCGTCACAATTAACTATCGATTGGGACCGATGGGTTTCCTTAGCACGGAAGATGA
GGTAGTTCCTGGCAACATGGGTCTAAAAGACCAAAATATGGCACTTCGCTGGGTATTCCAGAATATCGAG
TCGTTCGGTGGCGATCCAAACGGAATAACTTTATTTGGTCAGAGTGCTGGTAGTGCAAGTGTGCATTATC
ACTACTTATCGCCAATGAGCGCAGGACTCTTTCGAGGAGGAATATCGTACAGCGGAACAGCGTTCGATTG
TTGGGCGCAAACTGAGAATTCTTTAGAGAAAACTAAAAAACTGAGCGCTTTAATGGGATGTCCTACAACT
AATTCTAGAGACATGATAGATTGCTTGAGACATCGACCGGCTCGAGATATCGTACAATGCCAATATTCTA
CAAACGAATTTATGTATTTCCTTTACAATCTTGTCACTCCTTTCGGACCAGTAGTTGAAAAAGTCGACAG
TGATACACCTTTCATCGATAAGACACCAGTTGAAATCGTGAATAACGGTGACGTACAAGATTTACCTTGG
GTTACAAGTGTAGTGAGTCAAGACGGCCTTTATCCCGTAGCTGAATTCATCGCTGACAATGAAACTCTGA
AACAATTAAACAACAACTGGGATCATCTTGCTCCGCGTTGCCTAGACTTTCATGACACCATCCCAAAAGA
GAAATACGTCGAAATTTCTCGCATTATCAAGAAGCATTATTTCGGTACGAAACCAATAGACCAGACAACT
ACAAGTCAACTGATACAAATGACGAGTGACCGCTTCTTCTATGTCGATAGTGAAAAGGCTGCGCTAATGC
AAGCCAAAGTAAATAAGAGTCCAGTCCGGTATTCTTATTTCTCGTACAGAGGAAATCACAGTTTAAGTGA
ATATTATAGCGGTACAACTAATAATTACGGTGTCTGCCATGGCGATGATATAACATATATATTAGATACT
CCTTGGGTGGATCCAACAACAACGCAACGAGATCGCGATATGCAGAAAGTCTTAATCGATAATTGTGTAT
CTTTTGCTACAAATGGGTAA
>Cflo.Est17
ATGGTTTCTACAAAAGACAGTACGATGCTCAATATTATGATGGTAAAGTTACTGATCGTTCTGCTTTGTT
TAAACTTAGCCATATCAGTAAATTCAAATGAGACTGCACCAACAGTCAAAACTCCCTCAGGAGCACTGAA
AGGCTATTATAAGTTATCGCAGAATGGCAGAAAATACGAGGCATACGAAGGGATTCCTTATGCGTTACCA
CCTATTGAAAAATTAAGATTCAAGCCTCCTCAACCAATACCAGCATGGATTGGCGAGTTATCGGCTACGA
AATTCGGTTCTCCGTGCATTCAATATGCTCAATTTCCTTACGATTCTACGGAAAAAGTCGAAGGCGCCGA
AGATTGTTTATATTTAAATATTTATGTGCCAGTACAAAACAAAACGGAAAACAACATTTCTATGCCAGTA
TTGTTTTGGATCCATGGTGGCGCTTTTCAGTATGGTAGCGGTATGATTTATAGAGCCACATATTTGATGA
ATAGCGATGTCATACTCGTCACAATTAACTATCGATTAGGACCAATGGGTTTTCTTAGCACGGAAGATGA
AGTAGTTCCTGGCAACATGGGTCTAAAAGATCAAAATATGGCACTTCGCTGGGTATTCCAGAATATCGAG
TCGTTCGGTGGCGATCCAAACGGAATAACTTTATTTGGTCAGAGTGCTGGTGGTGCAAGTGTGCATTATC
ACTACTTATCGCCAATGAGTGCGGGACTCTTCCAAGGAGGAATGTCGTACAGCGGAACAGCGTTCGATTG
TTGGGCGCAAACTGAGAATTCTTTAGAGAAAACTAAAAAACTGAGCGCTTTAATGGGATGCTCTACAAAT
TCCTCTAGAGACATGATAGATTGCTTAAGATATCGACCTGTTCGAGATATCGTACAGGCTACAAGCGAAT
TTATGACGTTCTACTTCAATCCCTTCACTCCTTTCGGACCAGTAATTGAAAAAGTCAACAATGATACTGC
TTTCATCGATAGGACACCAGTTGAAATCGTGAATAACGGTGATGTACAAGATATACCTTGGATTACAAGC
GTAACGAGTGAAGAGGGCCTTTATCCCGTAGCTGATTTGATTGCCAATGAAAATCTGAAACAATTAAACG
ACAACTGGGATTTTCTTGGTCCGCATTTCCTAGATTTTAATTACACCATCCCAAAAGAGAAACATGTCGA
GATTGGTCGCCTCATCAAGAAGCATTATTTCGATAAGAAACCAATAAATCAGAAAACTACAAAACAACTG
ATACAAATGACGAGTGATCGCTTCTTCGTGGTCGATAGTGAGAAGGCTGCGCGAATGCAAGCCAAAGTAA
ATCGGAATCCAGTCTGGTATTATTATTTTGCGTATAGAGGAAAGCAAAGTTTTAGTGATTTCTTGAGTGG
TACAACTAATAATTACGGTGTCTGCCATGGCGATGATACATTATATATATTAGATATTCCCAGTGTGGAT
CCAACAACAACGCAACAAGATCGCGATATGCAAAAGCTCTTAATCGACTTTTGTATATCTTTTGCTACAA
ATGGAATTCCAAACGTGGCTGGTGTAAAATGGTCGAAATTAGATCCTTCAAAAAAGGAAATTCAGTATCT
GCATATTGCTAGCCCTACTGAGATTAACATGGATAGCAATGATAATTTCGGAGAGAAAAAATTCTGGAAT
TTAATTAAGTTCAATGAGAATGTGTTAACTACATTAAAAACAGAATAG
>Cflo.Est16
ATGCTTATAAGACTACTGATCGTTTTGCTTTGTTTAAACTTAGCCATACTAGTAAATTCAGACAAGACTG
CACCAAGAGTCAAAACTCACTTAGGAAAACTGAAAGGCTATTATAAGTTATCGCAGAATGGCAGAAAATA
CGAGGCATACGAAGGGATTCCTTATGCGTTACCACCTGTTGGAAAATTAAGATTCAAGCCTCCTCAACCA
ACATCGCGATGGATCGGCGAATTATCGGCTACGCAATTCTGTTCTCAGTGCATTCAATACACTGAATTTC
CTTACGGTAAAGTCGAGGGTGCCGAAGATTGCTTGTGTTTAAATATTTATGTACCAGTACGAAACAAGAC
GGAAAACAAGATTCCTTTGCCGGTATTGTTTTGGCTCCACGGTGGCGCTTTCCAATATGATAGTGGCAAG
AATTATGGAGCCAAATATTTGATGGATAGAGATGTCATACTCGTCACAATTAACTATCGATTGGGACCGA
TGGGTTTTCTTAGCACGGAAGATAAGGTAGTTCCTGGCAATATGGGTCTAAAAGATCAAAATATGGCACT
TCGCTGGGTATCCCACAATATCAAATCGTTCGGTGGCGATCCGAAAGGAATAACTTTAATTGGTCACAGT
GCTGGTGGTGCAAGTGTGCAATATCACTACTTATCGCCACTGAGCGTGGGGCTCTTCCGAGGAGGAATGT
CGTACAGCGGAACAGCTTTCGATATTTGGACGCAAGCTAAAGGTTCTTTAGAGAAAACTAAGAAATTGAG
CGCATTAATGGGATGCCCTACAACTACCTCTAAAGATATGATAAATTGCTTAAGATATCGACCAGCTCGA
GATATCGTCCATGCTACACACGCATTTATGGTTTTCTTATATGATTTCTTCACTCCTTTCGGACCAGTTG
TTGAAAAAGTTGGCAGCCATGCACCTTTCATCGATAAGACACCAATTGAAATCGTGAATAACGGTGAAGT
GCAAGATTTACCTTGGGTTACAAGCGTAGTGAGTGAAGAAGGCCTTTTTCCCGTAGCTGAATTCATCGCT
AACGATACAGCTCTGAAACGATTAAACGACAACTGGGATCAACTCGCTCCTCAATTCCTAGACTTTTATT
ACACCATCCCAAAAAAGAACCATGTCGAGGTTGCTCGTGTTATCAAGGAGCATTATTTCGGTAACAAATC
AATAGATCAGACAACTACAAGCCAACTGGTACAAATGGCGAGTGACCGCTTCTTCTATGTCGACAGTAAA
AAGGCTGCGCTAATGCAAGCCAAAGTAAATAAGAGTCCAGTCTGGTATTCTTATTTCTCGTACAGAGGAA
ATCAAAGTTTAAGTGAATATATGAGCGGTACAACTAATAATTACGGTGTCTGCCATGGCGATGATATAAC
ATATATATTAGATACTCCTTGGGTGGATCCAACAACAACGCAACGAGATCGCGACATGCAAAAAGTCTTA
ATCGACAATTGTGTATCTTTTGCTACAAATGGAATTGCAAAAATGTATGGTGCAAATTGGTCGCAATTAG
AACCTTCAGATAAGGAATTTCATTATTTGCATATTGCAAGTCCGACTGAGATTAACACGGGTAGCAATGC
TGATTTCGGGGATGAAACATTCTGGAATTCACTTAAGTTTAACGAGAATGTGTTGACCACGAAAAGAAAT
TGA
>Cflo.Est15
ATGCTCATAAGACTACTGATCGTCCTGCTTTCTTTAAACTTAGCTATATTAGTAAATTCAGACGAGACTG
TACCAAGAGTTAAAACTCTCTCAGGAGCACTGAAAGGGTATTACAAAATATCACAATATGGTAGAAAATA
CGAGGCATACGAAGGGATTCCTTATGCATCGCCACCTGTTGGAGAATTAAGATTCAAGCCTCCTCGACCA
ATACCGGCATGGATCGGCGAGTTACCGGCTATGAAATTCGGTTCACCGTGCATTCAATACGCTCAATCTC
CTTCCGATCTTGCGGATAATGTCGAGGGTGCCGAAGATTGCTTGTATTTAAATATTTATGTACCAATACG
AAATAAGACGGAAAAGATTTCTATGCCGGTATTGTTTTGGATCCATGGCGGCGCTTTTCAACTTGGTAGC
GGTACGATTTATGGAGCCACATATTTGATGGATAGCGACGTCATACTCGTCACAATTAACTATCGATTGG
GACCGATGGGTTTTCTTAGCACGGAAGATGAGGTAGTTCCTGGCAACATGGGTCTAAAAGACCAAAATAT
GGCACTTCGCTGGGTATTTCAAAATATCGAGTCGTTCGGTGGCGATCCAAACGGAATAACTTTATTTGGT
CAGAGTGCTGGTGGTGCAAGTGTGCAATATCACTACTTATCGCCAATGAGCGTAGGACTTTTCCGAGGAG
GAATGTCGTTCAGCGGAACAGCATTCGATTGTTGGGCGCAAACTGAGAGTTCTTTAGAGAAAACTAAAAA
ACTGAGCTCTTTAATGGGATGCCCTACAACTACCTCTAGAGATATGATAGATTGCTTAAGATATCGACCG
GCTCGAGATATCGTACAGGCTACAAGCGAATTTATGTATTTCTTCTACAATCCCTTCACTCCTTTCGGAC
CAGTAATTGAAAAAGTCAACAATGATACTGCTTTCATCGATAGGACACCAGTTGAAATCGTGAATAACGG
TGACGTACAAGATTTACCTTGGGTTACAAGTGTAGTGAGTCAAGACGGCCTTTATCCCGTAGCTGAATTC
ATCGCTAACAATGAAGCTCTGAAACAATTAAATGGCAACTGGGATTTTCTCGGTCCGCATTTTCTAGACT
TTTATTACACCATCCCAAAAGAGAAGCAAGTCGAGATTGCTCGTATTATCAAGAAGCATTATTTCGATAC
GAAATCAATAGACCAGACAACTACAAAACAACTGGTACAAATGGCGGGTGATCGTTTCAATGTGGTCGAT
AGTGAGAAGGCTGCGCAAATGCAAGCCAAAGTAAATCGGAATCCAGTCTGGTATTATTATTTTGCGTATA
GAGGAAAGCAAAGTTTTAGTGATTTCTTGAGTGGTACAACTAATAATTACGGTGTCTCTCATGGCGATGA
TATATTCTACATATTAGAGTCTCCCATTGTGAATACAACAACAACGCAACGAGATCGCGATATGCAGAAA
GTCTTAATCGATTATTGTGTATCTTTTGCTACAAATGGAATTCCAAACGTGGCTGGTGTAAAATGGTCGA
AATTAGATCCTTCAAAAAAGGAAATTCAGTATCTGCATATTGCTAGCCCTACTGAGATTAACATGGGTAG
CAATGCCAATTTCGGGGATGAAACATTCTGGAATTCACTTAAGTTTAACGAGAATGTGTTGTTCACGTAA
>Cflo.Est3
TATTTCTTTTACAATCTTATCACTCCTTTCACACCAGTAGTTGAAAAAGGCAGTGATACACCTTTCATCG
ATAAGACACCAGTTGAAATCGTGAATAACGGTGACGTACAAGATTTACCTTGGGTTACAAGTGTAGTGAG
TCAAGACGGCCTTTATCCCGTAGCTGAATTCATCGCTGACAATGAAACTCTGAAACAATTAAACAACAAC
TGGGATCATCTTGCTCCGCGTTGCCTAGACTTTTATGACACCATCCCAAAAGAGAAATACGTCGAAATTT
CTCACATTATCAAGAAGCATTATTTCGGTACGAAACCAATAGACCAGACAACTACAAGCCAACTGGTACA
ATTGGCGAGTGACCGCTTCTTCTTTGTTGACAGTAAAAAGGCTGCGCTAATGCAAGCCAAAGTAAATAAG
AATCCAGTCTGGTATTCTTATTTTTCGTACAGAGGAAATCAAAGTTTAAGTGAATATTATAGCGGTACAA
CTAATAATTACGGTGTCTGCCATGGCGATGATATAACATATATATTAGATACTCCTTGGGTGGATCCAAC
AACAACGCAACGAGATCGCGATATGCAGAAACTCTTAATCGACTTTTGTGTATCTTTTGCTACAAATGGA
ATTGCAAAAGTGTATGGTGCAAATTGGTCGCAATTAAATCCTTCAGAGAAGGAATTTCATTATTTGCATA
TTGCAAGTCCTACTGAGATTAACACGGGTAGCAATGCTGATTTCGGGGATGAAACATTCTGGAATTCACT
TAAGTTTAACGAGAATGTGTTGACCACGTAA
>Cflo.Est2
AAAGTGACGCAGTACCTTGGCATCCCTTACGCACAACCCCCAAAAGGTGAACTTCGTTTCGCGCGACCAG
TGACAGATCCTCTTCCCTCTTGGAACGAAGTGAGAAATGCAACGCAATTCGCACCGTCCTGTCAACAGGT
CGAAGAATTGCTATCGAACATACCCGATCCAGGATTCAGCGAGGATTGCCTCTTCTTGAACATCTTCGTT
CCTGACGGTACACGAATTAATTGCCCCCCACGAAACTTTCGAGTGATAACGATCGCGCTTCGAGAGATTT
TATCGCACACGCAAAAAAGAAAGAATCCAAAGTTCACGCAATTAAACGAGGACGACTTTTGCGGTCGGCA
GGTGCTGGTGGTGACGGTGGCGTATCGATTAAACATCCTGGGATTCTTCACGACGACAGACTCCGAGGCG
CCCGGCAATTACGGTATATTTGATCAAATCGCCGCCCTCGACTGGGTGAAACGAAAAATCAAGCACTTTA
ACGGCTCGCCCAGCAACATCGTCATCTATGGCCACAGTTCGGGCGCGATAAGCGTGGGTCTGCACATGCT
GAGTCCGCTCAGCAGGGGAAAGTTCAACAAAGCGATCGCCATGAGCGGCGACGCCATCAATTCCGTCCGT
TCGCCGGAAATGGAAGTTCCGGTGTTCGGGTGTAACCGACAACCGACCAGCGCGCTGATGGAGTGCTTGC
GCCGACTCGACGCCGATCATATTGTCAAGCATACCTCCAGCATCGAGAGCTGGGGTCCGATCGTCGACGC
CGAGACCAACAACGGGACGGATCCTTTCCTTCCGCAACACCCGAAAGATATCTTGGATAGCGGTAATTGT
AAAAACGACTCAATAATGTTTAAAGATGATATACCGCTGATCGTCGGTTACACGAAGAATGAGCAAGTTC
TGGCGATTATAGAGTCCACGAGAGAATATGGAGGGGATTTGGAGAACGGACTATCTCCGGAAAGGTTCGA
GACAATGATCTTAGACGAAAATACGACGGTGTTTCGCGACCGATACTTGGATCTGCAAACAGAAAGAACT
TTCGGAGCTGGTCTGACTATGTTGGCCGGCCAGGTGGCGAAACGGGCGACGACTTTTGTCTATCGATTCG
ACTACCGTGCCAAGACGCAATCGGTCACGAAAGAAATACCGGAATGGGCGGGCGTGCCACATATGTTCGA
ATTACCGTTTGTCTGGGGTTTACCGTTTCAGATGAGCAGTCCGCAGATGCAATGGTTGCCTAATGATAGG
AAGACATCAGACACGATGATGACGATGATGGCGACATTTGCCAAGACTGGCGACCCTTCCATCACAGGTG
GGACTGGACCATCGGTCAAGTGGGAGTCCTTCACGCAGGACGATCCAAAAATCCTAATTATTGACAAGAA
CATAGAAATGGGCGAGCCAAATGCGGTTGATCACAAGGCGCTTGCGTTCTGGAACGATTATTATCCGCAA
GTCGTGGAAGAGGCGACGACCTGTTGCAATGTCACGAACACAGCACGAAGATTATTTTCGTACAGTATAT
ATCTCAGCGGCATGACGACTACGATGGCATTATATCTCTTCTGGTTCTAG
>Cflo.Est19
ATGCGCGGTTTCGCTCGTACGGTGCTTGATCGCGAGGTCCACGTATTCTACGGGGTGCCATTCGCAAAAC
CTCCGGTTGGGCCGTTGCGGTTTCGTAAGCCGCTGCCAATCGAACCGTGGCACGGAATTTTAAATGCTAC
AACGTTACCCAACAGTTGCTATCAGGAGCGTTACGAGTACTTCCCTGGTTTCGAGGGCGAAGAGATGTGG
AATCCAAACACTAACATCTCCGAGGATTGTCTCTATCTAAATATCTGGGTGCCACAAAAGCTGCGTCTGC
GTCACAAACCAGAGTCACAGGACAACGCCGGTAATAATGGCATGGCGATATTAGTATGGATCTACGGTGG
CGGTTTCATGAGTGGTACCGCCACTCTGGACGTTTACGACGCCGATCTCATGGCAGCGGCCGGGAATGCG
ATAATCGCATCGATGCAGTATCGAGTGGGTGCTTTCGGTTTTCTGTACCTAAATCACGAGGAGGCACCGG
GCAATATGGGCCTTTGGGATCAAGCTTTAGCTCTTCAGTGGCTTCGCGAAAATGCACGCGCCTTCGGCGG
CGATCCCGACTTGATTACAATCTTTGGCGAATCCGCAGGCGGCAGTTCGGTATCTCTACATCTGATCTCA
CCGGTTACGCAGGGTTTGGTACGTCGGGGGATTCTCCAGAGTGGTACTCTGAACGCGAATGAGGTAGCCC
GAATATTGGTAGACGATTGTGGATGTAATTCGACGATGCTGCAGGAAAATCCAGCGCGAGTTATGGCCTG
CATGAGTTATTGGGGTATCCTCGGCTTCCCGTCGGCACCCACTATCGATGGCGTCTTTCTACCTAAAGAT
CCGTTGGACTTGGTCAGAGAGGCGGATTTCAAAGACACCGAGATCCTGATTGGAAATAACGAAAACGAAG
GTAGGGACATCAATATTTGTGTATGTGTGTGTGTGTGTGTGTGTGTGTGTGTGTACAAGAGTGTTGTTTT
ACGGTGGCATTATTGCGACGCTATTTATGGCCGGTGGCGCGGTTAA
>Cflo.Est11
ATGAATAAAGTAGAAGTATGTGTGACTGAAGGGAAATTAATCGGCATCGTAGAGGAAAGTATTCATGGCG
ATCATTTTATTGCTTTCCGTGGAATACCATATGCTAAACCTCCGGTGGGTGAACTCAGATTTAAAGATCC
AGTACCACCTGAACCATGGTCCGGCAACCGAGATGCTTCAAAGTACGGAAAAATCGCTGTTCAGGTGGAT
ATTTTTACGCAAGAAGTCATAGGCGATGAAGATTGTCTCTATTTGAACGTATTCACTACGGATACGAAGC
CTTTAAAGAAACGAGCTGTAATGGTGTGGATACATGGTGGTGGCTTTTTCATGGGCTCTGGAAATGCATC
TTTCTATGGTCCCGATCATATTATTCGAAAGGACGTGGTACTCGTTACTCTGAATTATAGATTAGGTGTT
TTAGGTTTCCTCAATCTATATCATAGAATGGCAACAGGAAATCAGGGTTTAAAAGATGTAGTTATGGCAT
TACAATGGATTAAAAGAAATATATCGCAATTTAGTGGAGATCCTGATAACGTCACAATTTTTGGTGAAAG
TGCGGGTGGAGATATTGTTCATTGTCTGACTATTTCGCCGTTAGCTAAAGGTTTATTTCATAAAGCAATA
AGTCAAAGCGGCGTCATGACTAATCCTTGGGGTATCACTGAACGAGACACTTGTATCAATAATGGTCTGC
GGATAGCCGAGAAACTTGGCAAAGCAACTTCAGATACGAAAGTCGCCTATAAATTTTTGAAAGAGATAGA
CGCGAGAAAGTTAAGAAAAGCAGAAATAGAGCTTTTTTTGACAAAAGCTAGACGATTAAATCTTTCGATT
GCGTTTACTCCGACTGTGGATTCCGAGTCATCAAATCCTTTCTTCCCGATAGAACCATTGAAATTATTAC
ATAATGGAATTAAAATGCCAGTTATATTCGGATACAACTCTTCCGAAGGCAATTTCTTCTTGCGAGGAAA
ATTTTTCGGCGATATAAGCGAAGAAACTCTAAAAGAAATAGATTCTGATTTCAAGAAAGTTATACATCCT
AAAATTTTACGTCAATTACCAGAGATACCAATCACAATATCAGAGTTACGAGCATTATACTTTGGTGATA
AAGCAGTGTCAGAGGAAACTATAATGAATTACTCTGATTTTCTTGGCGATCAGTGTTTCTACAAAGGCAT
TATAGAAGCAATTGATATTCAAATGAGTTCTGGTGCTAACGAACCGATCTATTTATACAAGTTTTCATAT
GAAAGTAAAACTTCTCCTATGAAAAACATATTAAATATTCAACTTCCAGGTACGGCCCACTTCGAGGAAT
TGGGTTATTTATTTTATCCTTATTTAATGAAAGATTTGGGCTTATCACCAGCAGCACCTGATTCGAAGGA
TTACAAAATAATAAATTGCTTAACACAAATGTGGACAGATTTTGCTAAAACGGGAAATCCAACACCTGCT
AATAAAGATTCGATTTCAGTTAAATGGACACCATTAATAAATGGAAATGCATATGATTATTTAAATATTA
ATATTAAACCTCAAATGGAAACTCTTTATAAAACAGAACAACGATGGGATTGGCAGATGAGACGAAAATT
ATAA
>Cflo.Est10
ATGAATGGCAACAGAGTGGTCATAAACGTGCGCGAGGGAAAATTAATCGGCATCATCGAAGAAAATTTTC
TTGATGGGAAGTATATCGCTTTCCGAGGAATACCATATGCAAAACCGCCGATCGGTAAACTTAGATTCAA
GGATCCGGCACCACCGGAACCATGGTCCGGCGCCAGAGATGCTTCAAAATACGGAAATGTCGCTGTTCAG
ACGGATATTATCACAGGCGAAATGATTGGCGACGAAGATTGTCTTTACTTAAACGTGTACACCGCAGACG
TCGAATCATGGAGAAAACGTCCGGTTATGGTGTGGATACACGGCGGCGCTTTTAGCTTAGGTTCCGGCGA
TGCATCCGTTTACGGTCCCGATTATATTGTCCGGAAGGACGTGGTATTGGTCACGTTAAATTATAGACTA
GGTGTTCTCGGGTTCCTAAATCTTAACGATGAAGTGGCAGCAGGCAATCAAGGTATAAAGGATACTATTA
TGGCATTACGATGGGTTCAAAAAAATATATCAAAGTTCAGTGGAGACCCAGGAAATGTCACCATCTTTGG
CGAAAGTGCTGGTGGTGTCATCGTTCATTATTTGACTCTGTCTCCATTAAGCGAAGGTTTGTTTCACAAA
GCGATATCACAAAGCGGCGTTGTCACAAATCCCTGGGCCTTTATTGAATTGACAAATAAAGCCACGAACA
AAGGTTTCCAACTTGCCGAGTACTTTGGTAAAGCGACCTCAGATCCGAAGGTCGCTTATGAACTTCTCAA
AATAATCGACGCGAGAAAGCTTAGGAAAGCCGAACACAAGTTGCAGACGAAAACAGAGCGCCTACAAAAG
ATAATACCGTTTCCACCCAGTTTAGACCACAAATCGCTGAATCCAGTCATCACGGAGGATCCAAGCATAT
TAATACATCGCCGAGCTAAAGTGCCATACATTGTGGGTTATAACAGTTGCGAAGGATCTTATTTAGTAAA
TAGCACTTTCGGATATTTAAATGAGGAGACTTTTAAAGAAATCAATTCCAATTTCAAAAAAACCATCATA
CCTAGAATTTTGCCTACACTATCACAGATACCAATCACAATCGAAGAATTACGATTTTTATACTTTGGTA
ATAAAACAGTGTCAGAGGAAACTCTGATTAATTACGCTGATTTTATGGGCGATATATATTTTTATCGCGG
CATTATGGAAGTAGTTGATGCTCAAATGAGCTCTGATGCTAACGAGCCGACCTACTTGTACAAATTTTCA
TATGAAAATGAAGCTTCTTTCTTGAGAAAAATCTTAAACGTTACGCTTCCAGGTGTGACTCACTCAGAAG
AACTTTTTTACTTATTTTATTCTCATATGATGAAAGATTTGGGCTTACCACCATTCGCACCTGATTCGAA
AGATTACAAGATAATGAATCGTTTAACACAAATGTGGACGGATTTTGCTAAAACAGGGAACCCAACACCC
GCAATTACGAACTTGACTCCAATTAAATGGACACCGTTGAAGATCGCCGGAAATGTATACGATTATTTAG
ACATTGATATTGAACCTCGAATGAAAATCCTTCGTAAAGAAGAGCAGCGCTGCAACTGGAAGAATATGAA
ACATAAGCTATGA
>Cflo.Est9
ATGGAGAGAGTGGAAGTTTGTGTACGTGATGGCAAATTGATTGGTATTGTCGAGGAAGGTATTTATGGTG
ATCGCTATGTTGCCTTCCGTGGAATACCGTATGCGAAACCTCCGGTTGGTGAACTTAGATTTAAGGATCC
TGTACCACCAGAACCATGGTCCGGCAGCAGAGATGCTTCAAAATACGGAAATATTGCTATTCAGATAGAT
ATTATCAAATCAAAAATTACAGGCGACGAAGACTGTCTTTATTTAAATGTGTTTACCACAAATATTAAGT
CTTCGGAAAAACGTCCTGTGATGGTATGGATACATGGCGGTGGCTTTTATGTCGGATCTGGTGATTCGAC
TTTTTATGGTCCTGATTACATTGTGGAAAAGGATGTAGTGTTGGTTACTCTAAATTACAGACTAGGCGTT
CTAGACACATTACTACGAATTTCTTTAGGTTTTTTGAATTTATATGATGAAGTAGCAACGGGGAATCAAG
GTCTGAAGGATGTGATATTGGCATTACAATGGGTCCAGAAAAATATATCAGAGTTTGGTGGAGATTCAGA
AAATGTCACCATTTTTGGTCAAAGTGCCGGTGGAGTTATTGTACATTATTTGACTTTATCTCCATTAAGC
GAAGGTTTGTTTCATAAAGCGATATCGCAAAGTGGCACTGTTTTGTGTCCATGGGCCTTTACCGAACCGA
AATCTTGTTCAACGAATAAAGGCTTTTTGCTTGCAAAGAAACTCGGAAAAGTGACCGAAGATCCGAAGGT
TGTTTATGAGTTTTTCAAAACGATCGACGCGAAAAAACTCATAGAAGTTGAACAAAAGTTTCTCAGAACA
GAAAAAGAGCGTCTACAATCTCTATTGTCTTTTACACCTAGTCTAGATCATGAATCATCAAATCCAGTTT
TCCCGGAAGATCTAACAACGCTTATTCATCGTGGCGTTAAAGTTCCATATCTTCTGGGTTTTACAAATTG
TGAAGGATTATTTTTTTTACGCAATAATTACGAATGCATAAATAAGAAGGCTCTCAGTCAAATAGATTCT
GACTTTGAATTGGCAATATATCCCACAGTTTTACCTAAACTGCCAATCACATTATGTCAATTACGATCCT
TATATTTTGGTGACAAAAATATTTCAGAGGAAACATTGGCTAATTACATTAATTTACTCACCGATATGTT
TATTTTGCGTGGTATTATGCAAGTAGTAGACATTCAGATGAATAATGATAATTGTGGAAAGACATATCTG
TATCAATTCTCATACGAAAGCGAAACCTCACTCATGAAAAAAATTTTCAATATTGACTTTCCAGGTGTGT
CTCATAGCGAAGAATTGAGTTACCTATTTTATCCTGATATAATAAAAGTATTAGGTTTATCAGTACCTGC
GTCTGATTCGGAGGATTATAAGATGATAAATCGCTTAACGCAGATGTGGACAGATTTCGCTAAAACAGGG
AATCCAACACCCGTGATTACGGATTTGACTCCAATTAAATGGACACCGTTAAAAAGCGGAAATGTATACG
ATTATTTAGACATTGATGTCGAACCTCGAATGAAAGTTTTTCGTAAAGGAGAACAGCGCTGGGCCTGGGA
GAACATGAATAACATAAGCTATGATTATTCTGTTTACAAAATTTAA
>Cflo.Est7
ATGAAAAGAGTTGAAGTTTGTATACATGATGGCAAGTTGGTTGGTATTGTCGAGAAAGGTATTTATGGTG
GTCGCTACATTGCCTTCCGTGGAATACCATATGCAAAACCTCCAATTGGAGAACTCAGATTTAAAGATCC
TGTACCACCAGAGCCATGGTCCGGCAGCAGAGATGCTTCAAAATACGGAAATGTCGCAGTTCAAATACAT
AATGGAAAAATTATAGGCAACGAAGACTGTCTTTATTTAAATGTATTTAGCACAGATATTAAGTCTTTGG
AAAAACGCTCTGTCATGGTATGGATACATGGTGGTAGTTTTGTTACGGGTTCCGGTGATTCATCTTTTCA
TGGTCCCGATTATATTGTTGAAAAGAACATAGTATTGGTTACCTTAAATTACAGATTAGGTGTTCTAGGT
TTTTTGAATTTATTTGATGAAGTAGCAACGGGTAATCAAGGTCTGAAGGATGTGATATTGGCATTACAAT
GGGTCCAGAAAAATATATCAAAGTTTGGTGGAGATTCAGAAAATGTTACCATTTTTGGTCAAAGTGCCGG
TGGAGTTATTGTACATTGCTTGACTTTATCTCCATTAAGCGAAGGTTTGTTTCATAAAGCGATATCGCAA
AGTGGCACTGTTATGTGTCCATCGGCCTTTACCGAACCGAAATCTTGTTCAACGAATAAAGGCTTCTTGC
TTGCCAAGAAACTCGGAAAAGTGACCGAAGATCCGAAGGTTGTTTATGAGTTTTTCAAAACGATCGACGC
GAAAAAACTCATAGAAGTTGAACAAAAGTTTCTCAGAACAGAAAAAGAGCGTCTACAATCTCTATTGTCT
TTTACACCTAGTCTAGATCATGAATCATCAAATCCAGTTTTCCCGGAAGATCTAACAACGCTTATTCATC
GTGGCGTTAAAGTTCCATATCTTCTGGGTTTTACAAATTGTGAAGGATTATTTTTTTTACGCAATAATTA
CGAATGCATAAATAAGAAGGCTCTCAGTCAAATAGATTCTGACTTTGAATTGGCAATATATCCCACAGTT
TTACCTAAACTGCCAATCACATTATGTCAATTACGATCTTTATATTTTGGTGACAAAAATATTTCAGAGG
AAACATTGGCTAATTACATTAATTTACTCACCGATATGTTTATTTTGCGTGGTATTATGCAAGTAGTAGA
CATTCAGATGAATAATGATAATTGTGGAAAGACATATCTGTATCAATTCTCATATGAAAGCGAAAACTCA
CTCATGAAGCAAAATTTCAATATTGATTTTCCAGGTGTGTCTCATAGCGAAGAATTGTGTTACCTGTTTT
ATCCTGATATAATAAAAGAATTGGGTTTATCAGTACCCGCGTCTTATTCGGAAGATTATAAGATGATAAA
TCGTTTAACCCAAATGTGGACAGATTTTGCTAAAACAGGGAATCCAACACCCGCGATTACTTTTTTGATT
CCAAATAAGTGGACACCGTTAAAGCATGCTGAAAATGTGTACGATTATTTAGACATTGATATTGAACCTC
GGATGAAAACTCTTCGTAAAGGGAAGCAGCGCTGGGACTGGGAGAACATGAAAAACATAAGCTATGATCA
TTCTTTTTACAAAATTTAA
>Cflo.Est6
ATGGAGAGAGTTGAAGTTTGTGTACGTGATGGCAAGTTGGTTGGTATTGTCAAAAAAGGTATTTATGGTG
GTCGCTATGTTGCCTTTCGCGGAATACCATATGCGAAACCTCCGATTGGTGAACTCAGATTTAAGTTAAG
AAATATTTTTTATGACAACAAATTGCGTGTACCAAAAGTCCTCGATACGATTCTATTTAGAGGTTTATTT
CATAAAGCGATATCGCAAAGTGGCACTGTTACATTTCCGTGGGCCCTTACCGAATTAGAATCTTGTTCAA
CGAATAAAGGCTTCTTGCTCGCTAAAAAACTCGGAAAAGTGACCGAATATCCGAAGGATGTCTACGAGTT
TCTCAAAATGATCGACGCGAAAAAACTCATAGAGACTCAGAATACGAATACAATAATTTTTACAAACATA
ACAAAATTTATACAAACAATAATAATAAAATTTTTACAAACATTAATAACATCTTTTTCGAAGGAGCGTC
AACAATTTCTTCTAATTTTTACACCTACTCTGGATCACGAATCATCAAATCCAGTCTTCCCGGGAGATCT
AACGACGCTTATACATCGTGGTGTTAAAGTGCCATATCTTCTGGGTTTTACAAATTGCGAGGGATCTGTT
CTTTTAAAAAGTAACTTTTATGGATACATTACTAAGGAGGCTCTCAGTCAAGTAGATTCTGACTTTAAAC
TGGCAATATATCCCAGAGTTTTAACTACACTGCCAAAGATACCAATCACATTATGTCAATTACGATCTTT
ATATTTTGGTGACGAAAATATTTCAGAGAAAACAGTGCCTAATTACATTAATTTACTCAGCGATATATTT
TTTTTTCGCGGTATTATGCAAGCAGCGGATATTCAAATGAATAATGATAATTCTGGAAAGACATATCTGT
ATCAATTCTCATACGGAAGCGAAACCTCACTCATGAAGAAAATTCTCAATACTGACTTTCCAGGTGTGTC
TCATAGCGAAGAATTGTGTTACCTGTTTTATCCTGATATAATAAAAGAATTAGGTTTATCAGTACCCGCA
CCTGATTCGGAGGATTATAAAATGATAAGTCGCTTAACGCAGATGTGGACAGATTTCGCTAAAACAGGAA
ATCCAACACCCGCGATTACGGATTTGACTCCAATTAAGTGGACACCGTTAAAGCCCGCCGGAGATGTGTA
CGATTATTTAGACATTGATGTCAAACCTCGAATGAAAACTTTTCGTAAAGGAGAGCAGCGCTGGGAGTGG
GAGAAAGCGCTGGGAGTGGAAGAATACATGAAATATAGCTATGATCATTCTGTCTGCAAAAATTAA
>Cflo.Est5
ATGGAGAGAGCTGAAGTTTGTGTACGCGATGGCAAGTTGGTTGGTGTTGTCGAGAAAGGTATTTATGGTG
GTCGCTACATTGCCTTTCGTGGAATACCATATGCGAAACCTCCAATTGGTGAACTCAGATTTAAGGATCC
TGTACCACCAGAACCATGGTCCGGCAGCAGAGATGCTTCAAAATACGGAAATGTTGCTGTTCAGATAAAT
GTTGACAAAAAATCACAAATTATAGGCGATGAAGACTGTCTTTTTTTAAATGTATTCACTACAGATATTA
AGTCTTCGGAAAAACGCCCTGTGATGGTATGGATACACGGCGGTGGTTTTTTTTTCGGATCTGGTGATTC
GTCTTTTTATAGTCCTGATTACATCGTGGAAAAGGATGTACTGTTGATTACTCTAAATTACAGATTAGGA
GTTCTAGGTTTTCTGAATCTATATAATGAAGTAGCAACGGGCAATCAAGGTCTGAAGGACGTGATCTTGG
CATTACAATGGGTCCAGAAAAATATATCAGAGTTTGGTGGAGATTCAGAAAATGTCACCATCTTTGGCGA
AAGTGCTGGCGGAGCTATAGTACATTACTTAACTTTATCTCCATTAAGTGAAGGTTTATTTCATAAAGCG
ATATCGCAAAGTGGCACAATTACGTGTCCATGGGCCTTTACCGACCCGGAATCTTGTTCAACGAATAAAG
GCTTCTTGCTTGCCAAAAAACTCGGAAAAATGACTGAAGATCCAAAGGATGTCTACGAGTTTCTCAAGAT
GATCGACGCGAAGAAACTTGTAGAGACTGAGAAGTTCCTCGCGACAGAAGAAGAGCGTCGACAATTTCTC
CTGATTTTTACACCTACTCTGGATCATGAATCATCAAATCCAGTCTTCTCGGAAGATCTAATGACGTTTA
TACATCGTGGTGTTAAAGTGCCATATCTCCTGGGTTTTACAAGTTGCGAGGGATCTTATTTATTAAAGAG
TAACGATTACGGATGCATAAGTAAGGAGTCTCTCAGCCAAGTAGATTCTGACTTCAAATTGGGAATATAT
CCCAGAGTTTTAGCTATACTGCCAAAGATACCAATCACATTATATCAATTACGATCTTTATATTTTGGTG
ACAAAAATATTTCAGAGGAATCAGTGGCTAATTACATTAATTTACTCAGCGATATATTTTTTTTTCGTGG
TATTATGCAAACAGCGGATATTCAAATGAATAATGATAATTCTGGAAAAACATATCTATATCAATTCTCA
TACGAAAGCGAAACCTCACTCATGAAGAAAATTCTCAATATTGACTTTCCAGGTGTGTCTCATGGCGAAG
AATTGTGTTACCTGTTTTATCCTGATATAATAAAAGAATTAGGTTTATCAGTACCCGCACCTGATTCGGA
GGATTATAAAATGATAAGTCGCTTAACGCAGATGTGGACAGATTTCGCTAAAACAGGAAATCCAACACCC
GCGATTACGGATTTGACTCCAATTAAGTGGACACCGTTAAAGCCCGCCGGAGATGTGTACGATTATTTAG
ACATTGATGTCAAACCTCGAATGAAAACTTTTCGTAAAGGAGAGCAGCGCTGGGAGTGGAAGAATACATG
A
>Cflo.Est24
ATGCTACTCTCAAATTTTTCTCGCGATGTCCCGTTGCAGAAAGCTTCGCGAATTCTCGAAATTAAAAATC
CCGCCTCAAGCTCAATCGGCGTCGCCCCAAAAGTGCATTTATTATCCCGCGCTCTGGATAGTCAGGAAAT
ATTTTTTATGACAACAAATCATTTACTAAAAGTCCTCAATATGATTCTATTTATAGGTTTATTTCATAAA
GCGATATCGCAAAGTGGCACTGTTACGTGTCCGTGGGCGTTTACCGATCCGGAATCTTATTCAACGAATA
AAGGCTTCTTGCTTGCCAAAAAACTCGGAAAAGTGACCGAAGATCCGAAGGATGTCTACGAGTTTCTCAA
AACGATCGACGCGAAAAAACTCGTAGAGACTGAGAAGTTTCTCGTGACAGAAGAAGAACGTCGGCAATTT
CTCGTGATTTTTACACCTACTCTGGATCACGAATCCTCAAATCCAGTCTTCCCGGAAGATCTAACGACGC
TTATACATCGTAGTATTAAAGTGCCATATCTCCTAGGTTTTACAAGTTGCGAAGGATCTTTTCTCTTAAA
GAGTAACTTTATTGGATGCATAAGTAAGGAGGCACTCAACCGAGTAGATTCTGACTTTAAATTGGCAATA
CATCCCAGAGTTTTAAATACACTGCCAAAGATATCAACCACATTATGTCAATTACGATCTTTATATTTTG
GTGACAAAAATATTTCAGAGGAAACATTGGCTAATTACATTAATTTAATCAGCGATACATACTTTTTGCG
CGGTATTATGCAAGCAGTGGATATTCAAATGAATAATGATAATTCTGGAAAGACATATCTGTATCAATTC
TCATATGAAAGCGAAACCTCATTCATGAAGAAAATATCCAATGTCGACTTTCCAGGTGTATCTCATGGCG
AAGAACTGGGTTACCTGTTTTATCCTGATATAATAAAAGAATTGGGTTTATCAGTACCCGTGCCTGATTC
GGAGGATTATAAAATGATAAATCGTTTAACCCAGATGTGGACAGATTTTGCTAAAACAGGGTACTATAAA
CTTGATATTTTTATGTGTTTACAGTGA
>Cflo.Est8
ATGGAGAGAGTGAAAGTTTATGTACGTGATGGCAAGTTGATTGGTATTGTCGAAAAAGGTATTTATGGTG
GCCATTATATTGCCTTCCGTGGAATACCATATGCAAAACCTCCAATTGGTGAACTCAGATTTAAGGATCC
TGTACCGCCAGAACCATGGTCCGGCAGCAGAGATGCTTCAAAATACGGAAATGTCGCCGTTCAAATAAAT
AAAAACAAAATTATAGGCGACGAAGACTGTCTTTATTTAAATATATTTACCACAGATATTAAGTCTTTGG
AAAAACGCCCTGTCATGATATGGATACATGGTGGTGGTTTTACTAACGGTTCCGGTGGTTCATCTATGCA
TGGTCCCGATTACATTGTTGATAAAAATATAGTATTGGTTACCCTAAATTACAGATTAGACTATGAATTA
TATACTATTACTATGCGACTTTCTTTAGGTTTCCTGAATTTATATGATGAAGTAGCAACAGGTAATCAAG
GTCTGAAGGATGTGATCATGGCATTAAAATGGATTCAGAAAAATATAACAGAGTTTGGTGGAGATTCAGG
AAATGTTACTATTTTCGGCGGAAGCGCCGGTGCAGCCATAGTACATTATTTGACTTTATCTCCATTAAGC
GAAGGTTTATTTCATAAAGCGATATCGCAAAGTGGCACTGCTATATGTCCGTGGGCCTTTACCGAACCGG
AATCTTGTTCAACGAATAAAGGCTTCTTGCTTGCCAAGAAACTCGGAAAAGTGACCGCAGATCCGAAAGT
TGCTTATGAATTTCTCAAAACGATCGACGCGAAAAAACTCATAGAGAGTGAACAATTTCTCAAAACAGAA
GCAGAGCGTCTACAAATTTTATTGATTTTTACACCTAGTCTAGATCATGAATCATCAAATCCATTCTTCC
CGGAAGATCTAACAACGCTTATACATCGTGGTGTTAAAGTGCCATATCTTCTGGGTTTTACAAGTTGCGA
AGGAATTTTTTTTTTACGCAGTAGTTACAGACATATAACTAAAGAGACTCTCAGCCAAGTAGATTCTGAC
TTCAAACTGGCAATATATCCCAGAGTTTTAACTACACTGCCAAAGATACCAATCACATTATGTCAATTAC
GATCTTTATATTTTGGTGACAAAAATATTTCAGAGGAAACATTGGCTAATTATATTAATTTAGTCGGCGA
TACAATGCTTCTTCGCGATATTATGCAAGCAGCGGATATTCAAATGAATAATGATAATTCTGGAAATACA
TATTTATATCAATTTTCATACGACAGCGAAACTTCACTCATGAGGAAAATTCTCAATGTTGATTTTCCAG
GTGTATCTCATGGCGAAGAAATCGGTTACTTGTTTTATCCTGATATAATAAAAGAATTGGGATTATCAGT
ACCCGCACCTGATTCGGAGGATTATAAGATGATAAATCGTTTAACGCAGATGTGGACAGATTTTGCTAAA
ACAGGGAATCCAACACCCGCGATTACGGATTTAACTCCAATTAAGTGGACACCGTTAAAACATGCTGGAA
ATGTGTACGATTATTTAGACATTAATACTGAACCTCGGATGAAAACCCTCCATAGAGGAGAGCAGCGATG
GGATTGGGAGAATATGAAATATAATCTATGA
>Cflo.Est4
ATGGACAGGGTGGAAGTTTGTATACGTGATGGCAAGTTGATTGGTATTGTCGAAAAAGGTATTTATGGTG
GCCATTATATTGCCTTCCGTGGAATACCATATGCAAAACCTCCAATTGGTGAACTCAGATTTAAGGATCC
TGTACCGCCAGAACCATGGTCCGGTAGCAGAGATGCTTCAAAGTATGGAAATGTTGCAGTTCAAATAAAT
GATATCAAAAACAAAATTATAGGCGACGAAGACTGTCTTTATTTAAATGTATTTACCACAGATATTATGT
CTTTGGAAAAACGCCCTGTGATGGTATGGATACATGGCGGTAAATTTTCTATTGGTTCCGGTGATTCATC
TTTTCATGGACCCGATTATATTGTTGAAAAGGACGTAGTATTGGTTACCCTAAATTACAGATTAGGTGTT
CTAGGTTTTCTGAATCTATATAATAAAGTAGCGACAGGCAATCAAGGTCTGAAGGATGTGATCTTGGCAT
TACAATGGGTCCAGAAAAATATATCAGAGTTTGGTGGAGATTCGGGAAATGTTACCATTTTTGGCGAAAG
CGCTGGTGGAGTTATAGTACATTATTTGACTTTATTTTCATTAAGCGAAGGTTTATTTCATAAAGCGATA
TCGCAAAGTGGCACTGTTACATGTCCGTGGGCCCTTACCGAACCAGAATCTTATTCAACGAATAGAGGCC
TCTTGCTCGCCAAAAAACTCGGAAAAGTGACCGAAGATCCGAAGGACGTCTACGAATTTCTCAAAACTAT
CGACGCGAAAAAACTTATAGAGACTGAAAAGTTTCTCGTGACAAAAAAAGAGCGTCGACAATATTTCCTG
ATTTTTACACCTACTCTGGATCACGAATCCTCAAATCCAGTTTTCCCGGAAGATTTAGCAACACTTATAC
ATCGTAGTGTTAAAGTGCCATATCTTCTGGGTTTTACAAGTTGCGAAGGAAGTATTTTTTTAAATGATTA
CGAACTGATAAATAAGGAGGCTCTCAGCGACATAGATTGTGACTTCAAATTGGCAATATATCCCACAGTT
TTAGCTACATTGCCAAAGATACCAATTACATTATACCAATTACGATCTTTATATTTTGGTGACAAAAATA
TTTCAGAGGAAACATTGGCTAATTACATTAATTTAATCAGCGATATATTTATTATGCGTGGTATTATGCA
AACAGTAGATATTCAGATAAATAATGATAATTCTGGAAAGACATATCTGTATCAATTCTCATACGAGAGC
GAAAGCTCACTCATGAAGAAAATTCTCAATATTGACTTTCCAGGTGCGTGTCATTGCGAAGAATTGTGTT
ACCTGTTTTATCCTGATATAATAAAAGAATTGGGTTTATCAGTACCCGCGCCTGATTCGGAGGATTATAA
AATGATAAATCGCTTAACACAGATGTGGACAGATTTTGCTAAAACAGGGAATCCAACACCCGTGATTACG
GATTTGACTCCAATTAAGCGGACACCGGTAAAGCGCGCCGAAGATGTGTACGATTATTTAGACATTGATG
TCGAACCTCGAATGAAAACTTTCCGTAAAGGAGAGCAGCGCTGGGACTGGAAAAAACGCGAAAAATAG
>Cflo.Est13
ATGAATATAAATAACCAGCGACTAGCGTCGGAGAAGTGCCAGTTCGCAATGATTTCTGCAAAAGACAGCA
TGTTAGTAAATACCATGTTCATAAGACTACTGATCGTCCTGCTTTGTTTAAACTTAGCCATACTAGCAAA
TTCAAACGAGACTGCACCAAGAGTCAAAACTCCATTAGGAGCACTGAAAGGCTATTATAAAATATCACAA
AATAGCAGAAAATACGAGGCATACGAAGGGATTCCTTATGCATTGCCGCCTATTGGAAAATTAAGATTCA
AGCCTCCTCGACAAATACCGGCATGGATGGGCGAACTGTCGGCTACGAAATTCGGTTCTCCGTGCATTCA
ATACTCTCATTTTCCTTACGATCCTACGGAAAAAGTCGAGGGTGCTGAAGATTGTTTGTATTTAAATATT
TATGTGCCAATACGAAAGAAGTCGGAAAACAAGACATCTATGCCAGTGTTGTTTTGGATCCATGGTGGCG
GTTTTCAATTTGGTAGCGGTAGGCTTTATAAAGCCACATATTTGATGGACAGCGACGTCATACTCGTCAC
AATTAACTATCGATTGGGACCGATGGGATTCCTCAGTACGGAAGATGAGGTAGTTCCTGGCAACATGGGT
CTAAAGGATCAAAATATGGCACTTCGTTGGGTATCCGAGAATATCGAGTGGTTCGGTGGCGATCCGAACA
GAATAACCTTGATTGGTCTGAGTGCTGGTGGTGCAAGTGTGCATTATCACTACTTATCGCCAATGAGCAC
CGGACTTTTCCAAGGAGGAATATCGTTCAGCGGAACAGCGTTCGATTGTTGGACACAAACTGAAAATGCT
TTAGAGAAAACTAAAAAACTGAGCGCCTTAATGGGATGTCCTACAACTACCTCTAGAGACATGATACGTT
GCTTGAGATATCGACCGGCTCAAGCAATAGTACAGGCTACAAAAAACGCGATTTTTTCTCAACTCGGCGA
TGATACTCCTTTCATCGATAAGACACCAGTTGAAATCGTGAACAACGGTGATGTGCAGGATATACCTTGG
ATTACGGGAGTAACGAGTGAAGAAGGCCTTTATCCCGTAGCCGATTTGATTGCCAATGAAAATCTGAAAC
AATTAAACGACAACTGGGATCTTCTTGGTCCGCATTTTCTGGACTTTAATTACACCATCCCAAAAGAGAA
GCAGGTGGAGATTGCTCGCCTCATCAAGAAGCATTATTTTGATACAAAACCAATAGACCAGACAACTACA
AAGCAACTGATACAAATGGCGAGTGACCGCTTCTTCGTGGTCGATAGTCAGAAGGCTGCGCGAATGCAAG
CCAAAGTAAATCAAAATCCAGTCTGGTACTATTATTTCACATACAGAGGAAATCAAAGTTTAAGTGATTC
TATGAGCGGTACAACTAACAATTATGGATCGCGATATGCAGAAACTCTTAATCGACTTTTAATTGTAAAC
ATGGCTGGTGTAGAATGGCCGAAATTAGATCCTTCAAAGAAGGAACTTCATTATCTGCATATTGCTAGTC
CTACTAAGATTAACATGGACAGCAATGCTAATTTGGGAGAGAAAGAATTCTGGAATTCAATCAAGTTCAA
AGAAAATGTGTTAACGTCAAAAAATAGGAAAGAAGAGCTTTGA
>Cflo.Est12
ATGGTTTCTGCAAAAGAGAGGACGCTGCTAAATATCATGCTCGTAAGACTACTGATCGTTCTGCTTTGTT
TAAACTTAGCCATAATAGCAAATTCAGACGAGACTGCACCAAGAGTTAAAACTCTCTCAGGAGCACTGAA
AGGCTATTATAGAATATCACAGTATGGCAGAAAATACGAGGCATACGAAGGGATTCCTTATGCTTTGCCA
CCTGTTGGAAAATTAAGATTCAAGCCTCCTCAACCAATACCGGCATGGACCGGCGAGTTACCGGCTACGA
AATTCTGTTCTCCGTGCATTCAATACGTTCAAACTCCTATTGATCCTACGAATAAAGTCGAGGGTGCCGA
AAATTGCTTGTGTTTAAATATTTATGTAGCAGTACAAAAAATGTCGAAAAACAAGACTTCTATGCCAGTG
TTGTTTTGGATCCATGGTGGCGCTTTTCAATTTGGTAGCGGTTCGAATTATGGAGCCACATATTTGATGG
ACAGCGACATCATACTGGTCACAATTAACTATCGATTGGGACCGATGGGTTTTCTTAGCACGGAAGATGA
GGTAGTTCCTGGCAACATGGGTCTAAAAGACCAAAATATGGCACTTCGCTGGGTATTTCAAAATATCGAG
TCGTTCGGTGGCGATCCAAACGGAATAACTTTATTTGGTCAGAGTGCTGGTGGTGCAAGTGTTCAATATC
ACTACTTATCGCCACTGAGCACCGGACTTTTCCAAGGAGGAATATCGTTTAGCGGAACAGCGTTCGATTG
TTGGGCGCAAACTGAGGGTTCTTTAGAGAAAACTAAAAAACTGAGCGCTTTAATGAGATGTCCTACAACT
ACTTCTAGAGACATGATAGATTGCTTGAGACGTCGACCGGCTCGAAATATAGTACAGGCTACAAGCAAAT
TTATGACGTTCTACTTCAATCCCTTCACTCCTTTCGGACCAGTAATTGAAAAAATCGGCGATGATACACC
TTTCATCGATAGAACACCAATTGAAATCGTGAATAACGGTGATGTGCAAGATTTACCTTGGGTTACAAGC
GTAGTGAGTGAAGAAGGCCTTTTTCCCGTAGCTGAATTCATCGCTGACAATGAAAATCTGAAACAATTAA
ACGACAACTGGGATCTTCTTGGTCCGCATTTTCTGGACTTTAATTACACCATCCCAAAAGAGAAACAAGA
TGAGACTGGTCGCCTCATCAAGAAGCATTATTTCGATAAGAAACCAATAAACCAGACAACTACAAAACAA
CTGATACAAATGGCGAGTGATCGCTTCTTCATGGTCGATAGTGAGAAGGCTGCGCGAATGCAAGCCAAAG
TAAATTGGAATCCAGTCTGGTATTATTATTTCTCGTATAGAGGAAATCACAGTTTAAGTGATTTTATAAG
CGGTACAACTAACGATTACGGTGTCTCCCATGGCGATGATATATTCTATATATTAGATTCTCCCATTGTG
AATACAAACACAACGCAACGAGATCGCGATATGCAGAAAGTCTTAATCGACTTTTGTGTATCTTTTGCTA
CAAACGGAATTCCAAACGTGGCTGGTGTAAAATGGTCGAAATTAGATCCTGAAAAAGAGGATTTTGAGTA
TCTGCATATTGCTAGCCCTACTAACAATAAGATTAAGATGGATAGCAATGCTAATTTCGGGGATAAAAAA
TTCTGGAATTCAATCAAGTTTAACGAGAATGTGTTGACCACACAAAGAAATTGGGAAGAAGTTTTAAATG
ATTTTACAAGAAAATTCGATTTTTTGTCTATATTTTAA
>Cflo.Est18
ATGATTTCTGCAAAGGATAGCACGTTACTGAATACCATGTTCATAAGACTTCTGATCGTTCTGCTTTGTT
TAAACTTAACCATACTAGCAAATTCAGAGGAGATTGCACCAAAAGTTAAAACTCTCTCAGGAGCACTAAA
AGGCTATTATAAAATATCACAGTATGGCAGAAAATACGAAGCATACGAAGGGATTCCTTATGCGTTACCA
CCTATTGGAGAATTAAGATTCAAGCCTCCTCGACCAATAACGCCATGGATCAGCGAACTATCGGCTACGA
AATTCGGTTCTCCGTGCATTCAATATGATCAATTTGCTTCCGATTCTGCCGATAAAGTCGAGGGTGCCGA
AGATTGCTTGTATTTAAATATTTATGTCCCAGTACGAAACAAGACGGAAAACAAGACATCTATGCCAGTG
TTGTTTTGGATCCACGGTGGCGCTTTTCAATATGGTAGCGGTATGATTTATGGAGCCACATATTTGATGG
ATAGCGAGGTCATACTCGTCGCATTTAACTATCGATTGGGACCGATGGGTATGTACTAA
>Cflo.Est22
ATGAAACGTCTATTCCTTGCTCTTCTGAGCGTCGTCCTGGCGTTCGCCAGCGATCCTGAGGTGATCGCAC
CAACCGGACGAATTCGCGGTTCCATCCTGACTTCCAGACTCGGCAAGAAAATCTATTCCTTCCGAGGTGT
GAGATATGCCGAGCCACCGACGGGACAACGACGTTTTCAGGTTGCTGTTCCAGCGGCAGACTGGAATGAT
GTCTTTGATGCATCCTCGGAAGGACCCGCTTGTCCAGCAATAGGAGTACAGAATATAATGGAGGATTGCC
TTCGTGTGAATGTCTACACGACTAAAGTGAGCTTTATTAACACGCCCGTGTTGGTGTTCTTCCATCCTGG
TGCTTTCTATCTATTTTCAGGACAAAGTTACTTCTTTGGGCCTGAATACTTGCTGGACAAAGATATCGTT
CTTGTCACCGTTAATTATCGTCTCGCGACTCTAGGTTTTCTAAGCACTGGCGACTCGACGGCACCAGGCA
ATTTTGGTTTGAAGGACCAAGTCCTGGCGCTTCGATGGGTCAAGAGGAACATAGCCGCCTTCGGCGGCGA
TCCTGACAGCGTTACGATATCCGGGTACAGCGTCGGTGGATATAGCGTGCTGCTGCACATGGTTTCGCCG
ATGTCCAAGGGATTGTTCCATCGCGCAATCATGATGAGCGGTTCGACGACGTTAGAACCATACCCGACCG
AGCAATTGCACGTGGCGAAGCAGCAAGCCGAGCTACTGAACTGTCCGACCAATACCACGGACGCGATGCT
GAATTGCTTAACTTCTAAACCAACAGGGAGTTTTGATGATGTTAAACATATCGCGGTGTTTCAGGAATGG
TACGGTAGTCCGATATTGATATGGTTGCCCGTAGTGGAGCCTGAAGTTCAAGGTGTGGAGAGGTTCTTGC
CCGAACAGCCCCTTGATCTTATTAGAAAAGGGAAGTTCCACAAGGTTCCGTTAATAACAGGAGTCACCAA
GGACGAGTTCGGCGGCATGATCGTCGGTAGAAATCTAAAACTCGCACCTATGACTATCTATTATGAACGA
GATACACCTCGTTCCAGATACATAAGCACCGAATTATATCAATTTTACTTTGGTAATCAATCGATCGGTC
CGGACACCTATGACGGTCTCGCACAAGTTCGTAAAAATTTGTTGCACCATGACGATTTGCAATATCTATT
CTTTATAAAGGCCAAATTTCCCTTCTTCGATAACGACGCGCCAGAAATACCTATGGTGGAACTCATGACA
AGTATGTGGTCGAACTTTGCTAAAACTGGACAGCCAGTACCGCCGACTTTGGCGAACAACGTCACGTGGG
ACCCATACTCGTTAACAATCGACAATTACTTAGAAATTTCCGAGAAATTTTATACCGATAGAATGCAAAA
ATGGGATAGCCTATTTCCTCTGAATCCGATATCCTAA
>Cflo.Est23
CTCGAGTGCATACGAGCTCCTCTTGTCATGAAACTTCTATTTGTTGCTCTTCTGAGCGTCGTCCTGGCGT
TCGCCAGCGGAGATCCTGAGGTGACCGCACCAACTGGGCGAATTCGCGGTTCCATCCTGACCTCCAGACT
CGGCAAAAAAATTTATTCCTTCCGAGGTGTGAGATATGCCGAGCCACCAACCGGAGAGCGACGTTTCCAG
TTACCTTCGGCGAACGAGCCCGTAAAGAGGCCCGTGTTGGTATTCTTCCATCCTGGTGCTTTCTATCTAT
TCTCAGGACAAAGTTACTTCTTTGGGCCTGAATACTTGCTGGACAAAGATATCGTTCTTGTCACCGTTAA
TTATCGTCTCGCGACTCTAGGTTTTCTAAGCACTGGCGACTCGAAGGCACCAGGCAATTTGGGTTTGAAG
GACCAAGTCCTGGCGCTTCGATGGGTCAAGAGGAACATAGCCGCCTTCGGTGGCGATCCTGACTGCGTTA
CGATATCCGGGTATAGTATTGGTGGATTCAGCGTGCTGTTGCACATGGTTTCCCCGATGTCCAAGGGATT
GTTCCATCGCGCAATCATGATGAGTGGCGCGACGGCATTGGAACCGTACCCGACCCACCAATTAAATTTG
GCTAAAAAACAAGCTGAGCTTCTGAATTGTCCGACCAACACCACAGACGCCATGCTGGCCTGCTTGACTT
CTAAACCAGTGGAGAACTTTACAGACACTATAACCAAGTTCTTTGTGACCATTGAAGAGCAGCGCAGACG
CGGAGACAATTCGATCATAAATGACTTAAACAATGATTGGTACAGACTCACACCCATGAGTTTCTATTAC
GAACGGGATACACCTCGTTCCAGAAACATAAGCACCGAATTATATCAATTTTACTTTGGTAACCAATCGA
TCGGTCCGGACACTTATGACGGTCTCATGAGAGCCGATGGTCTAATTATATTTCCATTGCATCGCGCTGT
AAAGGTATTCGCAGAGAATACTGATCAACCAATCTATTTTTACGTATCTGCTTATCAAGGACGATACAGT
TTTGTTATGTGGAACGAAACCGCGCCATACGGAGTGTTGCACCATGACGATTTGCAATACCTATTCTTTA
TAAAGAAGGATGCTCCGGAAATACCAACGGTGGAACTTATGACAAGTATGTGGTCGAACTTTGCTAAAAC
TGGACAGCCAGTACCGCCGACTTTGGCGAACAACGTCACGTGGGATCCATACTCGTTAACAACCGACAAC
TACTTAGAAATTTCTGAGACACCAACAATGAAGACGAGACTTTTTGCTGATAGAATGCAAAAATGGGATA
GCCTATTTCCTTTGAATCCGATATCGTAA
