# Supplementary material for: Molecular evolution of juvenile hormone esterase-like proteins in a socially exchanged fluid
Source: Sci Rep. 2018 Dec 13;8:17830. doi: 10.1038/s41598-018-36048-1 (PMC6293014; doi:10.1038/s41598-018-36048-1)
Supplement: Supplementary file 2 — Supplementary File 1 [file 41598_2018_36048_MOESM2_ESM.zip › our-gene-annotations/having-genomic-sequences-as-refrences/Cflo.Ests-Prot.faa]

>Cflo.Est27
MLRVRSISIQLGFICLFILNLRIVCSLSLTTVRNGTLIGATMRTRLGRDIHAFLGIPYAAPPIKELRFQP
PQPAAAWNGVRAAVENAEICTQRNIYTYQEEIVGSEDCLYLNVYTPRLPHFGAPLSIDSHRYPVMIWFHG
GGWVTGAGHSEFYGPKFLLDHDLVLVTVNFRLGPLGFLSTEDLECPGNFGLKDQQQAMRWVQENIVSFGG
DPNRVTLFGESAGGASAHYHMVSPLSKGLFHRAISQSGNFYNPWTLTPPRSARKKAMIMGRNLGCNTENS
AELIKCLRTKTDTEIIGTDRLFQHYGYCPMIPFKPVIEPKHVGALLTEDPLISVRQGRLADIPWMTGITS
EEGTLKVAGIYGRDQNEHVKKLNNDFHNVAPLSLFYEERYDLRDTQFRDEMSTNIREFYFGNKDIDQSEE
TRFKVIDMYSDAWFNHGTHEAVQEFIANQTSPIYYYYFTYRGSASFSTIFGDTEKNYGVSHADELQYLFP
VGEQLFKDTELSNEDHKIIDIMTQLWYNFANSGNPTPKVTKLIPLKWKPVKTSSSPEYLYIGNSTKIIMD
SNLLSKRMTFWDELTHRMKFHGADIRNFKDEL*
>Cflo.Est21
MERPIVTVKEGKLQGIFEDNVLGSRYLAFKGIPFAAPPVNELRFKDPEPPASWEGIRDSSKNGDISIIGS
EDCLYLNVYIPYNIYRTTQNPVMVWIHGGAYLIGNGNDIATRPDYLITKDIILVSINYRLGALGKILYVK
IHTCYLLIHVHYKVFIFQGFLNIGDEVASGNQGLKDQVAALKWIKENIEAFGGDPNNITIFGISAGGSSV
HLLMLSPLSKGLFHKAILQSGIATCPWALIENVEANTFKLASIFGNKSKDPREVIEFLQTVPAAEIVNAQ
YKEARICNIPFGPTIDEKSKRSFLPCPLSQLLDNDNDIPIIVGFTSHEYIMFFKDTSEEFLNLLLKKLTN
SQDSEKITRLTEQVKQHYFHNKSFTKESIPSFVQFLSDLWFSIPVKNFQSPIYHYNFSYVGNEMTITKLL
LNNLPMIGASHTDDMSYLFYQPKCKVDDPKPPAIGTKDREISEILTKMWANFAKTG*
>Cflo.Est20
MPESANGWEGTYDATYHRSAYMIGEEDCLYLNVYTPVLDKDARKAVMVWFHGGGFNGGLGDDLFYGPDFL
IEQDVILVTLNYRLGPIGK*
>Cflo.Est1
MGQYKYIASTICHRLDKRIWRYICILVLYFILADGLLDGPEPIVETKWGILQGKWSRSIRDQRIANFLGI
PYALPPVGDLRFRVRNLRLILICNLFIPGIQRMKLPVLVFVHSGAYYEGSSNSKELSPDYLMDQDIILVT
VNYRLNIFGFFSTMNQVSPGNYGLKDMKMALEWIQENIHSFNGNPESVTLMGASAGAALTHLLALSNKTE
GLFHRYILLSGSALSPWAYNYKKYRQICLKLVKLVGCQSKKDDNIDNSDVENEKKRSNNISVSYKDYNEG
YIKDDEEIVKCMRTVDARQLLKMLKHFVTNRKCVFSPTLEDNSEDAILTMHPWKIIKDGLFRDIPAIMQV
VKGEGLTKTFEFFTDPTLEKEMIENFEGYIFDFLETFKWNFNADAFIPGIQDFYFNGNISLGLKGNITEV
SLTGDGTVIWPILKAARYQSEIGNSSVYFSFFAYEGTFSHTFIYAGVCHNDDMNYLFPVLNNMCRNLMLN
NTESDFMIIKIMTEMWANFMKDGVPKAWMIPAWPNYRDYHQFMRFGNGKSTDIVVQTDFLCDRMEFWEKL
QINGWMKYTNGWMNDTIIDDSPDDTSPVNDDPIEYKLTIYLVLLIITLLCVLKYY*
>Cflo.Est25
MVWIHGGGFFFGSGDSTLYGPDYIVKKDVVLVTLNYRLGVLGFLNLYDKVATGNQGLKDVILALHWVQEN
ISEFGGDSENVTIFGESAGGAIVHYLTLSPLSEGAYLSMYT*
>Cflo.Est26
PAGPLRFRHPRPVERWSGVLNATALPNSCVQILDTVEDCLYVNVVVPRPRPTNAAVMVWIFGGEFPVTIH
HQSTVFVPGAVVALFFDISSLFSLIDTKESHSIFDSRHLFNQAIMQSGSPTTPWAIISREESIVRGIRLA
EAVGFPHARNNLREVIDCLLKKDADELVKNEWGTLGICEFPFVPVIDGAFLDETPQRSLATTSFKKANIL
MGSNTEEGFYFIIYYLTELFRIDGTEDVKVTRDQFVSAVSELNPYVNQIGRHAIIYEYTNWLYPDDPNAN
RDALDKIVGDYQFTCNVNEFAGRYADTGNTVYMYYFKHR*
>Cflo.Est14
MISAKNSTILNTMFIRLLIVLLCLNLTILANSEEIAPKVKTLSGALKGYYKISQYGRKYEAYEGIPYALP
PIGELRFKPPRPITPWISELPATKFGSPCIQYVQFSSDSADKVEGAEDCLYLNIYVPVRNKTENKTFMPV
LFWIQGGAFQFDSGMNYGATYLMDSDVILVTINYRLGPMGFLSTEDEVVPGNMGLKDQNMALRWVFQNIE
SFGGDPNGITLFGQSAGSASVHYHYLSPMSAGLFRGGISYSGTAFDCWAQTENSLEKTKKLSALMGCPTT
NSRDMIDCLRHRPARDIVQCQYSTNEFMYFLYNLVTPFGPVVEKVDSDTPFIDKTPVEIVNNGDVQDLPW
VTSVVSQDGLYPVAEFIADNETLKQLNNNWDHLAPRCLDFHDTIPKEKYVEISRIIKKHYFGTKPIDQTT
TSQLIQMTSDRFFYVDSEKAALMQAKVNKSPVRYSYFSYRGNHSLSEYYSGTTNNYGVCHGDDITYILDT
PWVDPTTTQRDRDMQKVLIDNCVSFATNG*
>Cflo.Est17
MVSTKDSTMLNIMMVKLLIVLLCLNLAISVNSNETAPTVKTPSGALKGYYKLSQNGRKYEAYEGIPYALP
PIEKLRFKPPQPIPAWIGELSATKFGSPCIQYAQFPYDSTEKVEGAEDCLYLNIYVPVQNKTENNISMPV
LFWIHGGAFQYGSGMIYRATYLMNSDVILVTINYRLGPMGFLSTEDEVVPGNMGLKDQNMALRWVFQNIE
SFGGDPNGITLFGQSAGGASVHYHYLSPMSAGLFQGGMSYSGTAFDCWAQTENSLEKTKKLSALMGCSTN
SSRDMIDCLRYRPVRDIVQATSEFMTFYFNPFTPFGPVIEKVNNDTAFIDRTPVEIVNNGDVQDIPWITS
VTSEEGLYPVADLIANENLKQLNDNWDFLGPHFLDFNYTIPKEKHVEIGRLIKKHYFDKKPINQKTTKQL
IQMTSDRFFVVDSEKAARMQAKVNRNPVWYYYFAYRGKQSFSDFLSGTTNNYGVCHGDDTLYILDIPSVD
PTTTQQDRDMQKLLIDFCISFATNGIPNVAGVKWSKLDPSKKEIQYLHIASPTEINMDSNDNFGEKKFWN
LIKFNENVLTTLKTE*
>Cflo.Est16
MLIRLLIVLLCLNLAILVNSDKTAPRVKTHLGKLKGYYKLSQNGRKYEAYEGIPYALPPVGKLRFKPPQP
TSRWIGELSATQFCSQCIQYTEFPYGKVEGAEDCLCLNIYVPVRNKTENKIPLPVLFWLHGGAFQYDSGK
NYGAKYLMDRDVILVTINYRLGPMGFLSTEDKVVPGNMGLKDQNMALRWVSHNIKSFGGDPKGITLIGHS
AGGASVQYHYLSPLSVGLFRGGMSYSGTAFDIWTQAKGSLEKTKKLSALMGCPTTTSKDMINCLRYRPAR
DIVHATHAFMVFLYDFFTPFGPVVEKVGSHAPFIDKTPIEIVNNGEVQDLPWVTSVVSEEGLFPVAEFIA
NDTALKRLNDNWDQLAPQFLDFYYTIPKKNHVEVARVIKEHYFGNKSIDQTTTSQLVQMASDRFFYVDSK
KAALMQAKVNKSPVWYSYFSYRGNQSLSEYMSGTTNNYGVCHGDDITYILDTPWVDPTTTQRDRDMQKVL
IDNCVSFATNGIAKMYGANWSQLEPSDKEFHYLHIASPTEINTGSNADFGDETFWNSLKFNENVLTTKRN
*
>Cflo.Est15
MLIRLLIVLLSLNLAILVNSDETVPRVKTLSGALKGYYKISQYGRKYEAYEGIPYASPPVGELRFKPPRP
IPAWIGELPAMKFGSPCIQYAQSPSDLADNVEGAEDCLYLNIYVPIRNKTEKISMPVLFWIHGGAFQLGS
GTIYGATYLMDSDVILVTINYRLGPMGFLSTEDEVVPGNMGLKDQNMALRWVFQNIESFGGDPNGITLFG
QSAGGASVQYHYLSPMSVGLFRGGMSFSGTAFDCWAQTESSLEKTKKLSSLMGCPTTTSRDMIDCLRYRP
ARDIVQATSEFMYFFYNPFTPFGPVIEKVNNDTAFIDRTPVEIVNNGDVQDLPWVTSVVSQDGLYPVAEF
IANNEALKQLNGNWDFLGPHFLDFYYTIPKEKQVEIARIIKKHYFDTKSIDQTTTKQLVQMAGDRFNVVD
SEKAAQMQAKVNRNPVWYYYFAYRGKQSFSDFLSGTTNNYGVSHGDDIFYILESPIVNTTTTQRDRDMQK
VLIDYCVSFATNGIPNVAGVKWSKLDPSKKEIQYLHIASPTEINMGSNANFGDETFWNSLKFNENVLFT*
>Cflo.Est3
YFFYNLITPFTPVVEKGSDTPFIDKTPVEIVNNGDVQDLPWVTSVVSQDGLYPVAEFIADNETLKQLNNN
WDHLAPRCLDFYDTIPKEKYVEISHIIKKHYFGTKPIDQTTTSQLVQLASDRFFFVDSKKAALMQAKVNK
NPVWYSYFSYRGNQSLSEYYSGTTNNYGVCHGDDITYILDTPWVDPTTTQRDRDMQKLLIDFCVSFATNG
IAKVYGANWSQLNPSEKEFHYLHIASPTEINTGSNADFGDETFWNSLKFNENVLTT*
>Cflo.Est2
KVTQYLGIPYAQPPKGELRFARPVTDPLPSWNEVRNATQFAPSCQQVEELLSNIPDPGFSEDCLFLNIFV
PDGTRINCPPRNFRVITIALREILSHTQKRKNPKFTQLNEDDFCGRQVLVVTVAYRLNILGFFTTTDSEA
PGNYGIFDQIAALDWVKRKIKHFNGSPSNIVIYGHSSGAISVGLHMLSPLSRGKFNKAIAMSGDAINSVR
SPEMEVPVFGCNRQPTSALMECLRRLDADHIVKHTSSIESWGPIVDAETNNGTDPFLPQHPKDILDSGNC
KNDSIMFKDDIPLIVGYTKNEQVLAIIESTREYGGDLENGLSPERFETMILDENTTVFRDRYLDLQTERT
FGAGLTMLAGQVAKRATTFVYRFDYRAKTQSVTKEIPEWAGVPHMFELPFVWGLPFQMSSPQMQWLPNDR
KTSDTMMTMMATFAKTGDPSITGGTGPSVKWESFTQDDPKILIIDKNIEMGEPNAVDHKALAFWNDYYPQ
VVEEATTCCNVTNTARRLFSYSIYLSGMTTTMALYLFWF*
>Cflo.Est19
MRGFARTVLDREVHVFYGVPFAKPPVGPLRFRKPLPIEPWHGILNATTLPNSCYQERYEYFPGFEGEEMW
NPNTNISEDCLYLNIWVPQKLRLRHKPESQDNAGNNGMAILVWIYGGGFMSGTATLDVYDADLMAAAGNA
IIASMQYRVGAFGFLYLNHEEAPGNMGLWDQALALQWLRENARAFGGDPDLITIFGESAGGSSVSLHLIS
PVTQGLVRRGILQSGTLNANEVARILVDDCGCNSTMLQENPARVMACMSYWGILGFPSAPTIDGVFLPKD
PLDLVREADFKDTEILIGNNENEGRDINICVCVCVCVCVCVYKSVVLRWHYCDAIYGRWRG*
>Cflo.Est11
MNKVEVCVTEGKLIGIVEESIHGDHFIAFRGIPYAKPPVGELRFKDPVPPEPWSGNRDASKYGKIAVQVD
IFTQEVIGDEDCLYLNVFTTDTKPLKKRAVMVWIHGGGFFMGSGNASFYGPDHIIRKDVVLVTLNYRLGV
LGFLNLYHRMATGNQGLKDVVMALQWIKRNISQFSGDPDNVTIFGESAGGDIVHCLTISPLAKGLFHKAI
SQSGVMTNPWGITERDTCINNGLRIAEKLGKATSDTKVAYKFLKEIDARKLRKAEIELFLTKARRLNLSI
AFTPTVDSESSNPFFPIEPLKLLHNGIKMPVIFGYNSSEGNFFLRGKFFGDISEETLKEIDSDFKKVIHP
KILRQLPEIPITISELRALYFGDKAVSEETIMNYSDFLGDQCFYKGIIEAIDIQMSSGANEPIYLYKFSY
ESKTSPMKNILNIQLPGTAHFEELGYLFYPYLMKDLGLSPAAPDSKDYKIINCLTQMWTDFAKTGNPTPA
NKDSISVKWTPLINGNAYDYLNINIKPQMETLYKTEQRWDWQMRRKL*
>Cflo.Est10
MNGNRVVINVREGKLIGIIEENFLDGKYIAFRGIPYAKPPIGKLRFKDPAPPEPWSGARDASKYGNVAVQ
TDIITGEMIGDEDCLYLNVYTADVESWRKRPVMVWIHGGAFSLGSGDASVYGPDYIVRKDVVLVTLNYRL
GVLGFLNLNDEVAAGNQGIKDTIMALRWVQKNISKFSGDPGNVTIFGESAGGVIVHYLTLSPLSEGLFHK
AISQSGVVTNPWAFIELTNKATNKGFQLAEYFGKATSDPKVAYELLKIIDARKLRKAEHKLQTKTERLQK
IIPFPPSLDHKSLNPVITEDPSILIHRRAKVPYIVGYNSCEGSYLVNSTFGYLNEETFKEINSNFKKTII
PRILPTLSQIPITIEELRFLYFGNKTVSEETLINYADFMGDIYFYRGIMEVVDAQMSSDANEPTYLYKFS
YENEASFLRKILNVTLPGVTHSEELFYLFYSHMMKDLGLPPFAPDSKDYKIMNRLTQMWTDFAKTGNPTP
AITNLTPIKWTPLKIAGNVYDYLDIDIEPRMKILRKEEQRCNWKNMKHKL*
>Cflo.Est9
MERVEVCVRDGKLIGIVEEGIYGDRYVAFRGIPYAKPPVGELRFKDPVPPEPWSGSRDASKYGNIAIQID
IIKSKITGDEDCLYLNVFTTNIKSSEKRPVMVWIHGGGFYVGSGDSTFYGPDYIVEKDVVLVTLNYRLGV
LDTLLRISLGFLNLYDEVATGNQGLKDVILALQWVQKNISEFGGDSENVTIFGQSAGGVIVHYLTLSPLS
EGLFHKAISQSGTVLCPWAFTEPKSCSTNKGFLLAKKLGKVTEDPKVVYEFFKTIDAKKLIEVEQKFLRT
EKERLQSLLSFTPSLDHESSNPVFPEDLTTLIHRGVKVPYLLGFTNCEGLFFLRNNYECINKKALSQIDS
DFELAIYPTVLPKLPITLCQLRSLYFGDKNISEETLANYINLLTDMFILRGIMQVVDIQMNNDNCGKTYL
YQFSYESETSLMKKIFNIDFPGVSHSEELSYLFYPDIIKVLGLSVPASDSEDYKMINRLTQMWTDFAKTG
NPTPVITDLTPIKWTPLKSGNVYDYLDIDVEPRMKVFRKGEQRWAWENMNNISYDYSVYKI*
>Cflo.Est7
MKRVEVCIHDGKLVGIVEKGIYGGRYIAFRGIPYAKPPIGELRFKDPVPPEPWSGSRDASKYGNVAVQIH
NGKIIGNEDCLYLNVFSTDIKSLEKRSVMVWIHGGSFVTGSGDSSFHGPDYIVEKNIVLVTLNYRLGVLG
FLNLFDEVATGNQGLKDVILALQWVQKNISKFGGDSENVTIFGQSAGGVIVHCLTLSPLSEGLFHKAISQ
SGTVMCPSAFTEPKSCSTNKGFLLAKKLGKVTEDPKVVYEFFKTIDAKKLIEVEQKFLRTEKERLQSLLS
FTPSLDHESSNPVFPEDLTTLIHRGVKVPYLLGFTNCEGLFFLRNNYECINKKALSQIDSDFELAIYPTV
LPKLPITLCQLRSLYFGDKNISEETLANYINLLTDMFILRGIMQVVDIQMNNDNCGKTYLYQFSYESENS
LMKQNFNIDFPGVSHSEELCYLFYPDIIKELGLSVPASYSEDYKMINRLTQMWTDFAKTGNPTPAITFLI
PNKWTPLKHAENVYDYLDIDIEPRMKTLRKGKQRWDWENMKNISYDHSFYKI*
>Cflo.Est6
MERVEVCVRDGKLVGIVKKGIYGGRYVAFRGIPYAKPPIGELRFKLRNIFYDNKLRVPKVLDTILFRGLF
HKAISQSGTVTFPWALTELESCSTNKGFLLAKKLGKVTEYPKDVYEFLKMIDAKKLIETQNTNTIIFTNI
TKFIQTIIIKFLQTLITSFSKERQQFLLIFTPTLDHESSNPVFPGDLTTLIHRGVKVPYLLGFTNCEGSV
LLKSNFYGYITKEALSQVDSDFKLAIYPRVLTTLPKIPITLCQLRSLYFGDENISEKTVPNYINLLSDIF
FFRGIMQAADIQMNNDNSGKTYLYQFSYGSETSLMKKILNTDFPGVSHSEELCYLFYPDIIKELGLSVPA
PDSEDYKMISRLTQMWTDFAKTGNPTPAITDLTPIKWTPLKPAGDVYDYLDIDVKPRMKTFRKGEQRWEW
EKALGVEEYMKYSYDHSVCKN*
>Cflo.Est5
MERAEVCVRDGKLVGVVEKGIYGGRYIAFRGIPYAKPPIGELRFKDPVPPEPWSGSRDASKYGNVAVQIN
VDKKSQIIGDEDCLFLNVFTTDIKSSEKRPVMVWIHGGGFFFGSGDSSFYSPDYIVEKDVLLITLNYRLG
VLGFLNLYNEVATGNQGLKDVILALQWVQKNISEFGGDSENVTIFGESAGGAIVHYLTLSPLSEGLFHKA
ISQSGTITCPWAFTDPESCSTNKGFLLAKKLGKMTEDPKDVYEFLKMIDAKKLVETEKFLATEEERRQFL
LIFTPTLDHESSNPVFSEDLMTFIHRGVKVPYLLGFTSCEGSYLLKSNDYGCISKESLSQVDSDFKLGIY
PRVLAILPKIPITLYQLRSLYFGDKNISEESVANYINLLSDIFFFRGIMQTADIQMNNDNSGKTYLYQFS
YESETSLMKKILNIDFPGVSHGEELCYLFYPDIIKELGLSVPAPDSEDYKMISRLTQMWTDFAKTGNPTP
AITDLTPIKWTPLKPAGDVYDYLDIDVKPRMKTFRKGEQRWEWKNT*
>Cflo.Est24
MLLSNFSRDVPLQKASRILEIKNPASSSIGVAPKVHLLSRALDSQEIFFMTTNHLLKVLNMILFIGLFHK
AISQSGTVTCPWAFTDPESYSTNKGFLLAKKLGKVTEDPKDVYEFLKTIDAKKLVETEKFLVTEEERRQF
LVIFTPTLDHESSNPVFPEDLTTLIHRSIKVPYLLGFTSCEGSFLLKSNFIGCISKEALNRVDSDFKLAI
HPRVLNTLPKISTTLCQLRSLYFGDKNISEETLANYINLISDTYFLRGIMQAVDIQMNNDNSGKTYLYQF
SYESETSFMKKISNVDFPGVSHGEELGYLFYPDIIKELGLSVPVPDSEDYKMINRLTQMWTDFAKTGYYK
LDIFMCLQ*
>Cflo.Est8
MERVKVYVRDGKLIGIVEKGIYGGHYIAFRGIPYAKPPIGELRFKDPVPPEPWSGSRDASKYGNVAVQIN
KNKIIGDEDCLYLNIFTTDIKSLEKRPVMIWIHGGGFTNGSGGSSMHGPDYIVDKNIVLVTLNYRLDYEL
YTITMRLSLGFLNLYDEVATGNQGLKDVIMALKWIQKNITEFGGDSGNVTIFGGSAGAAIVHYLTLSPLS
EGLFHKAISQSGTAICPWAFTEPESCSTNKGFLLAKKLGKVTADPKVAYEFLKTIDAKKLIESEQFLKTE
AERLQILLIFTPSLDHESSNPFFPEDLTTLIHRGVKVPYLLGFTSCEGIFFLRSSYRHITKETLSQVDSD
FKLAIYPRVLTTLPKIPITLCQLRSLYFGDKNISEETLANYINLVGDTMLLRDIMQAADIQMNNDNSGNT
YLYQFSYDSETSLMRKILNVDFPGVSHGEEIGYLFYPDIIKELGLSVPAPDSEDYKMINRLTQMWTDFAK
TGNPTPAITDLTPIKWTPLKHAGNVYDYLDINTEPRMKTLHRGEQRWDWENMKYNL*
>Cflo.Est4
MDRVEVCIRDGKLIGIVEKGIYGGHYIAFRGIPYAKPPIGELRFKDPVPPEPWSGSRDASKYGNVAVQIN
DIKNKIIGDEDCLYLNVFTTDIMSLEKRPVMVWIHGGKFSIGSGDSSFHGPDYIVEKDVVLVTLNYRLGV
LGFLNLYNKVATGNQGLKDVILALQWVQKNISEFGGDSGNVTIFGESAGGVIVHYLTLFSLSEGLFHKAI
SQSGTVTCPWALTEPESYSTNRGLLLAKKLGKVTEDPKDVYEFLKTIDAKKLIETEKFLVTKKERRQYFL
IFTPTLDHESSNPVFPEDLATLIHRSVKVPYLLGFTSCEGSIFLNDYELINKEALSDIDCDFKLAIYPTV
LATLPKIPITLYQLRSLYFGDKNISEETLANYINLISDIFIMRGIMQTVDIQINNDNSGKTYLYQFSYES
ESSLMKKILNIDFPGACHCEELCYLFYPDIIKELGLSVPAPDSEDYKMINRLTQMWTDFAKTGNPTPVIT
DLTPIKRTPVKRAEDVYDYLDIDVEPRMKTFRKGEQRWDWKKREK*
>Cflo.Est13
MNINNQRLASEKCQFAMISAKDSMLVNTMFIRLLIVLLCLNLAILANSNETAPRVKTPLGALKGYYKISQ
NSRKYEAYEGIPYALPPIGKLRFKPPRQIPAWMGELSATKFGSPCIQYSHFPYDPTEKVEGAEDCLYLNI
YVPIRKKSENKTSMPVLFWIHGGGFQFGSGRLYKATYLMDSDVILVTINYRLGPMGFLSTEDEVVPGNMG
LKDQNMALRWVSENIEWFGGDPNRITLIGLSAGGASVHYHYLSPMSTGLFQGGISFSGTAFDCWTQTENA
LEKTKKLSALMGCPTTTSRDMIRCLRYRPAQAIVQATKNAIFSQLGDDTPFIDKTPVEIVNNGDVQDIPW
ITGVTSEEGLYPVADLIANENLKQLNDNWDLLGPHFLDFNYTIPKEKQVEIARLIKKHYFDTKPIDQTTT
KQLIQMASDRFFVVDSQKAARMQAKVNQNPVWYYYFTYRGNQSLSDSMSGTTNNYGSRYAETLNRLLIVN
MAGVEWPKLDPSKKELHYLHIASPTKINMDSNANLGEKEFWNSIKFKENVLTSKNRKEEL*
>Cflo.Est12
MVSAKERTLLNIMLVRLLIVLLCLNLAIIANSDETAPRVKTLSGALKGYYRISQYGRKYEAYEGIPYALP
PVGKLRFKPPQPIPAWTGELPATKFCSPCIQYVQTPIDPTNKVEGAENCLCLNIYVAVQKMSKNKTSMPV
LFWIHGGAFQFGSGSNYGATYLMDSDIILVTINYRLGPMGFLSTEDEVVPGNMGLKDQNMALRWVFQNIE
SFGGDPNGITLFGQSAGGASVQYHYLSPLSTGLFQGGISFSGTAFDCWAQTEGSLEKTKKLSALMRCPTT
TSRDMIDCLRRRPARNIVQATSKFMTFYFNPFTPFGPVIEKIGDDTPFIDRTPIEIVNNGDVQDLPWVTS
VVSEEGLFPVAEFIADNENLKQLNDNWDLLGPHFLDFNYTIPKEKQDETGRLIKKHYFDKKPINQTTTKQ
LIQMASDRFFMVDSEKAARMQAKVNWNPVWYYYFSYRGNHSLSDFISGTTNDYGVSHGDDIFYILDSPIV
NTNTTQRDRDMQKVLIDFCVSFATNGIPNVAGVKWSKLDPEKEDFEYLHIASPTNNKIKMDSNANFGDKK
FWNSIKFNENVLTTQRNWEEVLNDFTRKFDFLSIF*
>Cflo.Est18
MISAKDSTLLNTMFIRLLIVLLCLNLTILANSEEIAPKVKTLSGALKGYYKISQYGRKYEAYEGIPYALP
PIGELRFKPPRPITPWISELSATKFGSPCIQYDQFASDSADKVEGAEDCLYLNIYVPVRNKTENKTSMPV
LFWIHGGAFQYGSGMIYGATYLMDSEVILVAFNYRLGPMGMY*
>Cflo.Est22
MKRLFLALLSVVLAFASDPEVIAPTGRIRGSILTSRLGKKIYSFRGVRYAEPPTGQRRFQVAVPAADWND
VFDASSEGPACPAIGVQNIMEDCLRVNVYTTKVSFINTPVLVFFHPGAFYLFSGQSYFFGPEYLLDKDIV
LVTVNYRLATLGFLSTGDSTAPGNFGLKDQVLALRWVKRNIAAFGGDPDSVTISGYSVGGYSVLLHMVSP
MSKGLFHRAIMMSGSTTLEPYPTEQLHVAKQQAELLNCPTNTTDAMLNCLTSKPTGSFDDVKHIAVFQEW
YGSPILIWLPVVEPEVQGVERFLPEQPLDLIRKGKFHKVPLITGVTKDEFGGMIVGRNLKLAPMTIYYER
DTPRSRYISTELYQFYFGNQSIGPDTYDGLAQVRKNLLHHDDLQYLFFIKAKFPFFDNDAPEIPMVELMT
SMWSNFAKTGQPVPPTLANNVTWDPYSLTIDNYLEISEKFYTDRMQKWDSLFPLNPIS*
>Cflo.Est23
LECIRAPLVMKLLFVALLSVVLAFASGDPEVTAPTGRIRGSILTSRLGKKIYSFRGVRYAEPPTGERRFQ
LPSANEPVKRPVLVFFHPGAFYLFSGQSYFFGPEYLLDKDIVLVTVNYRLATLGFLSTGDSKAPGNLGLK
DQVLALRWVKRNIAAFGGDPDCVTISGYSIGGFSVLLHMVSPMSKGLFHRAIMMSGATALEPYPTHQLNL
AKKQAELLNCPTNTTDAMLACLTSKPVENFTDTITKFFVTIEEQRRRGDNSIINDLNNDWYRLTPMSFYY
ERDTPRSRNISTELYQFYFGNQSIGPDTYDGLMRADGLIIFPLHRAVKVFAENTDQPIYFYVSAYQGRYS
FVMWNETAPYGVLHHDDLQYLFFIKKDAPEIPTVELMTSMWSNFAKTGQPVPPTLANNVTWDPYSLTTDN
YLEISETPTMKTRLFADRMQKWDSLFPLNPIS*
