# Supplementary material for: Molecular evolution of juvenile hormone esterase-like proteins in a socially exchanged fluid
Source: Sci Rep. 2018 Dec 13;8:17830. doi: 10.1038/s41598-018-36048-1 (PMC6293014; doi:10.1038/s41598-018-36048-1)
Supplement: Supplementary file 2 — Supplementary File 1 [file 41598_2018_36048_MOESM2_ESM.zip › our-gene-annotations/having-genomic-sequences-as-refrences/Cobs-Ests.gff]

##gff-version 3
scf0008	genBlastG	mRNA	3680045	3687538	227.426	-	.	ID=Cobs.Est1;Name=Cobs.Est1;Alias=Aech.VCE6_gi|746848177|ref|XP_011054486.1|-R1-1-A1
scf0008	genBlastG	CDS	3680045	3680255	.	-	1	ID=Cobs.Est1-E9;Parent=Cobs.Est1
scf0008	genBlastG	CDS	3680462	3680748	.	-	1	ID=Cobs.Est1-E8;Parent=Cobs.Est1
scf0008	genBlastG	CDS	3680843	3681042	.	-	2	ID=Cobs.Est1-E7;Parent=Cobs.Est1
scf0008	genBlastG	CDS	3681279	3681444	.	-	1	ID=Cobs.Est1-E6;Parent=Cobs.Est1
scf0008	genBlastG	CDS	3682572	3682768	.	-	1	ID=Cobs.Est1-E5;Parent=Cobs.Est1
scf0008	genBlastG	CDS	3683525	3683724	.	-	2	ID=Cobs.Est1-E4;Parent=Cobs.Est1
scf0008	genBlastG	CDS	3683823	3683955	.	-	2	ID=Cobs.Est1-E3;Parent=Cobs.Est1
scf0008	genBlastG	CDS	3683977	3684154	.	-	0	ID=Cobs.Est1-E2;Parent=Cobs.Est1
scf0008	genBlastG	CDS	3687326	3687538	.	-	0	ID=Cobs.Est1-E1;Parent=Cobs.Est1
scf0018	genBlastG	mRNA	831185	834001	59.2808	-	.	ID=Cobs.Est10;Name=Cobs.Est10;Alias=Nvit.VCE6_gi|1032727451|ref|XP_001599255.3|-R2-2-A1
scf0018	genBlastG	CDS	831185	831295	.	-	1	ID=Cobs.Est10-E9;Parent=Cobs.Est10
scf0018	genBlastG	CDS	831335	831474	.	-	2	ID=Cobs.Est10-E8;Parent=Cobs.Est10
scf0018	genBlastG	CDS	831603	831675	.	-	1	ID=Cobs.Est10-E7;Parent=Cobs.Est10
scf0018	genBlastG	CDS	831694	831728	.	-	1	ID=Cobs.Est10-E6;Parent=Cobs.Est10
scf0018	genBlastG	CDS	831869	831942	.	-	0	ID=Cobs.Est10-E5;Parent=Cobs.Est10
scf0018	genBlastG	CDS	831973	832059	.	-	2	ID=Cobs.Est10-E4;Parent=Cobs.Est10
scf0018	genBlastG	CDS	832453	832840	.	-	2	ID=Cobs.Est10-E3;Parent=Cobs.Est10
scf0018	genBlastG	CDS	833022	833181	.	-	0	ID=Cobs.Est10-E2;Parent=Cobs.Est10
scf0018	genBlastG	CDS	833696	834001	.	-	0	ID=Cobs.Est10-E1;Parent=Cobs.Est10
scf0010	genBlastG	mRNA	4695659	4698192	129.009	+	.	ID=Cobs.Est11;Name=Cobs.Est11;Alias=Pbar.JHE_XP_011631119.1-R2-2-A1
scf0010	genBlastG	CDS	4695659	4695947	.	+	0	ID=Cobs.Est11-E1;Parent=Cobs.Est11
scf0010	genBlastG	CDS	4696068	4696253	.	+	2	ID=Cobs.Est11-E2;Parent=Cobs.Est11
scf0010	genBlastG	CDS	4696476	4696693	.	+	0	ID=Cobs.Est11-E3;Parent=Cobs.Est11
scf0010	genBlastG	CDS	4696799	4696970	.	+	1	ID=Cobs.Est11-E4;Parent=Cobs.Est11
scf0010	genBlastG	CDS	4697273	4697611	.	+	2	ID=Cobs.Est11-E5;Parent=Cobs.Est11
scf0010	genBlastG	CDS	4697810	4697954	.	+	0	ID=Cobs.Est11-E6;Parent=Cobs.Est11
scf0010	genBlastG	CDS	4698030	4698192	.	+	2	ID=Cobs.Est11-E7;Parent=Cobs.Est11
scf0008	genBlastG	mRNA	28400	29429	20.6348	+	.	ID=Cobs.Est12;Name=Cobs.Est12;Alias=Pbar.VCE6_XP_011645490.1-R10-10-A1
scf0008	genBlastG	CDS	28400	28485	.	+	0	ID=Cobs.Est12-E1;Parent=Cobs.Est12
scf0008	genBlastG	CDS	28537	28616	.	+	1	ID=Cobs.Est12-E2;Parent=Cobs.Est12
scf0008	genBlastG	CDS	29101	29132	.	+	1	ID=Cobs.Est12-E3;Parent=Cobs.Est12
scf0008	genBlastG	CDS	29163	29429	.	+	1	ID=Cobs.Est12-E4;Parent=Cobs.Est12
scf0028	genBlastG	mRNA	1012186	1012545	20.2434	+	.	ID=Cobs.Est13;Name=Cobs.Est13;Alias=Waur.JHE_XP_011688875.1-R10-10-A1
scf0028	genBlastG	CDS	1012186	1012262	.	+	0	ID=Cobs.Est13-E1;Parent=Cobs.Est13
scf0028	genBlastG	CDS	1012287	1012347	.	+	1	ID=Cobs.Est13-E2;Parent=Cobs.Est13
scf0028	genBlastG	CDS	1012366	1012545	.	+	2	ID=Cobs.Est13-E3;Parent=Cobs.Est13
scf0010	genBlastG	mRNA	4686228	4688805	164.296	+	.	ID=Cobs.Est14;Name=Cobs.Est14;Alias=Waur.JHE_XP_011704229.1-R1-1-A1
scf0010	genBlastG	CDS	4686228	4686362	.	+	0	ID=Cobs.Est14-E1;Parent=Cobs.Est14
scf0010	genBlastG	CDS	4686562	4686850	.	+	0	ID=Cobs.Est14-E2;Parent=Cobs.Est14
scf0010	genBlastG	CDS	4686945	4687130	.	+	2	ID=Cobs.Est14-E3;Parent=Cobs.Est14
scf0010	genBlastG	CDS	4687202	4687258	.	+	0	ID=Cobs.Est14-E4;Parent=Cobs.Est14
scf0010	genBlastG	CDS	4687274	4687410	.	+	0	ID=Cobs.Est14-E5;Parent=Cobs.Est14
scf0010	genBlastG	CDS	4687544	4687715	.	+	1	ID=Cobs.Est14-E6;Parent=Cobs.Est14
scf0010	genBlastG	CDS	4687794	4688111	.	+	2	ID=Cobs.Est14-E7;Parent=Cobs.Est14
scf0010	genBlastG	CDS	4688435	4688579	.	+	0	ID=Cobs.Est14-E8;Parent=Cobs.Est14
scf0010	genBlastG	CDS	4688649	4688805	.	+	2	ID=Cobs.Est14-E9;Parent=Cobs.Est14
scf0010	genBlastG	mRNA	4690080	4692707	162.32	+	.	ID=Cobs.Est15;Name=Cobs.Est15;Alias=Waur.JHE_XP_011704230.1-R2-2-A1
scf0010	genBlastG	CDS	4690080	4690226	.	+	0	ID=Cobs.Est15-E1;Parent=Cobs.Est15
scf0010	genBlastG	CDS	4690299	4690587	.	+	0	ID=Cobs.Est15-E2;Parent=Cobs.Est15
scf0010	genBlastG	CDS	4690712	4690897	.	+	2	ID=Cobs.Est15-E3;Parent=Cobs.Est15
scf0010	genBlastG	CDS	4691160	4691368	.	+	0	ID=Cobs.Est15-E4;Parent=Cobs.Est15
scf0010	genBlastG	CDS	4691439	4691610	.	+	1	ID=Cobs.Est15-E5;Parent=Cobs.Est15
scf0010	genBlastG	CDS	4691796	4692113	.	+	2	ID=Cobs.Est15-E6;Parent=Cobs.Est15
scf0010	genBlastG	CDS	4692339	4692483	.	+	0	ID=Cobs.Est15-E7;Parent=Cobs.Est15
scf0010	genBlastG	CDS	4692554	4692707	.	+	2	ID=Cobs.Est15-E8;Parent=Cobs.Est15
scf0477	genBlastG	mRNA	351	1016	37.3585	+	.	ID=Cobs.Est16;Name=Cobs.Est16;Alias=Waur.JHE_XP_011705534.1-R3-4-A1
scf0477	genBlastG	CDS	351	663	.	+	0	ID=Cobs.Est16-E1;Parent=Cobs.Est16
scf0477	genBlastG	CDS	862	1016	.	+	2	ID=Cobs.Est16-E2;Parent=Cobs.Est16
scf0039	genBlastG	mRNA	1115290	1115928	9.68014	+	.	ID=Cobs.Est17;Name=Cobs.Est17;Alias=Waur.VCE6_XP_011705666.1-R7-7-A1
scf0039	genBlastG	CDS	1115290	1115427	.	+	0	ID=Cobs.Est17-E1;Parent=Cobs.Est17
scf0039	genBlastG	CDS	1115497	1115650	.	+	0	ID=Cobs.Est17-E2;Parent=Cobs.Est17
scf0039	genBlastG	CDS	1115747	1115928	.	+	2	ID=Cobs.Est17-E3;Parent=Cobs.Est17
scf0886	genBlastG	mRNA	87	383	11.1095	-	.	ID=Cobs.Est18;Name=Cobs.Est18;Alias=Waur.VCE6_XP_011707069.1-R10-10-A1
scf0886	genBlastG	CDS	87	214	.	-	2	ID=Cobs.Est18-E2;Parent=Cobs.Est18
scf0886	genBlastG	CDS	281	383	.	-	0	ID=Cobs.Est18-E1;Parent=Cobs.Est18
scf0035	genBlastG	mRNA	1117442	1117702	12.6945	-	.	ID=Cobs.Est19;Name=Cobs.Est19;Alias=Waur.VCE6_XP_011707069.1-R8-8-A1
scf0035	genBlastG	CDS	1117442	1117495	.	-	2	ID=Cobs.Est19-E3;Parent=Cobs.Est19
scf0035	genBlastG	CDS	1117529	1117580	.	-	1	ID=Cobs.Est19-E2;Parent=Cobs.Est19
scf0035	genBlastG	CDS	1117599	1117702	.	-	0	ID=Cobs.Est19-E1;Parent=Cobs.Est19
scf0024	genBlastG	mRNA	698538	701113	217.707	-	.	ID=Cobs.Est2;Name=Cobs.Est2;Alias=Aech.VCE6_gi|746871950|ref|XP_011067218.1|-R1-1-A1
scf0024	genBlastG	CDS	698538	698736	.	-	2	ID=Cobs.Est2-E8;Parent=Cobs.Est2
scf0024	genBlastG	CDS	698826	698952	.	-	0	ID=Cobs.Est2-E7;Parent=Cobs.Est2
scf0024	genBlastG	CDS	699057	699392	.	-	2	ID=Cobs.Est2-E6;Parent=Cobs.Est2
scf0024	genBlastG	CDS	699473	699641	.	-	1	ID=Cobs.Est2-E5;Parent=Cobs.Est2
scf0024	genBlastG	CDS	699731	699909	.	-	0	ID=Cobs.Est2-E4;Parent=Cobs.Est2
scf0024	genBlastG	CDS	699996	700193	.	-	2	ID=Cobs.Est2-E3;Parent=Cobs.Est2
scf0024	genBlastG	CDS	700416	700707	.	-	0	ID=Cobs.Est2-E2;Parent=Cobs.Est2
scf0024	genBlastG	CDS	700916	701113	.	-	0	ID=Cobs.Est2-E1;Parent=Cobs.Est2
scf0008	genBlastG	mRNA	29668	30297	8.5185	+	.	ID=Cobs.Est20;Name=Cobs.Est20;Alias=Waur.VCE6_XP_011707089.1-R6-6-A1
scf0008	genBlastG	CDS	29668	29934	.	+	0	ID=Cobs.Est20-E1;Parent=Cobs.Est20
scf0008	genBlastG	CDS	29956	30297	.	+	0	ID=Cobs.Est20-E2;Parent=Cobs.Est20
scf0021	genBlastG	mRNA	2229236	2234663	133.495	-	.	ID=Cobs.Est3;Name=Cobs.Est3;Alias=Amel.VCE6_gi|571546031|ref|XP_006568129.1|-R1-1-A2
scf0021	genBlastG	CDS	2229236	2229518	.	-	2	ID=Cobs.Est3E11;Parent=Cobs.Est3
scf0021	genBlastG	CDS	2231390	2231531	.	-	2	ID=Cobs.Est3E10;Parent=Cobs.Est3
scf0021	genBlastG	CDS	2231891	2232020	.	-	1	ID=Cobs.Est3-E9;Parent=Cobs.Est3
scf0021	genBlastG	CDS	2232064	2232251	.	-	2	ID=Cobs.Est3-E8;Parent=Cobs.Est3
scf0021	genBlastG	CDS	2232368	2232521	.	-	1	ID=Cobs.Est3-E7;Parent=Cobs.Est3
scf0021	genBlastG	CDS	2232606	2233087	.	-	0	ID=Cobs.Est3-E6;Parent=Cobs.Est3
scf0021	genBlastG	CDS	2233231	2233320	.	-	2	ID=Cobs.Est3-E5;Parent=Cobs.Est3
scf0021	genBlastG	CDS	2233336	2233390	.	-	0	ID=Cobs.Est3-E4;Parent=Cobs.Est3
scf0021	genBlastG	CDS	2233800	2233937	.	-	0	ID=Cobs.Est3-E3;Parent=Cobs.Est3
scf0021	genBlastG	CDS	2234400	2234528	.	-	0	ID=Cobs.Est3-E2;Parent=Cobs.Est3
scf0021	genBlastG	CDS	2234544	2234663	.	-	0	ID=Cobs.Est3-E1;Parent=Cobs.Est3
scf0009	genBlastG	mRNA	5342360	5343173	46.8227	+	.	ID=Cobs.Est4;Name=Cobs.Est4;Alias=Cflo.VCE6_gi|752883176|ref|XP_011259278.1|-R2-2-A1
scf0009	genBlastG	CDS	5342360	5342666	.	+	0	ID=Cobs.Est4-E1;Parent=Cobs.Est4
scf0009	genBlastG	CDS	5342771	5342913	.	+	2	ID=Cobs.Est4-E2;Parent=Cobs.Est4
scf0009	genBlastG	CDS	5343000	5343173	.	+	1	ID=Cobs.Est4-E3;Parent=Cobs.Est4
scf0023	genBlastG	mRNA	1941831	1943066	43.607	+	.	ID=Cobs.Est5;Name=Cobs.Est5;Alias=Cqui.JHE_CPIJ013175-PA.1-R1-1-A1
scf0023	genBlastG	CDS	1941831	1942164	.	+	0	ID=Cobs.Est5-E1;Parent=Cobs.Est5
scf0023	genBlastG	CDS	1942198	1942275	.	+	2	ID=Cobs.Est5-E2;Parent=Cobs.Est5
scf0023	genBlastG	CDS	1942327	1942468	.	+	0	ID=Cobs.Est5-E3;Parent=Cobs.Est5
scf0023	genBlastG	CDS	1942484	1942701	.	+	2	ID=Cobs.Est5-E4;Parent=Cobs.Est5
scf0023	genBlastG	CDS	1942783	1942831	.	+	1	ID=Cobs.Est5-E5;Parent=Cobs.Est5
scf0023	genBlastG	CDS	1942856	1942940	.	+	2	ID=Cobs.Est5-E6;Parent=Cobs.Est5
scf0023	genBlastG	CDS	1942962	1943066	.	+	2	ID=Cobs.Est5-E7;Parent=Cobs.Est5
scf0013	genBlastG	mRNA	2246216	2246770	21.2353	+	.	ID=Cobs.Est6;Name=Cobs.Est6;Alias=Hsal.VCE6_gi|749787186|ref|XP_011147158.1|-R10-10-A1
scf0013	genBlastG	CDS	2246216	2246429	.	+	0	ID=Cobs.Est6-E1;Parent=Cobs.Est6
scf0013	genBlastG	CDS	2246556	2246770	.	+	2	ID=Cobs.Est6-E2;Parent=Cobs.Est6
scf0049	genBlastG	mRNA	867121	869308	74.3248	+	.	ID=Cobs.Est7;Name=Cobs.Est7;Alias=Hsal.VCE6_gi|749799037|ref|XP_011153046.1|-R1-1-A1
scf0049	genBlastG	CDS	867121	867258	.	+	0	ID=Cobs.Est7-E1;Parent=Cobs.Est7
scf0049	genBlastG	CDS	867492	867642	.	+	0	ID=Cobs.Est7-E2;Parent=Cobs.Est7
scf0049	genBlastG	CDS	867664	867795	.	+	2	ID=Cobs.Est7-E3;Parent=Cobs.Est7
scf0049	genBlastG	CDS	867942	868127	.	+	0	ID=Cobs.Est7-E4;Parent=Cobs.Est7
scf0049	genBlastG	CDS	868234	868424	.	+	0	ID=Cobs.Est7-E5;Parent=Cobs.Est7
scf0049	genBlastG	CDS	868748	868919	.	+	1	ID=Cobs.Est7-E6;Parent=Cobs.Est7
scf0049	genBlastG	CDS	868980	869204	.	+	2	ID=Cobs.Est7-E7;Parent=Cobs.Est7
scf0049	genBlastG	CDS	869220	869308	.	+	0	ID=Cobs.Est7-E8;Parent=Cobs.Est7
scf0017	genBlastG	mRNA	38966	40508	28.8547	-	.	ID=Cobs.Est8;Name=Cobs.Est8;Alias=Lhum.VCE6_XP_012218257.1-R5-5-A1
scf0017	genBlastG	CDS	38966	39373	.	-	1	ID=Cobs.Est8-E4;Parent=Cobs.Est8
scf0017	genBlastG	CDS	39395	39414	.	-	1	ID=Cobs.Est8-E3;Parent=Cobs.Est8
scf0017	genBlastG	CDS	39442	39647	.	-	1	ID=Cobs.Est8-E2;Parent=Cobs.Est8
scf0017	genBlastG	CDS	39976	40508	.	-	0	ID=Cobs.Est8-E1;Parent=Cobs.Est8
scf0069	genBlastG	mRNA	158261	162729	42.5978	+	.	ID=Cobs.Est9;Name=Cobs.Est9;Alias=Nvit.VCE6_gi|1032727136|ref|XP_016844416.1|-R1-1-A1
scf0069	genBlastG	CDS	158261	158379	.	+	0	ID=Cobs.Est9-E1;Parent=Cobs.Est9
scf0069	genBlastG	CDS	158470	158534	.	+	1	ID=Cobs.Est9-E2;Parent=Cobs.Est9
scf0069	genBlastG	CDS	158571	158625	.	+	1	ID=Cobs.Est9-E3;Parent=Cobs.Est9
scf0069	genBlastG	CDS	161253	161560	.	+	2	ID=Cobs.Est9-E4;Parent=Cobs.Est9
scf0069	genBlastG	CDS	161576	161785	.	+	1	ID=Cobs.Est9-E5;Parent=Cobs.Est9
scf0069	genBlastG	CDS	161891	161948	.	+	0	ID=Cobs.Est9-E6;Parent=Cobs.Est9
scf0069	genBlastG	CDS	161970	162041	.	+	2	ID=Cobs.Est9-E7;Parent=Cobs.Est9
scf0069	genBlastG	CDS	162153	162729	.	+	0	ID=Cobs.Est9-E8;Parent=Cobs.Est9
