# Supplementary material for: Molecular evolution of juvenile hormone esterase-like proteins in a socially exchanged fluid
Source: Sci Rep. 2018 Dec 13;8:17830. doi: 10.1038/s41598-018-36048-1 (PMC6293014; doi:10.1038/s41598-018-36048-1)
Supplement: Supplementary file 2 — Supplementary File 1 [file 41598_2018_36048_MOESM2_ESM.zip › our-gene-annotations/having-genomic-sequences-as-refrences/Cobs.Ests-CDS.fna]

>Cobs.Est12
CGTCATCCGCGGCCGGTCGAACGCTGGTCGGGAATACTAAACGCGACCACCCTGCCAAACAGCTGCGTGC
AGATCTTGGACACGGTCGAGGACTGCCTGTACGTGAACGTGGTGGTGCCGCGGCCCAGGCCTAGAAATGC
CGCTGTCATGGTATGGATATTCGGTGGCGGTTTCTATTCCGGCTCGGCCACCCTCGACGAAAACGTAATC
TTGGTGTCGATGCAATATCGCGTGGCCAGCCTCGGATTCCTGTACTTTGGCACATCCGACGTGCCCGGGA
ACGCTGGCCTCTTCGATCAGATGATGGCCCTGCAATGGGTGCGCGACAACATAGCCGCGTTTGGCGGCAA
TCCCGACAACGTGACGCTCTTCGGTGAAAGTGCGGGGGCAGTATCCGTCTCCATGCATCTTTTATCTCCG
CTGTCCAGGTCAGTTTTGAAAAGTAGACGACAAATTCACCGATAA
>Cobs.Est20
AACCAAGCCATCATGCAGTCGGGCTCGCCGACCGCGCCGTGGGCGATAATCTCGCGCGACGAATCGATCG
TGCGCGGTATCCGACTGGCCGAGGCGGTGGGCTGTCCGCACGATCGTCACAACCTGCGCGAGGTAATCGA
CTGCCTGCTCACGAAGAACGCGGAGGAGTTGGTGAAGAACGAATGGGGCACCCTCGGGATCTGCGAGTTC
CCGTTCGTTCCGGTGATCGACGGCGCTTTTCTCGACGAGACGCCCCAACGCTCGCTCACCAACATCCTGA
TGGGCTCCAACACCGAGGAGGGCTTCTACTTCATTATTTACTACCTGACGGAACTGTTCCGGATCGACGG
CGCCGAGGACGTAAAGGTGACGCGCGACCAGTTCATAAGCGCCGTCTCCGAGCTGAATCCCTACGTGAAT
CAAATCGGCCGTCACGCGATTATCTACGAATATAGCGACTGGCTGCACCCGGACGATCCGCACGCGAACC
GCGATGCTCTCGACAAGATCGTCGGCGACTACCAGTTTACTTGCAACGTCAACGAATTCGCCGGCCGCTA
CGCCGACACCGGTCACACCGTCTACATGTACTACTATAAACATAGGTAA
>Cobs.Est1
ATGAGGGAACGCCGAAACAACTTATGGATCCAGCTGAGCTTTATCTACATTTTCGCACTTTATGTGAATA
TTGTTTGCGGTACCCCGCCAACCGTAAAAACGCTAAACGGCATGTTGCACGGAAAGATTATGTCCACCAG
ACTTGGGAGAAACCTTTACGCATTTCTCGGAATTCCCTACGCCGCGCCGCCAATTGGAGAACTCAGATTC
AAGTCGCCGCAGCCTCCAGTCACTTGGACCGGTGCTCGAGACGCCACAAAAAACGCCGAGATATGCACGC
AACGAAATATTTATGTCTATCAAGAAGACATCGTCGGCAGCGAAGATTGTCTTTATCTGAACGTCTACAC
GCCGTGCATTCAGTGCTCCGAGGGAGAGAATTCTGATTATGAAACTACAGCGCGATTCCCGGTCATGATT
TGGTTCCACGGTGGTGGATGGCTCGCTGGAGCTGGCCATTCCGAATATTACGGGCCTAAGTTCTTACTAG
ATCACGATCTCGTCCTTGTCACTTTGAATTACCGGCTTGGGCCATTGGGTTTCCTAAGTACAGAGGATCT
AGAATGCCCAGGAAATTACGGATTGAAGGATCAGCTGCAAGCTATGCGATGGGTGCAGGAAAATATTGTT
TATTTTAACGGTGACCCTAACAGAGTAACTCTCTTTGGTGAGAGCGCAGGTGGTGCAAGCGTTCACTATC
ATATGGTCAGCCCTCTTTCAGCTGGACTTTTTCATCGCGGTATTTCGCAGAGTGGCAACTTCTATAACCC
ATGGACATTAACGTCACCAGGATTTGCAAAAATAAAAGCCAAGACCGTGGGTGAACATTTAGGATGTAAC
TCCGATAATTCTAAAGAACTCATTGAATGTTTGCGGAAAAAAAGCGCGAAAGAGATTATTGGTTCTGATC
AGCTATTTCAGAAATTTGGTTACTGCCCAATGATACCGTTCCGACCAGTAATAGAACCCGAACATTCAAG
CGCCTTTTTAACGGAAGATCCCACAATTTCCGTAAGCGAGGGACGTCTTCGCGACATTCCTTGGATGACA
GGAATTACTTCGGACGAAGGAGCTTTGAAAGTAGCAGGTATTTATGGACGGGAGAACAGTGTAAAGGCAT
TGGACAACGATTTTAACAAAATTGCGCCTGTAAGCTTATTTTACGATGAAAGATATAATGTTTCGAGTGA
GAATATGCAAAATATAATAAGTACTTCTATTCGTACTTTTTATTTCGGCTATAATTCTATCGACCACACC
GATAACTCAAGATCTAAAGTTGTTGATATGTATAGTGATTCGTGGTTTAACCATGGAACTCACGAAGCTG
TGCAAGATTTTATTGTAAATCAAACTTCACCGGTCTTTTATTATTACTTCGCATACAGAGGAAGCGTCTC
CTTTAGTATGATATTTGGCGATCCTATCAAAGATTATGGGGTATCACATGCGGATGATTTGCAGTACTTG
TTTCCTGTTGGTGAACAGTTATTCCCGAATGTACCATTATCGGAGCAAGATGAAGATATGATTACTGTTT
TGACCAGTCTTTGGTATAATTTTGCAAATTCTGGAAATCCAACACCAAAAATAACAAAAATGGTACCATT
GAAATGGAAGCCCGTGAAAACAAGTAATGCACCGGAATATTTGCGCATAGAAAATCCATACAAAATTACT
ATGGATCATAGTCTTTTGGCGCAAAGAATGACATTTTGGGATTCCTTAACACGTCAATTGAAATTTTATA
CCAACACGATTGGACGTTTAAAGGATGAATTATAA
>Cobs.Est4
AAATTGAATGATAAGTGGGATGTCTTAGCTGCCGATTTTCTTGATTACAATTATACCATTTCTAGAGAGA
AACATGCCGAGATTGCTCGTCTAATTAAAAAACATTACTTTGGTACAAAACCGATTGATCAACGTAGTCT
AAAAGAATTGATAAAAATGTCAGGCTATCGGTTTTTCGTGGTTGACAGTGAAAAAGCTGCGAGAATGCAA
GCCAAAGTAAATCAGAATCCAGTCTGGTATTATTACTTCAGTTATAGGGGGACGCAAAGATTAAGTAATT
CTATGAGCGGTACTACTGAAAATTATGGAGTTTTTCATGCTGACGATACATTGTTTGTATTAAGTACTCC
TTGGGTAAATCCAACAACAACACAAACGGACCGTAATATGCAAAAACAGTTAATTGATTTTTGGATACAT
TTTGCCACAGAAAATAAGCATATAATATCGTGGCCGAAATTGGATCCTTCGAAAAAAGAACTTCATTATT
TGCATATAGCCAGTCCCGATCAAATTAATATGGACAGCAATGCTAATTTAGGAGATCTAAAATTCTGGAA
TTCAATTCCATTCGAAAAGAACATATTAAAACATACAAGTACAAAGAATAAAAAAAAACTTTAA
>Cobs.Est14
ATGAGTGAAATAAAAGTACGTGTAAACGAAGGAGGACTAATCGGTACAGTGGTAGATGGCCATTATAATA
TTCGTTACATTGCTTTTCGAGGAATACCATATGCCAAGCCGCCAGTTGGCGAACTAAGATTTAAAGATCC
TTTACCAGCTGAAAAATGGTCTGGCGATAGAGATGCAACGAAATACGGAAATAATGCTGTACAAATTAAT
CTTTTAACACGCGAAGTTATAGGCGACGAAGATTGTCTCTATTTAAATGTATACACCACGAAAATCGAAC
CTTCAAAGAAATGTGCAGTAATGGTGTGGATACACGGTGGCGGGTATTTTATGGGTTCCGGTGATGCTAT
ATGGTACGGTCCCGATTATCTCGTGGCAAAAAACGTAGTATTAGTTACTCTAAATTATAGATTAGGCCCT
CTCGGTTTTTTAAACCTCAATGATAAAGTGGCAACGGGTAATCAAGGGCTAAAGGACGTTATTATGGCGT
TAAAATGGGTTAAAAATAATATAGCAGTGTTTGGTGGAGATCCAGAAAATGTCACTATTTTTGGTGAAAG
TGCTGGCGGATCTATTACACACTGTCTAGCTTTATCTCCATTGGCTAAAGGTTTATTCCACAAAATAATT
GCACAAAGTGGAGTTATCATGAATCCATGGGCCCTCAAGACAAATACAAGCTTTCGTCTAGCCAAAAAAC
TTGGAAAGACAACGTCAGATCCGAAAATCGCATATGAGTTTCTAAAAACGATTGATGCAAAGAAACTTGT
AGAGGTTTCACAAACACCTCTTAATACGGAAGAAGAGAAAATGAGTATTACTCTTTGCTTCACACCTACT
TTGGATTATGAATCATCGAATCCATTTTTTCCGAAACATCTAAAGGAGCATATATCTCGCGGAATTCAAT
TGCCTTTTATTTTAGGATTTACTCGTAACGAAGGGGTGTTTCTTATACGTAGTAACTTTTTTGGAGATAG
AACCAAGGAAGAGCTTGAACAAGTAAATGCTGATTTTAAGAAAACCATATTATCAAGTGTATTGTCAACA
TTACCTGAAATAGGAATTACTGTTGAGGAACTGAAAACTTTGTATTTTGGGAACAAGAAAGTATCAGAGG
AAACTCTGACCAATTATGCGGATTTTTTTGGAGATGAGTTTTTCGTGCGTGGTATAATAGATACGGTTCA
AAAACAAAAATCTGCTGGTTTCCACAAGTCGACATATTTCTATCAGTTTAACTATGAGAGCAAAACTTCT
CCTATGAGAGCTGTTTTGGAAGTGGGACTTCCAGGAGTGTGTCACACAGAAGAATTAGGTTACTTATATT
TACCAGAAATAGTGAAAGAAAAACTGAACTTGCCACCCAAACCAACTTCAAATGATCACAAAATAATAAA
TTATCTCACGCAAATGTGGACAGACTTTGCTAAAACAGGAAATCCAACGCCTGCAACAAATTTATGGCAA
CCATTAAACGGGCCAGAAAACGAAAATTATAATTATTTAAATATTAATATAAACCCAGAAATGAAAATCT
TTTGCAAAGGAAAAGAACGTTGGGATTGGGAGAGTTACAAAAAGAAATCGTACTGA
>Cobs.Est15
AGCATATCTATCATGAGTAAAATAAAAGTACGCGTGGCTGAAGGAAATTTGACTGGTATAATTGTAGACG
GATACAACAATGTTCGTTACATCGCTTTTCGCGGAATACCGTATGCAAAACCTCCAATTGGCGAGCTTAG
ATTCAAGGATCCGGTGCCAGCTGAAGCATGGACCGGCGAAAGAGACGCTTCGAAATACGGAAATCCTGCT
GTCCAACCCAACCTTGCATCGGGTGAAATTATAGGCGATGAAGATTGCCTCTACTTAAATGTGTTTACAA
CGAAAATCGAACCTTCAGAAAAACGTTCGGTAATGGTGTGGGTACATGGTGGAGGCTTTCTCGAAGGATC
TGGTGATGCCTCTATATACGGTCCCGATTATATCGTCCCAAAGGACGTAGTATTGGTTACTTTAAATTAT
AGATTAGGCCCTTTAGGTTTTTTAAATCTCGACGATGAAGTGGCAACGGGCAATCAAGGTCTAAAGGACG
TGGTTATGGCGTTGAAATGGGTTAAAAAAAATATATCAGAGTTTGGTGGAGACTCAAACAACATTACTAT
TTTTGGAGAAAGTGCTGGAGGAGCTATTGTACATAGTCTTACTTTGTCTCCATTAGCGGAAGGTTTATTC
CACAAAGTAATCGTACAAAGTGGTGTTATTATAAATCCGTGGGCCTTCAGCGAACGGAGTAATGAAACAA
ATACGAGTTTTCGACTTGCCAAAAAACTTGGGAAGGTAACAGTGGACCCAAAAGTCGCTTATGAGTTTTT
AAAAAAAATTGATGCAAGAAAACTTATAGAGGTTTGTCAAACGCCTCTTGCTACAGAAGAAGAGAAATTG
AGTTTTGCTCTGTGTTTCACACCTACTCTCGATTACAAGTCAAAAAATCCATTTTTCCCTAAACATCCGA
AAGAATATGTATCTCGTGGAATTAAAGTGCCCTTGCTTATAGGATTTACTCGTAACGAGGGACTGTTTCT
TATAAGTGGCAATTTTTTCGGAGACGTAAGTCACGAGCACTTGAAGAAGGTAAACACCGATTTTAAGAAA
GCAATAATACCAAACATTTTGGATAAGTTACCTGAAATAGGAATCACCGTTGAGAAACTGAGATCTTTAT
ATTTTGGGGACAAGACAGTGTCAGAAGAAACTCTAATAAATTATGCAGATTTTATAGGAGACGAGTTTTT
CATGCGTGGTATAATAGATACGGTTCAAAAACAAAAATCTGCTGGATATTATAAATCAACATATTTGTAT
AAGTTCGATTATGAGAGCGAAGTACCGATTATGAAAAAATTGATGGAGGTTAAACTTCCAGGAGTGTCCC
ACGGAGAAGATTTAAGTTTTCTATTTACGGCAGAAAGTGCATCAAAATTGAACCTACCGCTACCCAAACC
TGGTTCAAATGATTACAAAGTAATGACTTATTTCACACAAATGTGGACAGACTTTGCTAAAACAGGAAAT
CCAACGCCTGCTACAAATTTATGGCAATCATTAGACGGGCCAGAAAACGAAAACTATAATTATTTAAATA
TTAATATAAACCCAGAAATGAAAATTCTTCATAAGGGGAAGCAACGTTGGGATTGGGAGAGTTACCAAAA
AGAATTATAA
>Cobs.Est11
TTGCAGGACCCGGTACCGTCGGAACCATGGCTTGGCGGCAAGAATGCCTCGAAACATGGAAATATGTCTG
TTCAATTTGATATAATGGTAAAAAAAATAGTAGGCGATGAAGATTGCCTCTATCTTAATGTATATACTCC
AGACATTATTAAAAAACGTGCAGTTATGGTTTGGATACACGGAGACGGTTTCTCCGTGGGATCCGGTGAT
GCTGCTATATATGGTCCTGACTTTATTGTTCGGAAGGACGTAGTACTCGTTACGTTAAATTACAGATTAG
GAGCTCTCGGCTTCTTGAATTTCAATGATAAAGTGGCAACAGGTAATCAAGGTCTAAAGGATGTGGTTAT
GGCATTACGATGGGTTCAGAGAAATATATCACAATTTGGTGGTGACCCAAAAAACGTCACGATCTTTGGT
GAAAGTGCTGGTGGAGCTATCGTTCATTATTTAACTCTGTCTCCGTTAGCTACAGGTATATTTCATAAAG
CGCTATCGCAAAGTGGCGTCGCCACGAATCCGTGGGCCTTTACTGACAATGAGTGGACAAACGAAGCGAC
GAACAAAAGTTTTCAACTTGCCAAAAAACTTGGGAGAACTACATCAGATCCTAAAACTGCCTACGAATTT
CTTAAAACAATTGACGCGAAAAAACTCGTCGAAACTACATATAAACACTTTACCAAAGAAACAGATCCTC
TGAACCAAATTGTAATATTTACGCCTACTTTAGATTACGAATCACCAGATCTATTCTTTCCGGAACACCC
ACTCACGTTAATGCATCGCGGAGTTAAAGTGCCATTTCTTTTAGGAAATACCAGTTGCGAAGGGTCTTTT
TTCATATGCAACAACCTCTTCGGGCAAAAAAATTTTTTTATTGTTTCAGATATAAGCAAAGAAGCTCTTG
AAAAAGTTGATTCCGATTTTAAGAGTACTATAACGCCTAGACTTTTAGCTACATTACCAAAGATACCGAT
CACAGTCGAAGAATTACGATTTTTATATTTTCGTGATAAAGCTATATCGGAAGAAACTCTAATGGATTAT
GCTGATTTTCTTGGCGATGCTCTGTTTTATCGCGGTAACATGGAAGTGGCCGATGTTCAAATAAATTCCG
ATGACGCGCCAACATATTTATACAAATTTTCATATGATTCTGACTCTTATATCGCAAAGAAAATATTTGG
AGTTACGCTTCCAGGAGTGTCTCATGGCGAGGACATATTTTATTTATTTTATCCTTATATGATGAAAGAA
AATAATGTACCACCACCTGACTTTAATTCGGAAGACTTTAAAGTAATAGATTACTTAACGCAAATATGGA
CAGATTTTGCCAAAACAGGAGATCCAACGCCTGCTATTACAGATTTAACTCCAATCAAATGGGCTCCATT
AAAACGTGGTGATGTGTACGATTATTTAAATATTGATATCGAACCTCGAATGGAATTTATTCGCAAAGGA
GAACATCGCAGCGATTGGAAGAATATGAAACATAAATTATAA
>Cobs.Est6
ATGCTAGAACAAGATATAGTTGGCGAGGAGGATTGTCTCTTTCTGAATGTCTATACTCCGGTACTGGACA
AAGCCGCTTGTAAAGCCGTCATGGTATGGTTTCATGGCGGTATGTTTAATCACGGCCTCGGAGACGACAT
ATTCTTCGGTCCTGATTTTTTAATTGAGCAAGGCGTTGTTCTCGTGACGCTTAATTATAGGCTGGGCGCA
ATCGGATTTTTAAATACTGGCGACAAAAGTGCACCCGGAAATGCCGGCCTAAAGGATCAGGTAATGGCGC
TGAAGTGGGTCAAGGATAACATACATTATTTCGGTGGCTGCCCTAACCGAGTTACGATCTTTGGTGAAGA
TGCGGGCGGAAGTTCTGTTCAGTTTCACATGATGTCTCCTATGTCCGACGGTGAGATGCGCAACTATTTA
ATTCCTTGA
>Cobs.Est8
ATGTACGAAATTAATGTATACTTAAATTGGCCGATAGTGGTGACGCTGCTGATCCTCTTCAGCGTCATTG
TTATCATTTGCATTGCCTGCGCCGGGCCCAGAAGGATTCCTACTCAGCCTTTGAAGAACGGCAAGTATAT
CGAAGCGGTGACGTCATGTGGACCAGTGGAGGGTATCCTCGAGGATGGCGCCTATGCGTTCCGTGGAATT
CCATACGCAACGCCGCCAATTGGCAATCGACGCTGGCAACCGGCTGAATCTCTGACTCGCATCGAACACT
GCTGGAATGGTACTTACTTGGTGCATAACTCCTCCAAGAGCTGTTGGCAGCGCGAAATATCCGGTCGCAT
GGATGGCGTCGAAGATTGCCTCTATCTCGATGTGTTTACGCCAAAAGTGGGATACGATTCTCCATTACCC
GTGGTAGTAATGATCGGCGCCGAGACTTTGAGTGGTGGCTCACCCGGAGTGATGCAACCATCGGCTAAAC
TGGCGCGCGTTCGCGACGCCGTATTCGTGCGACCAAACTTCCGAATGGGAATTTTTGGATTTTTGGCGGC
TGAACCTCTTACCAGGGCGAGCCACCCTCCAACTTCAGGCAATTACGGATTGTCAGACATCGTAGCAGCC
CTTCAGTGGGTACAGTTAAACATCGAGAACTTTGGCGGTAACAAATCGTCTGTAACTCTGTGGGGGCATC
GAGCGGGCGGCACTCTTGTGACGACTCTAATCGGATACCCTTGGATATCTAGCGGTAGCTTGGAAAAATC
TGAAAGCATTAACAGATCATTCCTCGACTCGATTCGCTGTAGCGATGCCGCCTGCCTCAGAAGTAAGAGC
GCCGAGGATCTTATGGACGCTGTACCAGAAATGTGGTACGTAGGTAATGTGGGTCTGCCGGAAATGAAGG
AAGGCGCAACTTCCTACATGGAAAGGAGACACGAGTGGCTTGTCTTGGACGGCACGATTCTGCAAGAACA
TATCGGTCAGATCTTAGCGAAACCAGATAATCTTACGGTGAAAGTGGTCATGGGTACCACCGCACACGCC
GGCACTCCGTCGCGATATTTATCGCCTAACGTTACTCTCAACGCAACGCAAGTCGAGAGCATTATACGAG
AATCTTTACTTGGAACTTCGGGTTTTGCAGATGAAGCTTTAAGGTAA
>Cobs.Est10
ATGTTTTTAGTGCTCGCTGGTGCGGCACTTAACGTGCCTAACCGGTTTCACGTGCGTGAGTTTCCTACTC
GCATTAGTAGTCTAAACTATCATCCTCTACGGTGCATCATGAAATCCTTATTTGCTATTTTGTTATGCAT
CGTTGTTGTACTCGCCGATGATAATCTCGCTGACGAACAACATGAAGTCTTTGCCCCGATTGGAAAGATT
CGTGGGTCCACAATGACCACTAGACTCGGCAAGAAAATCTATTCCTTCCGCGGTGTGAGATATGCTGAAC
CACCTACCGGACAACAACGTTTCCAATTACCATCGACGGACGAACTCGTGAGAAGACCCGTACTGGTATT
TTTCCATCCTGGTGGTTTTTATTTATTTTCCGCTCGAAGCTCTAATTTTGGCCCTCAGTATTTGCTGGAC
AAGGACATCGTTCTCGTTACCGTCAATTATCGTATAGCAACGTTAGGATTCATGAGCACCGGTGATTCGA
AGGCACCGGGTAATTTGGGTTTGAAAGATCAAGTTGAGGCTCTTCGATGGATTCAAAGAAACATAGCGAC
CTTCGGCGGTGATCCTGACAGCGTCACTATATCTGGTTACAGTGTCGGTGGAATAAGCGTGTTGTTGCAT
ATGGTCTCACCGATGTCCGCAGGATTGTTCCATCGAGCGATCGTAATGAGCGGCGGGACTCTGAAAGAAT
CATTTCCGACTGAACAATTGCATTTGGCAAAAAAACAAGCCCAATTATTAGACTGTCCCATCGATTCTAC
AGGCTCTATGCTTATCTGTTTAAATTCCAAACCAGTAGAAAACTTCACAGACACTATATCCAAGTTCTTT
GTAAGGAAGATTACCAAGCAGCACACACTTGGAAATGATTCGTTCGTGGACGACTTAAACAATGACTGGT
ACAAACTCGCTCCGATTAATTTCTTGTACGATACTGAACTGCGCCAATTTTATTTTGGTGACAAACCGAT
TGGACCAAATTCATACGATAGTTTAGGACACGTATTTATATATCCAATGCATCGTATTATAAAACTGATC
CCTGTATATTTTTATATGTTTTCTTACCAAGGACGATACAGTTTTGTCATGCTGAATAAAACCACACCAT
ACGGCGTGGTGCATCATGACGATTTGCAATATCTATTCTTCATGAAATTCAAATTCCCATTTTTCGAAAA
AGACGATCCAGAAATTCCTACAGTGGAACTTATGACGAGCATGTGGTCAAATTTCGCTCAAATTGGACAG
CCATACTTACCAGAAAAAGACAACTATTTAGAAATCTCCGAGGAACCAAACATGAAGACAGGATTATTTC
CCGATAGAATGCAAAAATGGGATAGTTTGTTTCCTTTGAATTAG
>Cobs.Est3
ATGAAGCAACCTGATCCTCCCGTATGTCGCGCCGCGTCGCGTTTTCGTTTAAATACAAGACTCTGGCAAT
GCGTGTGCGTCCTCGTGTCCCTGCAGCTTATTCTGATCGACGGCTTGTTCGAGCTTCTCGTCAACACGAA
ATGGGGCTTCGTCCGCGGAAAGTGGAGCAAGTCCGAGCGCGGTCGGTCGATCGCGAATTTTCTTGGAATA
CCGTACGCTCTTCCTCCGTTGGGCGAGTTGCGATTCAAAAGCCCACAACGATGGAATCGCATGTGGACAA
TAATTCGCAACGCTACGAGCGATGGGAAAATGTGCATTCAAATCGACGGACGAAACGAGGTTGTTGGCAG
CGAGGATTGCCTTTATCTGAACGTCTTCGTCCCCTACATTTCTGAGGAAAAAAAACCCAAGAAGCTACCG
ATCTTGGCCTACGTACACGGTGGAAGTAGCAACAGCGAGTTATACGCGCCGGATTATTTATTAGATCAAG
ATATAATTCTCGTGACGATGAATTACCGACTTTCCGTCTTAGGATTTTTTAGCACTGGGAACCAAGTCTC
GCCGGGTAATTACGGCCTCAAGGACATAAAGGTGGCCCTCGAATGGATACAAGAAAATATCGAAAACTTC
GGTGGAGACGCGAAGTCGGTGACCCTTGTAGGGTGCAGCGCCGGCTCGGCGGCGACTCACCTTCTCGCGC
TCTCAAAAAAGACCGAAGGGCTCTTTCATAGGTACATTTTGCAAAGTGGCTCTGCTTTAAGTACGTGGAG
TTTTCACCCTCGAAAAAGGTACCGACAAGTGGGCCTAAAATTGGCGAAACTCGTCGGCTGTCAGCCGGGA
AAGAGAGACGCGATCGCGTCGAATGAAACAACCACTGGAATTCCGACAGACGTAAAAACGAACGACGTCT
ACAACAATTCGGATTACAAAGTGACAGACGACGAGGAAATATTGAAATGTATGAGGAAGGTCGATGCAAA
GCTGCTGGAGAGAATGACGCCATATTTCGTAAGTCATCCGTGGTGCAATTTCGGTCCCACACTGGAGGAC
AACACGGATGACGCAATTCTGACGATGCATCCCTTGAAAGCAATAAAGAACGGCCTATTTCGCGATATAC
CGGCGATATTTCAAGTTACGAAGGACGAGGGATTAGTCAAGACAATCTCTATATTCACGAATCCCGACAC
TGAGGACAAGCTGATAGAGAATTTCGAAGAGTACCTGCCCTACTTCATGGAGTGTAACGAAGTGATTTCC
AACACCAGCACCTTCGCTTCCGCGATACAGGATTTCTACTTCGACGGGAACGTAACGCTAGGTCTTACGC
ATAATATCACGGAGGTGAGTACGACGATGACGGGTGACGGCCTAATAGTGTGGCCGATGTTTCAAGCTCT
GCAATATCAGTCGAAAATAGGAAAATCCAGGATTTATTTTTCCTTCTTCGCGTACCAGGGCACGTTCACG
TTCACTTATGGTTCGGGTGTTGACCACGGTGACGACTTAAACTATCTGTTTCCAATATTAAATAATATGT
ATCACAGTATGATGCTGCATAATACGGAAAATGATATTACTATGATTAATATCATGACAGAGATGTGGAC
GAGCTTCGTGATAAATGGGATCCCGAAAGCGGGATTTATCCCCGCGTGGCCTGACTACCGCGATCATCAT
GAGTTCATGAGATTTGGGATCGACAGATTGGCGGACGTTGCGGTCCAAACCGATTTCCTGTCCGACAGGA
TGGAATTTTGGGAGATGCTGGATTTGGTAAATGAGTCCGCGGAATCAACAAACGACGTGATCGTCGGCGA
GCCGCCAAAAGACATATTAACCAATAGTGCGATCGATCATAGGTTATCAGTCGAGTTTGTGTCATTAATA
ATGATTTACTTCTATGTATAA
>Cobs.Est5
ATGAATTATCCGTCTTCGTTGCTATTGTTGCTGCTAGGCTTGAGCCTGCACAGCGCGTGCATCACGCGAG
CGAACGGTCAACACGGTGGTCAGGACAGCGGTCACGAGAGTGGTCACGACGGTGGTGGTCACGATTCTTT
AGTGGTGGAGACTACCAGCGGTCTGATGCGCGGCTTCTCGCGCACGGTGCTCGATCGTGAGGTGCACGTC
TTTTACGGAGTGCCGTTCGCGAAACCTCCGGTCGGGCCGCTGCGATTTCGCAAGCCACTGCCAATCGAGC
CATGGCACGGAATTTTGAACGCGACTACCTTGCCCAATAGCTGCTATCAAGAACAGATGTGGAATCCGAA
CACCAACATATCCGAGGACTGCTTGTATCTCAATCTCTGGGTGCCGCAGAAATTACGCTTACTGTGGGTA
TACGGAGGCGGTTTTATGAGCGGCACCGCCACCCTGGACGTCTACGACGCCGATATGATGGCGGCGGCCG
GTAACGCGATCATCGCCTCGATACAGTACCGAGTCGGAGCCTTCGGCTTTTTGTACCTCAATCATGAGGA
AGCGCCGGGAAACATGGGCCTTTGGGATCAGGCTCTGGCCCTTAAGTGGCTTCGTGACAACGCCCACGTC
TTCGGCGGCGATCCCGACTTGATCACGATCTTCGGCGAGTCCGCGGGTGGTAGTTCGGTATCTCTACATC
TCATCTCGCCGGTCACGCAAGGCTTAGTGCGCCGCGGTATCCTCCAGAGTGGCACTCTCAACGCCCCGTG
GAAGAACCCGGCGCGAGTTATGGCCTGCATGAGATCGGTGGACGCGAAAACTTACTGGGGCATCCTCGGC
TTTCCGTCGGCGCCTACCATCGACGGGGTATTCCTGCCCAAGGACCCGCTGGACTTGGTCAGAGAGATCT
TGATTGGAAATAATGAGAACGAAGGTAAGGACACCGGGGCGAGGGCGACGTGTACGAGTATTTGTTTTAT
GGGTGGGAATTACCGCCGGCTATGTTTATGA
>Cobs.Est2
ATGTTGAAGCTACTCGTACTGCTTTTAATTAGCGTCGGTCTTGCCATTTGTGCAACTAGAGATAAGACTG
CTCCGAGAATTAAAACACCTTTGGGAGGATTAAAAGGCTATTACGAGATCTCACAAAATGGTAACAAATA
CGAGGCATATGAAGGAATCCCTTATGCGTTGCCACCTATTGGAAAATTACGATTCAAACCTCCTCGACCG
ATACCAGCATGGATTGGTGAATTGTCGGCTACAAAATTCGGTTCTGTGTGTATACAATACGATCAAACGA
CAGGAGTGCCTCCGGAGGTTGTAGGTTCCGAAGATTGCTTGTACTTAAATGTTTATGTACCAGTGCGAGA
AGACAAAACCCCATTACCCGTATTATTTTGGATCCATGGCGGTGCATTCCAATTTGGTAGCGGCATGTTA
TATAGCCCTAAATACCTAATGGATCATAACGTTATACTTGTCACAATTAATTATCGAGTGGGACCAATGG
GTTTCCTCAGTACGGAGGATGAAGTAGTTCCGGGCAACATGGGTTTAAAAGATCAAAGTATGGCATTACA
CTGGGTATCGCAAAATATCGAGTGGTTCGGTGGTGACCCGAAGAAAGTGACCTTAGTTGGGTTGAGTGCT
GGTGGTGCAAGCGTGCATTATCATTACTTATCGCAAATGAGCGCAGGTCTCTTTAAAGGTGGCATATCAT
TCAGCGGGACAGCATTTAATTCATGGACGCAAACTGAAAATTCTTTAGAAAAAGCTAAGAAATTGAGTGC
TTTACTGGGATGCCCAACAACTAGTTCTAGAGATATGATACGTTGCCTAAGATATCGTCCAGCACGCACG
GTTGTCCAAGCTACAGCTGAATTTATGACGTTCTTCTATAATCCTTTCACTCCATTCGGTCCTGTAGCTG
AAAGATTTGGCGACGAAACACCTTTCATCGACAGACCGCCCATTGAAATCGTTAATAGCGGCGATGTTCA
GGACATACCTTGGGTTACTGGAGTAACAAGCGAAGAAGGCCTCTATCCCGTAGCTGAATTTATAACGTAT
AATGAAAAACTAAAGGAATTGAATGATAATTGGGATGTGTTAGCTGCCGATTTTCTTGATTACAATTATA
CCATTCCTAGAGAGAAACATGCCGAAATTGCTCGTCTAATTAAAAAACATTACTTTGGTACAAAACTGAT
CGATCAACATAGTCTAAAAGAGTTGATAAAAATGTCAGGCGATCGGTTTTTCGTGGTCGACAGTGAAAAA
GCTGCGAAAATGCAAGCCAAAGTAAATCAGAATCCAGTCTGGTATTATTACTTCAGTTATAGAGGGGCGC
AAAGTTTAAGTAATTCCTTGAGCGGTACTACTGAAAATTATGGAGTCTCTCATGCTGACGATACATTGTA
TGTATTAAGTACTCCTTGGGTAAATCCAACAACAACACAAACGGACCGTAATATGCAGAAACAGTTAATT
GATTTTTGGGTACATTTTGCCACAGAAAATATTCCAAAAGTAAATAATGTGGAGTGGCCGAAATTGGATC
CTTCGAAAAAAGAACTTCATTATTTGCATATAGCCAGTCCCGATCAAATTAATATGGACAGCAATGCTAA
TTTAGGAGATCTAGAATTCTGGAATTCAATTCCATTCGAAGAGAACGTATTAAAACATACAACTACGAAG
AATAAAGAAGAACTTTAA
>Cobs.Est13
ATGGCGGAGAGCGGCAGGAAACATCCGGTGTTGCTGTACATTCACGGCGAGAGCTACGACTGGGGCAGCG
GAAACCCCTACACCGACCAAGTGATCGTCACCATGAACTACCGGTTGGGCGTGCTCGGCTTCCTGAACAC
CAAAGCGCGGGTTGCGAATTACGGCCTCATGGACCAGATCGCCGCGTTGCACTGGGTTAAGGAGCACATC
GCGCGTTTCGGCGGCGATCCCGAGAATGTCACCCTCATGGGCCAGGGCACCGGTGCCGCGTGCGTGCATT
TTCTCGCCATTAGCCCGACCGTTATTCGAGGTAAGTGA
>Cobs.Est19
AATGCAACTGTGTGGGGACCTCCTTGCCCTCAGCCCAGCCACAAAGACCCTGGCAAAATAATTGGAAGCG
AAGATTGCCTCTTTTTGAACGTCTTTACTCCTTCCGGTTATCCCGTATTGATATGGATTCACGGAGGTGG
TTTTAGAAGAGGTGCTAAAAAGCTGGTCGTCGTGTCTATTCAATACAGATTAGGAACGTTAGGTAATTAA
>Cobs.Est17
ATGTTTAGAGGGTGGCAACTTTTACAAGCAGTTGATTGGGGACCAGCATGTCCTCAGCTTAGCGAATATA
CTGGTGCAACAAAAGGTGTGCGAGATGTTGATGAAGACTGCTTGTATTTGAACATATTTACTCCTAATAT
TGGCTATGGATTGGCAAACAGATATCCAGTGATGCTTTATATACACGGAGGAGAATTTAGTCATGGAGCA
AGTAATTTATTTCCAGCTCATATACTAGCCGCCTTCTATAATGTTGTAGTAGTGTCGATTAATTATCGTC
TTGGGGCTCTTGGTTTTCTCAGTACTGGAGATGAAAATAGCCCTGGAAATTATGGGATTCTTGATCAAGC
TATGGCATTGCGATGGGTTTACGATAATATAGTTAGTTTTAATGGAGATCCTGATGCTATAACACTTTTT
GGGCCTGGAGCTGGAGCAGCAAGCGCAGGATTATTAATGATCGCGCCGAAGTAA
>Cobs.Est7
ATGGAGAGACCTATCGTGACTGTGAAGCAAGGAAAATTAGAAGGGACTGTTGAGGAGAATGTCCTGGGAT
CTCGTCGTTATATCGCTTTTAGAGGTATACCTTTTGCTGCTCCACCGCTAGGCGAGTTAAGATTTAAGGA
TCCTGAGCCTCCTGCTTCCTGGGAAGGCATTCGAGATGCGTCGGTCAATTCAGGAATGTCCGCGCAGTTG
GAGCTGTCGTTTACGACTTTCCAAATGGTGCCTGCCGGAACCGAAGACTGTCTGTATCTCAACGTGTATA
AACCGGAGATCCCAGTTATGGTCTGGATTCACGGTGGAGGCTTTTACTATGGTTGCGGCAATGATGATCA
CAAACGATTTGACTACCTGTTGGCGAAGGATGTCATGATAGTTTCTATAAACTATCGACTTGGTGCTCTT
GGCTTTTTAAACCTGCGCCACAAAGAAGTATGCGGAAATCAAGGTTTAAAGGATCAAGTTGCCGCATTGA
AGTGGATCAAAGAGAACATCGGGGTATTTGGCGGCGATTCCGACAACATCACTGTTTTCGGTGTTAGCGC
AGGATCTGTTTCGGCTCATTTACTGTCCATATCACCTCTATCTAAAGGTCTCTTCCACAAAGCTATTCTT
CAGAGTGGTCTGGGTACATCTGATTGGGCAGTAATGAGACGAAATCAACCGGAAACCAATTCTTATAGAC
TTGCTTCGATACTTGGCTGCGATTCTACCGATCCTATGCAAGTTCTTGAGTTTCTTCGAACTATACCTCA
CGATAAGTTGGTCGAGACCCAGCATCAAGAAGCACGTGTTATGGATGTACCGTTTGGACCCACATATGAC
GATATAGCGAAAACACCTTTCATGCCCAATTTTAATAAATTACTTGAAGACGACAATAATATTCCGATAA
TGATTGGGTATACTACTCACGAATATATTATGTTTTTGAAAGGTATTAAAATTATTACACATGATAACCC
TGAAACTTTGAAGACTATGTATGAGGAGTTACCGCTATATGTAGAAGCTTTTACAAATTCAAAAGACAAA
ATGAAAGTAATGCAGCTGGCAAAACGAGTAAAGCAGGAATATTTTAATAATAAACCATTTACTAAAGAGA
GCATGCCAGCTATTGTTCGCTGGCTAAGCGACTTTCATTTTAAATTTCCCATCAAAGATTATATACAGCA
AAGAAAAACGTATTTTTACCAATTTTCTTACGTTGGGAACGAAAAGACCGAGACAATGCTGATTGGCAAT
CAGTTTACTTCAATTGGTATATAG
>Cobs.Est9
ACGCAGTACCTCGGTATCCCTTACGCGCAACCTCCGATTGGCAATCTCCGTTTCGCGCGACCGGTGACAG
ATCCTCTACCCTCTTGGAACGACGTAAAGAATGCAACGCAATTTGCTCCCGAGGATTGTCTCTTCTTAAA
TATTTTCGTCCCAAACGAAGGTATGCGTTCAACGATCGTTGCAATTACTTTTAAGCACAAGTTAAATATC
TTACAATCTTTTTTCAAATATTATTTTCTATTAAACGGGGGCGACTTTTGCGGCCGGCAGGTGCTAGTGG
TGACGGTGGCGTATCGATTAAACATCCTCGGATTCTTCACGACAACGGACTCCGAGGCGTCCGGCAATTA
CGGCATGTTCGACCAGATCGCCGCCCTTGACTGGATAAAGCGGAACATTAAGTACTTCAACGGCTCGCCC
AGTAACATCGTCATCTACGGCCACAGCTCGGGTGCTATAAGCGTGGGCTTGCACATGCTGAGTCCGCTCA
GCAGGGGTAAGTTTCACAAGGCAATTGCAATGAGCGGAGACGCAATCGCTTCCGTTGAAAGACCAGTCGT
TAGTAATGTAGCTGAGAAATTCGGCTGCGACCCACGACCATCCAGCGCCTTAATGTTATGCCTGCGCCGT
TTACCGGCCGATTTGATGGTCAAACTTACTTCCGACATCGAGACTTGGGGCCCGATTATCGACGCTGAAA
CAAACAACGAGACGGAACCGTTTCTCGCACAGCACCCTAAGGACATCTTGGAGAGTGGTAACTTTAATGC
GGTACCGCTGATCGCCGGTTATACAAATAACGAGCAAGTTCTGGCCCAGAGTTCGGAGGGTGGACTCTCT
TCGGAAAACTTCGAATCGATGATCACAGACGAGTTTACAGCTGCCGTGTATTTAGACCTGCAAACGGAAA
AGAACTTCGCAGCCGGCCTGACGCTTCTGGCTGGCAAAGTGGCGAAGCGGAGAGCGCCAGCTTTCGTATA
TCGATTCGATTATCGTCCCAAAACGCAACCGGTCACAAAAGATGTGCCGGAATGGGCGGGTGTGCCGCAC
ATGTTTGAGCTTCCATTTGTCTGGGGTTTACCGTATTTGATGGGCGCCGGGGCGATGCAGTGGATCTTCA
ATGACAAAAAGATGTCCGATGTGATGATGACGATGCTGGCGACGTTCGCCAAGACCGGGGATCCCTCCTT
GACGAGCGGTACAGGATCGATCAAGTGGGAGCCCTATACACAGGACAACCCGAGAATGCTGATCATTGAC
AAGAACGTAGAAATGAACGAGCCGGACGCGGTCGACTACAAGGCACTCGCGTTCTGGAACGAGTATTATC
CGCAAATTGTCATGGAGGCGACGAACAATTGTTGCAACGTCACGAGCGCAGCGATAACATGGAGGATATT
CTCTTGTAGCGTGTATCTGGGTGGCACGATGGTCACGTTGGCGTTGCATCGCTTCCAGTTCTAG
>Cobs.Est16
ATAAGCAAAGAAGCTCTTGAAAAAGTTGATTCCGATTTTAAGAGTACTATAACGCCTAGACTTTTAGCTA
CATTACCAAAGATACCGATCACAGTCGAAGAATTACGATTTTTATATTTTCGTGATAAAGCTATATCGGA
AGAAACTCTAATGGATTATGCTGATTTTCTTGGCGATGCTCTGTTTTATCGCGGTAACATGGAAGTGGCC
GATGTTCAAATAAATTCCGATGACGCGCCAACATATTTATACAAATTTTCATATGATTCTGACTCTTATA
TCGCAAAGAAAATATTTGGAGTTACGCTTCCAGGAGTGTCTCATGGCGAGGACATATTTTATTTATTTTA
TCCTTATATGATGAAAGAAAATAATGTACCACCACCTGACTTTAATTCGGAAGACTTTAAAGTAATAGAT
TACTTAACGCAAATATGGACAGATTTTGCCAAAACAGGGTATAATTAA
>Cobs.Est18
GCCACAAAAAACGCCGAGATATGCACGCAACGAAATATTTATGTCTATCAAGAAGACATCGTCGGCAGCG
AAGATTGTCTTTATCTGAACGTCTACACGCCGTCGCGATTCCCGGTCATGATTTGGTTCCACGGTGGTGG
ATGGCTCGCTGGAGCTGGCCATTCCGAATATTACGGGCCTAAGTTCTTACTAGATCACGATCTCGTCCTT
GTCACTTTGAATTACCGGTAG
