# Supplementary material for: Molecular evolution of juvenile hormone esterase-like proteins in a socially exchanged fluid
Source: Sci Rep. 2018 Dec 13;8:17830. doi: 10.1038/s41598-018-36048-1 (PMC6293014; doi:10.1038/s41598-018-36048-1)
Supplement: Supplementary file 2 — Supplementary File 1 [file 41598_2018_36048_MOESM2_ESM.zip › our-gene-annotations/having-genomic-sequences-as-refrences/Cobs.Ests-Prot.faa]

>Cobs.Est12
RHPRPVERWSGILNATTLPNSCVQILDTVEDCLYVNVVVPRPRPRNAAVMVWIFGGGFYSGSATLDENVI
LVSMQYRVASLGFLYFGTSDVPGNAGLFDQMMALQWVRDNIAAFGGNPDNVTLFGESAGAVSVSMHLLSP
LSRSVLKSRRQIHR*
>Cobs.Est20
NQAIMQSGSPTAPWAIISRDESIVRGIRLAEAVGCPHDRHNLREVIDCLLTKNAEELVKNEWGTLGICEF
PFVPVIDGAFLDETPQRSLTNILMGSNTEEGFYFIIYYLTELFRIDGAEDVKVTRDQFISAVSELNPYVN
QIGRHAIIYEYSDWLHPDDPHANRDALDKIVGDYQFTCNVNEFAGRYADTGHTVYMYYYKHR*
>Cobs.Est1
MRERRNNLWIQLSFIYIFALYVNIVCGTPPTVKTLNGMLHGKIMSTRLGRNLYAFLGIPYAAPPIGELRF
KSPQPPVTWTGARDATKNAEICTQRNIYVYQEDIVGSEDCLYLNVYTPCIQCSEGENSDYETTARFPVMI
WFHGGGWLAGAGHSEYYGPKFLLDHDLVLVTLNYRLGPLGFLSTEDLECPGNYGLKDQLQAMRWVQENIV
YFNGDPNRVTLFGESAGGASVHYHMVSPLSAGLFHRGISQSGNFYNPWTLTSPGFAKIKAKTVGEHLGCN
SDNSKELIECLRKKSAKEIIGSDQLFQKFGYCPMIPFRPVIEPEHSSAFLTEDPTISVSEGRLRDIPWMT
GITSDEGALKVAGIYGRENSVKALDNDFNKIAPVSLFYDERYNVSSENMQNIISTSIRTFYFGYNSIDHT
DNSRSKVVDMYSDSWFNHGTHEAVQDFIVNQTSPVFYYYFAYRGSVSFSMIFGDPIKDYGVSHADDLQYL
FPVGEQLFPNVPLSEQDEDMITVLTSLWYNFANSGNPTPKITKMVPLKWKPVKTSNAPEYLRIENPYKIT
MDHSLLAQRMTFWDSLTRQLKFYTNTIGRLKDEL*
>Cobs.Est4
KLNDKWDVLAADFLDYNYTISREKHAEIARLIKKHYFGTKPIDQRSLKELIKMSGYRFFVVDSEKAARMQ
AKVNQNPVWYYYFSYRGTQRLSNSMSGTTENYGVFHADDTLFVLSTPWVNPTTTQTDRNMQKQLIDFWIH
FATENKHIISWPKLDPSKKELHYLHIASPDQINMDSNANLGDLKFWNSIPFEKNILKHTSTKNKKKL*
>Cobs.Est14
MSEIKVRVNEGGLIGTVVDGHYNIRYIAFRGIPYAKPPVGELRFKDPLPAEKWSGDRDATKYGNNAVQIN
LLTREVIGDEDCLYLNVYTTKIEPSKKCAVMVWIHGGGYFMGSGDAIWYGPDYLVAKNVVLVTLNYRLGP
LGFLNLNDKVATGNQGLKDVIMALKWVKNNIAVFGGDPENVTIFGESAGGSITHCLALSPLAKGLFHKII
AQSGVIMNPWALKTNTSFRLAKKLGKTTSDPKIAYEFLKTIDAKKLVEVSQTPLNTEEEKMSITLCFTPT
LDYESSNPFFPKHLKEHISRGIQLPFILGFTRNEGVFLIRSNFFGDRTKEELEQVNADFKKTILSSVLST
LPEIGITVEELKTLYFGNKKVSEETLTNYADFFGDEFFVRGIIDTVQKQKSAGFHKSTYFYQFNYESKTS
PMRAVLEVGLPGVCHTEELGYLYLPEIVKEKLNLPPKPTSNDHKIINYLTQMWTDFAKTGNPTPATNLWQ
PLNGPENENYNYLNININPEMKIFCKGKERWDWESYKKKSY*
>Cobs.Est15
SISIMSKIKVRVAEGNLTGIIVDGYNNVRYIAFRGIPYAKPPIGELRFKDPVPAEAWTGERDASKYGNPA
VQPNLASGEIIGDEDCLYLNVFTTKIEPSEKRSVMVWVHGGGFLEGSGDASIYGPDYIVPKDVVLVTLNY
RLGPLGFLNLDDEVATGNQGLKDVVMALKWVKKNISEFGGDSNNITIFGESAGGAIVHSLTLSPLAEGLF
HKVIVQSGVIINPWAFSERSNETNTSFRLAKKLGKVTVDPKVAYEFLKKIDARKLIEVCQTPLATEEEKL
SFALCFTPTLDYKSKNPFFPKHPKEYVSRGIKVPLLIGFTRNEGLFLISGNFFGDVSHEHLKKVNTDFKK
AIIPNILDKLPEIGITVEKLRSLYFGDKTVSEETLINYADFIGDEFFMRGIIDTVQKQKSAGYYKSTYLY
KFDYESEVPIMKKLMEVKLPGVSHGEDLSFLFTAESASKLNLPLPKPGSNDYKVMTYFTQMWTDFAKTGN
PTPATNLWQSLDGPENENYNYLNININPEMKILHKGKQRWDWESYQKEL*
>Cobs.Est11
LQDPVPSEPWLGGKNASKHGNMSVQFDIMVKKIVGDEDCLYLNVYTPDIIKKRAVMVWIHGDGFSVGSGD
AAIYGPDFIVRKDVVLVTLNYRLGALGFLNFNDKVATGNQGLKDVVMALRWVQRNISQFGGDPKNVTIFG
ESAGGAIVHYLTLSPLATGIFHKALSQSGVATNPWAFTDNEWTNEATNKSFQLAKKLGRTTSDPKTAYEF
LKTIDAKKLVETTYKHFTKETDPLNQIVIFTPTLDYESPDLFFPEHPLTLMHRGVKVPFLLGNTSCEGSF
FICNNLFGQKNFFIVSDISKEALEKVDSDFKSTITPRLLATLPKIPITVEELRFLYFRDKAISEETLMDY
ADFLGDALFYRGNMEVADVQINSDDAPTYLYKFSYDSDSYIAKKIFGVTLPGVSHGEDIFYLFYPYMMKE
NNVPPPDFNSEDFKVIDYLTQIWTDFAKTGDPTPAITDLTPIKWAPLKRGDVYDYLNIDIEPRMEFIRKG
EHRSDWKNMKHKL*
>Cobs.Est6
MLEQDIVGEEDCLFLNVYTPVLDKAACKAVMVWFHGGMFNHGLGDDIFFGPDFLIEQGVVLVTLNYRLGA
IGFLNTGDKSAPGNAGLKDQVMALKWVKDNIHYFGGCPNRVTIFGEDAGGSSVQFHMMSPMSDGEMRNYL
IP*
>Cobs.Est8
MYEINVYLNWPIVVTLLILFSVIVIICIACAGPRRIPTQPLKNGKYIEAVTSCGPVEGILEDGAYAFRGI
PYATPPIGNRRWQPAESLTRIEHCWNGTYLVHNSSKSCWQREISGRMDGVEDCLYLDVFTPKVGYDSPLP
VVVMIGAETLSGGSPGVMQPSAKLARVRDAVFVRPNFRMGIFGFLAAEPLTRASHPPTSGNYGLSDIVAA
LQWVQLNIENFGGNKSSVTLWGHRAGGTLVTTLIGYPWISSGSLEKSESINRSFLDSIRCSDAACLRSKS
AEDLMDAVPEMWYVGNVGLPEMKEGATSYMERRHEWLVLDGTILQEHIGQILAKPDNLTVKVVMGTTAHA
GTPSRYLSPNVTLNATQVESIIRESLLGTSGFADEALR*
>Cobs.Est10
MFLVLAGAALNVPNRFHVREFPTRISSLNYHPLRCIMKSLFAILLCIVVVLADDNLADEQHEVFAPIGKI
RGSTMTTRLGKKIYSFRGVRYAEPPTGQQRFQLPSTDELVRRPVLVFFHPGGFYLFSARSSNFGPQYLLD
KDIVLVTVNYRIATLGFMSTGDSKAPGNLGLKDQVEALRWIQRNIATFGGDPDSVTISGYSVGGISVLLH
MVSPMSAGLFHRAIVMSGGTLKESFPTEQLHLAKKQAQLLDCPIDSTGSMLICLNSKPVENFTDTISKFF
VRKITKQHTLGNDSFVDDLNNDWYKLAPINFLYDTELRQFYFGDKPIGPNSYDSLGHVFIYPMHRIIKLI
PVYFYMFSYQGRYSFVMLNKTTPYGVVHHDDLQYLFFMKFKFPFFEKDDPEIPTVELMTSMWSNFAQIGQ
PYLPEKDNYLEISEEPNMKTGLFPDRMQKWDSLFPLN*
>Cobs.Est3
MKQPDPPVCRAASRFRLNTRLWQCVCVLVSLQLILIDGLFELLVNTKWGFVRGKWSKSERGRSIANFLGI
PYALPPLGELRFKSPQRWNRMWTIIRNATSDGKMCIQIDGRNEVVGSEDCLYLNVFVPYISEEKKPKKLP
ILAYVHGGSSNSELYAPDYLLDQDIILVTMNYRLSVLGFFSTGNQVSPGNYGLKDIKVALEWIQENIENF
GGDAKSVTLVGCSAGSAATHLLALSKKTEGLFHRYILQSGSALSTWSFHPRKRYRQVGLKLAKLVGCQPG
KRDAIASNETTTGIPTDVKTNDVYNNSDYKVTDDEEILKCMRKVDAKLLERMTPYFVSHPWCNFGPTLED
NTDDAILTMHPLKAIKNGLFRDIPAIFQVTKDEGLVKTISIFTNPDTEDKLIENFEEYLPYFMECNEVIS
NTSTFASAIQDFYFDGNVTLGLTHNITEVSTTMTGDGLIVWPMFQALQYQSKIGKSRIYFSFFAYQGTFT
FTYGSGVDHGDDLNYLFPILNNMYHSMMLHNTENDITMINIMTEMWTSFVINGIPKAGFIPAWPDYRDHH
EFMRFGIDRLADVAVQTDFLSDRMEFWEMLDLVNESAESTNDVIVGEPPKDILTNSAIDHRLSVEFVSLI
MIYFYV*
>Cobs.Est5
MNYPSSLLLLLLGLSLHSACITRANGQHGGQDSGHESGHDGGGHDSLVVETTSGLMRGFSRTVLDREVHV
FYGVPFAKPPVGPLRFRKPLPIEPWHGILNATTLPNSCYQEQMWNPNTNISEDCLYLNLWVPQKLRLLWV
YGGGFMSGTATLDVYDADMMAAAGNAIIASIQYRVGAFGFLYLNHEEAPGNMGLWDQALALKWLRDNAHV
FGGDPDLITIFGESAGGSSVSLHLISPVTQGLVRRGILQSGTLNAPWKNPARVMACMRSVDAKTYWGILG
FPSAPTIDGVFLPKDPLDLVREILIGNNENEGKDTGARATCTSICFMGGNYRRLCL*
>Cobs.Est2
MLKLLVLLLISVGLAICATRDKTAPRIKTPLGGLKGYYEISQNGNKYEAYEGIPYALPPIGKLRFKPPRP
IPAWIGELSATKFGSVCIQYDQTTGVPPEVVGSEDCLYLNVYVPVREDKTPLPVLFWIHGGAFQFGSGML
YSPKYLMDHNVILVTINYRVGPMGFLSTEDEVVPGNMGLKDQSMALHWVSQNIEWFGGDPKKVTLVGLSA
GGASVHYHYLSQMSAGLFKGGISFSGTAFNSWTQTENSLEKAKKLSALLGCPTTSSRDMIRCLRYRPART
VVQATAEFMTFFYNPFTPFGPVAERFGDETPFIDRPPIEIVNSGDVQDIPWVTGVTSEEGLYPVAEFITY
NEKLKELNDNWDVLAADFLDYNYTIPREKHAEIARLIKKHYFGTKLIDQHSLKELIKMSGDRFFVVDSEK
AAKMQAKVNQNPVWYYYFSYRGAQSLSNSLSGTTENYGVSHADDTLYVLSTPWVNPTTTQTDRNMQKQLI
DFWVHFATENIPKVNNVEWPKLDPSKKELHYLHIASPDQINMDSNANLGDLEFWNSIPFEENVLKHTTTK
NKEEL*
>Cobs.Est13
MAESGRKHPVLLYIHGESYDWGSGNPYTDQVIVTMNYRLGVLGFLNTKARVANYGLMDQIAALHWVKEHI
ARFGGDPENVTLMGQGTGAACVHFLAISPTVIRGK*
>Cobs.Est19
NATVWGPPCPQPSHKDPGKIIGSEDCLFLNVFTPSGYPVLIWIHGGGFRRGAKKLVVVSIQYRLGTLGN*
>Cobs.Est17
MFRGWQLLQAVDWGPACPQLSEYTGATKGVRDVDEDCLYLNIFTPNIGYGLANRYPVMLYIHGGEFSHGA
SNLFPAHILAAFYNVVVVSINYRLGALGFLSTGDENSPGNYGILDQAMALRWVYDNIVSFNGDPDAITLF
GPGAGAASAGLLMIAPK*
>Cobs.Est7
MERPIVTVKQGKLEGTVEENVLGSRRYIAFRGIPFAAPPLGELRFKDPEPPASWEGIRDASVNSGMSAQL
ELSFTTFQMVPAGTEDCLYLNVYKPEIPVMVWIHGGGFYYGCGNDDHKRFDYLLAKDVMIVSINYRLGAL
GFLNLRHKEVCGNQGLKDQVAALKWIKENIGVFGGDSDNITVFGVSAGSVSAHLLSISPLSKGLFHKAIL
QSGLGTSDWAVMRRNQPETNSYRLASILGCDSTDPMQVLEFLRTIPHDKLVETQHQEARVMDVPFGPTYD
DIAKTPFMPNFNKLLEDDNNIPIMIGYTTHEYIMFLKGIKIITHDNPETLKTMYEELPLYVEAFTNSKDK
MKVMQLAKRVKQEYFNNKPFTKESMPAIVRWLSDFHFKFPIKDYIQQRKTYFYQFSYVGNEKTETMLIGN
QFTSIGI*
>Cobs.Est9
TQYLGIPYAQPPIGNLRFARPVTDPLPSWNDVKNATQFAPEDCLFLNIFVPNEGMRSTIVAITFKHKLNI
LQSFFKYYFLLNGGDFCGRQVLVVTVAYRLNILGFFTTTDSEASGNYGMFDQIAALDWIKRNIKYFNGSP
SNIVIYGHSSGAISVGLHMLSPLSRGKFHKAIAMSGDAIASVERPVVSNVAEKFGCDPRPSSALMLCLRR
LPADLMVKLTSDIETWGPIIDAETNNETEPFLAQHPKDILESGNFNAVPLIAGYTNNEQVLAQSSEGGLS
SENFESMITDEFTAAVYLDLQTEKNFAAGLTLLAGKVAKRRAPAFVYRFDYRPKTQPVTKDVPEWAGVPH
MFELPFVWGLPYLMGAGAMQWIFNDKKMSDVMMTMLATFAKTGDPSLTSGTGSIKWEPYTQDNPRMLIID
KNVEMNEPDAVDYKALAFWNEYYPQIVMEATNNCCNVTSAAITWRIFSCSVYLGGTMVTLALHRFQF*
>Cobs.Est16
ISKEALEKVDSDFKSTITPRLLATLPKIPITVEELRFLYFRDKAISEETLMDYADFLGDALFYRGNMEVA
DVQINSDDAPTYLYKFSYDSDSYIAKKIFGVTLPGVSHGEDIFYLFYPYMMKENNVPPPDFNSEDFKVID
YLTQIWTDFAKTGYN*
>Cobs.Est18
ATKNAEICTQRNIYVYQEDIVGSEDCLYLNVYTPSRFPVMIWFHGGGWLAGAGHSEYYGPKFLLDHDLVL
VTLNYR*
