# Supplementary material for: Molecular evolution of juvenile hormone esterase-like proteins in a socially exchanged fluid
Source: Sci Rep. 2018 Dec 13;8:17830. doi: 10.1038/s41598-018-36048-1 (PMC6293014; doi:10.1038/s41598-018-36048-1)
Supplement: Supplementary file 2 — Supplementary File 1 [file 41598_2018_36048_MOESM2_ESM.zip › our-gene-annotations/having-genomic-sequences-as-refrences/Cqui-Ests.gff]

##gff-version 3
supercont3.171	genBlastG	mRNA	161263	165365	24.1594	-	.	ID=Cqui.Est1;Name=Cqui.Est1;Alias=Cflo.JHE_gi|752877671|ref|XP_011256281.1|-R1-1-A1
supercont3.171	genBlastG	CDS	161263	161569	.	-	1	ID=Cqui.Est1-E5;Parent=Cqui.Est1
supercont3.171	genBlastG	CDS	163956	164077	.	-	2	ID=Cqui.Est1-E4;Parent=Cqui.Est1
supercont3.171	genBlastG	CDS	164102	164651	.	-	1	ID=Cqui.Est1-E3;Parent=Cqui.Est1
supercont3.171	genBlastG	CDS	164998	165131	.	-	0	ID=Cqui.Est1-E2;Parent=Cqui.Est1
supercont3.171	genBlastG	CDS	165162	165365	.	-	0	ID=Cqui.Est1-E1;Parent=Cqui.Est1
supercont3.426	genBlastG	mRNA	207728	209659	32.834	+	.	ID=Cqui.Est10;Name=Cqui.Est10;Alias=Cqui.JHE_CPIJ013175-PA.1-R4-4-A1
supercont3.426	genBlastG	CDS	207728	207889	.	+	0	ID=Cqui.Est10-E1;Parent=Cqui.Est10
supercont3.426	genBlastG	CDS	207905	207964	.	+	0	ID=Cqui.Est10-E2;Parent=Cqui.Est10
supercont3.426	genBlastG	CDS	208020	208577	.	+	0	ID=Cqui.Est10-E3;Parent=Cqui.Est10
supercont3.426	genBlastG	CDS	209117	209397	.	+	0	ID=Cqui.Est10-E4;Parent=Cqui.Est10
supercont3.426	genBlastG	CDS	209458	209659	.	+	1	ID=Cqui.Est10-E5;Parent=Cqui.Est10
supercont3.426	genBlastG	mRNA	203930	205809	22.0729	-	.	ID=Cqui.Est11;Name=Cqui.Est11;Alias=Cqui.JHE_CPIJ013175-PA.1-R5-5-A1
supercont3.426	genBlastG	CDS	203930	204086	.	-	1	ID=Cqui.Est11-E4;Parent=Cqui.Est11
supercont3.426	genBlastG	CDS	204147	204436	.	-	0	ID=Cqui.Est11-E3;Parent=Cqui.Est11
supercont3.426	genBlastG	CDS	205004	205519	.	-	0	ID=Cqui.Est11-E2;Parent=Cqui.Est11
supercont3.426	genBlastG	CDS	205576	205809	.	-	0	ID=Cqui.Est11-E1;Parent=Cqui.Est11
supercont3.426	genBlastG	mRNA	211593	213480	21.5854	-	.	ID=Cqui.Est12;Name=Cqui.Est12;Alias=Cqui.JHE_CPIJ013175-PA.1-R6-6-A1
supercont3.426	genBlastG	CDS	211593	211749	.	-	1	ID=Cqui.Est12-E4;Parent=Cqui.Est12
supercont3.426	genBlastG	CDS	211813	212102	.	-	0	ID=Cqui.Est12-E3;Parent=Cqui.Est12
supercont3.426	genBlastG	CDS	212617	213186	.	-	0	ID=Cqui.Est12-E2;Parent=Cqui.Est12
supercont3.426	genBlastG	CDS	213244	213480	.	-	0	ID=Cqui.Est12-E1;Parent=Cqui.Est12
supercont3.1030	genBlastG	mRNA	130192	131755	122.67	-	.	ID=Cqui.Est13;Name=Cqui.Est13;Alias=Cqui.JHE_CPIJ017763-PA.1-R1-1-A1
supercont3.1030	genBlastG	CDS	130192	131256	.	-	0	ID=Cqui.Est13-E2;Parent=Cqui.Est13
supercont3.1030	genBlastG	CDS	131312	131755	.	-	0	ID=Cqui.Est13-E1;Parent=Cqui.Est13
supercont3.792	genBlastG	mRNA	4764	6287	66.9611	-	.	ID=Cqui.Est14;Name=Cqui.Est14;Alias=Cqui.JHE_CPIJ017763-PA.1-R2-2-A1
supercont3.792	genBlastG	CDS	4764	4920	.	-	1	ID=Cqui.Est14-E3;Parent=Cqui.Est14
supercont3.792	genBlastG	CDS	4936	5795	.	-	0	ID=Cqui.Est14-E2;Parent=Cqui.Est14
supercont3.792	genBlastG	CDS	5850	6287	.	-	0	ID=Cqui.Est14-E1;Parent=Cqui.Est14
supercont3.792	genBlastG	mRNA	12262	14684	27.3484	-	.	ID=Cqui.Est15;Name=Cqui.Est15;Alias=Cqui.JHE_CPIJ017763-PA.1-R3-3-A1
supercont3.792	genBlastG	CDS	12262	12412	.	-	0	ID=Cqui.Est15-E5;Parent=Cqui.Est15
supercont3.792	genBlastG	CDS	12440	12598	.	-	0	ID=Cqui.Est15-E4;Parent=Cqui.Est15
supercont3.792	genBlastG	CDS	12656	12844	.	-	1	ID=Cqui.Est15-E3;Parent=Cqui.Est15
supercont3.792	genBlastG	CDS	12902	13311	.	-	0	ID=Cqui.Est15-E2;Parent=Cqui.Est15
supercont3.792	genBlastG	CDS	14232	14684	.	-	0	ID=Cqui.Est15-E1;Parent=Cqui.Est15
supercont3.792	genBlastG	mRNA	47130	48654	16.9655	+	.	ID=Cqui.Est16;Name=Cqui.Est16;Alias=Cqui.JHE_CPIJ017763-PA.1-R4-4-A1
supercont3.792	genBlastG	CDS	47130	47318	.	+	0	ID=Cqui.Est16-E1;Parent=Cqui.Est16
supercont3.792	genBlastG	CDS	47374	47514	.	+	0	ID=Cqui.Est16-E2;Parent=Cqui.Est16
supercont3.792	genBlastG	CDS	47545	47947	.	+	0	ID=Cqui.Est16-E3;Parent=Cqui.Est16
supercont3.792	genBlastG	CDS	48017	48263	.	+	2	ID=Cqui.Est16-E4;Parent=Cqui.Est16
supercont3.792	genBlastG	CDS	48282	48654	.	+	2	ID=Cqui.Est16-E5;Parent=Cqui.Est16
supercont3.1374	genBlastG	mRNA	29398	29673	18.8684	+	.	ID=Cqui.Est17;Name=Cqui.Est17;Alias=Cqui.JHE_CPIJ018752-PA.1-R1-1-A1
supercont3.1374	genBlastG	CDS	29398	29673	.	+	0	ID=Cqui.Est17-E1;Parent=Cqui.Est17
supercont3.2045	genBlastG	mRNA	2	166	3.61822	-	.	ID=Cqui.Est18;Name=Cqui.Est18;Alias=Cqui.JHE_CPIJ018752-PA.1-R2-2-A1
supercont3.2045	genBlastG	CDS	2	166	.	-	0	ID=Cqui.Est18-E1;Parent=Cqui.Est18
supercont3.1374	genBlastG	mRNA	75811	86639	59.4512	+	.	ID=Cqui.Est19;Name=Cqui.Est19;Alias=Cqui.JHE_CPIJ018753-PA.1-R1-1-A1
supercont3.1374	genBlastG	CDS	75811	76125	.	+	0	ID=Cqui.Est19-E1;Parent=Cqui.Est19
supercont3.1374	genBlastG	CDS	76228	76270	.	+	0	ID=Cqui.Est19-E2;Parent=Cqui.Est19
supercont3.1374	genBlastG	CDS	86278	86639	.	+	2	ID=Cqui.Est19-E3;Parent=Cqui.Est19
supercont3.777	genBlastG	mRNA	195283	209124	24.1594	-	.	ID=Cqui.Est2;Name=Cqui.Est2;Alias=Cflo.JHE_gi|752877671|ref|XP_011256281.1|-R2-2-A1
supercont3.777	genBlastG	CDS	195283	195592	.	-	1	ID=Cqui.Est2-E5;Parent=Cqui.Est2
supercont3.777	genBlastG	CDS	207715	207836	.	-	2	ID=Cqui.Est2-E4;Parent=Cqui.Est2
supercont3.777	genBlastG	CDS	207861	208410	.	-	1	ID=Cqui.Est2-E3;Parent=Cqui.Est2
supercont3.777	genBlastG	CDS	208757	208890	.	-	0	ID=Cqui.Est2-E2;Parent=Cqui.Est2
supercont3.777	genBlastG	CDS	208921	209124	.	-	0	ID=Cqui.Est2-E1;Parent=Cqui.Est2
supercont3.21	genBlastG	mRNA	266211	267955	23.6425	+	.	ID=Cqui.Est20;Name=Cqui.Est20;Alias=Dmel.JHE_NP_001286476.1-R3-3-A1
supercont3.21	genBlastG	CDS	266211	266444	.	+	0	ID=Cqui.Est20-E1;Parent=Cqui.Est20
supercont3.21	genBlastG	CDS	266508	266690	.	+	0	ID=Cqui.Est20-E2;Parent=Cqui.Est20
supercont3.21	genBlastG	CDS	267620	267955	.	+	0	ID=Cqui.Est20-E3;Parent=Cqui.Est20
supercont3.140	genBlastG	mRNA	728425	730094	28.9306	+	.	ID=Cqui.Est21;Name=Cqui.Est21;Alias=Dmel.JHE_NP_523758.3-R1-1-A1
supercont3.140	genBlastG	CDS	728425	728658	.	+	0	ID=Cqui.Est21-E1;Parent=Cqui.Est21
supercont3.140	genBlastG	CDS	728720	729204	.	+	0	ID=Cqui.Est21-E2;Parent=Cqui.Est21
supercont3.140	genBlastG	CDS	729229	729737	.	+	1	ID=Cqui.Est21-E3;Parent=Cqui.Est21
supercont3.140	genBlastG	CDS	729847	730094	.	+	1	ID=Cqui.Est21-E4;Parent=Cqui.Est21
supercont3.2212	genBlastG	mRNA	13487	15156	26.9811	-	.	ID=Cqui.Est22;Name=Cqui.Est22;Alias=Dmel.JHE_NP_523758.3-R2-2-A1
supercont3.2212	genBlastG	CDS	13487	13734	.	-	1	ID=Cqui.Est22-E4;Parent=Cqui.Est22
supercont3.2212	genBlastG	CDS	13844	14352	.	-	1	ID=Cqui.Est22-E3;Parent=Cqui.Est22
supercont3.2212	genBlastG	CDS	14377	14861	.	-	0	ID=Cqui.Est22-E2;Parent=Cqui.Est22
supercont3.2212	genBlastG	CDS	14923	15156	.	-	0	ID=Cqui.Est22-E1;Parent=Cqui.Est22
supercont3.137	genBlastG	mRNA	13520	18988	16.6688	-	.	ID=Cqui.Est23;Name=Cqui.Est23;Alias=Hsal.VCE6_gi|749751371|ref|XP_011137989.1|-R1-1-A1
supercont3.137	genBlastG	CDS	13520	13885	.	-	0	ID=Cqui.Est23-E4;Parent=Cqui.Est23
supercont3.137	genBlastG	CDS	13901	13987	.	-	0	ID=Cqui.Est23-E3;Parent=Cqui.Est23
supercont3.137	genBlastG	CDS	17909	18700	.	-	0	ID=Cqui.Est23-E2;Parent=Cqui.Est23
supercont3.137	genBlastG	CDS	18731	18988	.	-	0	ID=Cqui.Est23-E1;Parent=Cqui.Est23
supercont3.792	genBlastG	mRNA	45103	46263	12.846	-	.	ID=Cqui.Est24;Name=Cqui.Est24;Alias=Hsal.VCE6_gi|749787186|ref|XP_011147158.1|-R1-1-A1
supercont3.792	genBlastG	CDS	45103	46263	.	-	0	ID=Cqui.Est24-E1;Parent=Cqui.Est24
supercont3.298	genBlastG	mRNA	407949	409377	6.85859	-	.	ID=Cqui.Est25;Name=Cqui.Est25;Alias=Hsal.VCE6_gi|749787186|ref|XP_011147158.1|-R22-25-A1
supercont3.298	genBlastG	CDS	407949	409181	.	-	0	ID=Cqui.Est25-E2;Parent=Cqui.Est25
supercont3.298	genBlastG	CDS	409258	409377	.	-	0	ID=Cqui.Est25-E1;Parent=Cqui.Est25
supercont3.46	genBlastG	mRNA	46550	47590	3.11311	+	.	ID=Cqui.Est26;Name=Cqui.Est26;Alias=Hsal.VCE6_gi|749787186|ref|XP_011147158.1|-R40-45-A1
supercont3.46	genBlastG	CDS	46550	46579	.	+	0	ID=Cqui.Est26-E1;Parent=Cqui.Est26
supercont3.46	genBlastG	CDS	46598	47590	.	+	0	ID=Cqui.Est26-E2;Parent=Cqui.Est26
supercont3.70	genBlastG	mRNA	279687	280307	2.61309	+	.	ID=Cqui.Est27;Name=Cqui.Est27;Alias=Hsal.VCE6_gi|749787186|ref|XP_011147158.1|-R44-49-A1
supercont3.70	genBlastG	CDS	279687	279821	.	+	0	ID=Cqui.Est27-E1;Parent=Cqui.Est27
supercont3.70	genBlastG	CDS	279855	280307	.	+	0	ID=Cqui.Est27-E2;Parent=Cqui.Est27
supercont3.1607	genBlastG	mRNA	50271	50963	1.44254	-	.	ID=Cqui.Est28;Name=Cqui.Est28;Alias=Hsal.VCE6_gi|749787186|ref|XP_011147158.1|-R45-50-A1
supercont3.1607	genBlastG	CDS	50271	50963	.	-	0	ID=Cqui.Est28-E1;Parent=Cqui.Est28
supercont3.141	genBlastG	mRNA	777135	777813	1.34348	+	.	ID=Cqui.Est29;Name=Cqui.Est29;Alias=Hsal.VCE6_gi|749787186|ref|XP_011147158.1|-R46-51-A1
supercont3.141	genBlastG	CDS	777135	777148	.	+	0	ID=Cqui.Est29-E1;Parent=Cqui.Est29
supercont3.141	genBlastG	CDS	777164	777274	.	+	1	ID=Cqui.Est29-E2;Parent=Cqui.Est29
supercont3.141	genBlastG	CDS	777369	777813	.	+	0	ID=Cqui.Est29-E3;Parent=Cqui.Est29
supercont3.21	genBlastG	mRNA	251978	263933	121.649	-	.	ID=Cqui.Est3;Name=Cqui.Est3;Alias=Cqui.JHE_CPIJ002073-PA.1-R1-1-A1
supercont3.21	genBlastG	CDS	251978	252028	.	-	2	ID=Cqui.Est3-E7;Parent=Cqui.Est3
supercont3.21	genBlastG	CDS	253877	253994	.	-	1	ID=Cqui.Est3-E6;Parent=Cqui.Est3
supercont3.21	genBlastG	CDS	254573	254865	.	-	0	ID=Cqui.Est3-E5;Parent=Cqui.Est3
supercont3.21	genBlastG	CDS	254931	255281	.	-	0	ID=Cqui.Est3-E4;Parent=Cqui.Est3
supercont3.21	genBlastG	CDS	255338	255886	.	-	0	ID=Cqui.Est3-E3;Parent=Cqui.Est3
supercont3.21	genBlastG	CDS	263503	263652	.	-	0	ID=Cqui.Est3-E2;Parent=Cqui.Est3
supercont3.21	genBlastG	CDS	263706	263933	.	-	0	ID=Cqui.Est3-E1;Parent=Cqui.Est3
supercont3.1118	genBlastG	mRNA	54199	55734	21.3916	-	.	ID=Cqui.Est30;Name=Cqui.Est30;Alias=Pbar.VCE6_XP_011645490.1-R1-1-A1
supercont3.1118	genBlastG	CDS	54199	55413	.	-	0	ID=Cqui.Est30-E2;Parent=Cqui.Est30
supercont3.1118	genBlastG	CDS	55429	55734	.	-	0	ID=Cqui.Est30-E1;Parent=Cqui.Est30
supercont3.1	genBlastG	mRNA	1028129	1028913	12.0596	+	.	ID=Cqui.Est31;Name=Cqui.Est31;Alias=Pbar.VCE6_XP_011645490.1-R10-11-A1
supercont3.1	genBlastG	CDS	1028129	1028394	.	+	0	ID=Cqui.Est31-E1;Parent=Cqui.Est31
supercont3.1	genBlastG	CDS	1028413	1028698	.	+	1	ID=Cqui.Est31-E2;Parent=Cqui.Est31
supercont3.1	genBlastG	CDS	1028755	1028913	.	+	2	ID=Cqui.Est31-E3;Parent=Cqui.Est31
supercont3.471	genBlastG	mRNA	197975	199312	11.5992	+	.	ID=Cqui.Est32;Name=Cqui.Est32;Alias=Pbar.VCE6_XP_011645490.1-R11-12-A1
supercont3.471	genBlastG	CDS	197975	198159	.	+	0	ID=Cqui.Est32-E1;Parent=Cqui.Est32
supercont3.471	genBlastG	CDS	198412	199312	.	+	1	ID=Cqui.Est32-E2;Parent=Cqui.Est32
supercont3.1	genBlastG	mRNA	1051460	1052285	11.264	+	.	ID=Cqui.Est33;Name=Cqui.Est33;Alias=Pbar.VCE6_XP_011645490.1-R12-13-A1
supercont3.1	genBlastG	CDS	1051460	1051716	.	+	0	ID=Cqui.Est33-E1;Parent=Cqui.Est33
supercont3.1	genBlastG	CDS	1051744	1051838	.	+	1	ID=Cqui.Est33-E2;Parent=Cqui.Est33
supercont3.1	genBlastG	CDS	1051854	1051895	.	+	1	ID=Cqui.Est33-E3;Parent=Cqui.Est33
supercont3.1	genBlastG	CDS	1051917	1052056	.	+	0	ID=Cqui.Est33-E4;Parent=Cqui.Est33
supercont3.1	genBlastG	CDS	1052118	1052285	.	+	1	ID=Cqui.Est33-E5;Parent=Cqui.Est33
supercont3.1118	genBlastG	mRNA	56014	57612	17.4494	-	.	ID=Cqui.Est34;Name=Cqui.Est34;Alias=Pbar.VCE6_XP_011645490.1-R4-4-A1
supercont3.1118	genBlastG	CDS	56014	57612	.	-	0	ID=Cqui.Est34-E1;Parent=Cqui.Est34
supercont3.171	genBlastG	mRNA	157470	158708	16.1721	-	.	ID=Cqui.Est35;Name=Cqui.Est35;Alias=Pbar.VCE6_XP_011645490.1-R5-5-A1
supercont3.171	genBlastG	CDS	157470	158414	.	-	0	ID=Cqui.Est35-E2;Parent=Cqui.Est35
supercont3.171	genBlastG	CDS	158430	158708	.	-	0	ID=Cqui.Est35-E1;Parent=Cqui.Est35
supercont3.777	genBlastG	mRNA	191379	192617	16.1721	-	.	ID=Cqui.Est36;Name=Cqui.Est36;Alias=Pbar.VCE6_XP_011645490.1-R5-6-A1
supercont3.777	genBlastG	CDS	191379	192323	.	-	0	ID=Cqui.Est36-E2;Parent=Cqui.Est36
supercont3.777	genBlastG	CDS	192339	192617	.	-	0	ID=Cqui.Est36-E1;Parent=Cqui.Est36
supercont3.140	genBlastG	mRNA	741412	741882	14.962	+	.	ID=Cqui.Est37;Name=Cqui.Est37;Alias=Pbar.VCE6_XP_011645490.1-R6-7-A1
supercont3.140	genBlastG	CDS	741412	741652	.	+	0	ID=Cqui.Est37-E1;Parent=Cqui.Est37
supercont3.140	genBlastG	CDS	741737	741882	.	+	2	ID=Cqui.Est37-E2;Parent=Cqui.Est37
supercont3.512	genBlastG	mRNA	34360	35383	12.7396	+	.	ID=Cqui.Est38;Name=Cqui.Est38;Alias=Pbar.VCE6_XP_011645490.1-R9-10-A1
supercont3.512	genBlastG	CDS	34360	34500	.	+	0	ID=Cqui.Est38-E1;Parent=Cqui.Est38
supercont3.512	genBlastG	CDS	34555	34692	.	+	0	ID=Cqui.Est38-E2;Parent=Cqui.Est38
supercont3.512	genBlastG	CDS	34764	34914	.	+	0	ID=Cqui.Est38-E3;Parent=Cqui.Est38
supercont3.512	genBlastG	CDS	34971	35383	.	+	2	ID=Cqui.Est38-E4;Parent=Cqui.Est38
supercont3.1118	genBlastG	mRNA	57942	59366	12.7668	-	.	ID=Cqui.Est39;Name=Cqui.Est39;Alias=Waur.JHE_XP_011688875.1-R1-1-A1
supercont3.1118	genBlastG	CDS	57942	59366	.	-	0	ID=Cqui.Est39-E1;Parent=Cqui.Est39
supercont3.60	genBlastG	mRNA	221014	233690	104.5	-	.	ID=Cqui.Est4;Name=Cqui.Est4;Alias=Cqui.JHE_CPIJ004066-PA.1-R1-1-A1
supercont3.60	genBlastG	CDS	221014	221288	.	-	1	ID=Cqui.Est4-E5;Parent=Cqui.Est4
supercont3.60	genBlastG	CDS	224923	225020	.	-	1	ID=Cqui.Est4-E4;Parent=Cqui.Est4
supercont3.60	genBlastG	CDS	227549	228282	.	-	1	ID=Cqui.Est4-E3;Parent=Cqui.Est4
supercont3.60	genBlastG	CDS	233067	233116	.	-	2	ID=Cqui.Est4-E2;Parent=Cqui.Est4
supercont3.60	genBlastG	CDS	233549	233690	.	-	0	ID=Cqui.Est4-E1;Parent=Cqui.Est4
supercont3.205	genBlastG	mRNA	7321	7801	10.8876	+	.	ID=Cqui.Est40;Name=Cqui.Est40;Alias=Waur.JHE_XP_011688875.1-R10-18-A1
supercont3.205	genBlastG	CDS	7321	7599	.	+	0	ID=Cqui.Est40-E1;Parent=Cqui.Est40
supercont3.205	genBlastG	CDS	7670	7801	.	+	0	ID=Cqui.Est40-E2;Parent=Cqui.Est40
supercont3.625	genBlastG	mRNA	209884	210444	10.7668	-	.	ID=Cqui.Est41;Name=Cqui.Est41;Alias=Waur.JHE_XP_011688875.1-R11-19-A1
supercont3.625	genBlastG	CDS	209884	210444	.	-	0	ID=Cqui.Est41-E1;Parent=Cqui.Est41
supercont3.537	genBlastG	mRNA	320865	322013	10.7616	+	.	ID=Cqui.Est42;Name=Cqui.Est42;Alias=Waur.JHE_XP_011688875.1-R13-21-A1
supercont3.537	genBlastG	CDS	320865	322013	.	+	0	ID=Cqui.Est42-E1;Parent=Cqui.Est42
supercont3.729	genBlastG	mRNA	66032	66751	10.6376	-	.	ID=Cqui.Est43;Name=Cqui.Est43;Alias=Waur.JHE_XP_011688875.1-R14-22-A1
supercont3.729	genBlastG	CDS	66032	66751	.	-	0	ID=Cqui.Est43-E1;Parent=Cqui.Est43
supercont3.1	genBlastG	mRNA	1044204	1045026	10.2269	+	.	ID=Cqui.Est44;Name=Cqui.Est44;Alias=Waur.JHE_XP_011688875.1-R15-23-A1
supercont3.1	genBlastG	CDS	1044204	1044791	.	+	0	ID=Cqui.Est44-E1;Parent=Cqui.Est44
supercont3.1	genBlastG	CDS	1044847	1045026	.	+	0	ID=Cqui.Est44-E2;Parent=Cqui.Est44
supercont3.729	genBlastG	mRNA	71419	72144	10.1376	-	.	ID=Cqui.Est45;Name=Cqui.Est45;Alias=Waur.JHE_XP_011688875.1-R17-25-A1
supercont3.729	genBlastG	CDS	71419	72144	.	-	0	ID=Cqui.Est45-E1;Parent=Cqui.Est45
supercont3.729	genBlastG	mRNA	76628	76969	9.76681	-	.	ID=Cqui.Est46;Name=Cqui.Est46;Alias=Waur.JHE_XP_011688875.1-R19-28-A1
supercont3.729	genBlastG	CDS	76628	76898	.	-	1	ID=Cqui.Est46-E2;Parent=Cqui.Est46
supercont3.729	genBlastG	CDS	76920	76969	.	-	0	ID=Cqui.Est46-E1;Parent=Cqui.Est46
supercont3.84	genBlastG	mRNA	256152	257492	9.76159	+	.	ID=Cqui.Est47;Name=Cqui.Est47;Alias=Waur.JHE_XP_011688875.1-R20-29-A1
supercont3.84	genBlastG	CDS	256152	256292	.	+	0	ID=Cqui.Est47-E1;Parent=Cqui.Est47
supercont3.84	genBlastG	CDS	256344	257492	.	+	0	ID=Cqui.Est47-E2;Parent=Cqui.Est47
supercont3.46	genBlastG	mRNA	44258	45214	9.56884	-	.	ID=Cqui.Est48;Name=Cqui.Est48;Alias=Waur.JHE_XP_011688875.1-R21-30-A1
supercont3.46	genBlastG	CDS	44258	45214	.	-	0	ID=Cqui.Est48-E1;Parent=Cqui.Est48
supercont3.140	genBlastG	mRNA	741899	742771	8.88811	+	.	ID=Cqui.Est49;Name=Cqui.Est49;Alias=Waur.JHE_XP_011688875.1-R24-33-A1
supercont3.140	genBlastG	CDS	741899	742771	.	+	0	ID=Cqui.Est49-E1;Parent=Cqui.Est49
supercont3.140	genBlastG	mRNA	178803	185453	154.863	-	.	ID=Cqui.Est5;Name=Cqui.Est5;Alias=Cqui.JHE_CPIJ007135-PA.1-R1-1-A1
supercont3.140	genBlastG	CDS	178803	178947	.	-	2	ID=Cqui.Est5-E5;Parent=Cqui.Est5
supercont3.140	genBlastG	CDS	179010	179619	.	-	2	ID=Cqui.Est5-E4;Parent=Cqui.Est5
supercont3.140	genBlastG	CDS	179777	179891	.	-	0	ID=Cqui.Est5-E3;Parent=Cqui.Est5
supercont3.140	genBlastG	CDS	184129	185172	.	-	0	ID=Cqui.Est5-E2;Parent=Cqui.Est5
supercont3.140	genBlastG	CDS	185232	185453	.	-	0	ID=Cqui.Est5-E1;Parent=Cqui.Est5
supercont3.70	genBlastG	mRNA	277602	278102	8.88256	+	.	ID=Cqui.Est50;Name=Cqui.Est50;Alias=Waur.JHE_XP_011688875.1-R25-34-A1
supercont3.70	genBlastG	CDS	277602	278102	.	+	0	ID=Cqui.Est50-E1;Parent=Cqui.Est50
supercont3.46	genBlastG	mRNA	32048	33160	8.16308	-	.	ID=Cqui.Est51;Name=Cqui.Est51;Alias=Waur.JHE_XP_011688875.1-R31-40-A1
supercont3.46	genBlastG	CDS	32048	33160	.	-	0	ID=Cqui.Est51-E1;Parent=Cqui.Est51
supercont3.512	genBlastG	mRNA	30273	31517	7.5165	-	.	ID=Cqui.Est52;Name=Cqui.Est52;Alias=Waur.JHE_XP_011688875.1-R35-44-A1
supercont3.512	genBlastG	CDS	30273	31517	.	-	0	ID=Cqui.Est52-E1;Parent=Cqui.Est52
supercont3.777	genBlastG	mRNA	170992	171564	12.1376	-	.	ID=Cqui.Est53;Name=Cqui.Est53;Alias=Waur.JHE_XP_011688875.1-R4-6-A1
supercont3.777	genBlastG	CDS	170992	171564	.	-	0	ID=Cqui.Est53-E1;Parent=Cqui.Est53
supercont3.171	genBlastG	mRNA	139100	139672	12.1376	-	.	ID=Cqui.Est54;Name=Cqui.Est54;Alias=Waur.JHE_XP_011688875.1-R4-7-A1
supercont3.171	genBlastG	CDS	139100	139672	.	-	0	ID=Cqui.Est54-E1;Parent=Cqui.Est54
supercont3.171	genBlastG	mRNA	151438	152049	12.1376	+	.	ID=Cqui.Est55;Name=Cqui.Est55;Alias=Waur.JHE_XP_011688875.1-R4-8-A1
supercont3.171	genBlastG	CDS	151438	152049	.	+	0	ID=Cqui.Est55-E1;Parent=Cqui.Est55
supercont3.87	genBlastG	mRNA	772063	775997	12.1376	+	.	ID=Cqui.Est56;Name=Cqui.Est56;Alias=Waur.JHE_XP_011688875.1-R5-9-A1
supercont3.87	genBlastG	CDS	772063	772350	.	+	0	ID=Cqui.Est56-E1;Parent=Cqui.Est56
supercont3.87	genBlastG	CDS	774792	775997	.	+	0	ID=Cqui.Est56-E2;Parent=Cqui.Est56
supercont3.1	genBlastG	mRNA	1041332	1042110	11.8876	+	.	ID=Cqui.Est57;Name=Cqui.Est57;Alias=Waur.JHE_XP_011688875.1-R6-10-A1
supercont3.1	genBlastG	CDS	1041332	1041919	.	+	0	ID=Cqui.Est57-E1;Parent=Cqui.Est57
supercont3.1	genBlastG	CDS	1041979	1042110	.	+	0	ID=Cqui.Est57-E2;Parent=Cqui.Est57
supercont3.777	genBlastG	mRNA	181409	182251	11.8876	+	.	ID=Cqui.Est58;Name=Cqui.Est58;Alias=Waur.JHE_XP_011688875.1-R7-11-A1
supercont3.777	genBlastG	CDS	181409	182251	.	+	0	ID=Cqui.Est58-E1;Parent=Cqui.Est58
supercont3.171	genBlastG	mRNA	148548	149390	11.8876	+	.	ID=Cqui.Est59;Name=Cqui.Est59;Alias=Waur.JHE_XP_011688875.1-R7-12-A1
supercont3.171	genBlastG	CDS	148548	149390	.	+	0	ID=Cqui.Est59-E1;Parent=Cqui.Est59
supercont3.154	genBlastG	mRNA	356271	372096	85.7052	-	.	ID=Cqui.Est6;Name=Cqui.Est6;Alias=Cqui.JHE_CPIJ007424-PA.1-R1-1-A1
supercont3.154	genBlastG	CDS	356271	356632	.	-	2	ID=Cqui.Est6-E5;Parent=Cqui.Est6
supercont3.154	genBlastG	CDS	356710	356875	.	-	1	ID=Cqui.Est6-E4;Parent=Cqui.Est6
supercont3.154	genBlastG	CDS	361619	361806	.	-	2	ID=Cqui.Est6-E3;Parent=Cqui.Est6
supercont3.154	genBlastG	CDS	371635	371797	.	-	0	ID=Cqui.Est6-E2;Parent=Cqui.Est6
supercont3.154	genBlastG	CDS	371866	372096	.	-	0	ID=Cqui.Est6-E1;Parent=Cqui.Est6
supercont3.1	genBlastG	mRNA	1036454	1036783	11.8876	+	.	ID=Cqui.Est60;Name=Cqui.Est60;Alias=Waur.JHE_XP_011688875.1-R7-13-A1
supercont3.1	genBlastG	CDS	1036454	1036783	.	+	0	ID=Cqui.Est60-E1;Parent=Cqui.Est60
supercont3.777	genBlastG	mRNA	193581	194006	11.6376	+	.	ID=Cqui.Est61;Name=Cqui.Est61;Alias=Waur.JHE_XP_011688875.1-R8-14-A1
supercont3.777	genBlastG	CDS	193581	194006	.	+	0	ID=Cqui.Est61-E1;Parent=Cqui.Est61
supercont3.171	genBlastG	mRNA	159558	159983	11.6376	+	.	ID=Cqui.Est62;Name=Cqui.Est62;Alias=Waur.JHE_XP_011688875.1-R8-15-A1
supercont3.171	genBlastG	CDS	159558	159983	.	+	0	ID=Cqui.Est62-E1;Parent=Cqui.Est62
supercont3.1	genBlastG	mRNA	1059623	1060336	11.1376	+	.	ID=Cqui.Est63;Name=Cqui.Est63;Alias=Waur.JHE_XP_011688875.1-R9-16-A1
supercont3.1	genBlastG	CDS	1059623	1060161	.	+	0	ID=Cqui.Est63-E1;Parent=Cqui.Est63
supercont3.1	genBlastG	CDS	1060180	1060336	.	+	1	ID=Cqui.Est63-E2;Parent=Cqui.Est63
supercont3.99	genBlastG	mRNA	924159	924639	11.1376	+	.	ID=Cqui.Est64;Name=Cqui.Est64;Alias=Waur.JHE_XP_011688875.1-R9-17-A1
supercont3.99	genBlastG	CDS	924159	924437	.	+	0	ID=Cqui.Est64-E1;Parent=Cqui.Est64
supercont3.99	genBlastG	CDS	924508	924639	.	+	0	ID=Cqui.Est64-E2;Parent=Cqui.Est64
supercont3.1	genBlastG	mRNA	1042883	1043600	-0.95748	+	.	ID=Cqui.Est65;Name=Cqui.Est65;Alias=Waur.JHE_XP_011705534.1-R1-1-A1
supercont3.1	genBlastG	CDS	1042883	1043175	.	+	0	ID=Cqui.Est65-E1;Parent=Cqui.Est65
supercont3.1	genBlastG	CDS	1043194	1043241	.	+	1	ID=Cqui.Est65-E2;Parent=Cqui.Est65
supercont3.1	genBlastG	CDS	1043303	1043600	.	+	0	ID=Cqui.Est65-E3;Parent=Cqui.Est65
supercont3.471	genBlastG	mRNA	199427	199699	3.17091	+	.	ID=Cqui.Est66;Name=Cqui.Est66;Alias=Waur.JHE_XP_011706970.1-R1-1-A1
supercont3.471	genBlastG	CDS	199427	199519	.	+	0	ID=Cqui.Est66-E1;Parent=Cqui.Est66
supercont3.471	genBlastG	CDS	199538	199699	.	+	0	ID=Cqui.Est66-E2;Parent=Cqui.Est66
supercont3.148	genBlastG	mRNA	385260	387002	4.34638	+	.	ID=Cqui.Est67;Name=Cqui.Est67;Alias=Waur.VCE6_XP_011705666.1-R9-11-A1
supercont3.148	genBlastG	CDS	385260	387002	.	+	0	ID=Cqui.Est67-E1;Parent=Cqui.Est67
supercont3.792	genBlastG	mRNA	8396	8745	4.43387	-	.	ID=Cqui.Est68;Name=Cqui.Est68;Alias=Waur.VCE6_XP_011707069.1-R8-8-A1
supercont3.792	genBlastG	CDS	8396	8488	.	-	0	ID=Cqui.Est68-E2;Parent=Cqui.Est68
supercont3.792	genBlastG	CDS	8542	8745	.	-	0	ID=Cqui.Est68-E1;Parent=Cqui.Est68
supercont3.465	genBlastG	mRNA	294763	299696	139.734	+	.	ID=Cqui.Est7;Name=Cqui.Est7;Alias=Cqui.JHE_CPIJ013175-PA.1-R1-1-A1
supercont3.465	genBlastG	CDS	294763	295002	.	+	0	ID=Cqui.Est7-E1;Parent=Cqui.Est7
supercont3.465	genBlastG	CDS	295070	296098	.	+	0	ID=Cqui.Est7-E2;Parent=Cqui.Est7
supercont3.465	genBlastG	CDS	299185	299477	.	+	0	ID=Cqui.Est7-E3;Parent=Cqui.Est7
supercont3.465	genBlastG	CDS	299540	299696	.	+	1	ID=Cqui.Est7-E4;Parent=Cqui.Est7
supercont3.21	genBlastG	mRNA	269169	271343	99.0713	+	.	ID=Cqui.Est8;Name=Cqui.Est8;Alias=Cqui.JHE_CPIJ013175-PA.1-R2-2-A1
supercont3.21	genBlastG	CDS	269169	269411	.	+	0	ID=Cqui.Est8-E1;Parent=Cqui.Est8
supercont3.21	genBlastG	CDS	269480	270508	.	+	0	ID=Cqui.Est8-E2;Parent=Cqui.Est8
supercont3.21	genBlastG	CDS	270839	271131	.	+	0	ID=Cqui.Est8-E3;Parent=Cqui.Est8
supercont3.21	genBlastG	CDS	271187	271343	.	+	1	ID=Cqui.Est8-E4;Parent=Cqui.Est8
supercont3.426	genBlastG	mRNA	201974	203798	40.2752	-	.	ID=Cqui.Est9;Name=Cqui.Est9;Alias=Cqui.JHE_CPIJ013175-PA.1-R3-3-A1
supercont3.426	genBlastG	CDS	201974	202429	.	-	0	ID=Cqui.Est9-E3;Parent=Cqui.Est9
supercont3.426	genBlastG	CDS	202564	203505	.	-	0	ID=Cqui.Est9-E2;Parent=Cqui.Est9
supercont3.426	genBlastG	CDS	203565	203798	.	-	0	ID=Cqui.Est9-E1;Parent=Cqui.Est9
