# Supplementary material for: Molecular evolution of juvenile hormone esterase-like proteins in a socially exchanged fluid
Source: Sci Rep. 2018 Dec 13;8:17830. doi: 10.1038/s41598-018-36048-1 (PMC6293014; doi:10.1038/s41598-018-36048-1)
Supplement: Supplementary file 2 — Supplementary File 1 [file 41598_2018_36048_MOESM2_ESM.zip › our-gene-annotations/having-genomic-sequences-as-refrences/Cqui.Ests-CDS.fna]

>Cqui.Est31
ATGCTCGAGTTTATTTTTACCGTGGCGAGGCTGGTTTTCAGCGTGTCCACTTACTTCATCAAGGGGAATT
TGCTGAAGCTTTGGCCGCCGAAGGATCGTCCCGTGGTGACGGTTCACCAGGGCAAACTTCGTGGCATCAG
TGACACCCTCCCGAATGGTCGTCGATATCACTACTTCAAGGGTGTTCCGTACGCTCAACATCCGGTGGGC
CCACTGCGGTTCCGACCACCGGTTCCACTCGAGCGGTTCGACACTCCGACCGTCGATGACTGCATTCAGC
AAGATTTGTTCACCCATCGAGTCGTTGGCTCGGAGAAGGGCCTGTATATGAACATTTACACGCCGGAGTT
CAATGGGGAAAAGTTCCCCGTTATGGTTTACATCCACGGTGGTGGTTTCCTGGCCGGTACTGGAAGCAGT
GTCTTCTACAACCCGATCCATCTGGTCCAGGAGGGAGTGATCGTGGTCGTCATGAACTATCGACTGGGAC
CGCTTGGTTTTCTGAGCTTCCCATCAGCTGGAATCGCCGGTAATGCAGGCCTTAAAGATCAACTTCTGGT
GTTCAAATGGGTTAATGAAAACATTTCCCAATTTGGCGGAGATCCCGGGAATGTTACACTGTTTGGCGAG
AGTGCCGGCAGCATTTCGGCATACTTGCATTATCTTTCGCCAAACTCCAGGTGCGTAAACAGCAGTGTAT
TTTTAGAATAA
>Cqui.Est60
ATGAAGAGACTTCCAGTGATGATTTACGTACATGGCGGAGCTTTCCAAGAAGGAGCTGGCGATAGTTTCG
TGTACAATCCACTACCGTTGCTTGAGGAAGGCGTAGTTGTCGTTACGCTGAACTATCGTCTCGGTCCTTT
AGGATTCCTGTGTTTGCCTGAGGCCGGAATCTACGGTAACATGGGACTGAAGGATCAGCGAATGGCATTC
AGATGGGTACAGCAGAACATTTCTAATTTCGGTGGAGATCCGAACAATGTTACAGTATTTGGCGCAAGTG
CAGGAAGTACATCCGTTCAGATGCATTACCAGTCGGAACAGTCCAGGTGA
>Cqui.Est57
ATGTTTGATTTTATCAAAGCGCTTACCGCGTTTTTTGCGGCCCTAGTCAAGGGGCTGGTGACGACCAAGT
TGCTGAAGTTGTTTCCCCCCGCGGTGCGTCCAGTTGTACGCGTGCGCCAGGGCAAACTCCGAGGCGTCAC
AACAACACTGCCGGACGGGACGACGCCGTATCACTACTTCAAAGGCATTCCGTACGCAAAGCCACCCGTT
GGGGAGCTTCGCTTTCGTGCTCCGGTACCAATTGATTCGTTTTACCACCCTATCGTGGACTGTCTCGTTG
ATAGAAGTGCGTGTTTGCAACCGCTGGTGGGGCGCTTTACGTTCGGGAAGGAAGCTGGGCTGTTTTTAAA
TGTTTACACGCCAAGACTGCCGAACGGTGGGGAAAAAGATGGCGCGAAACTCCCGGTTATGGTGTGGATT
CACGGGGGAGGCTTCATCAGCGGATCGGCGGACAGCTTTATCTACGATCCGATCTACCTCATCCAGGATG
GAGTGGTGGTAGTCACCATGAACTATCGGCTGGGCCTTTTCGGATTTCTCAGTTTGCCCGAAGCAGGGAT
TGAGGGCAACGCAGGACTTAAAGATCAGCAACTGGCTTTCAAATGGGTAAAGGAAAATATTTCTAATTTT
GGTGGTGAACCTGAAAACATTACAATATTTGGTGAGAGTGCTGGAAGTATGAGTGCATATTTGCACTATC
TCTCTCAAAATTCCAGGTAG
>Cqui.Est65
ATGATTCTGAAGCGATTGGATGGTTTTAATCAAAACGTGGAACGTCTTGTACCACAATTGATGGGAGAGC
TCTCACCGGATGACAAACAAAAAATTGGAAAAGAAATTCGTCGGTTTTATTTCGGAGATAAGAAAATCGA
TAAGCACGCTCTTAATGAAATGTGCGATTTGATGTCGGACAATATCTTCATCACCAACACTATGATCAAC
GCTGAGTGGTTGGCAAAATATCAGCCAAATGTTAAACATTACCACTATCGGTTTACCTACGATGGACGGC
TGAGCTTTTGCAATCAAGTGCCCGGAGCGTGCCACAGCGACGACATTTTTTACTTATTCAATTCTAAAAT
GCTACCAAATCTACCGGCAGATAGTGAGGAATATCGTATCAGAAGCATAATGATTCGATTGTGGACCAAT
TTCGCAAAATACGGTGACCCCACTCCCGTACGAGACGTTCATGATGGACTTCTTTCTTTCAGGTGGAAAC
CAATGGGGGTTTTCGAAAGCACTTCGAAGGAGTTCAATCTAGATTGTTTGGAAATCGATGTGAATCCAAA
AATGCTTCGAAATCCCTGCGTGAACCGCATCCAGCTATGGCGAAGATACCTACAAACTTTCAGGAAAGAC
TATTTATAA
>Cqui.Est44
ATGTTCGAATTCATCAAAGCAGTCTATCGATTACTGGTCGGTACTACGAAGTATGCTTACCTGCAGCGAA
CCAAGAAAGTAGGCCACCTTTCTGATCGGCCTACTGTGATCCTAAGTGAAGGCAAAGTGCGCGGAATTTC
TGTAAATTTACCCAATGGAAAGCAATACCACAGCTTTCAGGGGATTCCGTACGCAAGAGCGCCCGTTGGA
AAGCTTCGGTTTGCCCCGCCGGTTCCGGTGGATAAATTTGACCCTGAAGAAGTAGATTGTGCGCGGGAAT
GTGAGCCCTGTACTCAGGTAGATTTGTACTTCCGGTGGCGTATTATTGGAGTAGAGGGACAACTTTGTTT
GAACGTGTACACTCCAACGCTGCCATCAGACAAGAACACTAACCCCCAGCTTCCGGTTATGGTTTACATT
CACGGAGGTGGCTTTGAGAGTGGTTCCGGAAGTACCTTCCTGCATGACCCCATCCACTTGTTGCAAGAAG
ATGTGATAGTGGTTCTGATGAACTATCGACTGGGTCCGTTGGGATTTCTGAGCTTTCCCGAGATGGGAAT
TGCAGGAAATGCTGGGTTGAAAGATCAACTGTTGGCCTTTAAGTGGGTTAAGAGGAACATTATTCGATTC
GGCGGTGATCCCAGCAACGTAACTCTCTTTGGACAGAGCGCGGGAAGTTGGTCTGTTTATCTGCATTATC
TTTCGCCAAATTCCAGGTATGATGGGGTATTTGATGCTTATTGTATACCATTCTTAAAGTGTGTGTGA
>Cqui.Est33
ATGTGGTGGTCAACTAGGGAGTATCTTGTTATCATCTTGAAATTAGCCTTATCATTCGTATCGCACGGTA
TCGGGAATGTACTAATTCGATTTTGGCCCGGTTTTGAGCGCCCTGTTGTGGAAGTGCGTCAGGGAAAGGT
GCGAGGGGTCACCAGTGAGCTTCCGAATGGCAGAAAGTATCACTACTTCAAAGGAATTCCGTACGCAAAG
CCACCGGTGGGTGAGCTACGTTTCCGGCCACCGGTTCCACTGGAGAATTCTGATAAGGGAGACTTTGTGC
AGCCGCACATTGTACTCAACTGGCCAGTCGTGGGTTCTGAAGATGGACTGTACTTGAACGTCTACACGCC
CGAAAATGCGGCCAAATATCCCGTCATGGTTTACATCCACGGAGCTAGTTCCTTCATCTACGATCCCAAG
CATATTGTGCAACGAAACGTGATAGTGGTCACCATGTTCTATCGACTTGGTCCGCTGGGATTCCTGTGTC
TACCCAGCGTTGGTATCAATGGTAACATGGGCCTCAAAGATCAACGCCTAGCTCTCCAGTGGGTACAAGA
AAATATCGCTAAATTTGGAGGTGATGCAGATAACGTTACACTATTTGGAGAGAGTGCAGGAAGTTGGTCG
ACTTATTTGCACTACTTGTCACCCAATTCTAGGTACATTATAAAATTATTAAAACTCCATTCAATTTTAT
AA
>Cqui.Est63
ATGTGGAAATCAATTGTTTTGATTTTCAAAGTTAGTTTTTCTTTTATTTGGTTCAGCATCGGAAATTTTC
TAATTCGATTCTGGCCTGGCATTACACGACCCGTAGTTGAAGTTCGCCAAGGAAAGGTGCGTGGGATTAC
GAGTACGCTACCTGGGGACGTAAAGTATCACTATTTTAAAGGGATTCCTTATGGGAAACCTCCCGTTGGG
AAGCTTCGCTTCCAGTCTCCTGTTCCTCTGGAGAGGTTCAGCCAGCCGGTGCTCGATTGTAGCTGCGACA
GGCCGGACCTTATACAACCTGATGTGGTCATCAACAGGATAGTTTTTGGCTCAGAAGAAGGACTCTACTT
GAACGTTTTCACACCCGGATTGCCCAACGAAAATGATACCAAATATCCGGTGATGGTGTTCATTCATGGG
GGTGGCTACCGCTATGGATCCCCAACTTCATTTTTGTACGAGCCCAAGTCCCTTGTGCGAAGGGGTGTTG
TAGTGGTCAGCATGTCATACCGTCTTGGTCCGTTGGGCTTTCTGAGTCTTGGCAACATGGGACTCAAAGA
TCAACGCCTCGCCCTGCAATGGGTTCACGAAAACATAGGTCAGTTCAACGGGGATGCTGAAAATGTTACC
CTTTTCGGGCAAAGTGCTGGCAGCTGGTCAACTTATCTGCACTACTTGTCACCAAAATCACGGTAG
>Cqui.Est13
ATGTTCGGGCTGGTTTGCTCGGCTTGGTTTGTGCTTTCAGTCCTTGCGGGTTCAACAACTTCGCACTGTA
CCGTAACATTCCCCGAAAACAAGAAAGGAGTTGGCATCTACAATGTCACGTTCAACAACGTCCACTACTG
TGAATATCTGGGGGTTCGGTACGCAACATCTGCTCGATTCAGGGATCCCGTCCTGTACAAACCGAAAAAT
CACGAACAATACAATCGCGAAGGAAGCATTTGTCCTCAGATGAACGAGCTCAGCTACGCGGATGCTATTA
ACGGTGATGAAGATTGCTTGTTTTTGAATATTTATGGTCCACAATATGATAGCAAGAAAGCTGGATTCGG
TGGCTTTCCAGTGCTGGTGTTTATCCACGGTGGAAGCTTCCAACTTGGTTCAGCTAGTTTCGAGTTCAGT
GGAGCGGATCTACTAGTGGAGAAGGAAACCATCGTCATCAGCGTGAATTATCGTCTTAACGTACTGGGAT
TCCTGCACTATCCACCGTATAATATTACTGGAAATTACGGCCTAAAAGATCAACAGGCTGCCATGATGTG
GATCAATCAATACGTAAAGTTTTTTGGAGGTGATCCCAACCGAGTAACGCTGATGGGACAAAGTGCCGGT
GCTGCAGCGGTCAGCTATCATCTGTACTCCGATCGTTCACGAGGTTTGTTTCAACAAGCAGCCCTTCTCA
GCGGATCGTTCCTAGCTCCGTGGGCTTACACGTACCGTCCAGAGTACTTTGCCGAGCAGTACTTCAAAGC
AACTGGAATAACCTCCCTTCAGCAACTGTACGATCGCAACGCTAGTGATTTGATAATGCTCAACGACTGG
ATAGGATCGTACTATTTCAGTCGCTTCATCACGTGGACCCTACCCACCAGCGAGGCAGACGATGATCCCA
ACCCGTTCTTCACGGCATCACCCCAAGAAATGAGCATTCGAAAACGTGCCCTAGATGTGCCACTGCTGGT
CGGAAAAACGTTGCTTGAGTATGAAACTGCCATGCTTTACCATTCCACACCAACGCAAAGAATAAACGTT
CCAAACAGGTGGAGTCAAAAGGTTTGGGACAAGCTTATTAGCTATATCGATGTAAATGTTCAACAATTTA
AAGAAAAAGGACTGATAGCAAATCAAAGAGAGTTCACCATCAAAGCTTCAAATAACTTCAATCTTAACTT
TCCACTTGAACACTCGATTGATCAGTTGGTGGCAAAGGGACACACGGCTCCCATTTTTCTGTACCGGTTT
GACTTTGATGGAAAGTTTGGAATGTACAAAAATGACGTCATTAAATCACAACTGATCGATACCCGCTACG
GAGCTGTTCACGGAGACGATCTTGGGTACATCTTTAATCCGTACATTTTAAGGGAGGCACTGAACAGGAA
AAAGAATTATCAAAAAGAGTGGAAGGTTCATGACAGGATGTCAGAGGTGGTGGCCAATTTCGTCAAATTT
GGGTTAGTGAATGAATTCCTAATTTTGAAACAAATTTAA
>Cqui.Est30
ATGTTCGTCGTCCTGCTCGTGTCCGCGATCGCGCTCGTTGTATCGGCCCAAAGTGGCCCAATCATAAGCC
CACCCGCAGGCCAAGTCCAGGGAACGATCGAGTCCTGTGGGCTGTTCTGCGAGTACTACTCGTTCAAGGG
GATTCCGTACGCGCAACCTCCGGTGGGTTCGCTTCGTTTCCGGAACCCGGTGCCACATCCCGGCTGGAGT
GGAGTCCGCGACGGCAGTCAACATGGGGCCATTTGTCCGCAGATGGATGCTCTCACGATGCAAGTGGTCG
GCGATGAGGACTGTCTGTTCCTGAACATCGTCGGATCGCGACCGGTTATGGTTTGGATCCATGGAGGTGG
ATTCAGCGCAGGGTTCGGCGATGTAGAGGTGTACGATCCACGGAAACTGGTGCCGGAAGGAGTGGTTGTG
GTGACGTTCAACTACAGACTGGGAGCGTTGGGTTTCCTGAGCACTGGAGATCAGTATGCGCAGGGTAATT
GGGGCTTGAAGGATTGCATCGAAGCGCTTCGTTGGGTGCGTGGAAACATTGCAGCATTTGGAGGAAATCC
GAACGATGTAACGATCTTTGGAAACTCTGCTGGAGGATCGCTGGTGCATTTTCTGTACTTATCCGGGTTG
GCCGACGGACTGTTTCACAAAGCGATCGCGCAAAGCGGAACGGCTTTGGTGCCGTTTGCTTTCCAGACAC
AACCGAAGTTCTATGCAGACCGGATGGCATCAAGACTAGGACTATCTACCAACAGTGCAGTATACGTTGA
ACAGATGAGATCTGTTTCGCCGAGCAGTATCGTAACTCTGCAAAACACAGTGGCGGATATACCGGTACCA
CGGTTCCTGCGGTCGATGGACTTTGCTCCGTCTGTGGAACCGACAACATCTCCAGAAGCGAGAGCACTAG
TTGATTCTCCTATGAACTTGATCAACAGTCGAACCCATCAGCTTCCCTTCATGGTAGGATACAACGATCT
AGAGGGATCGTTCTTCACGGTCACCGAAAGGTTCTTCGATCAAACAGTTTGGGATCAGTTCAACGCGAAT
CCACATCTATTTGTCCCATTCTTCTGGAACATCCCGCAAGGATCAGCCTCTTCAACTGCTGTTAGCTCCG
GATTCCGACAGTACTACTTCAACGGTGCCCCTCTCGATTGGCCGGTGGCTTTCGAGTGGGATCGCTACAT
CGGTGATCACCAGTTTGTGTATCCGATCGATGAAACAGTTCGAGTTCATGCACGGGATGCTGCCCCCGTG
TACTGTTACCAGTTTTCGTACGATGGTGATCTGAACATCTGGAAGCAACTGCTCCAGATCACCTTCCCGG
GGGCGACACATACCGACGAGTTGTCGTACATGTTTGACTTGGCAGCTCATATGGGTGTGACGGTGCCGCC
GGGAAGTCATGCCTTGACGGTGAGCAGCCGTGTCGTGCGGATGTGGGCCAATTTCGCGAAATACGGGTAT
GTCAGAATGTTTGACAGGATCTTTCAGATCAAAATGATCACTATCGAGTAG
>Cqui.Est34
GGTCAGGTGCAGGGTATAACGGCAAGCTGTGGCCTGTTCTGCAGCTACTTCCAGTTCAACGGAATACCTT
ATGCCGAACCTCCGGTTGGAGATCTACGCTTCCGAAACCCGGTACCCCACCGTGGCTGGTCGGGAGTTCG
CGATGCCAGTGACCATGGCCAGAGCTGCCCTTCGTTGAGTCCGCTCAGTGAGTACAGTGGGGGTGAGGAT
TGTCTGTTCATCAACGTGTACTCGCAGAACCTGATTGGCTCCCGTCCGGTTATGGTTTGGATTCACGGAG
GAGCGTTTGTTCTTGGTAATGGAGATTCCAGGATCTACGGACCGGACCATCTGGTTCAGGAAAACGTCGT
TGTGGTATCGTTCAACTATCGTTTGGGGATTCTTGGATTCTTCAGCACTGGAGACACTCAAGCGCAGGGC
AACTGGGGTTTGAAGGATTGTGTTGAGGCACTGCGCTGGGTACGTGCTAATATCGCGGCCTTCGGTGGTG
ATCCGAACAATGTGACGATCTTCGGCGAGAGCGCTGGTGGTGTGATGGTCCACTTTATGACATTATCTCC
GATGACTGCCGGGTTGTTCCATAAGGCGATCGCTCAGTCCGGGACAGCATTGGTCCCGTGGGGATTCCAG
TACAATCCGAGAGAAATGTCCCGACAAATTGCCGACGCCTTCGGATATCCGCATGACACTGCGGAGCTGA
CGCGGCTTTTGCGGTACACTCCGATCGCGGAGTTTGTAGCTCTGCAAAGAGGTATCACTGACATCCCGAT
TCCAAGAGGTTTCAAACCTTTCGAGTATGTTCCAAGTGCTGAACCAGTGAACTCTCCCGAACCGACCTTC
ATAACGCAGCGTCCCATCGAAATTCTACTCTCTGGAGCGTACAACCACGTACCGATCATGTTTGGGCACA
CCAACGCCGAAAGCTTGTTCATGGTCCGGGAACACGCGGTGGATTCAACCGTGTGGAATGAGTTCACACG
CAATCCGGGCTTCTTCGTGCCGCACTTCTGGAACATCCCAGCGGGCACTTCCGAAGCCAGCGCAGTCAGC
CAAGCTTTCCGTAACTTTTACTGGCAAGATCGTCCTCTCGGACCAGCTATCAATCTCGAGTGGACTACCT
TCCACACGGATCAACAGTTCATCTACGCAATTGATAAAACGGTTCGGCTGACAGCGGATCGCAGTCCGCA
GTCCACGTACTACTACCAGTTCAGCTTTGACGGTGATTTGAACCTTATCAAACGGCTGCTTCTGCTGACC
GATTTCCCAGGAGCTGTCCACGCCGATGAACTCCCGTATCTGTTTTCCATGTCGAACCTACCGGTGACTC
CGATTCTGCCCAGTAACCACGCTAATGTTGTGCGCCAACGTATGGTTCGTCTTTGGACCAACTTTGCCAT
CACTGGAAGGCCGACCCCGAACTCGGATACCGCGCTGCAGAACATCCAGTGGGCGCCGGTTCAGGGAGGT
AATATGGCGTATTTGGACATTGGTCATGATTTGGTACCTGGCAATAACCCCAACCAAGCACGTATCGCTC
TGTGGAAGGACCTGGAAGATCGCTACGCCAATGATCCCTTTTTCTATCCGTATCAGTAG
>Cqui.Est39
ATGCGTGGAGATGGTTACAGTGGAGACGAGGACTGTCTTTTCTTAAACGTGTACACGCAGCAGATCGTTG
GTAGCCGACCGGTTATGGTCTGGATCCACGGGGGATCGTTTTCGGGAGGTTCGGGTGATTCGTGGATCTA
TGGTCCGGATTTCCTCGTGCAGGAAAACGTTGTCATTGTGACCATCAACTACCGTTTGGGTCTGCTTGGG
TTCTTCAGCACTGGAGATAGCCATGCCCAGGGTAACTGGGGTATGAAGGATTGTGTGGAGGCTCTGCGTT
GGGTACGTAACAACATCGCGGCCTTTGGTGGTGATCCGAACAATGTGACGATCTTCGGTGAAAGTGCTGG
AGCCGCCGCTGTGCACTACCTGGTTTTGTCTCACAAGGCAACCGGGTTGTTCCACAAGGCTATTGCGCAG
TCTGGGACCACGTTGAGTCCGTGGGCCTTCCAGTATAATCCGCGGGAGCTCAGCCAACGCGCTGCCAATA
TTCTTGGCTATCCAACGAACGATAACGCTGAACTGGTGCGTCGTATGCGGTACACTCCAAAGGGTGATTT
TGTAAGGCTGCAGCAAGGATGGACAGATATTCCGATCCCTCGCGGGTTCAAACCGTTCGAGTTTGTGCCA
ACTGCTGAACCGGCCAACTCCCCCGAAGAGACCTTCCTTGAGGAGCGCCCGATCGACCTCCTTTCCACTG
GAAGATTCAACAAGGTACCGTTTATCATTGGTTACAACGATGCCGAATCATTGTTCATGATCCATGAGCA
TCGCATTGATTCTACCGTTTGGAATGAGTTCACCAGAAATCCGGACTTCTTCGTACCGCACTACTGGAAC
ATCCCACGGAACACCCCAGCGGCTACCGCTGTAAGCCAAGCATTCCGTAACCTGTACTGGCAGGATCGTC
CCTTGGGAGATCCCATCATGCTGGAATGGACCAAATACCACACGGATCAGCAGTTCACTTACGCTTGTGA
CAAGGCCACTCGTCTGACGGCTCAACACAATACCGCACCCACGTACTACTACCATTTCACCTTCGACGGA
GACCTCAACCTGCCGAAGCGTGCCGTTCTGCTGGGCTCCTGGCCTGGTGCGATGCATGCCGATGAGCTGC
CGTACATGTTTTCGATGACCAACTTCCCGATCAGTCCGATCCTGCCAGGCAACCCCGCTCTCGCCGTACG
AAGCCGCATGGTCCGTATGTGGACGAACTTTGCCATCACCGGCAATCCTACCCCATCTTCGGACAATGCC
CTGCAGAACGTGATCTGGCCGACGTTCAACACCCAGAGCATGCAGTACCTGGACATCGGACAGAACTTGG
TCGTCGGAAGCCGACCAAACAGTGCCCGCTTGGATACCTGGTACGACCTGGAGCAGCGGTACGCCAACGA
CCCGTTCCGTTATCCGTGGCAGTAA
>Cqui.Est23
ATGGGAACTCTATCCCTTTTGCTGGCAGTACTTGGCTGCTTCACGATCGCACTCGGTGAGTTCGTAACCG
TTGAAACCGTAAACGGGCCGCTACGTGGTGAGAAACGTGACTTTTACTACGCCTTTGAGGGTATCCCGTA
CGCCAAGGCACCGCTGGGTGAGTTGCGGTTGGCGCCTTCCGTCGTGAACGATGCTCGCTGGGAGGAACCA
AGGAATGCCACTGAACCGGGACCGGTTTGCTTGCAGTGGAGTCACTTTGAGGACTGTCTGTTCATGAACG
TGTACACGACTTCGGTTGGGGTGCTGGAGGAACCGCTGCCGACGATCTTCTTCATTCATGGGGGAGCGTT
CATGTTCGGAAGTGGTGACTTTTACAAGCCGGATAATTTGCTGCGTAAGCCGATGGTGCTGGTAACGTTC
AACTACCGGTTGGGACCGCTCGGCTTTTTGAGCACGGAAGACGACGTGATTCCGGGTAATTACGGGTTGA
AAGATCAGGTAACGGCACTGCGTTGGATTAGAAGCAACATTGAGGTCTTCGGCGGACACGCGGACAACAT
CACGATCGTGGGTTATTCCGCCGGGTCGGCAAGTGTCCAGCTGCACTATCTATCTCCAATGTCCCGCGGT
CTGTTCAAAAACGGCATCGGTCACAGCGGATCCGCACTGAATCCCTGGGTTCTGGCAGAAGATTCCACCA
AAAAAGCTCAACTGATCGCAACCACCGTCGGCTGTCCCACCACTTCAAGCACCAAAATGCTCCAATGTCT
CCGCGAGAAACCCGCCCTGGACATTGTCCGCGCTGTTGGTCCGCTCTTCAGGTACCTCTACAATCCGTTT
TCCCCGCTGGGAGTCGTCATCGAGAAGCAGTCCAAGAACAACCCGCGACCCTTCCTGGCAGACCACCCCT
ACAAGCTCATGAAGTCCGGCAAGTACTTCCACGTGCCGTTGATCCTGTCCGTGAACGAGGCCGAAGGGCT
ATACCCGGGCGGGGAGTTTATCAGCCGGGAGGAATATCTGCTCGAAATCGACGAGCGGTGGAACCAGCTG
ATGATCTCCAACCGGCTATACTTTACCGGTGTCGTGACCTCCGCCAAGCTGATGCAGGTGCACTCGCCGA
TCTACCTGTACTACGACTACGGAGTTGGTGAGCTGCTGGCCAAATCGATGAAGAATTATGGCGTCGCCCA
CGGCGAGGACGTGCTGCTGGTGTTCAAAAGCGTCCTGCGGGACGAAATTCCCTACACCGAGGAGGAGCTG
CTGGTCGCGGGAAAGTTCGTTGCCATGTACGACACGTTTGCCCGGGAGAGTGTGGCCCGGTTTGGCGACG
CGGACATTCCCCGGATGGATCGGGCGGACTTGGTTCGATTTTTGGAGATTAAACATCCCAAAAGTGAGCC
GAAGTTGGCGCGACAGTTGAACGACGAAGGCTTTTGGAGCCAGTTGGACTTTGGGGACGGAATGCCGGTG
GAGAAGGCTCCGAGTAAGAAGGAGGAACTTTGA
>Cqui.Est17
ATGTCTCATAAGAAAATCTTCGGAAACTGGAGCAAATCTCTGCTCTTATTGCTGTCAGTACTGTTGGTGC
TGAACTACAATGCTCGCGCCAGGACTTCGGACCGGCTTAAGGTGACAATGCCGCACGGTGGAGTGCTGGT
GGGACGGTATTTGCACTCCTTCACAGGCCGAGGCATTTTGGCGTTTTTGGGAGTTCCGTACGCGAAGCCA
CCGGTTGGCGACCTAAGGTTCAAGGTAATTTCAGATTATTTTGTCTCAACAGTAGTCAGCAGTTAG
>Cqui.Est19
ATGGCGGGATGTTTCGTGACCATTACGTTGATTTCCACCTGCTCACCGTCGCCCAAATCAATCGCGCTGA
GCTGGCCTGCCCTGGCGGAACACGGTTCCTGGGGGCTTCCCTCCGGGCACAGCGAGCACTGGCGGACGGT
CACGTTGGTGGTGTCCCAATCGGTGCAAAAGTTCTGCCGCGTGGTGCAACCCTGCTGGAGGATGGTGGTA
GAGTTGGCAGGATTGAGAATTGCTAGCTCTGCCCGGAAGCAGGCGTTAAATGAACCGGTGCAATCCTGGA
CCGTCGAGTTTTGGGCGCAATCCGTCCAGCTGATGTACTGGCCATGGGAAGAGGATATTGGTCAGCAGAA
ACCACATGGGGTTTGCCACGCCGAGGAGTTGCAGTTTTTGTTCCCAATCGCGAAGGATCTGTTTGTAACG
GCCGTGCCGACCCCCGAAGAGCTTGAGGTTCGCCGCGCCATCACCAAGCTGTGGGTTGACTTTGCCGGGA
CGGGTCATCCGACGCCGGCTGGATCCAACGGGGGAAAGGTGCCCCAGTGGCCACCGACGGACCGGTTCCC
GCTGACGTACCTGCGGATTGGCAGTTTGAACCCCGACCGGGAGCCGCTGTTCGCGGTCGAGCAGGGTTTC
ATGGAGGAACGGGCCGAGTTTTGGAGGAAGTTGAAAGCGCACCATCCGGCGGGGTCGATGGTGAATGAAG
TGGCTAAGGATGAGTTGTAG
>Cqui.Est5
ATGTCTGCAGCGCGATACTCTTCAGGATGTGCAATTTTGCTTGTACTCCTCACCACGTCCGCAGTCTGTG
GCAAAGTGCTGCCCGATCCGGTTGTTTGCCTGAAAGTGCAGAATCAGCTGTGCATTCGGGGCAGTTTGCG
GACTTCAACGACAAGCAGCTCGTACGAGGCGTTTCTGGGAGTCCCATTTGCCAAGCCACCCGTTGGAGAG
CTGAGATTAGCGAATCCAGTTCCGAACGATCCGTGGAGTGGTATTTACGACGCGAGGCAGCCGAAACCTC
CGTGCATTCAAAGAATCGATGTGCAAACTCCAGCTGGAAACATCGTCGGTGACGAGGATTGCTTGTACTT
GAACGTGTACAGACCAAGCTTGGTCGTGGAGTCGCTCCCGGTTGTAGTTTACATTCACGGAGGAGCCTTC
CAGTACGGTTCGGCAGCGCCATCCAATGTAGGACCGGAGTATTTCATGGACAACGGGAAGGTCATCTTGG
TAACGGTTGAGTACCGACAGGGAGCGTTGGGATTCCTTTCGTCTGGTTGTTCGGTTATCCCTGGGAACTT
TGGCCTGAAGGATCAAGCAATGGCGATCAGGTGGGTCAAGAGGTACATCCACAGATTTGGTGGGGACTCG
AATTTGATTACCGTTGCTGGGCAAAGCTCCGGTGCAGCCAGTGCGCAACTCCACATGATGTCACCGCTGA
GCAGGGGACACTTTTCCAGAGCGATCATGATGAGCGGAAGTACTTTGTCATTTTGGGCGGCTCCGAGCAA
GGATTCAGCTTACGTTGTTCGGCAACAGCTGGCGGTCCTGGGTATCCAATCTTTCGCTGAAATGTCCAGC
CAGGACATGCTAGCCACTCTTCGTGGCGTTGAAGCTTACGATCTGGTCAAGTCAATAGATAACTTGAAGC
AGATACTCGGAATTGTCCGATCGTTGGTTGTGTACGGACCAGTCGTGGAACCGTTTGTAAAAAGACAGAG
CTTTTTGTCGGACGATCCGCAAAAACTCTGGGATGCTGGAGACTACGAGCCAATTCCCTGGTTAGCAGGA
CTGTTGCCCAACGATGGACTTATATTTTCATCTCTAGGATACAAGTTGAACGCAGATCCCGTAATTTGGT
CACAAATCGTACCCCAACTTCCGTACATTCTTACTGCCAGTATCGGACTAGATCTATCCGCAGCACCCCG
AATCAAGAGTCGCTTCTATCCAGATTCTACCAGTCCGGAGTGGCTCACGTCACAGAATCTAAACAAACTC
ACAGATAACTCTCTTCGACACGCGGTGGCCATACTCCGGGACTTCAAAACGGTGACCAGGGAGAAAGCGT
CCGCTGTCTCCGGTGAGGAAGCTACCCTGACCAACGGTGCCAAAGACCCAGGTCACGTCATTATCAGCGG
AATCTTTTTGCCGATTCAGCGAAGTGGCTTCAAGACCATGGTTTCGGAAATGCTGCGGGACTTTCCCGAA
GGGTACCGGATCGTCTGGCTGAACAACTCCGAGGATGGTGAGACAAGCAACAAACTGATTCCGGACGTGC
TGGCCAAATTGGCCAAGCTGACTTTTACACGCGAATTGCCTGAGATTTACGGCCATTTGGGTACGCACAA
TCGAGCAGAACATCCAGCCGCCCTGCTTTCCCGTTTAGACCTTCTCTGGCACCTTCTGGGCCGCGACAAC
AATCTTCGTCTGGCCAAACACGTCACCTTAGTTCACAGCTACAGAAAGCCGTCGCCATCGCGCACTCTGG
ACTTGTCGCTTACCCGCCGGTACATCGCACTGTGCAAGCGCGAAATGCTGGTCATCTTCACGCCGGAACT
GTTCGAGTATATCGTCAACGCGTACGTCGAACTGCGCCGCGAGACACGCAACAACCGTGACATGACCTTC
ACCTTGGCCTGCGACATGCGCCTCTCGACCGTTCTTGCCCGGCTCCGTCTGCTGGAAATGTCCAAAGACT
CGCTGAACCAAACCGAGCAGAAAAGCACTCACGTCCAGAACACGACGGACAAGATCTTCGCGCTGGTACG
GGAGTTGGCCGGGGCGAACACGACGGTCATGATCTCGGACGTGATGGAGCGCTGCACGACCAAAGGCTAC
AAGCCGGACCAGGTGGACGCCAGCATCGAGGCGTAA
>Cqui.Est21
ATGCCTTCAGAAGAAATGTCTAATCCAGTGACACTCATCTTACTGCTGCTACCGGCAGCGATCTCAGCTG
TCGGAATGAACTGCCCCGCAACATGCGGCTCAACCATCCCATCGGTAACGATCACCGACGGGTGCCTCTG
CGGAACAACCATGCCCGGACTGGAGGGCGGTCCCTTCGACGCCTACCTGGGCGTCCCGTTTGCCAAGCCA
CCCGTCGGAGAGCTTCGGTTTGCGAATCCCGTGAGGAACCTCCCCTGGAGTGGAGCGTACAACGCAAGTA
TCGCCAGGGGCGCTTGCCTCCAGCAGAACGAGTTCAACCCGGATCGTGCGTTAGCTGGCGACGAGGACTG
TCTGTACTTGAACGTTTACAAACCTAGGGCGGGGTCGGGACCGCTTCCGGTGATGGCGTACATCCACGGA
GGGGGATACATCGCTGGGACGGCTCATCCGGCGTACGTCGGGCCGGAAAAGTTCATGGACACGGGTCGGG
TGGTGCTGGTAACGTTCCAGTACCGGGTGGGAGCGCTTGGCTTTCTCTCGACTGGAGATCGCGCCGCGCC
AGGGAACTTTGGCTTGAAGGATCAGACGATGGCGCTGAAGTGGATCCAGGAGAATATCCGGCGGTTTGGT
GGGGATCCCGCGAAGGTAACTCTGTTCGGACAGAGCGCCGGAGCGAGTTCGGTTCAGCTGCACATGGTGA
GTCCACTGAGTGCGGGACTCGGAAGCATGCTGTCGTACTGGAATCGACCGTACGAGGATGCGCTGACGCT
GGCGAGACGTCAGGGTGAAGCGTTGGACATTAGTAATGCCAGGGCGATTAGTACGGAGAAGTTGGTGGAA
GCACTGCGGAAGGTCGATGCCAAGCAGCTTGTTGGGAGTGTTGACAAGCTGAAGTTTTGGTACAACCAAC
CGATCATTCTGTACCGTCCAGTGGTGGAACGTTACGTGAGCAAGGAGACCTTCCTCAGCGAGGATCCGGC
CAGGCTTTGGGCTAGTGGACGGTACAGGATGGTACCCTGGTTAACCGGGTTCGTCCCGAACGAGGGGGCG
GCTCTCACGCTGGGAGTTGTTACCAACGCGGTGAAGCTGCCCCAGTTCCTGGCGAACCAAACCAACCTGC
TTTCGATGTTTGCCGCAGTTCCCAAAAGCCAGGAGAAGAATCTTCTCAAGCGTTTCTTCGCTGGAGCTCC
CGTGAGCAACGCCAACATCGACGGATTCGACAAGGTAACCTCGAACCCCTCGGCTAGCGGTGGCAGTGTT
TCGCTGTACCACTTCAACTTTGCGGGCCGGTATCGCTACTCGGCGCTGTACACCGGCCAACCGATGACCA
GCCGGTACGGAATCGTGCACGGCGAAGATCTGCTGTACCTGTGGCGATCTCCGGCGGTCTTTCCGGACTT
TCCAAGGGATTCCCCCGAAGCGGCCATGTCACGCCGCCTGGTTAAGCTGTTTGTGGACTTTGCGTATGAA
GGGTGA
>Cqui.Est37
ATGATACTCCAGGTGGTGGTGATCGCGATCTTTGCTCGGTTACCGCACGCTATCAGCGAGAGCCTGTGCT
CGGTGGCATGCTTCCCGAATCCGGCCGTAAAGATCCGTGACGGATGTGTCTGCGGAACGATCATGCCGGG
ATTGGACGGGGACGCTTTCGAGGCATTCCTAGGGATTCCGTACGCTAAGCCACCCGTGAATGAGCTGAGA
TTTGCGGTAAGTGTTCGGACATCCATCAGGTACATGTGCATCCAGATGAATGACTTCGCCCCGCGTCCGG
TCGTGCAAGGTGTCGAGGATTGTCTCTACTTGAACGTGTACAGACCCAAGGTATGTTTGACGATCAGCCG
ATCGAATTCTAACCAAGATCTTCCCGCAGACCCTTAG
>Cqui.Est49
ATGGTCTTCATCCACGGAGGTGGATACCTCGCCGGATCATCCCATCCTGACCAATTCGGCCCAGAACGCT
TCATGGATACGCGCCAGGTCATCCTGGTAACGTTCCAGTACCGCTTGGGAGCGTTCGGATTCCTCTCGAC
CAACGACCTCGCCGCTCCCGGAAACTACGGCCTCAAAGATCAATCGCTGGCCCTCGGTTGGGTTCAGCGT
AACATCCGCGCGTTCGACGGAGCTCCGGACGAGGTAACACTGTTCGGGCAGAGCTCTGGTGGGAGTTCCG
TTCAGCTGCACATGATGAGTCCGCTGAGTAAGGGATTGTTCGGGCGTGCGATCAGCATGAGTGGAAGCGC
GCTGGCCCGGTGGAACGATCCTCCGGTTGATCCGTTGAGCTTGGTAGAGCGCCAGGCGGAGGTCGCTGGA
GTTGAAGATGCGGACACTATGGACTCGTGGGAGCTAGTGGAAGCTCTGCGGAAGGTCGATGCGGTTAAGC
TGACGGAGAGTAGATCTCGGCTGAAGAGTTGGAATAACTATCCGATCGTGCTGTACACGCCGGTTGTTGA
GAAGGTCCACGAGGGAGCCTTCATGAGTGAAGATCCACGTGAACTTTGGAGGGACGGGTTGTACGAATCC
GTTCCCTGGATGACCGGATATCTTCCGAACGACGGAGCTGTTATAGCTTTGGGGCTGATCTCGAATCATA
ACATGGTATCGGAATTCATCGAACAACAAAAAGAACTGCTTCCAAGTTTCGGACTCAACAGAAGCTACGA
CGATCTAATCTCAAGATTCTTTGATGACCTTCCAATAGATTCCGCCAACGCGGATCGCATGATCAAACTC
ACCACGGAGGGAACTTCCTCTTCCCAATGCTGA
>Cqui.Est29
ATCCATGGTGAATCCGGCAATCCGTACGACGGCTCAATCCTGGCCAGTTACGGCCGGGTCATCGTGGTAA
CCCTCAACTTCCGACTGGGCATTCTGGGTGAGTTGTGGTGGGAGGAGGCGAATGTCAATTTCGGTTTGCT
GGATCAAATTGCGGCATTGCAATGGATAAAGGAAAATATTGGCGCATTTGGTGGTGACAACAAACTGGTA
ACGGTGATGGGCCACGGGACGGGTGCGGCCTGTGTCAACTTTCTGATGGTTTCACCTGTTGCCAAGGGGC
TTTTCCATCGTGCCATTCTGCTGTCTGGCTCGGCACTGTCCGATTGGGCACTCACCCAGCATCCGCTGCA
GTCGACGATGCAGGTGCTGCAAGGTCTCAACTGCCCACTGAACGGTGACAACGACGAGGTGGCGGCCTGT
TTACGGCGGAAGCGATACAGCGAAATTCTGAACGTGAAAATAGCCTCACCACAATTTTCGACCCGCTTCG
GACCGATTGTTGATGGATTGGTCATTCCAAACACACCCCACAAAGTGATGGGCCAGTATAGTGACATATT
TAGTGGGTAA
>Cqui.Est67
ATGTGGCGTGGTCGTTGGTTGATTATTTCGGTTGGTTTATTGCTGCTGCTGACGGTCATAAAGCGCAGTG
AGGCCATCGTCGGAGGGTCACAGGCGGCGCCACCCCCGGTGGACGATCCGGTAGTATTTGTACGCCACGT
TGGCAAATCAGCCCGGGTGGAGGGCACGCGGAACCGTCAGACGGGGCTGTACGCCTTCCGAGGGATTCGT
TATGCGGACGCCCCCGTCGGGGAGTATCGCTTTCAGAGGCCACGTTTTAAAAGACTCGCCGGCGACGTTG
ATGCGATCAATAACGGGCCACCGTGTCCGCAGCCGGAGCCAAACAACCCGTATAAAGTAATTGGAAACGA
GGACTGTTTATTGCTCAACATCTTCACGCCCCAGATGCCAGACGAGACAACGGGGCTGCCGGTGGTGGTT
TGGATCCACGGTGGAGGCTATCGATACGGGTCGGCCGCCCAGTACGGCGCGGAACCGTTAACCGAAAATG
GTGTCATATTCATTCCGATTCAGTACCGTTTAGGATCATTTGGCGTAATTGGTGATGGCAGTCGCGACTT
TTCCGGAAATCTTGCCCTGCTGGATATGGCGAGTGCGGTTCGCTGGGTCAAAGATTACGTCTCGTGGTTC
GGCGGAGATCCCACCCAGATAAAGGTCATTGGACATGGCTCCGGAGCTACAGCGGCCATGATTCTATCAT
CTGCCAGCATGTCACGCAGTTCCATCAGCGGAGTTGTGGCCATGTCCGGTTCATCGCTACAGCCGAACTC
GTACGATCAAGAACCGGTCACATCACTCAACGAGATCGTCTCAAATCACGGCTGCTCGGCTGGAAACGAA
ACTGAGATTGTAAAGTGCATGCGGGGAAAAACCGTCGAAGAGCTTATCAAAGTTGATAGCGACCTGCAAG
TGACTCGTTTGAGTGGTAAGAACGCTATCAAAGCGTTGACTGGTAACGTAGGCATGAATCCGGCAGTTGA
GCAGAAAGATGACGGCCGTGGATTGTTGGGAGTACTAACTTCGACGCCGGAGATGACCATGAAGGAAGGA
GATTTCCCCAAAATTCCCCTACTGATTGGTGTTACCAAGGATGAAACCGCCAACGGCATCGATGTCAAAG
AAATTGAGTCTTCGTTCAACTCTGCGACAAATTTCCTCCAAACCACCAGCAAAAAAGTTGGCCTGGACGG
ATTCCTTAACCTTAACAAATCCATAAATCTGGTGGACTCTCTTGGAGGTGTTCTGGACTTGTCGAAATAT
TTGGAAATACCAAAATCGTGGAATGTAACGCAGATTTTCGACAAGCTTGTGGAAGCTACCACAGACGCAG
TGTTCAACCTCCCGGCTATCGTAACCGCACAATCGTGGAGCAAGTCTTCGAAGTCGTTCTTCTACAGCTT
CGAGCACCGGTCGGAATCCACCAAAGGAAGTGACTTCCTCGCGGGCCTTCCGCTGGTTTCCAAAACGAGT
TCTGCCAAACAGAAGGGCGCTGTCGCTCACGGAGACGAGCTTGGGATTCTGTTTGACAGCCATGACGTGC
ACGGGAATCGTATCGAAAGGGCGTCAGTAAAGTCCAAACGAGACATCAACGCCAGGAAGGCGTTCGCCAC
GTTTATTGCCAAGTTTGCCTACATGAACGCAAGCAATCCCAGGGACGACAGTTTGTTCAAGCAGTTTTCC
AGCAAGGGGACGCCGTACATCCGTATTGGCGAGCAGGTTTCGTTGGAAAATGACTTTAGGTAG
>Cqui.Est6
ATGATGTCACCGATGTCGAAGGGGCTGTTCCATCGGGTCATTTCGCAGTCCGGGGTTAATCTGGATGCGT
GGGCGCAACCTGCACACACTGGAGTGGCTCGCAAGAGGTCCGTTGAACTGGGCGAGATGCTGAAATGTCC
CCAAGGAAAAGAAGGAAAGTTTGCCGAGATGATGGATTGTCTGCGACAGGTTCCGGCGGAGGAAGTTACC
AAGGCATTCTACGGGTTCTTTACATGGGACACCGATCCGATGATACCGTTTCCACCGGTGGTGGAGCCGG
ATCTCCCCGGAGCGTTCATCACCAAACATCCCCGCGATGAGTATGAACCGCACGCGCTTGGACTGCCCTG
GATGACCGGGCTGACGCTGGACGAGGGGGCGCTGAAGAGTGCTTCCCTCATCAACCTGCCGGAGCTGCGG
GCCAGCCTGAACGAAAACTGGGAACGGGCGCTGCCGGTGTCGCTGTACTACGACCACCACCTTCCGGACC
GGGCCCGCGTCGAGGACATTACCGGTGCGATCGGAAGCTTCTACTTTAACGGCCGAAAGTTAATTAAGGA
AACGGAACAGAACCTAACGAACCTTTACTCGGACGCTTGGTTCCTCGCCGGAATGGACGAATATTTGCGC
ATCCGGCTGGAGGGTGAACGGAAAACTCCGGTCGGTCCCACGTTTGTGTACCTGTTTGCCCAGCGCACGG
CGGCCAGCTTCACCGAGATTTTCGAGGGTGGCAAGGAGAACTACTACGGGGTTTGCCACGCCGAGGAGTT
GCAGTTTTTGTTCCCAATCGCGAAGGATCTGTTTGTAACGGCCGTGCCGACCCCCGAAGAGCTTGAGGTT
CGCCGTGTCATCACCAAGCTGTGGGTTGACTTTGCCCGGACGGGTCATCCGACGCCGGCTGGATCCAACG
GGGGAAAGGTGCCCCAGTGGCCACCGACGGACCGGTTCCCGCTGACGTACCTGCGGATTGGCAGTTTGAA
CCCCGACCGGGAGCCGCTGTTCGCGGTCGAGCAGGGTTTCATGGAGGAACGGGCCGAGTTTTGGAGGAAG
TTGAAAGCGCACCATCCGGCGGGGTCGATGGTGAATGAAGTGACTAAGGATGAGTTGTAG
>Cqui.Est28
CTCCCAGTGTTGGTGTTTGTTCATGGAGGAAGCTTCGCAGTCGGATCATCTACGAGTGATTTCCACGGAG
TTGATCTTCTTGTAGAGAATGTAAGTTTGAAAATTAACAAGAAGTTCAAAACTAAAGATCAAAATCTTCC
AGGGAATCATCGTAGTCAGCATTCAATACCGATTGGATCCTCTGGGATTCCTACAGTCGTCCCAGTTCAA
CATCAGTGGAAACTTTGGCCTCAAAGATCAACGCACCGCCCTGCAGTGGGTTCAGCAGTACGTCCACCTC
TTCGGTGGCGATCCCTCCCGGGTAACCCTCATGGGCCACAGCGCCGGAGCAGCTTCCATCACGTACCACC
TGTACTCGAACAGTTCCAAAGGACTGTTCCAGCAGGCCTTCGCCCTCGGCGGTTCCATGCTGGCACCGTG
GGCCTTCCTGTACAACGCGGACAGCTATTCACGGCAATACTTCCGCGATCTCAACATAACCTCAATCGAA
CAGCTGAAGCAGGTCGACTTCCGGACATTCTGGAACGAGGACATCATCTACCGCTTCGCCACCGTAAGTT
ACGGATTCTGCGTCCCCAGTGCCGAGCTGGACCACCCACAAGCTTTCCTCACCGTACCTCCTCAAGATCT
GATCCTGCAGAACCCCATCAACGCCGTTCCACTTCTCTTCGGCCAATCCTCAGAAGAGTTTGA
>Cqui.Est54
ATGTACTTTGAGCCGGGAGCTGCGGAGAATGCGTCGGAGGACTGTTTGTTCTTGAATGTTCAGACTCCTT
GCATTGAGACGGGTAAAGGATTGCCGGTCATGGTTTGGATCCATGGAGGGGGATTTAACATGGGAAGTGG
GAATAGCGTAGCTTATTGTCCGGAGTATTTGGTTCAAGAAGGGGTTGTGGTGGTTACGTTCAACTATCGG
CTGGGACCACTGGGATTCATGTACTTCCCAGCGGCGGGGATTCACGGCAACATGGGACTCAAGGATCAAC
GATGTGTTTTACGATGGGTGCAGGAGAACATCCGAAACTTTGGAGGAGATCCGAGCAATGTTACGCTATT
TGGGGAAAGTGCCGGAGGTGCGTCGGTGCACTTGAACTACCTGGCCGATAGCTCAAGACAGTACTTCCAC
AAGGCGATTTGTATGTCCGGTGTTTCGTACAATCCGTGGGTTCTACAAGCTGACGGCGAAGGGAAAGCAC
GACGATTGGCGGCTTTGTTTGGAGCGGAATCCAGTGATGATCAGGATGTGCTCAGTAAGTTTGGTTGTTG
GAAGTCATGGTGA
>Cqui.Est59
ATGGAAGATTCGTTACTTCAGCTATCTGCTGGGAAAATTCGTGGACGGAAAGATACACTTCCGAATGGTG
AATCTTATTACTTTTACAAGGGTATTCCATATGCTCAGCAGCCATTAGGAAATCTCCGGTTCAAACCTCC
AGTACCGTTGGACAAGTTCGAGGAGGATGTACTTGATTGTGGCTATGAGAGAAATTCGTGTCACTCGTTA
ATATGCGTTCCTCCAGTGGTTGCCGTTGGTGAAGATTGCCTGCATGCCAACGTCTACACTCCGTTGAAGC
CGGCTAATGTGGATCAAGGACGGCGACTTCCAGTGATGGTTTGGATTCACGGTGGAGCGTTCAACGCCGG
ATCGGGTGACTCTTCGTGGTATTGTCCAAGGTTTCTAGTTCAGGAAGGCGTCGTAGTGGTGACCTTTAAC
TATCGGATCGGTCCACTTGGTTTCCTGTGTCTCCCTTCGAAGGGCATTCATGGAAATATGGGACTGAAGG
ATCAGCGACTCTTGTTGAAATGGGTCCATGACAATATCGCCCAGTTTGGAGGAGATTCTGGGAATGTAAC
GCTCTTTGGAGAAAGCGCGGGTGGAGCATCAGTGCATTTGCATTATCTGACGGAGAGTTCCAGACAGTAC
TTCCATCGAGCCATCTGCCAATCCGGAACCGCAATCAACGTTTGGGTTGAACAGCAGGAACGGGACACCA
AGACTCGGATTTTGGCTCAACTTCTTGGTTGTATAGGAACCAGTGATGACGAGATTTATGGTGGGCGCAT
TTTAGCTAGTATTTATTTGTTTACTAACAAACAATTGTTTTACAGAAACATTGAGGAACGCCTCAGCATT
TGA
>Cqui.Est55
ATGCAGCTACCTCCGACCACGGTTTCGATCGGTGAAGATTGTCTGCATGCCAACGTGGCCACTCCGGTGC
ATCCGTCCGACGTAGATCAACAACCTCCACTTCCCGTAATGGTTTGGATCCACGGTGGTGCGTTCAATCT
GGGAAACGGCGACTCTTCACTGTACTGTCCTCAGTATCTGGTTCAACAGGGCGTCATAGTCGTGACCTTT
AACTACCGCTTGGGACCGATTGGATTTCTGCAGCTACCCTCCGCAGGCATTCACGGCAATATGGGTCTGA
AAGATCAACGACTACTGTTGCGTTGGGTCAACAAAAACATCTCTTTCTTCGGCGGAGACCCAACGAACGT
AACACTGTTTGGGGAGAGTGCCGGGTCAGCTTCGGTACATCTGCACTATCTGACCGAGGAGTCTCGCAAG
TATTTCCACAAAGCGATTTGTCAATCTGGAACAGCGTTCAACGTTTGGGTTGAGCAAAAAGAATGTGAAA
CTAAGGCACGGACGCTGGCCAAGAACCTCGGGTGTACCGGTGATAGTGATGAGGAGGTTTACGGTGAGTA
CAATGCATCAAATTGTAATTTACAGCTTAGGGTATACAGTTGTATTTTGTGA
>Cqui.Est35
ATGGCGGAGAGGGCACCTGTAGTACAGATCAAACCTGGTAGAATCTCTGGTACAAAACGAACACTTCCGA
ATGGAAACAGCTGGTACTGCTACAAAGGTATTCCGTACGCTGAACCACCGGTGGGTAGTTTAAGGTTCAA
ACCTCCCGTGCCTTTGGAGAACTTCAGAGGTCAACTGCTGGACTGTAGCAGTGAGCGGAATGTAAGTCTG
AGCAACAGCTACATCCCGCCGGACTCGGTGGGATCTGAGGACTGCTTGTTCTTGAACGTGTACACTCCGG
GATCGATCACTGCCAAGCTACCGGTGATGGTTTGGATCCATGGAGGTGCCTTCTGTAGTGGCAGTGGAGA
TTCGTCGATCTACAACCCGGAATACCTGGTTCAGGAAGGAGTGGTCGTCGTGACGATCAACTATCGGTTG
GGACCGTTGGGATTCCTATACCTACCCGCCGTTGATATCTATGGTAACATGGGATTGAAGGATCAACGGC
TTGCACTGAAATGGGTTCGAGACAACATCACTAGCTTTGGAGGCGATCGTGACAACGTGACTTTGTTTGG
CGAGAGTGCAGGTGGTGTCAGTGTGCACTTGCACTGTCTCAGCGATGATCCAGTTAAGCACTTCCACAAA
GCCATCTGCCAGTCAGGGGTGGCAACGAGTGAGCTAGTGTTCCAGAAGGACCCAGAGGTCAAAACACGGA
GATTAGCTCAATTCATTGGCTGTCGAGGCAACACGGATCAGGAGATCTTGGACTTTCTTCACTACATATC
TGCCGAAGATATTGCCTCGAAACAAAAGGGAGCCCTTACGAAATACGAGCAAACTCTAGATTCCCTCTAT
CCCTTTAAACCGGTGATAGAACCTGCGAACTCGGAAGATCCATTCATAACCGAGCAAATTCTAAATCGTT
TGAAGACTCCAGGCAGCGTATCGATCCCGATGATCTTCGGTGTCAACAGTGAGGAAGCGGCATATAAAGC
TAGTTCACTACTGAACAACTTGGAACGCTACAAAAAGGAACCTGGGAGGTTCATTCCAGAATCTCTGGAT
GTTCCGGAAGACTTTGTGGCATCTACCGCTGGAAAGATACTAAAGTTCTACTGCGCAGCTTCGGAACCAT
CAGAAGAAAAGACGCACCAGTTGACCAGGATATTTTCGGATAATTTCTACGTGATGCCTGCCTTAGTGGC
GTTGGATAGCCATAAGCAATACCATCCAGAGTAA
>Cqui.Est62
ATGTCCGAGGACTGCCTCCACCTGAACGTGTTCACGCCCAGTTTGCCTTCTAAACCACCTAGCGAAACCC
CCCAGCTTCCGGTTATGGTGTGGTTCCATGGCGGTGGCTTCGTCACCGGAAGTGCCCAATCTTCAATGTA
TGGCGCCAAGCATCTGGTCCAGGAGGGCGTGGTGGTCGTTACGGTCAACTACCGATTGGGGCCGCTGGGA
TTTCTGTGTCTTCCTGACGTTGGAATTCATGGGAACATGGGCCTCAAGGATCAACGGATGAGTTTGGCGT
GGGTTAGGGAAAATATTAAGGGATTTGGGGGTAATCCGGATAACGTTACGATTTTTGGGCAAAGCGCTGG
TGGATCTTCGGTACATTTGCACTATTTATCGGAGAATTCAAGGTATTGTGGATTCAAGTTATCTGATGTA
CGTTAA
>Cqui.Est1
ATGAGTGCGTCCAATCGCATCAATGTCAAGGTCCACCAGGGAACAGTGTCCGGGGTGAAGGAGAAGCTCC
CGAACGGGAGTCCGTCGTACGCGTTCCGAGGGATTCCGTACGCGAAGCCTCCGATCGGTGAGTTGCGCTA
TCGGGCGCCACAACCGTTGGATAAGTTCTCGGGCCCCGTACTGGACTGTAGTGCCGAACGGGACGAGATT
GAAGGTTCCGAAGATTGTCTGTTTTTGAACGTGTACACATCTCAGGTGGCTGGTGATGGAGCACCGTTGC
CGGTTATGGTGTTTATTCATGGTGGAGCTTGGCTTTTTGGCAGCGGTAACAACGACTGCAGCATTCACGA
GTGGGTAATGCAACGAGACCCAGAGCTAAAGGCGCGAACCCTAGCCAAACTGGCAGGTTGCAAGGGAACC
AGCGATGAAGACGTCTACGAAACCCTAATGACGGCCTCGACCGCAGACATTGCGGGTCACGCGGTAGGTG
TGCTAACGGCGGATGAACGCAGACGCGGACTTCCGATGCCGTTCAAACCGGTGCTCGAAAGTGCCTCGGC
TACCGATGCCATCGTGACGAAACTTCCAACCGAAGTCATGAAGACGCCCAACAGCATCGAAGGTATCCCA
GTTATGATGGGGGTGAACAACGGCGAAGGCATCATCATGCTCCTGGACGCCGTCAAAAAGCTAGACCTAT
ACGACAACGATATGGCGAGACTGATTCCGCGCTCGGTGAACGTCAACCCAGCGACCAAAGCCAGCAATGA
TCTGGGCGAGGAAATCAAGAAATTTTACTTTGGCGATAAGCCAGTTTGCAAGGAGACACTTCCCCAGCTA
GCGGATTTGATGAGCGATTATCACTTTGCGATTTTTGCCAACACGTGCCATCAATCGCCGCTGTACTATT
ACAATTTTAGCTTCGACGGCGAGCTTAACATGTACAAGAAGCTGCTCAATCTGAAGGTTCCTGGAGCGTG
TCACGCGGATGAGCTGTCCTATCAATTTCTGTTCCGCATGGCTCCCCTGCCAGTCAACCCCAACTCGCCG
GAGGCCCGCGTCCGCTACTACATGTGCCGACTGTGGACCAACTTTGCCAAGTACGGCAACCCGACGCCAG
CGGACGACGCGACGCTCCCATTCCGCTGGGAACCGGTAGCGCACATCGATCCCAAATCCAAGGACGAGTT
CCAGCTCAACTGTTTGAACATTGACGCCGAACCGAAGATGGTTCGGAATCCGGACAAGGCTCGGATCGAC
TTCTGGAGAGGCGTTTACAGACGGTTCAACGATGATATTCTTAAGGTTAAGTTGTAA
>Cqui.Est18
ATGTCTCATAAGAAAATCTTCGGAAAATGGAGCAGATCTCTGCTCTTATTGCTGTCACTACTGTTGGTGC
TGAACTACAATGCTCGCGCCAGGACTTCGGACCGGCTTAAGGTGACAATGCCGCACGGTGGAGTGCTGGT
GGGACGGTATTTGCACTCCTTCACA
>Cqui.Est40
ATGTTTAGCAGTTGGTTTACCGAGGGCTCTGAAGATGGACTGTTCTTGAATGTTTACACTCCCGGACTTC
CCGTGAATGATTTGGTAAAGTATCCGGTGATGGTGTTTGTCCATGGTGGAGGCTTCCGGACCGGAACTGC
TAGTGAATACTTTTACGATCCCAAATATCTGGTTCAAAGGGGGGTCGTTGTGGTTATCATGTCGTACCGT
TTAGGACCTCTAGGTTTTCTAAGCATGCCGAGTGTTGGCATAAGCGGCAATGCGGGTCTGAAGGATCAAC
GTCTTGCTCTTGAATGGGTTCAGGAAAATATACATAAATTTGGTGGAGATGCACAAAATGTTACCTTTTT
CGGCCAAAGTGCAGGCAGCATGTCTGTGTATTTGCACTATTTATCACCAAAGTCCAGGTAA
>Cqui.Est3
ATGTGTGAATTAAAAAAGATGCTCGTGCTTTTCATCCTGCTATGCCATGTATTTGCTCATGAAACTCAAC
GGTTGGGTACAGAAGAAAATACCTTACAGAACCCAAGAGTTTGTATTGACGACGGATGTTTGCGCGGGAA
AACCATGGAAGGCTATCAGGCTGGTCCGTTCAACGCTTTCATCGGTATCCCATACGCAAAACCACCCACT
GAAGAGCTTAGATTTTCCAATCCAGTCCGTAATGAACCTTGGAAAAGAGGAATAGTTTACAACGCAACTG
AAGATAAACCAATGTGTGTACAAAAGAACGATCTCCTTCCAAATGCCAAAGTGTCCGGAGATGAAGATTG
TTTGTACTTGAATGTTTATCAACCAATGGTTCACAGTTCATCAAAAACACCGCTCCCGGTTATGGTTTAC
ATTCATGGAGGTGGATTCTTTGCTGGTGGTGCAAGTCCTTCTATAATAGGACCAGAATACTTTATGGACA
CCCGTCGGGTTATTTTGGTAACATTCCAGTACAGACTAGGCGTGTTTGGGTTTCTTTCTACGGGTGATGA
GGTCGCTCCGGGAAATTTTGGACTCAAAGATCAGGTCATGGCCCTGCGGTGGGTAAAACATAATATTGCA
TATTTTGGAGGAAATCCCGACTTGGTGACAATATTTGGCCAGAGTGCCGGAGGAGCATCGGTCCACATGC
ACATGATTAGCCCTATGAGTGACGGACTTTTCTCCAGATCTATCGTGATGAGTGGCAATGCAATTGCGCC
ATGGAACATTCCGACCGAGGATCCTTTGAGTTTGGCCCAGAGGCAAGCAGAAGCAGTGGGTATCACGCAA
GTGGATACGCTTTCCTCAAAGCAGTTGGTCGATGCTTTGAGAAATGTTGATGCAAATGTGCTTTCGGGAA
GTATCGATAAATTAAAATTTTGGTCAATCGATCCACTAACCTTGTATAGACCGGTTGTGGAACCACTTTG
TTCATCAAATGAATCTTTTTTAATCGAAGATCCTCGTATTTCTTGGAGGAAAGGCAGCTATCAGAAAATT
CCTTGGATGACCGGATACCTTCCAAATGACGGCGCAGTTCGAGCTATTGCAATCACGTCTAATGAAAAAC
TTCTGAATGAGTTAAATGCTAACATTAGCTACATACTGCCCATGCTCCTGGAGAAACCATCCTCGCAGGA
ATTGATGAAAGTATTAAAGCTTCGATACTTCAATGATAGCACTGACGAGAAGTGGATAACAACAGAAAAC
GAGCAGCGATTGGTCGATCTATACACCGAAGCGGCGTTTCTGTATCCGATTCAATCGGCCGTAAAACAGC
ATGTGACTTCCGCTGACACCAAGCTGGCACCGGTTAGCATCTACAAGTTCAGCTTCAAAGGTCCTTATTC
GTACTCGTTCCTGTACACTTTTACCCACCAAGACTTTGGTGTAGTGCATTGCGACGAGCTAATCTACCTC
TTCCGATCCCCAGCGCTTTTCCCCGACTTTCCGCACAAGTCCAAAGAGGCGCGAATGTCGCACCACTTTG
TAGAGTTTTTCATCGATTTCGCCATCAATGGAGTGGCTACTCCATTGAAACCATACCGAGGCTGCAACAA
TGACAATGAGGTCTACCAATCAATGAATTGTGATGTACTAGAGTTCATAAATTCTAGCGAACCTGGCAAG
CCTTTCGAAGTGAGTAAACTGAACCTGAACCTCCCACGGTTTAAGGTGCGAAAGGTTTGA
>Cqui.Est20
ATGAATCGTTCACTACTCGCATTGCTTTTCGTAACACTAGCGGCCGTTGTACAGTGCGGACTTGCTGCCA
TCGGAGATCGGTACGCTTTTGAACGAGTTCCTCCATCGCCAAGAACGTGTATCCAGGATGGATGCCTTCA
GGGTAAATATCTCGACGGATTCGAAGGTGACCAATTTGAAGCTTATCTAGGGATCCCGTTTGCGAAGCCA
CCATTAGGAAAGCTTCGTTTTAAGAATCCTGTTCAAAATGATCCCTGGACCGGAGACTACGATGCCACGT
GGGAACGTAGTCGTTGTCTCCAGAAAAATGATCTTCGCCCTCTCCAAACCATACAGGGTGGCGAAGATTG
TCTGTATCTGAACGTGTTTAGACCAAAAGTAAGTAAATCGAAATGGTCCAAGGTAATGACACTAATTAAT
CATTCTAACATCTTAAAATTACAGCTTCTTTCCGAAGGCATCATAATCCACGGTATTGTACTAAGCGTGA
AGCAGATTATTTCATCGAAAAACAGCCAGAAAGCTCCATTGAGTGTTTACTTTTTCAACTTCAAAGGACC
ATATTCGAGATCGTACTACAACAGTTATACATACGGCGACTTTGGAGTTTGTCACGCGGATGATTTGATG
TACATTTTCAGAGCATCCGATTTTTTCCCTGATTTTGAGCCTCAATCTCCAGCCTGGCACATGGCTAAGG
TGTTTGTGGATTATTTCGTCACTATTGCTTACAATGGGTACGGCTTTAGGTAG
>Cqui.Est8
ATGGTAGACCCAGCCGCGTTCACGATAACGACGATAATCGCATTATCCACGTGCGTAACAGTGACCCATA
GTGCAGCAGACAACGTGTTTCCTGAGTACATCAAAGTGTTGCCCAGTCCATTGGTTTGCCTTTTGGACGG
TTGCATTATCGGAACTACACGAAGTGCACTGGAAGGTTATCAATTTGAGGCGTTCTTTGGGATTCCGTAC
GCCAAGCCTCCGCTGGGAAAATTACGTTTTAAAGATCCAGTGCAAGTAGAATCGTGGGTCGGCAATTACG
ATGCCACTTTTGAACGAAGCAAGTGCATACAGAAAAATGACGCCCGTCCCCAATCATTTGTAGAGGGAAG
TGAAGATTGTTTATATCTGAACTTGTACCGACCTCTTCATATAGGTGAGAAACTTCCGGTGATTGTCTAC
ATTCACGGTGGAAGTTATGCTTCTGGTTCGGCATCCTTTGCGGAGTACGGCCCTGAACGATTGATGGATA
CTAAAAAGGTTTTAGTGGTGGTGATTCAGTATCGCCTTGGAGTGTTTGGATTTCTTTCCACCGATGATAT
TTCTTCTCCTGGAAATTACGGGCTGAAAGACCAAAGTATGGCAATGCGCTGGGTGCAGAGAAATATTAAA
AAGTTTGGAGGCGATCCGAATCGAGTCACACTGGTTGGTCAAAGTGCCGGTGGTGCTGCAGTACAAATGC
ACATGATGTCCCATTTAAGCCGAGGTACGTTTCAACAGGCTGTGAGCATGAGTGGAACAGCGTTAGCGTA
TTGGAATTACAACATTGATCAAGCAAGGGTTGCAAGGCGTCAGGCTGCAGTTTTGGGTATTCCTGCGGCT
TATAAAATGTCCACAGAAAAGTTGGTGGAAACTCTACGCTGGGTAGATGCCGTTGAGTTGGGCAAGAGCA
TCGATCGACTAAAATATTTCTATGTTCATCCAACTGCTTTGTATCAACCAGTCATGGAACGCCATTTGAC
AAACGGTACGTTTCTCAGCGAAGACCCACGTGCACTTTGGTCTGCAGGGAAATTCCAGCAAATTCCGTGG
ATAACCGGTACGGTTCCAAATGATGGCGCAGCTGATTCTCTTGGAATAATTACAAATGTTACGCTTTTAA
AGCAGCTTAATGAAATGTCGAGGAAATATATTCCTCGCTTGGCAGGCGGAGATGACAATGCCAAGGCAAC
CCAAATGCTTAAGAATCGGTTCTTCCAGGATGGAACAGACGATCGCTGGCTGACTGCAAACAATTTTCTA
CATTTACAAGATCTCCTCACCGAGTCTACCATTACTTACCCCACGGCACGAAGTGTGAAGCAGCATTTGG
CGTTGAAAAAAAACAACAAGTCCCCGATAGGAGTGTACTACTTTATTTTCAAGGGCCGCTACTCGCAGTC
ATATTCCTACAGCTACACGACCAACGACTTCGGCGTGTGTCATTCCGACGAACTGCTTTATCTGTTCAGA
AACACCGCAGTGGGAGCGGATTTCCCCAGCGGTTCACCGGAGGCGATCATGGCAAAAAGTTTTGTTGAAT
ATTTTGTAAAAATTGCTTATGAAGGAATTCCCGGCCCAACGTGTAGAAACAAAGATTGCCAAATATTAGA
GTTTACCAACTCTGAGAATCCAAAAGCACCAGTAGTGTTAAGCTTAGTAAATGGATTCAACGAAGACATG
TACAAGTTTTGGCAAAAATATTACAGTTTACAAGGAATTTGA
>Cqui.Est22
ATGCCTTCAGAAGAAATGTCTAATCCAGTGACACTCATCTTACTGCTGCTACCGGCAGCGATCTCAGCTG
TCGGAATGAACTGCCCCGCAACATGCGGCTCAACCATCCCATCGGTAACGATCACCGACGGGTGCCTCTG
CGGAACAACCATGCCCGGACTGGAGGGCGGTCCCTTCGACGCCTACCTGGGCGTCCCGTTTGCCAAGCCA
CCCGTCGGAGAGCTTCGGTTTGCGAATCCCGTGAGGAACCTCCCCTGGAGTGGAGCGTACAACGCCAGTA
TCGCCAGGGGCGCTTGCCTCCAGCAGAACGAGTTCAACCCGGATCGTGCTTTAGCTGGCGACGAGGACTG
TCTGTACTTGAACGTTTACAAACCTAGGACGGGGTCGGGACCGCTTCCGGTGATGGCGTACATCCACGGA
GGGGGATACATCGCTGGGACGGCTCATCCGGCGTACGTCGGGCCGGAAAAGTTCATGGACACGGGTCGGG
TGGTGCTGGTAACGTTCCAGTACCGGGTGGGAGCGCTTGGCTTTCTCTCGACTGGAGATCGCGCCGCGCC
AGGGGACTTTGGCTTGAAGGATCAGACGATGGCGCTGAAGTGGATCCAGGAGAATATCCGGCGGTTTGGT
GGGGATCCCGCGAAGGTAACTCTGTTCGGACAGAGCGCCGGAGCGAGTTCGGTTCAGCTGCACATGGTGA
GTCCGCTGAGTGCGGGACTCGGAAGCATGCTGTCGTACTGGAACCGACCGTACGAGGATGCGCTGACGCT
GGCGAGACGTCAGGGTGAAGCGTTGGACATTAGTAATGCCAGGGCGATTAGTACGGAGAAGTTGGTGGAA
GCACTGCGGAAGGTCGATGCCAAGCAGCTTGTTGGGAGTGTTGACAAGCTGAAGTTTTGGTACAACCAAC
CGATCATTCTGTACCGTCCAGTGGTGGAACGTTACGTGAGCAAGGAGACCTTCCTCAGCGAGGATCCGGC
CAGGCTTTGGGCTAGTGGACGGTACAGGAAGGTACCCTGGTTAACCGGGTTCGTCCCGAACGAGGGGGCG
GCTCTCACGCTGGGAGTTGTTACCAACGCGGTGAAGCTGCCCCAGTTCCTGGCGAACCAAACCAACCTGC
TTTCGATGTTTGCCGCAGTTCCCAAAAGCCAGGAGAAGAATCTTCTCAAGCGTTTCTTCGCTGGAGCTCC
CGTGAGCAACGCCAACATCGACGGATTCGACAAGGTAACCTCGAACCCCTCGGCTAGCGGTGGCAGTGTT
TCGCTGTACCACTTCAACTTTGCGGGCCGGTATCGCTACTCGGCGCTGTACACCGGCCAACCGATGACCA
GCCGGTACGGAATCGTGCACGGCGAAGATCTGCTGTACCTGTGGCGATCTCCGGCGGTCTTTCCGGACTT
TCCCAGGGATTCCCCCGAAGCGGCCATGTCACGCCGCCTGGTTAAGCTGTTTGTGGACTTTGCGTATGAA
GGGTGA
>Cqui.Est25
GTCCGCGTCAGCAAGCGGCCCCGCCCCATAATGCCGGTGCTGGTGTGGATCCACGGCGGAAGCTTCACCG
AGGGCTCGTCCGAAACCGACATCTACGGGCCGGAGTTTCTGCTGGACGAGGATGTTATCGTGGTTACATT
CAATTATCGGCTGGCCTCGTTCGGTTTTCTGGGCGTCGATGATTTAGACATTTCGCCGAATCTGGGCTTG
CGGGACCAAACGGATGCCCTTCGGTGGGTCAGTCGTAACATTAGACGATTCGGCGGTGATCCGAGGCGAG
TCACGTTGGTTGGGTGGAGTGCGGGTTCGGCGGCAGCCACGTACCACCTCTACTCGGAGGCATCGAAGGG
ATTGTTCCAGCGGGTAATAGCCATGAGTGGAACGATGAGTCAACCGTGGGCGTACAATTTCAAGGCGGAG
TGGTGCAGCAATCAGTATCTCAAGCAAATTGACGCCACAACCAAGGAAGAGCTGAAAGCGCGCCCGGCGA
AATTTATGGTCCCGATTGACGGGCTTAAATTTTACTACTTCACAGTCAGCTACGTGTGCTACATGCCGAG
CGGAGATCCGATTTATGCTCCCCGAAATGCGTACGAGCTGGCCAGGACGATGGCCCCGGTCAGCGACGTC
CCGCTGCTTGTCGGAAGCACCGCGGTTGAGCACCAGAATCTATTCAATCAGCGTCGATTTGATATGGCTC
AATCCAATTATCCAAATGACAACGCCACCACGTACGAACGGCTCGTGGACTATCTGGAACGACGCCGGGG
TGGGAACCGGACTGCGGCGACCTTCTACCGAAAGCTGGCGAGCTTTGCTGACTTCAGTTACGGCCTGCAG
TTCTTTGTGGAGCATGCCTCGCGCCACTTTCGCGCTCCCATCTATCGGTACCAGTTTGCGTTTGATGGCC
CGTTCGGGTATGCCAAAAACGTCTACTACAGGTCATCGATTGCACATCGGATGCCCGGCGCCATGCACGG
CGATGACCTCGGGTACCTGTTCACGCCGCACAACTACCGGAGCCTCATTACGGAAGGTGAGTGGGGGTCA
AGCTTAATCACTACTTTGTTAATAAAACTCGAGTCGCTACAGGCTTCCTATTTTACCCTAATGTGTCAAA
TTTTTTCCGCCAACTTTGACAGGCCGTCTCAACAACTCGCTCATCCAAAGATCGGTGAAAACGCAACGCC
GCATGGTCCGGCTGTGGACCAACTTTATCAAAACCGGGTAAGTCCCCTCTCAACCCCCGCGTCCCAGAAA
CGGGAGCAGGCCATTAATCAATCATTCATATTTCACACCACGTTCCACGGAATTGCTTTTCACACCTTCG
CGGCCAAGCGAATCTGCATATAA
>Cqui.Est9
ATGAACTACCAACTGTTTGCAGTGTTTCTCGTCGGTTTCGCAGCTAGGCTCGATCGCGGACTAGCTGCTA
TTGGAGATCGTTACGCGTTTGAACGAATTCTTCCAGAGCCAAGAGTTTGCATCCACGATGGGTGCCTTCA
GGGCAAGTACTTCAACGGTCTCGATGGTGATCGGTATGAGGGATACCTTGGAATTCCTTTCGCAAAGCCA
CCGGTTGGGAAGTTGCGATTTAAGAATCCCGTACGAAACGATCCCTGGGAAGGAGACTACGACGCCACGT
GGGAACGAAGTCGCTGTCTGCAAAAGAACGACATCCGACCTCTTCAAACCGTGCAGGGCAGTGAAGATTG
CCTGTATTTGAACGTGTTCCGACCGAAGAACGTCACCGGACCCCTTCCGGTGATCTTCTTCATCCACGGT
GGAGCATTCGCTGCCGGTTCCAGCTCGATGGGAGAGTTTGGACCAGAGCGGTTCATGGACACCGGGAAGG
TCATCCTGGTGATTCCACAGTATCGCTTGGGCGTTTTTGGATTCTTGTCAACCGAGGATCGCGCTTCTCC
GGGGAACTACGGCTTGAAAGATCAACTGTTTGCGTTGAGGTGGACTCAGCGGAATATCGCGCACTTCAGT
GGTGATCCGAATCTTGTAACGATCGTGGGTCAAAGCGCCGGAAGTAGCTCGGTGCAGTACCATATGGTAT
CGCCGCAGAGCAAGGGACTTTTTGCGCGAGCTGTCAGTATGAGTGGTAGTGCGCTTGGGTCACGGTATTA
CTCCGTAGATCAGCTAGCACTAGCTCGAAGGCAAGCTGGCGCAGTTGGAATCTCCAACGCGTCGAGCTTG
TCAACGGAGCGGCTAGTTGATGCACTGAGGGAGGTCGATGGACTGGAGTTGGCCAAGAGTATCGACAAGC
TGAAGTACTTTTACGTTCATCCGATTCTTCGGTGGCATCCGACTATTGAGCGTTACGTAGACGGTGAAAC
GTTCATCAGTGAAGATCCAAGGGAGGTTTGGAGGTCGGGAAGGTATCACCAGGTTCCGTATACGATGGGA
TTCCTACCGAACGATGGAGCGTATACTTCGGCGATTCTACTCAGTAACAGCAGTTTGTTGAACGAGCTGA
ACGAGAAATCTGCGGATTACATTCCCCGACTTGTTGCGGTCAATCATCCCACAAGTATGCTCTCCGAGGG
ACAAATCATCTACGGTGTGGTTCTCGGCGCAAAGCAGATCCTCGCGTTGAACAATCGAACCGCACCGCTG
AGTGTGTATTACTTCAACTTTCGGGGACCGTACTCGCAGTCGTACTACAACAGCTATACGCAGGGCGATT
TCGGAGTCAGTCACGCCGACGAGCTGCTGTACCTGTTTCGGGCGTCCGAGTTGTTTCCCGACTTCAAGGT
GGGATCACCGGCGTGGTATATGGCAAAGCTGTTTGTAGAGTATCTCGTCTACATCGCATACAATGGAGTT
GCTGGCCTGCCTTGTACTGCCGATAGCTGTCCGTTGCTTGAGTTTACAAACTCCGATGACGCGAGCAGAC
CGGTTAAGTTGAACCTAATCGATGGATTTGATGAGGAGAAGTTTGCTTTTTGGAGCAATTTGTACGCAGT
ACAGAACTCTGTTAAAACCTGA
>Cqui.Est11
ATGATCGGCCCAACGTTAGCACCACTTTTTGCCCTGGTGATTGTAGCGGTTCATCGCGGTCTCGCCGCCA
TCGGGGACCAGTTCGCGTTTGACCAGGTTCTTCCCGAGCCACGCACCTGCATCCAGGATGGATGCCTTCA
GGGGAGGTACTACAGCGACTTGGAAGGGCGTCCGTACGAGGCCTATCTGGGAGTTCCTTTCGCAAAGCCA
CCCGTTGGACGGTTGCGGTTTAGGAATCCGGTTCAAAACGATCCCTGGAGTGGCGATTACGACGCCACGT
GGGAACGCAGTCGGTGCATGCAGAAGAACGATGTCAAGCCTCAACAGACGGTGCAGGGCGGTGAGGATTG
CCTGTACTTGAACGTGTACCGTCCGCGGAATGTCACCGGTCCACTTCCGGTGATCTTCTTCATCCACGGT
GGAGCTTTCATCTCCGGGTCTAGCTCGATGGCGGAGTTTGGACCAGAGCGGTTCATGGACACCAGGAAGG
TGATTTTGGTGACCCCTCAGTATCGCTTGGCTGTGTTTGGATTCTTGTCAACTGAGGATCGCGCTTCTCC
GGGAAACTACGGTTTGAAGGATCAACTGTTTGCGTTGAGGTGGACTCAACGGAACATCGCGTACTTCGGA
GGTGATCCAAAGCTGGTAACGATAGCCGGACAAAGCGCTGGAAGCAGTTCGGTGCAGCACCACATGATGT
CCCCGCAAACTAGGGGACTATTTGCCAGGGCTGTTAGCATGAGTGGAAGTATGGTTACCGAGGGAGTCTT
CTACCACAGCATCATAAAGACCATCAAGCAGAGCGTTGCGCTCAAATCCAGAACCTCACCGTTGAGTGTG
TTTTATTTCAACTTTACCGGACCGTACTCGCAGTCGTACCTCGACACGTACACTTACGGAGATTTTGGAA
TTGTTCACGCCGATGAGCTGCTGTACTTGTTCCGGAGTTCCGGAGGTGTGCCAGACTACCAGGTGGGATC
ACCGGTGTGGTACATGGCGAAGATTCTCGTGGATTATTACGTTGACATTGCGTACAACGGGATTGCGGGA
CCTCTTTGCACAGCGGAAAGCTGTCAGCTGCTGGAGTTCACAAACTCCGATAATCCGAACAAACCTGTAG
CTCTGGATTTGATTGATGGATTCGATGAAGAAATGTTTACATTTTGGGATAAGCTGTACGCGTTGCAAAA
CTATTGA
>Cqui.Est10
ATGAATCACACATCATTGCTACTAACTCTCGTTGCCATTGCTGCAACCGTTCTCGAGTGTGGCTACGCCG
CCATCGGGGACCAATTCGCGTTCAAACGAGTTCTGCCAGAACCGAGACTATGCATCCAGGATGGCTGCCT
TCAGGGGAGGTTCTTCAACGGATACGAGGGATATCTTGGGATTCCTTTCGCCAAGCCTCCCGTTGGGCGG
TTACGTTTCAAGAATCCCGTACGGAACGATCCCTGGAGTGGAGACTACGACGCCACGTGGGAACGCAGTC
GATGCCTGCAGAAGAACGACATCTTTCCTCAGCAAACTGTGCAGGGCAGTGAAGATTGTCTGTACTTGAA
CGTATTCCGACCGAAGAACGTCACCGGACCCCTTCCTGTTGTATTCTTTATACACGGTGGAGGATACAGT
GCTGGGTCAAGTTCGATGGCGGAATTTGGACCAGATCGATTCATGGATACCAAGAAAGTCATCCTGGTGA
TTCCCCAGTATCGCTTGGGAATTTTTGGATTCTTATCGACGGAGGATCGCGCTTCTCCGGGGAACTACGG
CTTGAAGGATCAACTGTTTGCGTTGAGGTGGACTCAACGGAACATCGCGTACTTTGGAGGTGACCCCAAA
CTTGTGACCTTGATGGGAAACAGTGTTGGTGGAAGCTCCGTGCAGAATCACATGATGTCCCCTCAGAGCA
AAGGACTTTTCGCCAGGGCTGTCAGCATGAGTGGAAATGCGCTTGGATTTTGGAACTACAACATAGATCG
TCTGGACTTGGGATTGTTCTACCACGGAATCGTACTCACCGTGAAGCAAGTCCTCGCTTTGAAAGACCAA
CAAGCGCCCCCCTTGAGCGTTTACTACTTCAACTTTAAAGGACCGTACTCGCAGTCGTACTACGATACGT
ACACGTTCGGGGATTTCGGGATCTGCCACGCCGACGAGCTGCTGTACCTGTTCAAGGCGAGCGGTCTCTT
TGCGGACTTTGAGCCGCAATCGCCGGCGTGGTACATGGCGAACGGATTTGTGGATTATTTTGTAGAAATC
GCCTACAATGGAACGGCGGGCCCCCTCTGCACCATCGAAAGCTGCCAGTTGCTGGAATTTAAAAATTCGC
AGGAAGTAGCCAATCCTGTTGAGCGAGGTCGAATCAATGGGTTCGACGAAGACAGGTTTGATTTTTGGAA
CAGACTGTATGCGATGCAAAACTACTGGCAATTTAAATCTTTAAATTTGGATGAATCGGTTTCACAGAAT
TGA
>Cqui.Est12
ATGCATCGTTCAACGTTGGCAGCGCTACTTGCTATAGCTACTGCAGCAGTCATCCAGTTAGTGTTGGCTG
CTATCGGTGATCGATACGCGTTCGAACGAGTTCTTCCTGAGCCGCGCACTTGCATCCAAGATGGTTGTAT
TCAGGGAAGATTTTTCGACGGCCTGGAGGGGGACCAGTACGAGGGATATCTTGGAGTTCCTTTCGCTAAG
CCTCCGGTAGGCAAGTTACGATTCAAGAATCCCGTTCGGAATCATCCCTGGAGTGGAGACTACGACGCCA
CGTGGGAACGCAGTCGATGTCTGCAGAAGAACGATCTTCGTCCGAATCAAACGGTGCAGGGCAGCGAAGA
TTGTCTGTACTTGAACGTGTTCCGGCCGAGGAATGTCACCGGTCCTCTTCCGGTGATCTTCTACATCCAC
GGAGGGGGATACGCTTCCGGATCAAACTCGATGGCAGAGTTTGGACCGGAGCGGTTCATGGACATGAAGA
AGGTCATTCTTGTGATTCCACAGTATCGACTGGGAGTCTTCGGATTCCTGTCAACCGAAGATCGCATTTC
TCCGGGGAACTACGGCTTGAAGGATCAACTGTTTGCGTTGAGGTGGACTCAACGGAACATCGCGTACTTT
GGCGGTGATCCGAATCTTGTAACGATCGTGGGTCAAAGTGTTGGAGGAAGTTCCGTGCAGTACCACATGA
TGTCCCCGCAGAGCAAGGGACTATTTGCCAGGGCCGTTAGTATGAGTGGAAGCGCACTTAGCTTCTGGAA
CTATAACGTCAACCCCTTGGTTCTGGCTCGACGCCAACTGTTCTCCGAAGCGTTCATCAAGCATGGCATT
GAGTTGAGTGTCAAGCAAGCTGCTTTTGCCAAAGCCCAGAGCTCACCCCTCAGTGTGTACTACTTCAACA
TCAAAGGGCCGTACTCGCACTCCTATTACTACACTTACACCTACGGAGATTTTGGCATCGTTCACATCGA
CGATCTGATGTACCTGTTCCGGTCGACCGGTCTCTATCCAGACTTTGAACGTGGAACGCCGGCGTGGTAC
GCGTCCAAGGTGTTTGTCGATTATTTCATCAACATTGCGTATGATGGGATTGTGGGGCCACCATGTACAG
CTGAAAGCTGCGAAATTCTTGAATTCACCAACTACAACGAGGTGGACAGCCCGGGTTACCTGAAAGTGAT
TGATAGGTTTGACGAGGAAAAGTTTGCATTCTGGTATAACTTGTATGCTATGCAGAACTATTGA
>Cqui.Est51
ATGTTCTTCATCCACGGCGGCGGCTTCTACGAGGGTTCCGGCGCCAACCAAACGCCCGAGTTCCTGCTGG
AAAAGGACATCGTTCTGGTGGTGATCCAGTACCGGCTGGGTCCGCTGGGCTTCCTCTCGCTCAAAACCGA
AGACATGCCCGGTAACGCCGGAATGCTGGACATCAAGCTAGCTTTGGAGTGGGTTCGGGACAACATTGGC
CACTTTGGAGGCGATTCGGGGAATGTGACCGTGTTTGGTCAATCTGCCGGGGCGGCGGCCGTTTCGGCAC
TGATGTACAGCCCGTTGATTCCGGACGGGTACTTCCACAAGGTCATTCTGCAGTCGGGTGGATCGAGCGC
GCCGTGGGTTTGGGACAAGGATCCGGTGGAGCATACGTTGGACATTGCTGTGAGGGCAGGGTGTGATCCG
CATGGTAAGGTTGGGGAGAGGTCGATAATGCCTTTGAGAGAGGCGGAGCGATGTTTGAGGGAGTTGGACG
TTTGGCAGCTGCTGAGAAGCTTTTTGGATCACAAGAATGAGACGACGGTTATGAAGGGGAATTCTGAAGT
TGGTGGTAATCGGTTGACCGTTGGGGACTATCACGGATTCTTACCGGAGACACCTTGGGACCGGATTAAG
GCTGGGAAGATCCGGCCGAAACTGCCCATGATGGCTGGAGTGGTTAAACACGAGGGAACGTTCCTGTTGA
CTACGATTTATGATGTTCTAAGTCGGAAGGGGTTGCTCGAGAACGAGAATTACTTGAAGTATCAACTGGT
CGAGATGATCAACAAGTTTTTGGGAGCTGGAGATCCTACCGGAGCCATGGAGGGATTCCAGATTAGATCG
TTGTTTACTCCGCAGCAATTGGCCAGTGGAATGTTTGAAGAGTTGGTTGATGGACTGAACGATGTAAGAA
CGTCTCTAAAATCTTCAAAAGCCTATTCTTACATAAATCTCATTTCAGCTCGCTGGAACCATCCTCATCA
AGGCACCTCTCCTCCGAGAAGCTCAAGCCTCTTCCCGGGTCAACCCGGAAGGAACCTTCCTGTACTCGTT
CGATTACGAAGGCGAGAAGACCCGATTCGGATATGGGGCGGACACTGCGCACTATCCCTTTGA
>Cqui.Est48
TCGGTGTTGGTTTGGATCCACGGGGGATATTTCTTCTTTGGGGGTGCCAGCCTGTACCAACCGAGCTACC
TCCTCGAAGCCGACATTGTCCTGGTGGTGATCCAGTACCGGTTGGGACCGCTGGGATTCCTGTCGTTGCT
GAACGATGCAGTGCCCGGAAACGCCGGGGTCTTGGATGCGATCATGGCTTTGGAGTGGGTGCAGCAGTAC
ATCGGACACTTTGGCGGTAATCCCATGGACGTGACCGTGAATGGAGCATCTGCCGGAGCGGCAATCACAT
CGGCAATGCTGCACAGTCCGTTGGTGAAGAACCGGCCAGTGCCACTATTCAAGCGAATGATTCTTCAGTC
CGGATCGATCTTCTCTACGTTTGCAGTGTGCGAAACGCCGGTTCAGGGCAGCATGGATATTGCCAGAAAC
GCTGGTTGCACCGACGAAGCAACTGTTGAGCAGTGTCTCCAGCAGGTCTCGTTGGATAAACTTTTTCAGG
GATTTCTTGTTCATTTTAGACATGTAATCAGAAGCGCGGGATTCCCTAGTGTTGCTGGGGCATGTATTGT
TGTCGGTGGACCGTCCGGATTGCTTCCAAAGCATCCGCGAAACTACCTGGACAACGCCCCTAAAGATGTA
TCCGTCATGGTCGGAACAGTATCACAGGATGGAATGTTCCTTCTGGATTTGTTGTTCAGGCTACATCCGG
AAGCGTATCCTACCGAATTGACCCCCCATGGATTGCTCCAGTTTCTTAGACTATTACAGGAAAAGTTCGG
CCACACAAAGCTGGATGGTGCTCTGGAAGGATACCAAATCTTAGAAAACTACATCCGATCCGACATCGAC
CAACCCCAGTGGAAAGACGTTGTTCCAGGATTCATAGATGTAACAAGCCAAACCATATTCCATCGACTTA
CTCAAACCATAATCATACCTTCAAGATCTGCGGCAACTACGGCTTAA
>Cqui.Est26
ATGGTTTGGATCCACGGAGGATGGTTCTTCTACCACCCAAACTACCTCCTCGAGGCCGACATAGTCCTGG
TGGTCATCCAGTACCGGTTGGGACCGCTGGGGTTCCTGTCACTGCTGAACGATCGAATCCCCGGTAACGT
TGGTATTCTGGATGCGATCATGGCTTTGGAGTGGGTGCAGCAACATATCGGACATTTTGGCGGCAACGCC
AAGCAGGTGACTGTGTTTGGAGAATCCGCCGGATCGGCTGCGGTGTCCGCACTGCTGCACAGTCCACTGG
TTCAGAATCGACCAGAGCCGCTGTTCCAGCGGGCGATCCTACAATCCGGATCGGTTTTCTCACCGTGGGC
CATGTGCGATTCCCCGGTTCAGGGAAGCATGGACATAGCTAGGAGAACCGGCTGCACCGACGAAACCACC
GTTGAACAGTGTCTTCAGCAAGCTCCGTTGATCAACCTGCTTCAAGCATTCGAAAATCACCGAACGGACA
CCATCAAGAGCGATGGCTACCCAAGCGTCGCTGGAACGTGTGTAGTTGTCGGTGGACCGTCCGGACTCTT
CCCACAGCATCCGAAACACTACCTCGGAAGTGCTCCAAAAAACATTACGATCATGGCTGGAACTACCTCC
CAGGACGGAATGTTCCTTCTGGATGAAATTTCCAAACTACAGCCGGAATCACTTCACACGGCAAAGACTT
CATACGGGTTGATGCAATTCATTAGATTGCTCCAGGAAAAATTCGGCCAAACCAAGTTGGACGGAACCCT
CGAGACTTATCAGATCATGGGAAGCTTCCTCAAGTCCGAGGTTGATCAAGCTCAGTGGAAGGATGTCGTC
CCCGGTTTGATCGATGTAAGTAACTCCACCCAATCCTTCAACCCACCCCAACTAACCAAAGATCTGCTCA
AATCAACCCACCCCAAAGATCTGCGGCAACCACGGCATCAAGGGCCCGGTGCTGACGGACGTCCACGCCG
TATCGGCCGTCAACCCGGAGAACGTGTACCTGTACAGCTTTGA
>Cqui.Est7
ATGTTAGACCCAGTCTCGAAAACGCTCCTGGCCACCCTACTGGCCACGTGCGCAATTGTGGCCGCCAGCA
GTTCGGGCAACGTGTTTCCTCAGTTCCCGATAGTGTTGCCAGCTCCGTTGGTTTGCATCAAGGATGGGTG
CCTTATCGGGACCACACGGGATGCCCTCGAGGGGAGTCAGTTTGATGCATTCTTTGGCATTCCGTACGCG
AAACCTCCTGTAGGGCGGTTACGTTTCAGGGACCCTGTGGAAGTTGAACCATGGAACGGAAATTACGATG
CCAGTTTCGAACGAGGCAAGTGTGTACAAAAGAGTGACGCCCGGCCCATGTCGTTGGTGGAAGGAGGTGA
AGATTGTTTGTATTTGAATCTGTATCGACCCCAGAATGTGCGCGAGAAACTCCCGGTGATATTTTACATC
CATGGTGGTAGTTATGCATCCGGCTCAGCATCCTTTGCCGAGTACGGTCCTGAGCGACTGATGGACACCG
GGAAGGTCATAGTGGTAGTGATTCAGTACCGTCTTGGAGTATTTGGGTTCCTCTCAACCGACGACAGTAG
TTCTCCGGGAAATTACGGACTCAAAGATCAGAGCATGGCACTGCGCTGGGTACAAAGAAATATCGAAAGG
TTCGGCGGAGACCCAAATCGAGTCACACTGGTTGGGCAAAGTGCTGGAGGAGCTGCAGTTCAAATGCACA
TGATGTCCCGGCTGAGCCAAGGTACTTTTCAGCGAGGTGTGAGCATAAGCGGAACGGCGTTAGCGTATTG
GAATTGGAATATTGACCAACCGCGGCTTGCAAGACTGCAGGCAGCAGTTGTGGGTATTCCAGCAGCATAC
AAAATTTCCACAGAACAGTTGGTCGAAGCTCTCCGTCGGGTTGATGCCATAGAGTTGGGCAAAAGCATCG
ATGAGCTCAAATATTTCCATGTCCATCCAACGGGCCTGTATCAACCAGTTGCGGAACGACATCTTACAAA
CGGTTCGTTCCTTCACGAAGAACCGCGTGCGCTCTGGGCGGCGGGAAAATACCAGCAAGTCCCGTGGATA
ACCGGGACGGTACCGAACGATGGAGCTGCCGATTCGCTCGGAATTGTCACGAATGCTACGCTGCTGTACG
AGCTGAACGAGAAGTCAAGAACTTATATTCCTCGCCTGGCCGGGGGAGTTGACAATGACAATACCACCCC
GATGTTGAAGGATCGATTCTTCCCCGACGGAACGGACGAGCGGTGGCTGACTACACATAACTTTCTGAAT
TTACAAGAACTCTTGACCGAGTCAACCATCACATACTCTACAACTCAAAGTGTGAAGCAGCATTTGGCGC
TGGAAGCGCCCCACAAAGCTCCCATCGGGGTGTACTACTTCAACTACAAGGGACGTGCCTCGCACTCGTA
CTTGTACACCTACACGACCGCAGACTTTGGCGTGGTCCATTCCGACGAGCTGCTCTATCTGTTCCGGAAC
ACCGCGATAGGAGCCGACTTCCCCGTCGGCTCACCGGAATGGATCGTGTCGAAGGGATTTGTTGACTATT
TTGTTAAAATCGCTTACGGAAGAATTCCCGGTCCCACATGTAGTGCCAAAGATTGCAAAATTTTGGAGTT
TACCAACTCTGGAAATCCAAAAGCTCCAGCAGCACTCAACTTGATAAATGGATTTGACGAAGAAATGTAC
AATTTTTGGCAAAAGTTTTACAGCTTACAAGGAATTTAA
>Cqui.Est32
GGTATCCGCTACGGACAGGCCCCGGTTGGGCCGTTGCGGTTTAAGGCGCCCGTGGCGGAGCTGCCGTGGA
AGGGCATCAAGGGTGCCCTGCGGGAGGCGTCCGTGTGTCCCCACCGGAGTATGCTGCTGGACAACTTCAA
GGGCAGCGAGGACTGTCTGTTTCTGAACGTGTACACGCCGGACTTCAACCCCAACTTCCCAGTCATGGTC
TGGGTCCATGGCGGTGCCTTCTCGTTCGGCTCCGGCAACGCCTTCCTGTACGGTCCGGACTACCTCGTCC
CGGAGGGGGTGGTGCTGGTCACCTTCAATTACCGATTGGGTCCGCTCGGGTTCCTGAGCGTCGGTCGTGA
CGCTCCTGGAAACGCCGGCCTCAAGGATCAGGTGCTAGCCCTTAAGTGGGTCCGAGATAACATTGCGGCG
TTCGGGGGTAATCCGAAGGAGGTCACCATTTTCGGTCAATCGGCGGGAGCCGTTTCGGTGCACATGCTGA
TGATGTCTCCGTTGGCGAAGGGTCTGTTCCACAAGGCGATCGCCCAGAGTGGTTCCGCGCTGAATCCGTG
GGCGATGGCTACGAACCCGAAGGAGAGGGCGTTCCGGCTGGGGGCTCTGATGGGTTGTTATACGAACGAT
ACGGAAGAGTTGTTGTATTATCTGAGGAGGGCAAGCCCGCAGAAGATCGTTGATCTGGCTTCGCGTACGA
TCACGCAGGAGGACGTTAAGCGGAGCATAGGGTTGCCGTTTGTGCCATCGGTGGAGAACTGGACCGGGGG
GGACGCTTCCGATGAGGCTCCGCTGATTTCGGAAGATCCGTTGACGATAATGAAGAGCGGAAAGTACAAC
AATGTCCCGCTGATTGTGGGCTTCAACTCGCACGAAGCTATGCTGTTCTTGAGACGTAATGTTTTTCAAT
TGAAATTTGAAGAAGTTAATGTTCATGATCATTTAATTTCAGGAGTCCACAAGGATCCAAACCTGCTGCA
AAACATCGACGGTGACTTCCAGCGGTTGATTCCGGTTGATCTGGAAGTGAAACGTGATTCTGAAGAGGGG
GCTCGGTTAGCGCGTCAATGCGCAAGTTTTCCCTGA
>Cqui.Est66
ATGTTCGAGCACGGGATCGCCGATATGGCCCGGCTGCACGCGGCCCACAACGGGCACGACTCGACCTGGC
TGTACCGGTTCGCGTACGACGGTCGGATACTGGGCATCGAGTGGCCGGGGTCGTGCCACGGCGACGAGCT
GGGTTACCTGTTTCACTTTGGCGTGCTCAACATCCGGCTGGACAACTCGTCGCTGGAGCTGCAAACCATG
ACCAAGATGACGCGGATGTGGACCAACTTTGCCAAGTACAGGTGA
>Cqui.Est52
ATGCTGTACATTTACGGCGGTGGCTTCACGGAAGGAACCAGCGGAACCGAACTATACGGTCCGGATTTCT
TGGTTCAGAAGGATATCGTTTTGGTGTCGTTCAACTACCGCATTGGGGCGTTGGGATTCCTGTGTTGTCA
ATCGGTGCAGGATGGCGTACCCGGTAATGCCGGACTCAAAGATCAGAACTTGGCCATTCGGTGGGTTCTG
GATAACATTGCCACCTTTGGAGGAGACCCGAAGCGCGTCACCCTGGTCGGTCATAGCGCAGGTGCCGCTT
CGGTGCAGTATCATCTGATCTCGGATGCTTCCAAGGACTTGTTTCAGCGGGCTATCGTAATGTCTGGGAG
TACGTATAACAGTTGGTCGTTGACCAGGCAACGCAACTGGGTTGAGAAGTTGGCGAAGGCCATCGGTTGG
GATGGACAGGGTGGTGAGTCCGGTGCGTTGAGATTCTTGAGAGCTGCCAAACCGGAGGACATTGTTGCTA
ACCAGGAGAAGCTTCTGACTGACCAGGACATGCAGGACGATATCTTTACTCCGTTTGGACCTACCGTTGA
ACCGTACCTGACGGAACAGTGCATGATACCGAAGGAACCGTTTGAGATGGCTCGAACTGCTTGGGGTGAC
AAGATAGATATCATGATCGGAGGAACTTCTGAGGAAGGACTGCTGCTGCTGCAAAAGATCAAGTTGCAAC
CGGAACTACTGTCCCATCCTCATCTGTTCCTGGGAAATGTTCCTCCAAACTTGAAGATCAGCATGGAAAA
ACGAATCGAGTTTGCTGCCAAACTGAAGCAACGTTACTACCCCGATAGCAGTCCTTCGATGGAGAACAAC
CTGGGATACGTTCATGTAAGTTCCATTCAAACCTCAATAACCACATCAACTTATCCACCCCTCAAAACAA
TTCCAGATGATGTCCGACCGGGTCTTCTGGCACGGCCTGCACCGCACCATCCTCGCCCGAGCCGCTCGAT
CGCGCGCCCGCACCTTCGTGTACCGGATCTGTCTGGATTCGGAGTTCTACAACCACTACCGCATCATGAT
GATCGACCCGAAGCTGCGCGGCACGGCCCATGCCGACGAGCTGTCCTATCTGTTTTCCAACTTCACCCAG
CAGGTCCCCGGCAAGGAAACGTTCGAGTACCGCGGTCTGCAAACGCTGGTCGATGTGTTCACCGCGTTTG
TCATCAACGGGGATCCAAACTGTGGCATGACGGCGAAGAGCGGTGTGGTGTTTGA
>Cqui.Est38
ATGGACGTCGAACATCCGGTTGTGCCGACCCAGTACGGTCCAGTTAGGGGGGTTCGTAAGTTGGCCGCAA
CGGGGGTCGATTACTACAGCTTTCAGCGGATTCCGTACGTGCAGCCTCCTGTTGGAGAGTTGAGATTTAA
GGATGCTCAACCGCCGAAACCGTGGACGGAACCGTTGGACTGTACCGTCCAAGGCCCAGGTGGGTATCAA
TACAGTAAGCTGCTGAACAAAATCATTGGAAGTGAGGACAGCTTGCACATGAATGTGTTCACGAAGAACC
TCGATAGCAAGCAGTTATTACCTGTGATGTTGTATATCCACGGTGGGGCCTTTATGAGAGGATCTAGTGG
AGTGGAGATGTATGGTCCGGACTATCTCATACAGAAGGATGTGGTGTTCGTGTCGTTCAACTACAGAATA
GGCGCACTTGGATTCATCTCGTTCGATTCTCCCGAGCTGGGACTTCCGGGCAATGCCGGACTAAAGGACC
AGAACCTCGCGCTCCGCTGGGTGGTGGACAACGTCGCCTACTTTGGGGGTGACCCGAAGAACATTACGCT
GTTTGGAGAGAGTGCCGGCGGTTGTTCCGTGCACTACCACATGGTGTCGGACCTTTCGCGGGGATTGTTT
CAGCGCGCGATCGTAATGTCAGGCTGTGTGCTGAACAATTGGTCCGTGGTTCCACGAAGAAAGTTTAGCG
AACGGCTGGCGAAAGCTCTCGGATGGAACGGGCAGGGTGGTGAGCGAGCTGCTCTGGAGGTGCTCGTGAA
GGCGGATCCGGAGAGTATCGTTCGTGAGCAGGAAGTTTTGTTGAATGAGAATGTAAGAATGATAGCTTGT
TAG
>Cqui.Est42
ATGGGCGTACCGTTTGCGCGACCTCCGATCGGGGAGTTACGGTTTGCGAATCCGGTCTCGCCGGAACCGT
GGCCGGGAGTGTACGACGGGACGCAACCGCGGGAACCGTGCATTCAAGTGAGTAACTTTGTTCCGATTGC
GCCGGTCATCGGGTCGGAGGACTGTCTGTACCTGAACGTGTATAAGGTGAAGAAGGTGCGGGGGTTGTTG
CCGGTGATAGTGTTTCTTCACGCTGGCGGGTTCGATTCGGGGACGGCATCCCCGTTGACGTACGGACCGG
AGAAGATCATGGACGCGGGGAGGAAGGTGGTGCTGGTTACGGTGCAGTACAGGTTGGGAGTGTTTGGGTT
TTTGTCGACGGGGGACTCGGAGTCTCCGGGGAATTACGGGCTGAAGGATCAGGCTATGGCGTTGCGATGG
GTTAGGAAGAACATTGCGAGGTTTGGTGGAGATTCGGACCGGATAACGCTGGTTGGGAATAGTGCTGGAG
CGGCGTCGGCGCAGCTTCATATGATGTCTCTGTTGAGTCGGGATCAATTTTCTCAGGTGATCCTGATGAG
TGGTAGTGCGTTGGCGTACTGGGCCCTTCCGGATCAGGATCCGCTGTATAACGCTAGGCTGCAGGTCGGT
GCCCTTGGGATATCTCCTGTTGAAACAATGACCAGTGCGGAAGTGGTGAAGATTCTACGGAGTGCCTCGG
CGGAGTACCTCGTTGAGAGTATTTGGGAACTCAAGCGGACTCTGGGAATCGAGAACTCTGTAGTCGTGTT
CCGACCGGTTATTGAGCAGTACGTTGAAGGAGAGAGCTTTCTGAGTGATGATCCGAGGGCCATGTGGGAC
GAAGGTAACTACCAGCAGGTTCCGATGATGTTCGGACAGGTGCAGAATGAAGGAATCGTGTTCGCCGGAG
AAGCGTTCCGTTTCATGGAAGATCCGGATCTTTGGGAGCAGTTCACGGCTGCATCGTCGTGTCTGATTCC
GAGATTACTCGGATTGGACAGTTCCAAAGCAGTTCCTCTGAAGGATCGCTTCTTCGGAAGTTCCACCCGA
TCGGAGTGGCTCACTCCGGAGACTATCAATCGACTGGCTGATGTAAGTAGGTTTGGGTTATATAAAGAAT
CCGCAATAACAAAGAATCCTTCTAGATGA
>Cqui.Est4
ATGTTAAACTGTACGGACCTTGCCTGCGTGCTGCACCATCACCACTTTTACGCGCATCTGCACCACCTGA
AGCATCACCTGCAGGATGACCACGACCACCACGGGCATGGACACCACGAGAGCCACGACCACCACGATTC
AGCTACTTCTTTGCCGCTGCCGAAGCTCGCCGAGCATCAAATGGCTCTGGGCTACGGCCCTGAACGATTG
ATGGATACCAGGAAGGTTATATTGGTGGTGATTCAGTATCGTCTTGGAGCTTTCGGATTTCTTTCAACCG
GTGACAGTAGTTCTCCAGGAAACTACGGACTTAAAGATCAGAGTATGGCACTGCGCTGGGTTCAAAGTAA
TATTGAAATGTTTGGAGGAGACCCAACACAAGTAACACTAGTTGGGCAAAGTGCTGGGGGAGCTGCAGTT
CAAATGCACATGATGTCGCGGTTAAGTCGAGGTACTTTTCAAGAAGGTGTGAGCATGAGTGGAACTGTGT
TAGCGTATTGGAACTACAATGTCGACCAAGCGAGGGTTGCAAGACGGCAAGCTGACGTGTTGGGTATTCC
AGCAGCATACAAACTTTCCACGAAAAAGTTGGTGGACGCTCTTCGCCGGGTGGATGCCGTAGAGTTAGGC
AAAAGCATCGATCAGCTCAAATATTTCTTCGTCCATCCAACCGCTCTGTATCAACCAGTCCCGGAACGGC
ATTCGACAAATGAATCTTTTCTGGACGAAGAACCCCGTGCACTCTGGGCTGCGGGGAAATATCAGCAAAC
CCCGTGGTTTACCGGGACGGTACCAAACGATGGCGCTGCCGATTCTCTCGGAATTGTCACCAATGTTACG
CTTCTGAACCAGCTGAACGAAAAGTCAAGAGCTTTTATTCCTCGTCTGGGAGGAGGAGCTGATGTGAATG
CTATGGCCACCCAGATGTTACTGTGGCGTGACTGGCACCACCTGATGGGGCTTTACGACCCAGGGAAGAG
TCGTCGCGTGACACCGAGAGGTCAGGTTGTCAAGTCGAAAGATGCGGCACTACGGGTGCTTCGATATCTG
CTTGCCGATGCCGGTCGCGTGCCTGCCTGCCTGCCTGCAAATACAAACAACTTCAACAACCAACGAGGAG
AGGAGTGCTCCCCCGATCCAGTCGTTGCCAAAGCAAATCTCAACCTCGGCCTCGTGATGGCCTTTAGCTC
GAAAAGGGTTGATTTTCAGCCCTTCCGGAGTGGGGGCCGCGTCGCGTCCGGACATAGCGGTCCACTACCA
AGGTCTTTGCAGAGAGGTCTCCTCACTTCTTGGAAGTAG
>Cqui.Est41
ATGTACCCGTTCAACACCTTGCTGGGCGCCGAGGATGGGCTGTTCCTGAACGTCTACACGACGAAGCTAC
CTAGTGAGTGCGGCCTCCAAAACCACCTCCTCCCAGTTATGGTGTACCTCCACGGCGGAGCGTGGCAGGA
CGGATCCGGAACGGCGTTCCTGTACAATCCGCTGACCCTGCTGGAGCAGGACGTGCTCGTCGTAACGGTC
AACTATCGGGTCGGCCCGCTGGGATTCCTCTGCCTTCCGGAAGCGGGAATCTACGGTAACATGGGCCTCA
AAGATCAACGGATGGCTTTTCGGTGGGTTCACCAGAACATTGCCCACTTTGGCGGGGATCCCGGGAACGT
AACGATCTTTGGCGAAAGCGCCGGAAGTAACGCGGCTCAGATTCATTACCAGTCGGCAGAATCCAGACAG
TACTTCCACCGAGTGATTGGGCAGAGCATCAGTGGGTTCACCCATCCGTTCTTCCAGAACGATCCAACGG
AAAAGGCGAAAAAGCTGGCGCGGCTGCTGGGCTGCAAGGGAAGTTTGCCCCAGGATTATTACGGTAAGTA
A
>Cqui.Est50
CACGGAGGTGGATTCTACAGCGGAAGCGCTTCCCAGCATCCGCCGGAGTATCTGCTGGAGAAGGACGTGG
TCTTGGTGGTACCTCAGTACAGACTGGCTGCCCTCGGGTTTCTTTCAACTAAAACGGAGAACATACCCGG
CAACGCCGCGATCCAGGACGTTCTGTTGGCATTCCAGTGGGTTAAGAAGTACATCGCACACTTTGGAGGT
GATCCCGACCAGGTGACCGCTTTTGGACAGTCCGCCGGAGCCGGGATCATCTCGGCGTTGACGTTCAGTC
CGGCAGCGGACGAGTCCCTGTTCGGTAAGGTGATCCTGAACTCGGGTGCAGGGTTGGCGAGCAGCTGGTC
GGTGGACTACAACCCGGAGCGTAACGCTAGGGATATCGCACGACGCGCTGGATGTGACCCGAAGGCGCCC
CTTGCGGAGGTTGAGAAATTCCTGCTCGAGCTGGACACGTACACGCTGTTGAAGTCGTTCTCGCAGCATA
TGGTAAGATGA
>Cqui.Est27
ATGAAGCACTACAGCCCGGAGCAGCTCTCCGGAAACCTCGAGGATTGCATCAACCTGTGCGTCTACACGA
AGGATACCACAGCCAAGAAGCCAGTGATCGTGTACATCCACGGTGGAATGTTCTACGACGGTGCCAAGGA
CGTAGTCCTTGTCGTACCCCAGTATCGACTGGGACCGCTAGGATTCCTCTCAACCAAAACCAAGACCATC
CCAGGTAACGCCGGCATCCACGACGTGATCATGGCCTTCGAGTGGGTTCAAAAGTACATTGAGCACTTTG
GCGGAGATCCCAACCAGGTGACCGCCATGACCCAGTCCTCCGGAGCTTCCATGGTCAGCTCGATGCTGTA
CAGTCCGGCGATAGATACGGAAAAGTTGTTCCACAAGCTGATTCTTCAGTCGGGATGCTGCTTTAGCTCC
TGGACCTACGATCCGCATCCGGATGAGAACGCACGGGATATGGCGGAACTTGCCGGTTGCAGTCCGAAGG
CTTCGATGGAGGAAGTGGAACGGTTTCTGCTGGAATTGGACGTTCGGGAGTTGATGAGGGCGTTCTCGAA
GCATTACGTAAGTGTTAGAATTCAGTAA
>Cqui.Est43
ATGACTCTCAAGTGGGCTAAGCTACAGCTGGTCGTAGTGCTGTGGTACGCCTGGCACCAGCTTAAGCAGA
TCCTGCTCCGATTTTGGCCCTTTCTCGAGCGCCCCATAGTGGAAGTACGCCAGGGCGGAGTTCAGGGCGT
AACGGCCAGGCTGCCCAACGGCGAGCGTTATCACTACTTCAAGTGCATTCCGTACTGCAAAGCTCCGGTC
GGGGAGTTGAGGTTCCGGTCACCGGTTCCACTGGAGGGGTTTGAGCAGCCCGTCTTGGACTGTAGTTACG
AAAGGCCTGACTTTGTTCAGATACAGGGACCTCACGACCTGCACGTAGTCGGGGTTGAGTCGTCACTTCA
TCTGAGCGTCTTCACGCCGGGATTGCCGCCGGAAGGTGCTTCGAAGTATCCCGTGATTGTGTATATCCCG
GGTGGAGGACTACGGGCGTGCACCAACAGTACGTTCATCTACGATCCGGCTCACATCGTTCAGCAGGGAG
TCGTCGTGGTCACTGTGGCGTACCGTGTTGGACCGTTGGGATTCCTGTGTCTACCGGATGCTGGTATTAG
TGGAAACGCTGGACTCAAAGATCAACGGCTTGCGCTGAAGTGGGTTCATGAGAACATCTCCAAGTTCAGG
GGAGACACCGAGAACGTGACCTTGATGGGTCAAAGTGCCGGCGCCTGGTCAGCTTATCTGCACTATCTGT
CTCCAAATTCCAGGTACTGA
>Cqui.Est45
ATGAGTGTCACACCAAAGTGGCTCCAACTCCAACTGGTTTTATCTGTCTGGTACATAATACACCAGCTCA
AACAGATCCTGCTCCGATTTTGGCCCTTTCTCGAGCGCCCAATTGTGAAAGTGAGTCAGGGAAGAGTTCG
GGGCGTAACGGCAAAGCTGCCCAATGGCGAGCGATATCACTACTTCAAGAGCATTCCGTACAGCAGACCT
CCGGTCGGAGAGTTGAGATTCCGGCCACCGGTTCCGTTGGAGCGTTTCGAGCAGCCCGTTCTCAACTGCA
GCTACGAACGACCTGATTTTATTCACTATCAAGCTCCGCTGGACAAGTTTATCTTTGGAACGGAGTCGTC
CCTTCATTTGAGCGTCTTCACACCAGGCTTGCCGTCGGAAGGTGCCTCCAGATATCCGGTTATTGTGTTT
CTTCCGAGTGGAGGTTTCCGAGCGTGTACCAACAGTACCTTTATCTTCGATCCGGAACCCATAGTTCTGG
AGGGAGTGGTCGTGGTCACTGTCGGTTACCGTGTTGGCCCGTTGGGATTCCTCTGTCTACCGGATGCTGG
TATCAGCGGGAACGCTGGACTTAAAGATCAACGGCTTGCGCTGAAGTGGGTTCATGAGAACATTTGCCAG
TTCGGGGGCGATGCCGGGAACGTAACCTTGATGGGCTTAAGTGCTGGCGCGTGGTCTGCGTATCTACACT
ATCTGGCTCCAAATTCAAGGTACTGA
>Cqui.Est46
ATGGAAGGTGGTTCCAGATGTCCCGTCATTGTGATGCTTCCGAGTGGGGGTGCGTTCAGCTTCGATCCGG
TACGCATCGTCCAGCAGGGAGTCGTCGTGGTCACTGTCGGGTATCGTGTTGGCCCGTTGGGATTCCTCTG
TCTACCGGATGCTGGTATCAGCGGGAACGCTGGACTCAAAGATCAACGGCTTGCGCTGAAGTGGGTGCAT
GTGAACATTGGCCAGTTTGGGGGAGATGCAAAGAATGTGACATTAATGGGGCTGAGTGCCGGAGCGTGGT
CAGCTTATCTGCACAATCTGGCTCCGAATTCCAGGTACTGA
>Cqui.Est53
ATGTACTTTGAGCCGGGAGCTGCGGAGAATGCGTCGGAGGACTGTTTGTTCTTGAATGTTCAGACTCCTT
GCATTGAGACGGGTAAAGGATTGCCGGTCATGGTTTGGATCCATGGAGGGGGATTTAACATGGGAAGTGG
GAATAGCGTAGCTTACTGTCCGGAGTATTTGGTTCAAGAAGGGGTCGTGGTGGTTACGTTCAACTATCGG
CTGGGACCACTGGGATTCATGTACTTCCCAGCGGCGGGGATTCACGGCAACATGGGACTCAAGGATCAAC
GATGTGTTTTACGATGGGTGCAGGAGAACATCCGAAACTTTGGAGGAGATCCGAGCAATGTTACGCTATT
TGGGGAAAGTGCCGGAGGTGCGTCGGTGCACTTGAACTACCTGGCCGATAGCTCAAGACAGTACTTCCAC
AAGGCGATTTGTATGTCCGGTGTTTCGTACAATCCGTGGGTTCTACAAGCTGACGGCGAAGGGAAAGCAC
GACGATTGGCGGCTTTGTTTGGAGCGGAATCCAGTGATGATCAGGATGTGCTCAGTAAGTTTGGTTGTTG
GAAGTCATGGTGA
>Cqui.Est58
ATGGAAGATTCGTTACTTCAGCTATCTGCTGGGAAAATTCGTGGACGGAAAGATACACTTCCGAATGGTG
AATCTTATTACTTTTACAAGGGTATTCCATATGCTCAGCAGCCATTAGGAAATCTCCGGTTCAAACCTCC
AGTACCGTTGGACAAGTTCGAGGAGGATGTACTTGATTGTGGCTATGAGAGAAATTCGTGTCACTCGTTA
ATATGCGTTCCTCCAGTGGTTGCCGTTGGTGAAGATTGCCTGCATGCCAACGTCTACACTCCGTTGAAGC
CGGCTAATGTGGATCAAGGACGGCGACTTCCAGTGATGGTTTGGATTCACGGTGGAGCGTTCAACGCCGG
ATCGGGTGACTCTTCGTGGTATTGTCCAAGGTTTCTAGTTCAGGAAGGCGTCGTAGTGGTGACCTTTAAC
TATCGGATCGGTCCACTTGGTTTCCTGTGTCTCCCTTCGAAGGGCATTCATGGAAATATGGGACTGAAGG
ATCAGCGACTCTTGTTGAAATGGGTCCATGACAATATCGCCCAGTTTGGAGGAGATTCTAGGAATGTAAC
GCTCTTTGGAGAAAGCGCGGGTGGAGCATCAGTGCATTTGCATTATCTGACGGAGAGTTCCAGACAGTAC
TTCCATCGAGCCATCTGCCAATCCGGAACCGCATTCAACGTTTGGATTGAACAGCAGGAACGGGACACCA
AGACTCGGATGTTGGCTCAACTTCTTGGTTGTATAGGAACCAGTGATGAAGAGATTTATGGTGGGCGCAT
TTTAGCTAGTATTTATTTGTTTACTAACAAACAATTGTTTTACAGAAACATTGATGAACGCCTCGGCACT
TGA
>Cqui.Est36
ATGACGGAGAGGGCACCTGTTGTACAGATCAAACCTGGTAGAATCTCTGGTACAAAACGAACACTTCCGA
ATGGAAACAGCTGGTACTGCTACAAAGGTATTCCGTACGCTGAACCACCGGTGGGTAGTTTAAGGTTCAA
ACCTCCCGTGCCTTTGGAGAACTTCAGAGGTCAACTGCTGGACTGTAGCAGTGAGCGGAATGTAAGTCTG
AGCAACAGCTACATCCCGCCTGACTCGGTGGGATCTGAGGACTGCTTGTTCTTGAACGTGTACACTCCGG
GATCGATCACTGCCAAGCTACCGGTGATGGTTTGGATCCATGGAGGTGCCTTCTGTAGTGGCAGTGGAGA
TTCGTCGATCTACAACCCGGAATACCTGGTTCAGGAAGGAGTGGTCGTCGTGACGATCAACTATCGGTTG
GGACCGTTGGGATTCCTATACCTACCCGCCGTTGATATCTATGGTAACATGGGATTGAAGGATCAACGGC
TTGCACTGAAATGGGTTCGAGACAACATCACTAGCTTTGGAGGCGATCGTGACAACGTGACTTTGTTTGG
CGAGAGTGCAGGTGGTGTCAGTGTGCACTTGCACTGTCTCAGCGATGATCCAGTTAAGCACTTCCACAAA
GCCATCTGCCAGTCAGGGGTGGCAACGAGTTCGCTGGTGTTCCAGAAAGACCCGGAGGTCAAAGCACGGA
GATTAGCTCAATTTATTGGCTGTCGAGGCAATACGGATCAGGAAATCTTGGATTTCCTTCACTACATATC
TGCTGAAGATATTGCCTTGAAGCAAAAGGGAGCCCTTACGGAATATGAGCAAACTCTAGATTCCCTCTAT
CCTTTCAAACCGGTCATTGAACCTGCAAACTCTGAAGATCCATTCATAACCGAGCAAATTCTAAATCGTT
TGAAGACTCCAGGCAGCCTATCGATCCCGATGATCATCGGTGTCAACAGTGAGGAAGCGGGATATAAAGC
TAGTTCACTACTGAACAACTTGGAACGCTACAAAAAGGAACCTGGGAGGTTCATGCCAGAATCGCTGGAT
GTTCCGGAAGACTTTGTGGCATCTACCGCTGGAAAGATACTAAAGTTCTACTGCGCAGCTTCGGAACCAT
CAGAAGAAAAGACGCACCAGTTGACCAGGATATTTTCGGATAATTTCTACGTGATGCCTGCCTTAGTGGC
GTTGGATAGCCATAAGCAATACCATCCAGAGTAA
>Cqui.Est61
ATGTCCGAGGACTGCCTCCACCTGAACGTGTTCACGCCCAGTTTGCCTTCTAAACCACCTAGCGAAACCC
CCCAGCTTCCGGTTATGGTGTGGTTCCATGGCGGTGGCTTCGTCACCGGAAGTGCCCAATCGTCAATGTA
TGGCGCCAATCATCTGGTCCAGGAGGGCGTGGTGATCGTTACGGTCAACTACCGATTGGGGCCGCTGGGA
TTTCTGTGTCTTCCTGACGTTGGAATTCATGGGAACATGGGCCTCAAGGATCAACGGATGAGTTTGGCGT
GGGTTAGGGAAAATATTAAGGGATTTGGGGGTAATCCGGATAACGTTACGATTTTTGGGCAAAGCGCTGG
TGGATCTTCGGTACATTTGCACTATTTATCGGAGAATTCAAGGTATTGTGGATTCAAGTTGTCTGATGTA
CGTTAA
>Cqui.Est2
ATGAGTGCGTCCAATCGCATCAATATCAAGGTCCACCAGGGAACAGTGTCCGGGGTGAAGGAGAAGCTCC
CGAACGGGAGTCCGTCGTACGCGTTCCGAGGGATTCCGTACGCGAAGCCTCCGATCGGTGAGTTGCGCTA
TCGGGCGCCACAACCGTTGGATAAGTTCTCGGGCCCCGTACTGGACTGTAGTGCCGAACGGGACGAGATT
GAAGGTTCCGAAGATTGTCTGTTTTTGAACGTGTACACATCTCAGGTGGCTGGTGATGGAGCACCGTTGC
CGGTTATGGTGTTTATTCATGGTGGAGCTTGGCTTTTTGGCAGCGGTAACAACGACTGCAGCATTCACGA
GTGGGTAATGCAACGAGACCCAGAGCTAAAGGCGCGAACCCTAGCCAAACTGGCAGGTTGCAAGGGAACC
AGCGATGAAGACGTCTACGAAACCCTAATGACGGCCTCGACCGCAGACATTGCGGGTCACGCGGTAGGTG
TGCTAACGGCGGATGAACGCAGACGCGGACTTCCGATGCCGTTCAAACCGGTGCTCGAAAGTGCCTCGGC
TACCGATGCCATCGTGACGAAACTTCCAACCGAAGTCATGAAGACGCCCAACAGCATCGAAGGTATCCCA
GTTATGATGGGGGTGAACAACGGCGAAGGCATCATCATGCTCCTGGACGCCGTCAAAAAGCTAGACCTAT
ACGACAACGATATGGCGAGACTGATTCCGCGCTCGGTGAACGTCAACCCAGCGACCAAAGCCAGCAATGA
TCTGGGCGAGGAAATCAAGAAATTTTACTTTGGCGATAAGCCAGTTTGCAAGGAGACACTTCCCCAGCTA
GCGGATTTGATGAGCGATTATCACTTTGCGATTTTTGCCAACACGTGCCATCAATCGCCGCTGTACTATT
ACAATTTTAGCTTCGACGGCGAGCTTAACATGTACAAGAAGCTGCTCAATCTGAAGGTTCCTGGAGCGTG
TCACGCGGATGAGCTGTCCTATCAGTTCCTAAAAATCAAAATGGCTCCCCTGCCAGTCAACCCCGACTCG
CCGGAGGCCCGCGTCCGCTACTACATGTGCCGACTGTGGACCAACTTTGCCAAGTACGGCAACCCGACGC
CAGCGGACGACGCGACGCTCCCATTCCGCTGGGAACCGGTAGCGCACATCGATCCCAAATCCAAGGACGA
GTTCCAGCTCAACTGTTTGAACATTGACGCCGAACCGAAGATGGTTCGGAATCCGGACAAGGCTCGGATC
GATTTCTGGAGAGCCGTTTACAGACGGTTCAACGATGATATTCTTAAGGTTAAGTTGTAA
>Cqui.Est14
ATGATGTTCATGCTGGTTGGCAGCTCGCTTCTAATCCTAGCAGTTTCGGTGGATTCCCGCTGCGTTGTAA
CATTCTCGGAAAGAAGTTCCGGCATTGGCGTCCAGATCACCACCTTTAACAATGTCCGATACTGTGAATA
TCGCGGAGTTCGGTACGCGACAGCTGCCCGATTTGAGGACCCTGTCCTGCACAATCCGAACGGTCAAGAA
CAGTACAAACGGGAAGGCAGTAGTTGTCCACAGATGAACGAGTTTTACCACCAGCAAACGACTTCGGGAG
ATGAAGATTGTCTGTTTATGAACGTTTTTGTCCCACAGTTTGATCGCAAGAAGGCTGGTTTTGGTGGTTT
TCCAGTGCTGGTGTTCATTCACGGTGGAAGTTTCCAGATTGGATCAGCTAGTTTTGAATTCGATAGAGCG
GATCTGCTTATCGAGAAACAAATAATCGTAATAAGCATCAACTATCGGCTTGACGTTCTTGGGTTCTTGC
ACTATCCACTGTTTAATATTACGGGAAATTACGGATTGAAAGATCAGCAAGCTGCCCTGAAATGGATTAA
CCGATATATCAAGTTCTTTGGCGGTGACCCCAACAAAGTAACACTTATGGGTCAAAGTGCCGGTGCTGCA
TCGGTCAGCTATCATCTGTATTCCGATCGTTCACGAGGATTATTTCAACAAGCAGCCCTTCTCAGTGGGT
CGTTTCTAGCTGATTGGGCCTACACGTACCGCCCAGAGCACTTTGCCGAGGAGTACTTTAAACACTTTGG
CTTCAATTCTAGGCAGCAGCTCCTCGACCGCAACGCAAGTGATTTCATTGAGCTGAATTATTGGCAGGGT
GCTTATTTTTTCAATCGTTACAACACTTGGCCCCTTCCAACCGCGGAGTCAGACGACGATCCAAGTCCAT
TTCTTACGGCATCACCCCAGGAATTGATAATCCGGAAGCAAGCTTTAGACGTTCCTCTGCTAGTCGGTAT
AACGATCCACGAATTTGAACTTGTTCGGTTTCCACTTCACACAGACCATGACCGTTTAAACATACCCAAC
AGATGGAACAATAACGTTTGGAGTCAGCTGAGAAAGTTCACAGAAGTTAACGTGGAACAATTCGTAGAGA
AAGGTTGGGTTTCAAACCGAACGGACTTTATCTTGAAACTTTCAAATAGCATGAACGCAATCTTCCCAGT
GGAACACACCTGGGACCAAATGATCGCGAGGGGCCACTCTGCTCCGATATTTGCATTTCGGTTTGACTTT
GATGGCAAATTTGGACGGTACAAGAACGATCGCTTGGGCCAACATTATGGAGCAATTCATGGCGATGATT
TGGGCTACATTTTCACTCCGTACTGCGTGGAAGAGGCATTGGCGAGCAGGGCTGATTTTCAGAAAGAGTG
GGCTGTTCATGACAGGATGACTGAGATGGTGGCAAACTTTGTCAAACATGGGTAA
>Cqui.Est68
ACCCAACTGGGCAGCATTTGTCCTCAAATGAATGACTTCAACTACCCAACTGCTGTTATTGGCAATAAAG
ATTGCTTGTTTTTGAACGTTTTCACTCCAGAAATCTTGAACGGACAGTTGTTCCCAGTCCTCGTGTTCAT
CCACGAAGGAAGCTTCACCATTGGATCCGCTACCTTTGGAGGAGTCGAATTGCTGATGGAGAGTAAAATC
ATCGTCGTAACCATGGACTACCGCCTTGACGTGCTGGGATTCCTGCGCTACCCAAAACTCAACATCAGTG
GAAATTACGGCCTATAA
>Cqui.Est15
ATGCTGATAACATCAGTTCTACTGATTGCACTTCAGTCTACGATTGTTCTGAGTAGTTCCTTATCGCGAT
GCAGCGTTCAATTCTCGGAAGGCAGCAGCAGCGGAGTTGGCGTTCTAAACACCACGTTCAACAATGTGCC
CTACTGTGAATATCTGGGAGTGCGATACGGAGAAGCTGGACGATTCCAGGATTCCTCTGTGTACACTCCG
AAGGGATTGGAGAACTACACCAAGTATCGAAGCGTTTGTGCCCAGCTGGACGATATGAACCGCCCTATTT
TGGTAATCGGTGAAGAGGACTGCTTTTTCGTGAACATTTTTTCTCCAGAGATCAAGTTCAGGGAAGATGG
AACACGGAAACTTCTACCGGTGTTGGTGTTTATTCACGGAGGTGGATTCACGATCGGCTCCGCCTCATTT
GACGTCGCGGGGGTTGATTTGCTCATGGAACAGGAAATCGTCGTAGTCAGCATCAACTACCGTTTGGACG
TTCTGGGCTTTCTTCACTACCCAAAACTAAACATAACCGGCAACTACGGCTTGAAAGACCAACAAACTGC
GCTTCGCTGGATCAACCGGTACATCGAGTCCTTCGGCGGTGATCCGTCCAAGCTCACGCTGATGGGACAA
AGTGCCGGTGCCGCATCCGTCAACTACCACATGTACTCGGACCAGTCCCGAGGACTCTTCCAGCAAGCTG
CCCTTCTCAGCGGTTCGTTCCTCGCCCCATGGGCGTTCTCCCACGACCCCGAACCACGCGTCGAAAAATA
CTTCGAATACCTCGGCTTGACAGAACCCACCCGCGAAGACCTCCTCAATCGCGACTTCCAACAGTTCTTC
TTCCTCAACGATACCAGCCGTTGCAGCTCCGATCCAAATCCCTTCATGACGTTGACGCCCTACGAGATGC
TCGTCCGGAAGCCGATCCTGGACGTGCCTCTGCTTGTGGGACACACGCTGACCGAGTTTGAACTGCACCT
GGGTTACGTCAAGTTCTACTACTCTGACTTTGCGAGCTATCCGAATGGGAAGAACGAAACGCTCACGGTC
ATGGATAGGTCGGAGTTCTTTCAGAAGTTGGGAAACATAGCGGACATGGTGTTTCCAGTTGAGTACTTTT
TGGAGAAGGTTATTGATCGTGGGCAAACGGCGCCAATTTTTGTGTATCGATTTGATTTCGATGGAAAGTT
TGGAATGTACAAGCACGACATCTATGGAGCGATTCATGGGGATGACCTGGGCTACATCTTCACGCCGTAC
AATGCGAGGGAGGCTTTGAAGAGGAGGGATGACTTCAAGGAGGAGTGGAAGATCCACCGCGAAATGGTTG
AGCTGGTCTCAAATTTTGTTAAAAATGGGTAA
>Cqui.Est24
ATGGGCACTGAGGATTGTCTTGTGATGGACATCATTACGCCGTTTGTACCAGGACCATCGAAGCCAACCA
AACTCCCGGTTTTAGTGTACATCCACGGTGGATCCTTCGTGAACGGGTATTCCGGACTGGGTCTCTGGAA
GGGTGCCGATCTTCTAATCGATAAAAATGTCATCGTAGTCAGTATCAACTACCGCCTTAAAGTTCTAGGA
TTCCTTCGCCATCCTGAGTTCAACATCACCGGCAACTTCGGTCTGAAAGACCAACGAGCTGCTCTGCAGT
GGATCCAGAAGTACATACACCTCTTCGGCGGCGATCCCGCTCGGGTAACACTCATGGGACACAGCGCCGG
AGGCGCCTCGGTGATCTACCATCTGTACGCCGAGACTTCTAAGGGACTGTTCCAGCAGGTGATTTCGCTC
GGCGGGACTATGATTGCCCCGTGGGCGCTGAACTACAAACCGCAAGGGATCACCGCGGAGTTGCTGCGGA
GATTGAACGTGACTTCACTTGACGAATTGCAAGCGATTGATTACAAAAAGTTGTTCTTCGACGATCGGTT
CGATTTCAGCTGGTACTTCACCATGATCCATGACGGATTCGTTCCAACTCTGGAAGATCCTAACGATCCG
GAAGCTTTCATCACAGTTTCACCTCATACGCAGATTCTGGACAAACCAGCCAGCGATGTTCCGGTAATAG
TAGGTCAAACCGCTACCGAGTACAGGTTGATGCTGAAGTACCTGGAGTTCTTCATAATGGGTAGCTACTT
CCCGCACAAATCCTGGCAGCCAATCTACTACGACATTGCCAAGTTAGTGCAGAGCAAGATCAACGCTAGT
GACAAGCCCGATATCATCGTACAATTGGCCAACCTGGCCAGTGGATATTACCCGGTTAAACGAACGATCC
AGCATCTGGTGAGTCAGAACTCAACTCCCGTGTACTACTTCCAGTTTGAGTATGAGGGACGCTTTGGATA
CCTGAAAAGGGATCAGAATCAAACCAACCAGCATGGAGCGGCTCACGGCGATGAGTTGGGGTACATCTTT
TCACCACTTGTTGAGGATGAAGCAGTTGCTGATCGGGAGAGATTCCGGACTGAGTGGAGTGTCCACGAGG
AAACTGTTCAGTTGGTGTCGGATTTCGTGAAAATTGGGTAA
>Cqui.Est16
ATGTCCACGTTGCTGGCGCTACTTGTGGCAATCTTGTCCACCGGAGCCGCCACCGAACCCTGCGTGGCCA
AATTCAGCCCCAGCAGCTTCGGAGTGGGGCTGGTGAACGCGACGTTCACCAACGTTTCGTTCTGTTCCTT
TTTGGGAGTCCGGTACGCCGAGCCACCGACGGGATCGCGCAGGTTTAGGAACTCGGTGCTGTACGATCCG
AAAGGGCCACAGAACTACACCACAACTGGAAGCATCTGTCCTCAGGAGGACAACATCTGGAACGTCTCGG
CGATCATCGGGGATGAAGATTGCCTGTTCATGAACATCTACTCACCGTTGTCCAAGTACCCGGTGTTGGT
ATTCGTTCACGGTGGATCTTTCATCGTGGGATCAGCTCAGGTGAACATGAACTCCGGAGTGGATCTGCTG
ATCGACAGTGGAGTCCTGGTGGTGAGTATCAACTATCGCTTGGGCGTGCTAGGATTCCTGCGCTATCCGG
AGTTCAACATTACGGGGAACTTTGGCTTGAAAGATCAACGAACGGCGCTTCGCTGGATCCAGAAGTATAT
CAAGTACTTTGGAGGTGATCCACAACGGGTGACCTTGATGGGTCATAGTGCTGGAGGTGGATCCGTCACG
TTTCATTTGTACGCCGATAGCTCGCGAGGACTGTTCCAGCAGGTATTCCCCCTCGGTGGATCTATGCTAG
CTCCGTGGGCACTGCACTACGATCATCGAGAAGACTTTTTCGCGAGAACTGACGAGGATTACGTCGTGTA
CTGCACGATGGCGTACCAAGGAAATCTGCCAACTTTGGAGGACCCAGATGATCCGGATGCGTTCATAACA
GTCTCACCCACCGAGCAAGTTCTGAGCTACAACAGCAACAGTGACATTCCGGTTCTGATGGAACAAACCG
CTACCGAGTTCGAACTTCTTCTTTACTATGCCAACTTCTTCTTTATGGGAAGTAACTTCCCCCACGAATC
CTCCATCAAGCGATTTGTAGCGTTCAAGGCATTCCTAAGCAAGGATCCGGACTTTTACCGGAAGCTCGCC
AACATCGCCAACCTGTACTATCCGATGAAGCGACTGTTACGACACCTCTCGGAGCACAATCAAGCTCCAA
TCTACTACGCACAGTTTGAGTTTGACGGAAAATTCGGATACTTCAAGCATGACTTCTACAAGACCCGCAT
CAACGGGTCAAAGTACGGTGCGGTTCATGGCGACGAGCTGGGTTACATCTTTTCGCCGCACGAACTTCGG
GAAGCGCTGGACGGGAGGGACGATTTTCGTCAGGAGTGGAAGGTTCACGAGGGGACCGTCGAGCTGGTGG
CGAACTTTGTGAAATATGGGTAA
>Cqui.Est47
ATGAATGTGTACAGTCCAGTTGTGAGGGGTAGCAGTTCAGCGAGTAGGAAGTATCCAGTGATGGTTTACA
TCCATGGAGGAAGTTACGCCATTTGGTCACCACAGACGGACATGTTTGGAGTGGATCTGTTGATCGAGAG
TGAGGTGCTGATCGTGTCGTTCAACTATCGATTGTTTGTGCTGGGATTCTTACGACATCCAGAGTTCAAC
GTAACTGGCAATTATGGCTTGAAGGATCAACTAGCAGCTCTACAGTGGGTTCAACGGTACATCGAGGCAT
TCGGAGGTGATCCCAACAATGTAACCATAATGGGTCAAAGTGTAGGTGCTCACTCAGTGACCTACCATCT
GTACCTGGAGCCGTTCCGAGGGCTATTCCACCGAGTAATTGCCATGTCCGGATCTCTGCTAGCGCCATCG
GCCATGATCTACCAACCAGAAGACTACAACCATCAATACCTGGAATCGCTCCACATCCACACGCAAGATC
AGCTGATGCACGTCCCCTTCAAAGATCTCTTCCAGTTCGACAACAAAAAGCGAAGATTCATCTTCTCCAG
CATCGCACTACCAATCTTCTTGCCCACCGTTGAAAGCGCATCCGATCCGGATGCCCTTCTCACGCAACCC
GCCCACGAACTAATACTCAACGAACCGGTCAACCAAGTTCCGCTGATGATCGGAATGACCTCCTCGGAGT
TCCTTCCCTACTTCACCACCGCACGCAGCTTCTCGATCGAGGGCAACTTCCCAAACCGTGGAAACTCGTC
CTACTTGGACGTGATCAAGCGGTTGATCTGGAAGGCCAACATTCTAGTGTACAAAGTTGATCCTGAAGGG
ACAGGCCAACACTTTTTCGGGAAGTTGTCCGACCTGTCCAACATGTACTTTCCCGTGAAGAGGCTTCTTA
AGCAGACCAGCGAAAACGGTTCGTACGGAGCACCGATCTACTACTATCAATTTGAGTTTGATGGTCAGTT
TGGAAAGTACAAGAATTCGTACTACAGAGAGTTCATCGATTTCAGTATTGCTGGTGCGATGCACGGTGAT
GATCTGGGCTATCTCTTTTCACCATACGTCGTGAAAGAGGCCTTGGCTAATCGCACTAAATTTGAGACCG
AATGGAAAGTGACCGAAAGGAACGTAGAGCAGATCACCAACTTTATCAAGTTTGGGTTCGTATTCTACCA
CCCCTTCAAAATCTATACTGAAAATCGTTTTTTCCAGAAATCCAACTCCAAATTTCACCGACAACATCGA
AGTCATCTGGCCACCGTACAACTCCGGTGA
>Cqui.Est56
ATGGACGTGCTGACGAAGGAGATTACCGGATCGGAGGATGGGCTGTACTTGAACGTGTATACGACGAAGA
TTCCCCGGAAGAACGATCCACCGGTGAAGCTTCCGGTGATGGTGTTTCTTCACGGCGGGGGGTTGGTCGG
GGGTCACGCGGACAGTTCGATGTATTTGCCGAACTATTTGCTGCAGGAGGATGTGGTGGTTGTGACCGTC
AACTACAGGTTGGGAGTGCTGGGCTTTCTGTGTCTACCGGAGGCAGGTGTTGACGGGAATGCCGGACTCA
AAGATCAGCGCATGGCCCTCCAGTGGGTCCACCAGAACATTGCCCAGTTCGGCGGAGACCCCGGCAACGT
GACCTTCTTCGGCGCCAGCTCCGGTGCGATCGCGGTAAACTTCCACGCCCTGTCGAAGGAGTCCAAGAAG
TACTTCCACAAGGCAATCATGCAGGCGGGCTCGATCTACATCGAGTACGGCCACCAGGATCAACCGGAGG
AAAAAGCTCGCAATCTGGCGCAGCTGCTGGGCTACACGCCGGAAAGCGATGCCGAGGTGTACCAGATATT
GAAGAACGCACCGGCGAAGAAGTTGTTCGAGCTGCAGTCCAAGGTGCTCACCAAGCGGGAGCAGAAGGTC
GAGAAGCTGTTCCAGATTCCGTTCCTTCCGGTTATCGAGCGAACTCAGTCGCTGGACGCTATCATTACGC
GACATCCAACGGAGATCATGATGGAACCGGACAGCATGGACATCCCGATCATTCTGGGGTATTGCGAGCA
CGACGGGATGATGGTGCTGATTGATGCTCTGAAGAATCTGAACGATTACAACCGCGAGCCGGAGCGCTTC
ATCCCTCGAACCTTGGACATCGACTACTTCACTCCGGCGGCGCATCAACTCGGTGAACAGATCAAGAAGT
TCTACTTTGAAGACAAAGCCGTGTCCCGTGACACCTTACTCCAGCTGGTGGACTGCTTCACGGACAAGTA
CCTACTAGCATACCGGATCACCTCGGAGCTGTGGGCCAAGTACCAGCGCAAGACCCGCATGTTTGGCTAT
CGATTCGCGTTCGACGGACTTCTGAACAAAGGCAAAGCCATAACCTCGTGCACCTCGATGAAGGGAGCGG
CCCACATCGACGAGGTGTACTACATCTTCAGCTCGCCGATTCTGAAGACGGAGGTCCCGAAGACCAACAA
GGCGTACCGGATGCGCCAGACCATGGTCCGGATGTGGACCAACTTTGCCAAGTGCTCGGATCCGACGCCC
GACGGAGAGGACTCTCTGCCGTTCAAGTGGGAGCCCGTGGAGAACATGCCGCTGGACAGTGATGAGCTCA
AGCAGAACATACTGAACATTTCGGACGAGATTCAGATGATGGAGATGCCCGAGAGGAAGAGGATGGACTT
TTGGGTAGAGATCTACCGGAAGTTCAACGGACACGTTTCCAACTCCCGGATTCCGACCTGCGCCAAGGGC
GTTGAGCAGAACAATAATGTGTGA
>Cqui.Est64
ATGTTTAGCAGTTGGTTTACCGAGGGCTCTGAAGATGGACTGTTCTTAAGTGTTTACACTCCCGGACTTC
CCGTGAATGATTTGGTAAAGTATCCGGTGATGGTGTTTGTCCATGGTGGAGGCTTTCGGACCGGAACTGC
TAGTGAATACTTTTACGATCCCAAATATCTGGTTCAAAGGGGGGTCGTTGTGGTTATCATGTCGTACCGT
TTAGGACCTCTAGGTTTTCTAAGCATGCCGAGTGTTGGCATAAGCGGCAATGCGGGTCTGAAGGATCAAC
GTCTTGCTCTTGAATGGGTTCAGGAAAATATACATCAATTTGGTGGAGATGCACAAAATGTTACCTTTTT
TGGCCAAAGTGCAGGCAGCATGTCTGTGTATTTGCACTATTTATCACCAAAGTCCAGGTAA
