# Supplementary material for: Molecular evolution of juvenile hormone esterase-like proteins in a socially exchanged fluid
Source: Sci Rep. 2018 Dec 13;8:17830. doi: 10.1038/s41598-018-36048-1 (PMC6293014; doi:10.1038/s41598-018-36048-1)
Supplement: Supplementary file 2 — Supplementary File 1 [file 41598_2018_36048_MOESM2_ESM.zip › our-gene-annotations/having-genomic-sequences-as-refrences/Cqui.Ests-Prot.faa]

>Cqui.Est31
MLEFIFTVARLVFSVSTYFIKGNLLKLWPPKDRPVVTVHQGKLRGISDTLPNGRRYHYFKGVPYAQHPVG
PLRFRPPVPLERFDTPTVDDCIQQDLFTHRVVGSEKGLYMNIYTPEFNGEKFPVMVYIHGGGFLAGTGSS
VFYNPIHLVQEGVIVVVMNYRLGPLGFLSFPSAGIAGNAGLKDQLLVFKWVNENISQFGGDPGNVTLFGE
SAGSISAYLHYLSPNSRCVNSSVFLE*
>Cqui.Est60
MKRLPVMIYVHGGAFQEGAGDSFVYNPLPLLEEGVVVVTLNYRLGPLGFLCLPEAGIYGNMGLKDQRMAF
RWVQQNISNFGGDPNNVTVFGASAGSTSVQMHYQSEQSR*
>Cqui.Est57
MFDFIKALTAFFAALVKGLVTTKLLKLFPPAVRPVVRVRQGKLRGVTTTLPDGTTPYHYFKGIPYAKPPV
GELRFRAPVPIDSFYHPIVDCLVDRSACLQPLVGRFTFGKEAGLFLNVYTPRLPNGGEKDGAKLPVMVWI
HGGGFISGSADSFIYDPIYLIQDGVVVVTMNYRLGLFGFLSLPEAGIEGNAGLKDQQLAFKWVKENISNF
GGEPENITIFGESAGSMSAYLHYLSQNSR*
>Cqui.Est65
MILKRLDGFNQNVERLVPQLMGELSPDDKQKIGKEIRRFYFGDKKIDKHALNEMCDLMSDNIFITNTMIN
AEWLAKYQPNVKHYHYRFTYDGRLSFCNQVPGACHSDDIFYLFNSKMLPNLPADSEEYRIRSIMIRLWTN
FAKYGDPTPVRDVHDGLLSFRWKPMGVFESTSKEFNLDCLEIDVNPKMLRNPCVNRIQLWRRYLQTFRKD
YL*
>Cqui.Est44
MFEFIKAVYRLLVGTTKYAYLQRTKKVGHLSDRPTVILSEGKVRGISVNLPNGKQYHSFQGIPYARAPVG
KLRFAPPVPVDKFDPEEVDCARECEPCTQVDLYFRWRIIGVEGQLCLNVYTPTLPSDKNTNPQLPVMVYI
HGGGFESGSGSTFLHDPIHLLQEDVIVVLMNYRLGPLGFLSFPEMGIAGNAGLKDQLLAFKWVKRNIIRF
GGDPSNVTLFGQSAGSWSVYLHYLSPNSRYDGVFDAYCIPFLKCV*
>Cqui.Est33
MWWSTREYLVIILKLALSFVSHGIGNVLIRFWPGFERPVVEVRQGKVRGVTSELPNGRKYHYFKGIPYAK
PPVGELRFRPPVPLENSDKGDFVQPHIVLNWPVVGSEDGLYLNVYTPENAAKYPVMVYIHGASSFIYDPK
HIVQRNVIVVTMFYRLGPLGFLCLPSVGINGNMGLKDQRLALQWVQENIAKFGGDADNVTLFGESAGSWS
TYLHYLSPNSRYIIKLLKLHSIL*
>Cqui.Est63
MWKSIVLIFKVSFSFIWFSIGNFLIRFWPGITRPVVEVRQGKVRGITSTLPGDVKYHYFKGIPYGKPPVG
KLRFQSPVPLERFSQPVLDCSCDRPDLIQPDVVINRIVFGSEEGLYLNVFTPGLPNENDTKYPVMVFIHG
GGYRYGSPTSFLYEPKSLVRRGVVVVSMSYRLGPLGFLSLGNMGLKDQRLALQWVHENIGQFNGDAENVT
LFGQSAGSWSTYLHYLSPKSR*
>Cqui.Est13
MFGLVCSAWFVLSVLAGSTTSHCTVTFPENKKGVGIYNVTFNNVHYCEYLGVRYATSARFRDPVLYKPKN
HEQYNREGSICPQMNELSYADAINGDEDCLFLNIYGPQYDSKKAGFGGFPVLVFIHGGSFQLGSASFEFS
GADLLVEKETIVISVNYRLNVLGFLHYPPYNITGNYGLKDQQAAMMWINQYVKFFGGDPNRVTLMGQSAG
AAAVSYHLYSDRSRGLFQQAALLSGSFLAPWAYTYRPEYFAEQYFKATGITSLQQLYDRNASDLIMLNDW
IGSYYFSRFITWTLPTSEADDDPNPFFTASPQEMSIRKRALDVPLLVGKTLLEYETAMLYHSTPTQRINV
PNRWSQKVWDKLISYIDVNVQQFKEKGLIANQREFTIKASNNFNLNFPLEHSIDQLVAKGHTAPIFLYRF
DFDGKFGMYKNDVIKSQLIDTRYGAVHGDDLGYIFNPYILREALNRKKNYQKEWKVHDRMSEVVANFVKF
GLVNEFLILKQI*
>Cqui.Est30
MFVVLLVSAIALVVSAQSGPIISPPAGQVQGTIESCGLFCEYYSFKGIPYAQPPVGSLRFRNPVPHPGWS
GVRDGSQHGAICPQMDALTMQVVGDEDCLFLNIVGSRPVMVWIHGGGFSAGFGDVEVYDPRKLVPEGVVV
VTFNYRLGALGFLSTGDQYAQGNWGLKDCIEALRWVRGNIAAFGGNPNDVTIFGNSAGGSLVHFLYLSGL
ADGLFHKAIAQSGTALVPFAFQTQPKFYADRMASRLGLSTNSAVYVEQMRSVSPSSIVTLQNTVADIPVP
RFLRSMDFAPSVEPTTSPEARALVDSPMNLINSRTHQLPFMVGYNDLEGSFFTVTERFFDQTVWDQFNAN
PHLFVPFFWNIPQGSASSTAVSSGFRQYYFNGAPLDWPVAFEWDRYIGDHQFVYPIDETVRVHARDAAPV
YCYQFSYDGDLNIWKQLLQITFPGATHTDELSYMFDLAAHMGVTVPPGSHALTVSSRVVRMWANFAKYGY
VRMFDRIFQIKMITIE*
>Cqui.Est34
GQVQGITASCGLFCSYFQFNGIPYAEPPVGDLRFRNPVPHRGWSGVRDASDHGQSCPSLSPLSEYSGGED
CLFINVYSQNLIGSRPVMVWIHGGAFVLGNGDSRIYGPDHLVQENVVVVSFNYRLGILGFFSTGDTQAQG
NWGLKDCVEALRWVRANIAAFGGDPNNVTIFGESAGGVMVHFMTLSPMTAGLFHKAIAQSGTALVPWGFQ
YNPREMSRQIADAFGYPHDTAELTRLLRYTPIAEFVALQRGITDIPIPRGFKPFEYVPSAEPVNSPEPTF
ITQRPIEILLSGAYNHVPIMFGHTNAESLFMVREHAVDSTVWNEFTRNPGFFVPHFWNIPAGTSEASAVS
QAFRNFYWQDRPLGPAINLEWTTFHTDQQFIYAIDKTVRLTADRSPQSTYYYQFSFDGDLNLIKRLLLLT
DFPGAVHADELPYLFSMSNLPVTPILPSNHANVVRQRMVRLWTNFAITGRPTPNSDTALQNIQWAPVQGG
NMAYLDIGHDLVPGNNPNQARIALWKDLEDRYANDPFFYPYQ*
>Cqui.Est39
MRGDGYSGDEDCLFLNVYTQQIVGSRPVMVWIHGGSFSGGSGDSWIYGPDFLVQENVVIVTINYRLGLLG
FFSTGDSHAQGNWGMKDCVEALRWVRNNIAAFGGDPNNVTIFGESAGAAAVHYLVLSHKATGLFHKAIAQ
SGTTLSPWAFQYNPRELSQRAANILGYPTNDNAELVRRMRYTPKGDFVRLQQGWTDIPIPRGFKPFEFVP
TAEPANSPEETFLEERPIDLLSTGRFNKVPFIIGYNDAESLFMIHEHRIDSTVWNEFTRNPDFFVPHYWN
IPRNTPAATAVSQAFRNLYWQDRPLGDPIMLEWTKYHTDQQFTYACDKATRLTAQHNTAPTYYYHFTFDG
DLNLPKRAVLLGSWPGAMHADELPYMFSMTNFPISPILPGNPALAVRSRMVRMWTNFAITGNPTPSSDNA
LQNVIWPTFNTQSMQYLDIGQNLVVGSRPNSARLDTWYDLEQRYANDPFRYPWQ*
>Cqui.Est23
MGTLSLLLAVLGCFTIALGEFVTVETVNGPLRGEKRDFYYAFEGIPYAKAPLGELRLAPSVVNDARWEEP
RNATEPGPVCLQWSHFEDCLFMNVYTTSVGVLEEPLPTIFFIHGGAFMFGSGDFYKPDNLLRKPMVLVTF
NYRLGPLGFLSTEDDVIPGNYGLKDQVTALRWIRSNIEVFGGHADNITIVGYSAGSASVQLHYLSPMSRG
LFKNGIGHSGSALNPWVLAEDSTKKAQLIATTVGCPTTSSTKMLQCLREKPALDIVRAVGPLFRYLYNPF
SPLGVVIEKQSKNNPRPFLADHPYKLMKSGKYFHVPLILSVNEAEGLYPGGEFISREEYLLEIDERWNQL
MISNRLYFTGVVTSAKLMQVHSPIYLYYDYGVGELLAKSMKNYGVAHGEDVLLVFKSVLRDEIPYTEEEL
LVAGKFVAMYDTFARESVARFGDADIPRMDRADLVRFLEIKHPKSEPKLARQLNDEGFWSQLDFGDGMPV
EKAPSKKEEL*
>Cqui.Est17
MSHKKIFGNWSKSLLLLLSVLLVLNYNARARTSDRLKVTMPHGGVLVGRYLHSFTGRGILAFLGVPYAKP
PVGDLRFKVISDYFVSTVVSS*
>Cqui.Est19
MAGCFVTITLISTCSPSPKSIALSWPALAEHGSWGLPSGHSEHWRTVTLVVSQSVQKFCRVVQPCWRMVV
ELAGLRIASSARKQALNEPVQSWTVEFWAQSVQLMYWPWEEDIGQQKPHGVCHAEELQFLFPIAKDLFVT
AVPTPEELEVRRAITKLWVDFAGTGHPTPAGSNGGKVPQWPPTDRFPLTYLRIGSLNPDREPLFAVEQGF
MEERAEFWRKLKAHHPAGSMVNEVAKDEL*
>Cqui.Est5
MSAARYSSGCAILLVLLTTSAVCGKVLPDPVVCLKVQNQLCIRGSLRTSTTSSSYEAFLGVPFAKPPVGE
LRLANPVPNDPWSGIYDARQPKPPCIQRIDVQTPAGNIVGDEDCLYLNVYRPSLVVESLPVVVYIHGGAF
QYGSAAPSNVGPEYFMDNGKVILVTVEYRQGALGFLSSGCSVIPGNFGLKDQAMAIRWVKRYIHRFGGDS
NLITVAGQSSGAASAQLHMMSPLSRGHFSRAIMMSGSTLSFWAAPSKDSAYVVRQQLAVLGIQSFAEMSS
QDMLATLRGVEAYDLVKSIDNLKQILGIVRSLVVYGPVVEPFVKRQSFLSDDPQKLWDAGDYEPIPWLAG
LLPNDGLIFSSLGYKLNADPVIWSQIVPQLPYILTASIGLDLSAAPRIKSRFYPDSTSPEWLTSQNLNKL
TDNSLRHAVAILRDFKTVTREKASAVSGEEATLTNGAKDPGHVIISGIFLPIQRSGFKTMVSEMLRDFPE
GYRIVWLNNSEDGETSNKLIPDVLAKLAKLTFTRELPEIYGHLGTHNRAEHPAALLSRLDLLWHLLGRDN
NLRLAKHVTLVHSYRKPSPSRTLDLSLTRRYIALCKREMLVIFTPELFEYIVNAYVELRRETRNNRDMTF
TLACDMRLSTVLARLRLLEMSKDSLNQTEQKSTHVQNTTDKIFALVRELAGANTTVMISDVMERCTTKGY
KPDQVDASIEA*
>Cqui.Est21
MPSEEMSNPVTLILLLLPAAISAVGMNCPATCGSTIPSVTITDGCLCGTTMPGLEGGPFDAYLGVPFAKP
PVGELRFANPVRNLPWSGAYNASIARGACLQQNEFNPDRALAGDEDCLYLNVYKPRAGSGPLPVMAYIHG
GGYIAGTAHPAYVGPEKFMDTGRVVLVTFQYRVGALGFLSTGDRAAPGNFGLKDQTMALKWIQENIRRFG
GDPAKVTLFGQSAGASSVQLHMVSPLSAGLGSMLSYWNRPYEDALTLARRQGEALDISNARAISTEKLVE
ALRKVDAKQLVGSVDKLKFWYNQPIILYRPVVERYVSKETFLSEDPARLWASGRYRMVPWLTGFVPNEGA
ALTLGVVTNAVKLPQFLANQTNLLSMFAAVPKSQEKNLLKRFFAGAPVSNANIDGFDKVTSNPSASGGSV
SLYHFNFAGRYRYSALYTGQPMTSRYGIVHGEDLLYLWRSPAVFPDFPRDSPEAAMSRRLVKLFVDFAYE
G*
>Cqui.Est37
MILQVVVIAIFARLPHAISESLCSVACFPNPAVKIRDGCVCGTIMPGLDGDAFEAFLGIPYAKPPVNELR
FAVSVRTSIRYMCIQMNDFAPRPVVQGVEDCLYLNVYRPKVCLTISRSNSNQDLPADP*
>Cqui.Est49
MVFIHGGGYLAGSSHPDQFGPERFMDTRQVILVTFQYRLGAFGFLSTNDLAAPGNYGLKDQSLALGWVQR
NIRAFDGAPDEVTLFGQSSGGSSVQLHMMSPLSKGLFGRAISMSGSALARWNDPPVDPLSLVERQAEVAG
VEDADTMDSWELVEALRKVDAVKLTESRSRLKSWNNYPIVLYTPVVEKVHEGAFMSEDPRELWRDGLYES
VPWMTGYLPNDGAVIALGLISNHNMVSEFIEQQKELLPSFGLNRSYDDLISRFFDDLPIDSANADRMIKL
TTEGTSSSQC*
>Cqui.Est29
IHGESGNPYDGSILASYGRVIVVTLNFRLGILGELWWEEANVNFGLLDQIAALQWIKENIGAFGGDNKLV
TVMGHGTGAACVNFLMVSPVAKGLFHRAILLSGSALSDWALTQHPLQSTMQVLQGLNCPLNGDNDEVAAC
LRRKRYSEILNVKIASPQFSTRFGPIVDGLVIPNTPHKVMGQYSDIFSG*
>Cqui.Est67
MWRGRWLIISVGLLLLLTVIKRSEAIVGGSQAAPPPVDDPVVFVRHVGKSARVEGTRNRQTGLYAFRGIR
YADAPVGEYRFQRPRFKRLAGDVDAINNGPPCPQPEPNNPYKVIGNEDCLLLNIFTPQMPDETTGLPVVV
WIHGGGYRYGSAAQYGAEPLTENGVIFIPIQYRLGSFGVIGDGSRDFSGNLALLDMASAVRWVKDYVSWF
GGDPTQIKVIGHGSGATAAMILSSASMSRSSISGVVAMSGSSLQPNSYDQEPVTSLNEIVSNHGCSAGNE
TEIVKCMRGKTVEELIKVDSDLQVTRLSGKNAIKALTGNVGMNPAVEQKDDGRGLLGVLTSTPEMTMKEG
DFPKIPLLIGVTKDETANGIDVKEIESSFNSATNFLQTTSKKVGLDGFLNLNKSINLVDSLGGVLDLSKY
LEIPKSWNVTQIFDKLVEATTDAVFNLPAIVTAQSWSKSSKSFFYSFEHRSESTKGSDFLAGLPLVSKTS
SAKQKGAVAHGDELGILFDSHDVHGNRIERASVKSKRDINARKAFATFIAKFAYMNASNPRDDSLFKQFS
SKGTPYIRIGEQVSLENDFR*
>Cqui.Est6
MMSPMSKGLFHRVISQSGVNLDAWAQPAHTGVARKRSVELGEMLKCPQGKEGKFAEMMDCLRQVPAEEVT
KAFYGFFTWDTDPMIPFPPVVEPDLPGAFITKHPRDEYEPHALGLPWMTGLTLDEGALKSASLINLPELR
ASLNENWERALPVSLYYDHHLPDRARVEDITGAIGSFYFNGRKLIKETEQNLTNLYSDAWFLAGMDEYLR
IRLEGERKTPVGPTFVYLFAQRTAASFTEIFEGGKENYYGVCHAEELQFLFPIAKDLFVTAVPTPEELEV
RRVITKLWVDFARTGHPTPAGSNGGKVPQWPPTDRFPLTYLRIGSLNPDREPLFAVEQGFMEERAEFWRK
LKAHHPAGSMVNEVTKDEL*
>Cqui.Est28
LPVLVFVHGGSFAVGSSTSDFHGVDLLVENVSLKINKKFKTKDQNLPGNHRSQHSIPIGSSGIPTVVPVQ
HQWKLWPQRSTHRPAVGSAVRPPLRWRSLPGNPHGPQRRSSFHHVPPVLEQFQRTVPAGLRPRRFHAGTV
GLPVQRGQLFTAILPRSQHNLNRTAEAGRLPDILERGHHLPLRHRKLRILRPQCRAGPPTSFPHRTSSRS
DPAEPHQRRSTSLRPILRRV*
>Cqui.Est54
MYFEPGAAENASEDCLFLNVQTPCIETGKGLPVMVWIHGGGFNMGSGNSVAYCPEYLVQEGVVVVTFNYR
LGPLGFMYFPAAGIHGNMGLKDQRCVLRWVQENIRNFGGDPSNVTLFGESAGGASVHLNYLADSSRQYFH
KAICMSGVSYNPWVLQADGEGKARRLAALFGAESSDDQDVLSKFGCWKSW*
>Cqui.Est59
MEDSLLQLSAGKIRGRKDTLPNGESYYFYKGIPYAQQPLGNLRFKPPVPLDKFEEDVLDCGYERNSCHSL
ICVPPVVAVGEDCLHANVYTPLKPANVDQGRRLPVMVWIHGGAFNAGSGDSSWYCPRFLVQEGVVVVTFN
YRIGPLGFLCLPSKGIHGNMGLKDQRLLLKWVHDNIAQFGGDSGNVTLFGESAGGASVHLHYLTESSRQY
FHRAICQSGTAINVWVEQQERDTKTRILAQLLGCIGTSDDEIYGGRILASIYLFTNKQLFYRNIEERLSI
*
>Cqui.Est55
MQLPPTTVSIGEDCLHANVATPVHPSDVDQQPPLPVMVWIHGGAFNLGNGDSSLYCPQYLVQQGVIVVTF
NYRLGPIGFLQLPSAGIHGNMGLKDQRLLLRWVNKNISFFGGDPTNVTLFGESAGSASVHLHYLTEESRK
YFHKAICQSGTAFNVWVEQKECETKARTLAKNLGCTGDSDEEVYGEYNASNCNLQLRVYSCIL*
>Cqui.Est35
MAERAPVVQIKPGRISGTKRTLPNGNSWYCYKGIPYAEPPVGSLRFKPPVPLENFRGQLLDCSSERNVSL
SNSYIPPDSVGSEDCLFLNVYTPGSITAKLPVMVWIHGGAFCSGSGDSSIYNPEYLVQEGVVVVTINYRL
GPLGFLYLPAVDIYGNMGLKDQRLALKWVRDNITSFGGDRDNVTLFGESAGGVSVHLHCLSDDPVKHFHK
AICQSGVATSELVFQKDPEVKTRRLAQFIGCRGNTDQEILDFLHYISAEDIASKQKGALTKYEQTLDSLY
PFKPVIEPANSEDPFITEQILNRLKTPGSVSIPMIFGVNSEEAAYKASSLLNNLERYKKEPGRFIPESLD
VPEDFVASTAGKILKFYCAASEPSEEKTHQLTRIFSDNFYVMPALVALDSHKQYHPE*
>Cqui.Est62
MSEDCLHLNVFTPSLPSKPPSETPQLPVMVWFHGGGFVTGSAQSSMYGAKHLVQEGVVVVTVNYRLGPLG
FLCLPDVGIHGNMGLKDQRMSLAWVRENIKGFGGNPDNVTIFGQSAGGSSVHLHYLSENSRYCGFKLSDV
R*
>Cqui.Est1
MSASNRINVKVHQGTVSGVKEKLPNGSPSYAFRGIPYAKPPIGELRYRAPQPLDKFSGPVLDCSAERDEI
EGSEDCLFLNVYTSQVAGDGAPLPVMVFIHGGAWLFGSGNNDCSIHEWVMQRDPELKARTLAKLAGCKGT
SDEDVYETLMTASTADIAGHAVGVLTADERRRGLPMPFKPVLESASATDAIVTKLPTEVMKTPNSIEGIP
VMMGVNNGEGIIMLLDAVKKLDLYDNDMARLIPRSVNVNPATKASNDLGEEIKKFYFGDKPVCKETLPQL
ADLMSDYHFAIFANTCHQSPLYYYNFSFDGELNMYKKLLNLKVPGACHADELSYQFLFRMAPLPVNPNSP
EARVRYYMCRLWTNFAKYGNPTPADDATLPFRWEPVAHIDPKSKDEFQLNCLNIDAEPKMVRNPDKARID
FWRGVYRRFNDDILKVKL*
>Cqui.Est18
MSHKKIFGKWSRSLLLLLSLLLVLNYNARARTSDRLKVTMPHGGVLVGRYLHSFT
>Cqui.Est40
MFSSWFTEGSEDGLFLNVYTPGLPVNDLVKYPVMVFVHGGGFRTGTASEYFYDPKYLVQRGVVVVIMSYR
LGPLGFLSMPSVGISGNAGLKDQRLALEWVQENIHKFGGDAQNVTFFGQSAGSMSVYLHYLSPKSR*
>Cqui.Est3
MCELKKMLVLFILLCHVFAHETQRLGTEENTLQNPRVCIDDGCLRGKTMEGYQAGPFNAFIGIPYAKPPT
EELRFSNPVRNEPWKRGIVYNATEDKPMCVQKNDLLPNAKVSGDEDCLYLNVYQPMVHSSSKTPLPVMVY
IHGGGFFAGGASPSIIGPEYFMDTRRVILVTFQYRLGVFGFLSTGDEVAPGNFGLKDQVMALRWVKHNIA
YFGGNPDLVTIFGQSAGGASVHMHMISPMSDGLFSRSIVMSGNAIAPWNIPTEDPLSLAQRQAEAVGITQ
VDTLSSKQLVDALRNVDANVLSGSIDKLKFWSIDPLTLYRPVVEPLCSSNESFLIEDPRISWRKGSYQKI
PWMTGYLPNDGAVRAIAITSNEKLLNELNANISYILPMLLEKPSSQELMKVLKLRYFNDSTDEKWITTEN
EQRLVDLYTEAAFLYPIQSAVKQHVTSADTKLAPVSIYKFSFKGPYSYSFLYTFTHQDFGVVHCDELIYL
FRSPALFPDFPHKSKEARMSHHFVEFFIDFAINGVATPLKPYRGCNNDNEVYQSMNCDVLEFINSSEPGK
PFEVSKLNLNLPRFKVRKV*
>Cqui.Est20
MNRSLLALLFVTLAAVVQCGLAAIGDRYAFERVPPSPRTCIQDGCLQGKYLDGFEGDQFEAYLGIPFAKP
PLGKLRFKNPVQNDPWTGDYDATWERSRCLQKNDLRPLQTIQGGEDCLYLNVFRPKVSKSKWSKVMTLIN
HSNILKLQLLSEGIIIHGIVLSVKQIISSKNSQKAPLSVYFFNFKGPYSRSYYNSYTYGDFGVCHADDLM
YIFRASDFFPDFEPQSPAWHMAKVFVDYFVTIAYNGYGFR*
>Cqui.Est8
MVDPAAFTITTIIALSTCVTVTHSAADNVFPEYIKVLPSPLVCLLDGCIIGTTRSALEGYQFEAFFGIPY
AKPPLGKLRFKDPVQVESWVGNYDATFERSKCIQKNDARPQSFVEGSEDCLYLNLYRPLHIGEKLPVIVY
IHGGSYASGSASFAEYGPERLMDTKKVLVVVIQYRLGVFGFLSTDDISSPGNYGLKDQSMAMRWVQRNIK
KFGGDPNRVTLVGQSAGGAAVQMHMMSHLSRGTFQQAVSMSGTALAYWNYNIDQARVARRQAAVLGIPAA
YKMSTEKLVETLRWVDAVELGKSIDRLKYFYVHPTALYQPVMERHLTNGTFLSEDPRALWSAGKFQQIPW
ITGTVPNDGAADSLGIITNVTLLKQLNEMSRKYIPRLAGGDDNAKATQMLKNRFFQDGTDDRWLTANNFL
HLQDLLTESTITYPTARSVKQHLALKKNNKSPIGVYYFIFKGRYSQSYSYSYTTNDFGVCHSDELLYLFR
NTAVGADFPSGSPEAIMAKSFVEYFVKIAYEGIPGPTCRNKDCQILEFTNSENPKAPVVLSLVNGFNEDM
YKFWQKYYSLQGI*
>Cqui.Est22
MPSEEMSNPVTLILLLLPAAISAVGMNCPATCGSTIPSVTITDGCLCGTTMPGLEGGPFDAYLGVPFAKP
PVGELRFANPVRNLPWSGAYNASIARGACLQQNEFNPDRALAGDEDCLYLNVYKPRTGSGPLPVMAYIHG
GGYIAGTAHPAYVGPEKFMDTGRVVLVTFQYRVGALGFLSTGDRAAPGDFGLKDQTMALKWIQENIRRFG
GDPAKVTLFGQSAGASSVQLHMVSPLSAGLGSMLSYWNRPYEDALTLARRQGEALDISNARAISTEKLVE
ALRKVDAKQLVGSVDKLKFWYNQPIILYRPVVERYVSKETFLSEDPARLWASGRYRKVPWLTGFVPNEGA
ALTLGVVTNAVKLPQFLANQTNLLSMFAAVPKSQEKNLLKRFFAGAPVSNANIDGFDKVTSNPSASGGSV
SLYHFNFAGRYRYSALYTGQPMTSRYGIVHGEDLLYLWRSPAVFPDFPRDSPEAAMSRRLVKLFVDFAYE
G*
>Cqui.Est25
VRVSKRPRPIMPVLVWIHGGSFTEGSSETDIYGPEFLLDEDVIVVTFNYRLASFGFLGVDDLDISPNLGL
RDQTDALRWVSRNIRRFGGDPRRVTLVGWSAGSAAATYHLYSEASKGLFQRVIAMSGTMSQPWAYNFKAE
WCSNQYLKQIDATTKEELKARPAKFMVPIDGLKFYYFTVSYVCYMPSGDPIYAPRNAYELARTMAPVSDV
PLLVGSTAVEHQNLFNQRRFDMAQSNYPNDNATTYERLVDYLERRRGGNRTAATFYRKLASFADFSYGLQ
FFVEHASRHFRAPIYRYQFAFDGPFGYAKNVYYRSSIAHRMPGAMHGDDLGYLFTPHNYRSLITEGEWGS
SLITTLLIKLESLQASYFTLMCQIFSANFDRPSQQLAHPKIGENATPHGPAVDQLYQNRVSPLSTPASQK
REQAINQSFIFHTTFHGIAFHTFAAKRICI*
>Cqui.Est9
MNYQLFAVFLVGFAARLDRGLAAIGDRYAFERILPEPRVCIHDGCLQGKYFNGLDGDRYEGYLGIPFAKP
PVGKLRFKNPVRNDPWEGDYDATWERSRCLQKNDIRPLQTVQGSEDCLYLNVFRPKNVTGPLPVIFFIHG
GAFAAGSSSMGEFGPERFMDTGKVILVIPQYRLGVFGFLSTEDRASPGNYGLKDQLFALRWTQRNIAHFS
GDPNLVTIVGQSAGSSSVQYHMVSPQSKGLFARAVSMSGSALGSRYYSVDQLALARRQAGAVGISNASSL
STERLVDALREVDGLELAKSIDKLKYFYVHPILRWHPTIERYVDGETFISEDPREVWRSGRYHQVPYTMG
FLPNDGAYTSAILLSNSSLLNELNEKSADYIPRLVAVNHPTSMLSEGQIIYGVVLGAKQILALNNRTAPL
SVYYFNFRGPYSQSYYNSYTQGDFGVSHADELLYLFRASELFPDFKVGSPAWYMAKLFVEYLVYIAYNGV
AGLPCTADSCPLLEFTNSDDASRPVKLNLIDGFDEEKFAFWSNLYAVQNSVKT*
>Cqui.Est11
MIGPTLAPLFALVIVAVHRGLAAIGDQFAFDQVLPEPRTCIQDGCLQGRYYSDLEGRPYEAYLGVPFAKP
PVGRLRFRNPVQNDPWSGDYDATWERSRCMQKNDVKPQQTVQGGEDCLYLNVYRPRNVTGPLPVIFFIHG
GAFISGSSSMAEFGPERFMDTRKVILVTPQYRLAVFGFLSTEDRASPGNYGLKDQLFALRWTQRNIAYFG
GDPKLVTIAGQSAGSSSVQHHMMSPQTRGLFARAVSMSGSMVTEGVFYHSIIKTIKQSVALKSRTSPLSV
FYFNFTGPYSQSYLDTYTYGDFGIVHADELLYLFRSSGGVPDYQVGSPVWYMAKILVDYYVDIAYNGIAG
PLCTAESCQLLEFTNSDNPNKPVALDLIDGFDEEMFTFWDKLYALQNY*
>Cqui.Est10
MNHTSLLLTLVAIAATVLECGYAAIGDQFAFKRVLPEPRLCIQDGCLQGRFFNGYEGYLGIPFAKPPVGR
LRFKNPVRNDPWSGDYDATWERSRCLQKNDIFPQQTVQGSEDCLYLNVFRPKNVTGPLPVVFFIHGGGYS
AGSSSMAEFGPDRFMDTKKVILVIPQYRLGIFGFLSTEDRASPGNYGLKDQLFALRWTQRNIAYFGGDPK
LVTLMGNSVGGSSVQNHMMSPQSKGLFARAVSMSGNALGFWNYNIDRLDLGLFYHGIVLTVKQVLALKDQ
QAPPLSVYYFNFKGPYSQSYYDTYTFGDFGICHADELLYLFKASGLFADFEPQSPAWYMANGFVDYFVEI
AYNGTAGPLCTIESCQLLEFKNSQEVANPVERGRINGFDEDRFDFWNRLYAMQNYWQFKSLNLDESVSQN
*
>Cqui.Est12
MHRSTLAALLAIATAAVIQLVLAAIGDRYAFERVLPEPRTCIQDGCIQGRFFDGLEGDQYEGYLGVPFAK
PPVGKLRFKNPVRNHPWSGDYDATWERSRCLQKNDLRPNQTVQGSEDCLYLNVFRPRNVTGPLPVIFYIH
GGGYASGSNSMAEFGPERFMDMKKVILVIPQYRLGVFGFLSTEDRISPGNYGLKDQLFALRWTQRNIAYF
GGDPNLVTIVGQSVGGSSVQYHMMSPQSKGLFARAVSMSGSALSFWNYNVNPLVLARRQLFSEAFIKHGI
ELSVKQAAFAKAQSSPLSVYYFNIKGPYSHSYYYTYTYGDFGIVHIDDLMYLFRSTGLYPDFERGTPAWY
ASKVFVDYFINIAYDGIVGPPCTAESCEILEFTNYNEVDSPGYLKVIDRFDEEKFAFWYNLYAMQNY*
>Cqui.Est51
MFFIHGGGFYEGSGANQTPEFLLEKDIVLVVIQYRLGPLGFLSLKTEDMPGNAGMLDIKLALEWVRDNIG
HFGGDSGNVTVFGQSAGAAAVSALMYSPLIPDGYFHKVILQSGGSSAPWVWDKDPVEHTLDIAVRAGCDP
HGKVGERSIMPLREAERCLRELDVWQLLRSFLDHKNETTVMKGNSEVGGNRLTVGDYHGFLPETPWDRIK
AGKIRPKLPMMAGVVKHEGTFLLTTIYDVLSRKGLLENENYLKYQLVEMINKFLGAGDPTGAMEGFQIRS
LFTPQQLASGMFEELVDGLNDVRTSLKSSKAYSYINLISARWNHPHQGTSPPRSSSLFPGQPGRNLPVLV
RLRRREDPIRIWGGHCALSL*
>Cqui.Est48
SVLVWIHGGYFFFGGASLYQPSYLLEADIVLVVIQYRLGPLGFLSLLNDAVPGNAGVLDAIMALEWVQQY
IGHFGGNPMDVTVNGASAGAAITSAMLHSPLVKNRPVPLFKRMILQSGSIFSTFAVCETPVQGSMDIARN
AGCTDEATVEQCLQQVSLDKLFQGFLVHFRHVIRSAGFPSVAGACIVVGGPSGLLPKHPRNYLDNAPKDV
SVMVGTVSQDGMFLLDLLFRLHPEAYPTELTPHGLLQFLRLLQEKFGHTKLDGALEGYQILENYIRSDID
QPQWKDVVPGFIDVTSQTIFHRLTQTIIIPSRSAATTA*
>Cqui.Est26
MVWIHGGWFFYHPNYLLEADIVLVVIQYRLGPLGFLSLLNDRIPGNVGILDAIMALEWVQQHIGHFGGNA
KQVTVFGESAGSAAVSALLHSPLVQNRPEPLFQRAILQSGSVFSPWAMCDSPVQGSMDIARRTGCTDETT
VEQCLQQAPLINLLQAFENHRTDTIKSDGYPSVAGTCVVVGGPSGLFPQHPKHYLGSAPKNITIMAGTTS
QDGMFLLDEISKLQPESLHTAKTSYGLMQFIRLLQEKFGQTKLDGTLETYQIMGSFLKSEVDQAQWKDVV
PGLIDVSNSTQSFNPPQLTKDLLKSTHPKDLRQPRHQGPGADGRPRRIGRQPGERVPVQL*
>Cqui.Est7
MLDPVSKTLLATLLATCAIVAASSSGNVFPQFPIVLPAPLVCIKDGCLIGTTRDALEGSQFDAFFGIPYA
KPPVGRLRFRDPVEVEPWNGNYDASFERGKCVQKSDARPMSLVEGGEDCLYLNLYRPQNVREKLPVIFYI
HGGSYASGSASFAEYGPERLMDTGKVIVVVIQYRLGVFGFLSTDDSSSPGNYGLKDQSMALRWVQRNIER
FGGDPNRVTLVGQSAGGAAVQMHMMSRLSQGTFQRGVSISGTALAYWNWNIDQPRLARLQAAVVGIPAAY
KISTEQLVEALRRVDAIELGKSIDELKYFHVHPTGLYQPVAERHLTNGSFLHEEPRALWAAGKYQQVPWI
TGTVPNDGAADSLGIVTNATLLYELNEKSRTYIPRLAGGVDNDNTTPMLKDRFFPDGTDERWLTTHNFLN
LQELLTESTITYSTTQSVKQHLALEAPHKAPIGVYYFNYKGRASHSYLYTYTTADFGVVHSDELLYLFRN
TAIGADFPVGSPEWIVSKGFVDYFVKIAYGRIPGPTCSAKDCKILEFTNSGNPKAPAALNLINGFDEEMY
NFWQKFYSLQGI*
>Cqui.Est32
GIRYGQAPVGPLRFKAPVAELPWKGIKGALREASVCPHRSMLLDNFKGSEDCLFLNVYTPDFNPNFPVMV
WVHGGAFSFGSGNAFLYGPDYLVPEGVVLVTFNYRLGPLGFLSVGRDAPGNAGLKDQVLALKWVRDNIAA
FGGNPKEVTIFGQSAGAVSVHMLMMSPLAKGLFHKAIAQSGSALNPWAMATNPKERAFRLGALMGCYTND
TEELLYYLRRASPQKIVDLASRTITQEDVKRSIGLPFVPSVENWTGGDASDEAPLISEDPLTIMKSGKYN
NVPLIVGFNSHEAMLFLRRNVFQLKFEEVNVHDHLISGVHKDPNLLQNIDGDFQRLIPVDLEVKRDSEEG
ARLARQCASFP*
>Cqui.Est66
MFEHGIADMARLHAAHNGHDSTWLYRFAYDGRILGIEWPGSCHGDELGYLFHFGVLNIRLDNSSLELQTM
TKMTRMWTNFAKYR*
>Cqui.Est52
MLYIYGGGFTEGTSGTELYGPDFLVQKDIVLVSFNYRIGALGFLCCQSVQDGVPGNAGLKDQNLAIRWVL
DNIATFGGDPKRVTLVGHSAGAASVQYHLISDASKDLFQRAIVMSGSTYNSWSLTRQRNWVEKLAKAIGW
DGQGGESGALRFLRAAKPEDIVANQEKLLTDQDMQDDIFTPFGPTVEPYLTEQCMIPKEPFEMARTAWGD
KIDIMIGGTSEEGLLLLQKIKLQPELLSHPHLFLGNVPPNLKISMEKRIEFAAKLKQRYYPDSSPSMENN
LGYVHVSSIQTSITTSTYPPLKTIPDDVRPGLLARPAPHHPRPSRSIARPHLRVPDLSGFGVLQPLPHHD
DRPEAARHGPCRRAVLSVFQLHPAGPRQGNVRVPRSANAGRCVHRVCHQRGSKLWHDGEERCGV*
>Cqui.Est38
MDVEHPVVPTQYGPVRGVRKLAATGVDYYSFQRIPYVQPPVGELRFKDAQPPKPWTEPLDCTVQGPGGYQ
YSKLLNKIIGSEDSLHMNVFTKNLDSKQLLPVMLYIHGGAFMRGSSGVEMYGPDYLIQKDVVFVSFNYRI
GALGFISFDSPELGLPGNAGLKDQNLALRWVVDNVAYFGGDPKNITLFGESAGGCSVHYHMVSDLSRGLF
QRAIVMSGCVLNNWSVVPRRKFSERLAKALGWNGQGGERAALEVLVKADPESIVREQEVLLNENVRMIAC
*
>Cqui.Est42
MGVPFARPPIGELRFANPVSPEPWPGVYDGTQPREPCIQVSNFVPIAPVIGSEDCLYLNVYKVKKVRGLL
PVIVFLHAGGFDSGTASPLTYGPEKIMDAGRKVVLVTVQYRLGVFGFLSTGDSESPGNYGLKDQAMALRW
VRKNIARFGGDSDRITLVGNSAGAASAQLHMMSLLSRDQFSQVILMSGSALAYWALPDQDPLYNARLQVG
ALGISPVETMTSAEVVKILRSASAEYLVESIWELKRTLGIENSVVVFRPVIEQYVEGESFLSDDPRAMWD
EGNYQQVPMMFGQVQNEGIVFAGEAFRFMEDPDLWEQFTAASSCLIPRLLGLDSSKAVPLKDRFFGSSTR
SEWLTPETINRLADVSRFGLYKESAITKNPSR*
>Cqui.Est4
MLNCTDLACVLHHHHFYAHLHHLKHHLQDDHDHHGHGHHESHDHHDSATSLPLPKLAEHQMALGYGPERL
MDTRKVILVVIQYRLGAFGFLSTGDSSSPGNYGLKDQSMALRWVQSNIEMFGGDPTQVTLVGQSAGGAAV
QMHMMSRLSRGTFQEGVSMSGTVLAYWNYNVDQARVARRQADVLGIPAAYKLSTKKLVDALRRVDAVELG
KSIDQLKYFFVHPTALYQPVPERHSTNESFLDEEPRALWAAGKYQQTPWFTGTVPNDGAADSLGIVTNVT
LLNQLNEKSRAFIPRLGGGADVNAMATQMLLWRDWHHLMGLYDPGKSRRVTPRGQVVKSKDAALRVLRYL
LADAGRVPACLPANTNNFNNQRGEECSPDPVVAKANLNLGLVMAFSSKRVDFQPFRSGGRVASGHSGPLP
RSLQRGLLTSWK*
>Cqui.Est41
MYPFNTLLGAEDGLFLNVYTTKLPSECGLQNHLLPVMVYLHGGAWQDGSGTAFLYNPLTLLEQDVLVVTV
NYRVGPLGFLCLPEAGIYGNMGLKDQRMAFRWVHQNIAHFGGDPGNVTIFGESAGSNAAQIHYQSAESRQ
YFHRVIGQSISGFTHPFFQNDPTEKAKKLARLLGCKGSLPQDYYGK*
>Cqui.Est50
HGGGFYSGSASQHPPEYLLEKDVVLVVPQYRLAALGFLSTKTENIPGNAAIQDVLLAFQWVKKYIAHFGG
DPDQVTAFGQSAGAGIISALTFSPAADESLFGKVILNSGAGLASSWSVDYNPERNARDIARRAGCDPKAP
LAEVEKFLLELDTYTLLKSFSQHMVR*
>Cqui.Est27
MKHYSPEQLSGNLEDCINLCVYTKDTTAKKPVIVYIHGGMFYDGAKDVVLVVPQYRLGPLGFLSTKTKTI
PGNAGIHDVIMAFEWVQKYIEHFGGDPNQVTAMTQSSGASMVSSMLYSPAIDTEKLFHKLILQSGCCFSS
WTYDPHPDENARDMAELAGCSPKASMEEVERFLLELDVRELMRAFSKHYVSVRIQ*
>Cqui.Est43
MTLKWAKLQLVVVLWYAWHQLKQILLRFWPFLERPIVEVRQGGVQGVTARLPNGERYHYFKCIPYCKAPV
GELRFRSPVPLEGFEQPVLDCSYERPDFVQIQGPHDLHVVGVESSLHLSVFTPGLPPEGASKYPVIVYIP
GGGLRACTNSTFIYDPAHIVQQGVVVVTVAYRVGPLGFLCLPDAGISGNAGLKDQRLALKWVHENISKFR
GDTENVTLMGQSAGAWSAYLHYLSPNSRY*
>Cqui.Est45
MSVTPKWLQLQLVLSVWYIIHQLKQILLRFWPFLERPIVKVSQGRVRGVTAKLPNGERYHYFKSIPYSRP
PVGELRFRPPVPLERFEQPVLNCSYERPDFIHYQAPLDKFIFGTESSLHLSVFTPGLPSEGASRYPVIVF
LPSGGFRACTNSTFIFDPEPIVLEGVVVVTVGYRVGPLGFLCLPDAGISGNAGLKDQRLALKWVHENICQ
FGGDAGNVTLMGLSAGAWSAYLHYLAPNSRY*
>Cqui.Est46
MEGGSRCPVIVMLPSGGAFSFDPVRIVQQGVVVVTVGYRVGPLGFLCLPDAGISGNAGLKDQRLALKWVH
VNIGQFGGDAKNVTLMGLSAGAWSAYLHNLAPNSRY*
>Cqui.Est53
MYFEPGAAENASEDCLFLNVQTPCIETGKGLPVMVWIHGGGFNMGSGNSVAYCPEYLVQEGVVVVTFNYR
LGPLGFMYFPAAGIHGNMGLKDQRCVLRWVQENIRNFGGDPSNVTLFGESAGGASVHLNYLADSSRQYFH
KAICMSGVSYNPWVLQADGEGKARRLAALFGAESSDDQDVLSKFGCWKSW*
>Cqui.Est58
MEDSLLQLSAGKIRGRKDTLPNGESYYFYKGIPYAQQPLGNLRFKPPVPLDKFEEDVLDCGYERNSCHSL
ICVPPVVAVGEDCLHANVYTPLKPANVDQGRRLPVMVWIHGGAFNAGSGDSSWYCPRFLVQEGVVVVTFN
YRIGPLGFLCLPSKGIHGNMGLKDQRLLLKWVHDNIAQFGGDSRNVTLFGESAGGASVHLHYLTESSRQY
FHRAICQSGTAFNVWIEQQERDTKTRMLAQLLGCIGTSDEEIYGGRILASIYLFTNKQLFYRNIDERLGT
*
>Cqui.Est36
MTERAPVVQIKPGRISGTKRTLPNGNSWYCYKGIPYAEPPVGSLRFKPPVPLENFRGQLLDCSSERNVSL
SNSYIPPDSVGSEDCLFLNVYTPGSITAKLPVMVWIHGGAFCSGSGDSSIYNPEYLVQEGVVVVTINYRL
GPLGFLYLPAVDIYGNMGLKDQRLALKWVRDNITSFGGDRDNVTLFGESAGGVSVHLHCLSDDPVKHFHK
AICQSGVATSSLVFQKDPEVKARRLAQFIGCRGNTDQEILDFLHYISAEDIALKQKGALTEYEQTLDSLY
PFKPVIEPANSEDPFITEQILNRLKTPGSLSIPMIIGVNSEEAGYKASSLLNNLERYKKEPGRFMPESLD
VPEDFVASTAGKILKFYCAASEPSEEKTHQLTRIFSDNFYVMPALVALDSHKQYHPE*
>Cqui.Est61
MSEDCLHLNVFTPSLPSKPPSETPQLPVMVWFHGGGFVTGSAQSSMYGANHLVQEGVVIVTVNYRLGPLG
FLCLPDVGIHGNMGLKDQRMSLAWVRENIKGFGGNPDNVTIFGQSAGGSSVHLHYLSENSRYCGFKLSDV
R*
>Cqui.Est2
MSASNRINIKVHQGTVSGVKEKLPNGSPSYAFRGIPYAKPPIGELRYRAPQPLDKFSGPVLDCSAERDEI
EGSEDCLFLNVYTSQVAGDGAPLPVMVFIHGGAWLFGSGNNDCSIHEWVMQRDPELKARTLAKLAGCKGT
SDEDVYETLMTASTADIAGHAVGVLTADERRRGLPMPFKPVLESASATDAIVTKLPTEVMKTPNSIEGIP
VMMGVNNGEGIIMLLDAVKKLDLYDNDMARLIPRSVNVNPATKASNDLGEEIKKFYFGDKPVCKETLPQL
ADLMSDYHFAIFANTCHQSPLYYYNFSFDGELNMYKKLLNLKVPGACHADELSYQFLKIKMAPLPVNPDS
PEARVRYYMCRLWTNFAKYGNPTPADDATLPFRWEPVAHIDPKSKDEFQLNCLNIDAEPKMVRNPDKARI
DFWRAVYRRFNDDILKVKL*
>Cqui.Est14
MMFMLVGSSLLILAVSVDSRCVVTFSERSSGIGVQITTFNNVRYCEYRGVRYATAARFEDPVLHNPNGQE
QYKREGSSCPQMNEFYHQQTTSGDEDCLFMNVFVPQFDRKKAGFGGFPVLVFIHGGSFQIGSASFEFDRA
DLLIEKQIIVISINYRLDVLGFLHYPLFNITGNYGLKDQQAALKWINRYIKFFGGDPNKVTLMGQSAGAA
SVSYHLYSDRSRGLFQQAALLSGSFLADWAYTYRPEHFAEEYFKHFGFNSRQQLLDRNASDFIELNYWQG
AYFFNRYNTWPLPTAESDDDPSPFLTASPQELIIRKQALDVPLLVGITIHEFELVRFPLHTDHDRLNIPN
RWNNNVWSQLRKFTEVNVEQFVEKGWVSNRTDFILKLSNSMNAIFPVEHTWDQMIARGHSAPIFAFRFDF
DGKFGRYKNDRLGQHYGAIHGDDLGYIFTPYCVEEALASRADFQKEWAVHDRMTEMVANFVKHG*
>Cqui.Est68
TQLGSICPQMNDFNYPTAVIGNKDCLFLNVFTPEILNGQLFPVLVFIHEGSFTIGSATFGGVELLMESKI
IVVTMDYRLDVLGFLRYPKLNISGNYGL*
>Cqui.Est15
MLITSVLLIALQSTIVLSSSLSRCSVQFSEGSSSGVGVLNTTFNNVPYCEYLGVRYGEAGRFQDSSVYTP
KGLENYTKYRSVCAQLDDMNRPILVIGEEDCFFVNIFSPEIKFREDGTRKLLPVLVFIHGGGFTIGSASF
DVAGVDLLMEQEIVVVSINYRLDVLGFLHYPKLNITGNYGLKDQQTALRWINRYIESFGGDPSKLTLMGQ
SAGAASVNYHMYSDQSRGLFQQAALLSGSFLAPWAFSHDPEPRVEKYFEYLGLTEPTREDLLNRDFQQFF
FLNDTSRCSSDPNPFMTLTPYEMLVRKPILDVPLLVGHTLTEFELHLGYVKFYYSDFASYPNGKNETLTV
MDRSEFFQKLGNIADMVFPVEYFLEKVIDRGQTAPIFVYRFDFDGKFGMYKHDIYGAIHGDDLGYIFTPY
NAREALKRRDDFKEEWKIHREMVELVSNFVKNG*
>Cqui.Est24
MGTEDCLVMDIITPFVPGPSKPTKLPVLVYIHGGSFVNGYSGLGLWKGADLLIDKNVIVVSINYRLKVLG
FLRHPEFNITGNFGLKDQRAALQWIQKYIHLFGGDPARVTLMGHSAGGASVIYHLYAETSKGLFQQVISL
GGTMIAPWALNYKPQGITAELLRRLNVTSLDELQAIDYKKLFFDDRFDFSWYFTMIHDGFVPTLEDPNDP
EAFITVSPHTQILDKPASDVPVIVGQTATEYRLMLKYLEFFIMGSYFPHKSWQPIYYDIAKLVQSKINAS
DKPDIIVQLANLASGYYPVKRTIQHLVSQNSTPVYYFQFEYEGRFGYLKRDQNQTNQHGAAHGDELGYIF
SPLVEDEAVADRERFRTEWSVHEETVQLVSDFVKIG*
>Cqui.Est16
MSTLLALLVAILSTGAATEPCVAKFSPSSFGVGLVNATFTNVSFCSFLGVRYAEPPTGSRRFRNSVLYDP
KGPQNYTTTGSICPQEDNIWNVSAIIGDEDCLFMNIYSPLSKYPVLVFVHGGSFIVGSAQVNMNSGVDLL
IDSGVLVVSINYRLGVLGFLRYPEFNITGNFGLKDQRTALRWIQKYIKYFGGDPQRVTLMGHSAGGGSVT
FHLYADSSRGLFQQVFPLGGSMLAPWALHYDHREDFFARTDEDYVVYCTMAYQGNLPTLEDPDDPDAFIT
VSPTEQVLSYNSNSDIPVLMEQTATEFELLLYYANFFFMGSNFPHESSIKRFVAFKAFLSKDPDFYRKLA
NIANLYYPMKRLLRHLSEHNQAPIYYAQFEFDGKFGYFKHDFYKTRINGSKYGAVHGDELGYIFSPHELR
EALDGRDDFRQEWKVHEGTVELVANFVKYG*
>Cqui.Est47
MNVYSPVVRGSSSASRKYPVMVYIHGGSYAIWSPQTDMFGVDLLIESEVLIVSFNYRLFVLGFLRHPEFN
VTGNYGLKDQLAALQWVQRYIEAFGGDPNNVTIMGQSVGAHSVTYHLYLEPFRGLFHRVIAMSGSLLAPS
AMIYQPEDYNHQYLESLHIHTQDQLMHVPFKDLFQFDNKKRRFIFSSIALPIFLPTVESASDPDALLTQP
AHELILNEPVNQVPLMIGMTSSEFLPYFTTARSFSIEGNFPNRGNSSYLDVIKRLIWKANILVYKVDPEG
TGQHFFGKLSDLSNMYFPVKRLLKQTSENGSYGAPIYYYQFEFDGQFGKYKNSYYREFIDFSIAGAMHGD
DLGYLFSPYVVKEALANRTKFETEWKVTERNVEQITNFIKFGFVFYHPFKIYTENRFFQKSNSKFHRQHR
SHLATVQLR*
>Cqui.Est56
MDVLTKEITGSEDGLYLNVYTTKIPRKNDPPVKLPVMVFLHGGGLVGGHADSSMYLPNYLLQEDVVVVTV
NYRLGVLGFLCLPEAGVDGNAGLKDQRMALQWVHQNIAQFGGDPGNVTFFGASSGAIAVNFHALSKESKK
YFHKAIMQAGSIYIEYGHQDQPEEKARNLAQLLGYTPESDAEVYQILKNAPAKKLFELQSKVLTKREQKV
EKLFQIPFLPVIERTQSLDAIITRHPTEIMMEPDSMDIPIILGYCEHDGMMVLIDALKNLNDYNREPERF
IPRTLDIDYFTPAAHQLGEQIKKFYFEDKAVSRDTLLQLVDCFTDKYLLAYRITSELWAKYQRKTRMFGY
RFAFDGLLNKGKAITSCTSMKGAAHIDEVYYIFSSPILKTEVPKTNKAYRMRQTMVRMWTNFAKCSDPTP
DGEDSLPFKWEPVENMPLDSDELKQNILNISDEIQMMEMPERKRMDFWVEIYRKFNGHVSNSRIPTCAKG
VEQNNNV*
>Cqui.Est64
MFSSWFTEGSEDGLFLSVYTPGLPVNDLVKYPVMVFVHGGGFRTGTASEYFYDPKYLVQRGVVVVIMSYR
LGPLGFLSMPSVGISGNAGLKDQRLALEWVQENIHQFGGDAQNVTFFGQSAGSMSVYLHYLSPKSR*
