# Supplementary material for: Molecular evolution of juvenile hormone esterase-like proteins in a socially exchanged fluid
Source: Sci Rep. 2018 Dec 13;8:17830. doi: 10.1038/s41598-018-36048-1 (PMC6293014; doi:10.1038/s41598-018-36048-1)
Supplement: Supplementary file 2 — Supplementary File 1 [file 41598_2018_36048_MOESM2_ESM.zip › our-gene-annotations/having-genomic-sequences-as-refrences/Dmel--Ests.gff]

##gff-version 3
NC_004354.4	genBlastG	mRNA	3969082	3971315	113.265	-	.	ID=Dmel.Est1;Name=Dmel.Est1;Alias=Bter.VCE6_XP_003399739.1-R1-1-A1
NC_004354.4	genBlastG	CDS	3969082	3969159	.	-	2	ID=Dmel.Est1E10;Parent=Dmel.Est1
NC_004354.4	genBlastG	CDS	3969187	3969289	.	-	2	ID=Dmel.Est1-E9;Parent=Dmel.Est1
NC_004354.4	genBlastG	CDS	3969351	3969579	.	-	2	ID=Dmel.Est1-E8;Parent=Dmel.Est1
NC_004354.4	genBlastG	CDS	3969598	3969643	.	-	2	ID=Dmel.Est1-E7;Parent=Dmel.Est1
NC_004354.4	genBlastG	CDS	3969730	3969787	.	-	1	ID=Dmel.Est1-E6;Parent=Dmel.Est1
NC_004354.4	genBlastG	CDS	3969803	3969981	.	-	0	ID=Dmel.Est1-E5;Parent=Dmel.Est1
NC_004354.4	genBlastG	CDS	3970006	3970077	.	-	0	ID=Dmel.Est1-E4;Parent=Dmel.Est1
NC_004354.4	genBlastG	CDS	3970437	3970466	.	-	2	ID=Dmel.Est1-E3;Parent=Dmel.Est1
NC_004354.4	genBlastG	CDS	3970494	3970947	.	-	1	ID=Dmel.Est1-E2;Parent=Dmel.Est1
NC_004354.4	genBlastG	CDS	3970963	3971315	.	-	0	ID=Dmel.Est1-E1;Parent=Dmel.Est1
NT_033779.5	genBlastG	mRNA	8679519	8679782	11.5116	-	.	ID=Dmel.Est10;Name=Dmel.Est10;Alias=Cqui.JHE_CPIJ018752-PA.1-R2-2-A1
NT_033779.5	genBlastG	CDS	8679519	8679782	.	-	0	ID=Dmel.Est10-E1;Parent=Dmel.Est10
NT_037436.4	genBlastG	mRNA	21501465	21501818	9.8453	+	.	ID=Dmel.Est11;Name=Dmel.Est11;Alias=Cqui.JHE_CPIJ018752-PA.1-R3-3-A1
NT_037436.4	genBlastG	CDS	21501465	21501818	.	+	0	ID=Dmel.Est11-E1;Parent=Dmel.Est11
NT_033778.4	genBlastG	mRNA	16120432	16122642	236.583	+	.	ID=Dmel.Est12;Name=Dmel.Est12;Alias=Dmel.JHE_NP_001286476.1-R1-1-A1
NT_033778.4	genBlastG	CDS	16120432	16120653	.	+	0	ID=Dmel.Est12-E1;Parent=Dmel.Est12
NT_033778.4	genBlastG	CDS	16120716	16120859	.	+	0	ID=Dmel.Est12-E2;Parent=Dmel.Est12
NT_033778.4	genBlastG	CDS	16120966	16121116	.	+	0	ID=Dmel.Est12-E3;Parent=Dmel.Est12
NT_033778.4	genBlastG	CDS	16121183	16121925	.	+	2	ID=Dmel.Est12-E4;Parent=Dmel.Est12
NT_033778.4	genBlastG	CDS	16122097	16122386	.	+	1	ID=Dmel.Est12-E5;Parent=Dmel.Est12
NT_033778.4	genBlastG	CDS	16122453	16122642	.	+	1	ID=Dmel.Est12-E6;Parent=Dmel.Est12
NT_033778.4	genBlastG	mRNA	16117111	16119073	230.533	+	.	ID=Dmel.Est13;Name=Dmel.Est13;Alias=Dmel.JHE_NP_611085.2-R1-1-A1
NT_033778.4	genBlastG	CDS	16117111	16117335	.	+	0	ID=Dmel.Est13-E1;Parent=Dmel.Est13
NT_033778.4	genBlastG	CDS	16117555	16117708	.	+	0	ID=Dmel.Est13-E2;Parent=Dmel.Est13
NT_033778.4	genBlastG	CDS	16117769	16117954	.	+	2	ID=Dmel.Est13-E3;Parent=Dmel.Est13
NT_033778.4	genBlastG	CDS	16118012	16118861	.	+	0	ID=Dmel.Est13-E4;Parent=Dmel.Est13
NT_033778.4	genBlastG	CDS	16118914	16119073	.	+	2	ID=Dmel.Est13-E5;Parent=Dmel.Est13
NT_037436.4	genBlastG	mRNA	12188859	12190544	85.7754	+	.	ID=Dmel.Est14;Name=Dmel.Est14;Alias=Hsal.VCE6_gi|749751371|ref|XP_011137989.1|-R1-1-A1
NT_037436.4	genBlastG	CDS	12188859	12189110	.	+	0	ID=Dmel.Est14-E1;Parent=Dmel.Est14
NT_037436.4	genBlastG	CDS	12189132	12189514	.	+	0	ID=Dmel.Est14-E2;Parent=Dmel.Est14
NT_037436.4	genBlastG	CDS	12189545	12189611	.	+	1	ID=Dmel.Est14-E3;Parent=Dmel.Est14
NT_037436.4	genBlastG	CDS	12189672	12190161	.	+	2	ID=Dmel.Est14-E4;Parent=Dmel.Est14
NT_037436.4	genBlastG	CDS	12190297	12190419	.	+	2	ID=Dmel.Est14-E5;Parent=Dmel.Est14
NT_037436.4	genBlastG	CDS	12190462	12190544	.	+	0	ID=Dmel.Est14-E6;Parent=Dmel.Est14
NT_033779.5	genBlastG	mRNA	9589648	9591194	70.7062	+	.	ID=Dmel.Est15;Name=Dmel.Est15;Alias=Lhum.VCE6_XP_012216776.1-R10-10-A1
NT_033779.5	genBlastG	CDS	9589648	9589714	.	+	0	ID=Dmel.Est15-E1;Parent=Dmel.Est15
NT_033779.5	genBlastG	CDS	9589745	9590517	.	+	2	ID=Dmel.Est15-E2;Parent=Dmel.Est15
NT_033779.5	genBlastG	CDS	9590536	9590633	.	+	1	ID=Dmel.Est15-E3;Parent=Dmel.Est15
NT_033779.5	genBlastG	CDS	9590711	9590940	.	+	1	ID=Dmel.Est15-E4;Parent=Dmel.Est15
NT_033779.5	genBlastG	CDS	9590965	9591194	.	+	1	ID=Dmel.Est15-E5;Parent=Dmel.Est15
NT_033777.3	genBlastG	mRNA	7524621	7528717	89.1738	-	.	ID=Dmel.Est16;Name=Dmel.Est16;Alias=Lhum.VCE6_XP_012216777.1-R2-2-A1
NT_033777.3	genBlastG	CDS	7524621	7524635	.	-	0	ID=Dmel.Est16-E9;Parent=Dmel.Est16
NT_033777.3	genBlastG	CDS	7524669	7524689	.	-	0	ID=Dmel.Est16-E8;Parent=Dmel.Est16
NT_033777.3	genBlastG	CDS	7524708	7525130	.	-	1	ID=Dmel.Est16-E7;Parent=Dmel.Est16
NT_033777.3	genBlastG	CDS	7525370	7525581	.	-	2	ID=Dmel.Est16-E6;Parent=Dmel.Est16
NT_033777.3	genBlastG	CDS	7525621	7526050	.	-	2	ID=Dmel.Est16-E5;Parent=Dmel.Est16
NT_033777.3	genBlastG	CDS	7528334	7528370	.	-	2	ID=Dmel.Est16-E4;Parent=Dmel.Est16
NT_033777.3	genBlastG	CDS	7528392	7528593	.	-	1	ID=Dmel.Est16-E3;Parent=Dmel.Est16
NT_033777.3	genBlastG	CDS	7528612	7528667	.	-	1	ID=Dmel.Est16-E2;Parent=Dmel.Est16
NT_033777.3	genBlastG	CDS	7528701	7528717	.	-	0	ID=Dmel.Est16-E1;Parent=Dmel.Est16
NT_033777.3	genBlastG	mRNA	11161229	11162848	71.0696	+	.	ID=Dmel.Est17;Name=Dmel.Est17;Alias=Lhum.VCE6_XP_012216778.1-R10-10-A1
NT_033777.3	genBlastG	CDS	11161229	11161912	.	+	0	ID=Dmel.Est17-E1;Parent=Dmel.Est17
NT_033777.3	genBlastG	CDS	11161937	11162247	.	+	0	ID=Dmel.Est17-E2;Parent=Dmel.Est17
NT_033777.3	genBlastG	CDS	11162333	11162404	.	+	1	ID=Dmel.Est17-E3;Parent=Dmel.Est17
NT_033777.3	genBlastG	CDS	11162423	11162643	.	+	0	ID=Dmel.Est17-E4;Parent=Dmel.Est17
NT_033777.3	genBlastG	CDS	11162712	11162848	.	+	1	ID=Dmel.Est17-E5;Parent=Dmel.Est17
NT_033779.5	genBlastG	mRNA	9598940	9600853	84.5654	-	.	ID=Dmel.Est18;Name=Dmel.Est18;Alias=Lhum.VCE6_XP_012216778.1-R4-4-A1
NT_033779.5	genBlastG	CDS	9598940	9599126	.	-	1	ID=Dmel.Est18-E5;Parent=Dmel.Est18
NT_033779.5	genBlastG	CDS	9599184	9599386	.	-	2	ID=Dmel.Est18-E4;Parent=Dmel.Est18
NT_033779.5	genBlastG	CDS	9599414	9599609	.	-	1	ID=Dmel.Est18-E3;Parent=Dmel.Est18
NT_033779.5	genBlastG	CDS	9599662	9599909	.	-	0	ID=Dmel.Est18-E2;Parent=Dmel.Est18
NT_033779.5	genBlastG	CDS	9599966	9600853	.	-	0	ID=Dmel.Est18-E1;Parent=Dmel.Est18
NT_033779.5	genBlastG	mRNA	8678027	8678770	35.1928	-	.	ID=Dmel.Est19;Name=Dmel.Est19;Alias=Lhum.VCE6_XP_012218257.1-R10-10-A1
NT_033779.5	genBlastG	CDS	8678027	8678661	.	-	2	ID=Dmel.Est19-E3;Parent=Dmel.Est19
NT_033779.5	genBlastG	CDS	8678683	8678719	.	-	0	ID=Dmel.Est19-E2;Parent=Dmel.Est19
NT_033779.5	genBlastG	CDS	8678735	8678770	.	-	0	ID=Dmel.Est19-E1;Parent=Dmel.Est19
NT_033779.5	genBlastG	mRNA	15758137	15759327	47.0212	-	.	ID=Dmel.Est2;Name=Dmel.Est2;Alias=Bter.VCE6_XP_012176619.1-R7-7-A1
NT_033779.5	genBlastG	CDS	15758137	15758809	.	-	1	ID=Dmel.Est2-E4;Parent=Dmel.Est2
NT_033779.5	genBlastG	CDS	15758846	15758994	.	-	0	ID=Dmel.Est2-E3;Parent=Dmel.Est2
NT_033779.5	genBlastG	CDS	15759016	15759273	.	-	0	ID=Dmel.Est2-E2;Parent=Dmel.Est2
NT_033779.5	genBlastG	CDS	15759292	15759327	.	-	0	ID=Dmel.Est2-E1;Parent=Dmel.Est2
NT_033778.4	genBlastG	mRNA	24078334	24080476	61.3904	-	.	ID=Dmel.Est20;Name=Dmel.Est20;Alias=Nvit.VCE6_gi|345497343|ref|XP_001602765.2|-R3-3-A1
NT_033778.4	genBlastG	CDS	24078334	24079279	.	-	1	ID=Dmel.Est20-E5;Parent=Dmel.Est20
NT_033778.4	genBlastG	CDS	24079340	24079629	.	-	2	ID=Dmel.Est20-E4;Parent=Dmel.Est20
NT_033778.4	genBlastG	CDS	24079997	24080036	.	-	0	ID=Dmel.Est20-E3;Parent=Dmel.Est20
NT_033778.4	genBlastG	CDS	24080061	24080129	.	-	1	ID=Dmel.Est20-E2;Parent=Dmel.Est20
NT_033778.4	genBlastG	CDS	24080163	24080476	.	-	0	ID=Dmel.Est20-E1;Parent=Dmel.Est20
NT_037436.4	genBlastG	mRNA	12190738	12192210	69.1451	+	.	ID=Dmel.Est21;Name=Dmel.Est21;Alias=Nvit.VCE6_gi|644997484|ref|XP_008212354.1|-R2-2-A1
NT_037436.4	genBlastG	CDS	12190738	12191370	.	+	0	ID=Dmel.Est21-E1;Parent=Dmel.Est21
NT_037436.4	genBlastG	CDS	12191395	12191439	.	+	0	ID=Dmel.Est21-E2;Parent=Dmel.Est21
NT_037436.4	genBlastG	CDS	12191464	12192210	.	+	0	ID=Dmel.Est21-E3;Parent=Dmel.Est21
NT_033779.5	genBlastG	mRNA	1240068	1242145	56.8915	+	.	ID=Dmel.Est22;Name=Dmel.Est22;Alias=Nvit.VCE6_gi|645024047|ref|XP_008212941.1|-R8-8-A1
NT_033779.5	genBlastG	CDS	1240068	1240379	.	+	0	ID=Dmel.Est22-E1;Parent=Dmel.Est22
NT_033779.5	genBlastG	CDS	1240422	1240835	.	+	0	ID=Dmel.Est22-E2;Parent=Dmel.Est22
NT_033779.5	genBlastG	CDS	1241063	1241200	.	+	0	ID=Dmel.Est22-E3;Parent=Dmel.Est22
NT_033779.5	genBlastG	CDS	1241228	1242145	.	+	0	ID=Dmel.Est22-E4;Parent=Dmel.Est22
NT_033777.3	genBlastG	mRNA	7486830	7488640	86.6235	-	.	ID=Dmel.Est23;Name=Dmel.Est23;Alias=Pbar.JHE_XP_011631119.1-R2-2-A1
NT_033777.3	genBlastG	CDS	7486830	7487125	.	-	1	ID=Dmel.Est23-E7;Parent=Dmel.Est23
NT_033777.3	genBlastG	CDS	7487141	7487241	.	-	2	ID=Dmel.Est23-E6;Parent=Dmel.Est23
NT_033777.3	genBlastG	CDS	7487263	7487374	.	-	1	ID=Dmel.Est23-E5;Parent=Dmel.Est23
NT_033777.3	genBlastG	CDS	7487396	7487445	.	-	1	ID=Dmel.Est23-E4;Parent=Dmel.Est23
NT_033777.3	genBlastG	CDS	7487511	7487584	.	-	0	ID=Dmel.Est23-E3;Parent=Dmel.Est23
NT_033777.3	genBlastG	CDS	7487618	7488220	.	-	0	ID=Dmel.Est23-E2;Parent=Dmel.Est23
NT_033777.3	genBlastG	CDS	7488311	7488640	.	-	0	ID=Dmel.Est23-E1;Parent=Dmel.Est23
NT_033777.3	genBlastG	mRNA	7534264	7536224	84.6013	-	.	ID=Dmel.Est24;Name=Dmel.Est24;Alias=Pbar.JHE_XP_011631119.1-R3-3-A1
NT_033777.3	genBlastG	CDS	7534264	7534716	.	-	0	ID=Dmel.Est24-E5;Parent=Dmel.Est24
NT_033777.3	genBlastG	CDS	7534802	7534855	.	-	1	ID=Dmel.Est24-E4;Parent=Dmel.Est24
NT_033777.3	genBlastG	CDS	7534904	7535535	.	-	2	ID=Dmel.Est24-E3;Parent=Dmel.Est24
NT_033777.3	genBlastG	CDS	7535733	7535883	.	-	0	ID=Dmel.Est24-E2;Parent=Dmel.Est24
NT_033777.3	genBlastG	CDS	7535946	7536224	.	-	0	ID=Dmel.Est24-E1;Parent=Dmel.Est24
NT_033777.3	genBlastG	mRNA	7543092	7545078	86.9118	+	.	ID=Dmel.Est25;Name=Dmel.Est25;Alias=Sinv.VCE6_gi|751218013|ref|XP_011162024.1|-R2-2-A1
NT_033777.3	genBlastG	CDS	7543092	7543503	.	+	0	ID=Dmel.Est25-E1;Parent=Dmel.Est25
NT_033777.3	genBlastG	CDS	7543892	7544823	.	+	2	ID=Dmel.Est25-E2;Parent=Dmel.Est25
NT_033777.3	genBlastG	CDS	7544842	7544978	.	+	1	ID=Dmel.Est25-E3;Parent=Dmel.Est25
NT_033777.3	genBlastG	CDS	7544994	7545078	.	+	1	ID=Dmel.Est25-E4;Parent=Dmel.Est25
NT_033777.3	genBlastG	mRNA	7539043	7541152	86.545	-	.	ID=Dmel.Est26;Name=Dmel.Est26;Alias=Waur.JHE_XP_011704230.1-R1-1-A1
NT_033777.3	genBlastG	CDS	7539043	7539253	.	-	0	ID=Dmel.Est26-E6;Parent=Dmel.Est26
NT_033777.3	genBlastG	CDS	7539317	7539454	.	-	0	ID=Dmel.Est26-E5;Parent=Dmel.Est26
NT_033777.3	genBlastG	CDS	7539485	7539523	.	-	1	ID=Dmel.Est26-E4;Parent=Dmel.Est26
NT_033777.3	genBlastG	CDS	7539594	7539916	.	-	0	ID=Dmel.Est26-E3;Parent=Dmel.Est26
NT_033777.3	genBlastG	CDS	7539986	7540462	.	-	0	ID=Dmel.Est26-E2;Parent=Dmel.Est26
NT_033777.3	genBlastG	CDS	7540868	7541152	.	-	0	ID=Dmel.Est26-E1;Parent=Dmel.Est26
NT_033777.3	genBlastG	mRNA	7545972	7548181	89.594	-	.	ID=Dmel.Est27;Name=Dmel.Est27;Alias=Waur.JHE_XP_011705300.1-R1-1-A1
NT_033777.3	genBlastG	CDS	7545972	7546016	.	-	1	ID=Dmel.Est27-E5;Parent=Dmel.Est27
NT_033777.3	genBlastG	CDS	7546038	7546090	.	-	1	ID=Dmel.Est27-E4;Parent=Dmel.Est27
NT_033777.3	genBlastG	CDS	7546115	7546173	.	-	2	ID=Dmel.Est27-E3;Parent=Dmel.Est27
NT_033777.3	genBlastG	CDS	7546204	7547155	.	-	2	ID=Dmel.Est27-E2;Parent=Dmel.Est27
NT_033777.3	genBlastG	CDS	7547770	7548181	.	-	0	ID=Dmel.Est27-E1;Parent=Dmel.Est27
NT_033777.3	genBlastG	mRNA	23523075	23524880	65.1431	-	.	ID=Dmel.Est28;Name=Dmel.Est28;Alias=Waur.JHE_XP_011707627.1-R6-6-A1
NT_033777.3	genBlastG	CDS	23523075	23523264	.	-	1	ID=Dmel.Est28-E8;Parent=Dmel.Est28
NT_033777.3	genBlastG	CDS	23523322	23523602	.	-	2	ID=Dmel.Est28-E7;Parent=Dmel.Est28
NT_033777.3	genBlastG	CDS	23523918	23523954	.	-	1	ID=Dmel.Est28-E6;Parent=Dmel.Est28
NT_033777.3	genBlastG	CDS	23523970	23524019	.	-	0	ID=Dmel.Est28-E5;Parent=Dmel.Est28
NT_033777.3	genBlastG	CDS	23524059	23524172	.	-	1	ID=Dmel.Est28-E4;Parent=Dmel.Est28
NT_033777.3	genBlastG	CDS	23524188	23524222	.	-	2	ID=Dmel.Est28-E3;Parent=Dmel.Est28
NT_033777.3	genBlastG	CDS	23524238	23524616	.	-	0	ID=Dmel.Est28-E2;Parent=Dmel.Est28
NT_033777.3	genBlastG	CDS	23524632	23524880	.	-	0	ID=Dmel.Est28-E1;Parent=Dmel.Est28
NT_033778.4	genBlastG	mRNA	22550387	22551973	90.7111	+	.	ID=Dmel.Est3;Name=Dmel.Est3;Alias=Cflo.JHE_gi|752877671|ref|XP_011256281.1|-R1-1-A1
NT_033778.4	genBlastG	CDS	22550387	22551082	.	+	0	ID=Dmel.Est3-E1;Parent=Dmel.Est3
NT_033778.4	genBlastG	CDS	22551098	22551247	.	+	0	ID=Dmel.Est3-E2;Parent=Dmel.Est3
NT_033778.4	genBlastG	CDS	22551275	22551657	.	+	0	ID=Dmel.Est3-E3;Parent=Dmel.Est3
NT_033778.4	genBlastG	CDS	22551676	22551865	.	+	1	ID=Dmel.Est3-E4;Parent=Dmel.Est3
NT_033778.4	genBlastG	CDS	22551902	22551973	.	+	2	ID=Dmel.Est3-E5;Parent=Dmel.Est3
NT_033778.4	genBlastG	mRNA	21617109	21618862	89.9285	-	.	ID=Dmel.Est4;Name=Dmel.Est4;Alias=Cflo.JHE_gi|752877671|ref|XP_011256281.1|-R2-2-A1
NT_033778.4	genBlastG	CDS	21617109	21617366	.	-	0	ID=Dmel.Est4-E6;Parent=Dmel.Est4
NT_033778.4	genBlastG	CDS	21617385	21618134	.	-	2	ID=Dmel.Est4-E5;Parent=Dmel.Est4
NT_033778.4	genBlastG	CDS	21618150	21618390	.	-	0	ID=Dmel.Est4-E4;Parent=Dmel.Est4
NT_033778.4	genBlastG	CDS	21618454	21618630	.	-	1	ID=Dmel.Est4-E3;Parent=Dmel.Est4
NT_033778.4	genBlastG	CDS	21618649	21618677	.	-	0	ID=Dmel.Est4-E2;Parent=Dmel.Est4
NT_033778.4	genBlastG	CDS	21618737	21618862	.	-	0	ID=Dmel.Est4-E1;Parent=Dmel.Est4
NT_033777.3	genBlastG	mRNA	7519751	7521612	85.2989	-	.	ID=Dmel.Est5;Name=Dmel.Est5;Alias=Cflo.JHE_gi|752877677|ref|XP_011256284.1|-R2-2-A1
NT_033777.3	genBlastG	CDS	7519751	7519881	.	-	1	ID=Dmel.Est5E10;Parent=Dmel.Est5
NT_033777.3	genBlastG	CDS	7519909	7519994	.	-	0	ID=Dmel.Est5-E9;Parent=Dmel.Est5
NT_033777.3	genBlastG	CDS	7520010	7520057	.	-	0	ID=Dmel.Est5-E8;Parent=Dmel.Est5
NT_033777.3	genBlastG	CDS	7520100	7520186	.	-	2	ID=Dmel.Est5-E7;Parent=Dmel.Est5
NT_033777.3	genBlastG	CDS	7520202	7520241	.	-	1	ID=Dmel.Est5-E6;Parent=Dmel.Est5
NT_033777.3	genBlastG	CDS	7520512	7520570	.	-	1	ID=Dmel.Est5-E5;Parent=Dmel.Est5
NT_033777.3	genBlastG	CDS	7520604	7521049	.	-	0	ID=Dmel.Est5-E4;Parent=Dmel.Est5
NT_033777.3	genBlastG	CDS	7521114	7521284	.	-	0	ID=Dmel.Est5-E3;Parent=Dmel.Est5
NT_033777.3	genBlastG	CDS	7521370	7521453	.	-	0	ID=Dmel.Est5-E2;Parent=Dmel.Est5
NT_033777.3	genBlastG	CDS	7521478	7521612	.	-	0	ID=Dmel.Est5-E1;Parent=Dmel.Est5
NT_033777.3	genBlastG	mRNA	7495071	7497364	86.7996	-	.	ID=Dmel.Est6;Name=Dmel.Est6;Alias=Cflo.JHE_gi|752877679|ref|XP_011256285.1|-R3-3-A1
NT_033777.3	genBlastG	CDS	7495071	7495175	.	-	2	ID=Dmel.Est6-E6;Parent=Dmel.Est6
NT_033777.3	genBlastG	CDS	7495206	7495380	.	-	2	ID=Dmel.Est6-E5;Parent=Dmel.Est6
NT_033777.3	genBlastG	CDS	7495411	7495492	.	-	0	ID=Dmel.Est6-E4;Parent=Dmel.Est6
NT_033777.3	genBlastG	CDS	7495929	7496669	.	-	1	ID=Dmel.Est6-E3;Parent=Dmel.Est6
NT_033777.3	genBlastG	CDS	7496724	7496953	.	-	1	ID=Dmel.Est6-E2;Parent=Dmel.Est6
NT_033777.3	genBlastG	CDS	7497132	7497364	.	-	0	ID=Dmel.Est6-E1;Parent=Dmel.Est6
NT_033777.3	genBlastG	mRNA	7536752	7538484	83.2695	-	.	ID=Dmel.Est7;Name=Dmel.Est7;Alias=Cflo.JHE_gi|752877681|ref|XP_011256286.1|-R2-2-A1
NT_033777.3	genBlastG	CDS	7536752	7537157	.	-	2	ID=Dmel.Est7-E5;Parent=Dmel.Est7
NT_033777.3	genBlastG	CDS	7537188	7537938	.	-	2	ID=Dmel.Est7-E4;Parent=Dmel.Est7
NT_033777.3	genBlastG	CDS	7538001	7538148	.	-	2	ID=Dmel.Est7-E3;Parent=Dmel.Est7
NT_033777.3	genBlastG	CDS	7538209	7538272	.	-	1	ID=Dmel.Est7-E2;Parent=Dmel.Est7
NT_033777.3	genBlastG	CDS	7538288	7538484	.	-	0	ID=Dmel.Est7-E1;Parent=Dmel.Est7
NT_033777.3	genBlastG	mRNA	7509802	7512153	88.661	-	.	ID=Dmel.Est8;Name=Dmel.Est8;Alias=Cflo.JHE_gi|752877687|ref|XP_011256289.1|-R1-1-A1
NT_033777.3	genBlastG	CDS	7509802	7510278	.	-	0	ID=Dmel.Est8-E5;Parent=Dmel.Est8
NT_033777.3	genBlastG	CDS	7510525	7510818	.	-	0	ID=Dmel.Est8-E4;Parent=Dmel.Est8
NT_033777.3	genBlastG	CDS	7510933	7511412	.	-	0	ID=Dmel.Est8-E3;Parent=Dmel.Est8
NT_033777.3	genBlastG	CDS	7511911	7511979	.	-	0	ID=Dmel.Est8-E2;Parent=Dmel.Est8
NT_033777.3	genBlastG	CDS	7511995	7512153	.	-	0	ID=Dmel.Est8-E1;Parent=Dmel.Est8
NT_033779.5	genBlastG	mRNA	8673202	8674386	16.9258	+	.	ID=Dmel.Est9;Name=Dmel.Est9;Alias=Cqui.JHE_CPIJ017763-PA.1-R7-7-A1
NT_033779.5	genBlastG	CDS	8673202	8673500	.	+	0	ID=Dmel.Est9-E1;Parent=Dmel.Est9
NT_033779.5	genBlastG	CDS	8673600	8673813	.	+	1	ID=Dmel.Est9-E2;Parent=Dmel.Est9
NT_033779.5	genBlastG	CDS	8673829	8674081	.	+	2	ID=Dmel.Est9-E3;Parent=Dmel.Est9
NT_033779.5	genBlastG	CDS	8674127	8674179	.	+	2	ID=Dmel.Est9-E4;Parent=Dmel.Est9
NT_033779.5	genBlastG	CDS	8674213	8674237	.	+	1	ID=Dmel.Est9-E5;Parent=Dmel.Est9
NT_033779.5	genBlastG	CDS	8674289	8674386	.	+	2	ID=Dmel.Est9-E6;Parent=Dmel.Est9
