# Supplementary material for: Molecular evolution of juvenile hormone esterase-like proteins in a socially exchanged fluid
Source: Sci Rep. 2018 Dec 13;8:17830. doi: 10.1038/s41598-018-36048-1 (PMC6293014; doi:10.1038/s41598-018-36048-1)
Supplement: Supplementary file 2 — Supplementary File 1 [file 41598_2018_36048_MOESM2_ESM.zip › our-gene-annotations/having-genomic-sequences-as-refrences/Dmel.Ests-CDS.fna]

>Dmel.Est1
ATGTCAAAAGACGCTGGCCTTTGGTCGATTCGGGTGATTTTGTTGTGCATTTGCATCCAATGGAGCGATG
GACGCAATTCGCAGTGCTTGCACGTTCGTTTATCCCACGGCGGTTGGCTAATTGGACGCCATTTGACAAC
ACACAATGGCCGGCATATGCGAGCGTTTATGGGTGTGCCATATGCAGAGCCACCTCTCGACGATCTTCGC
TTTCGTCCGCCCGTGCCGAAGGCCCCTTGGGAGGGTGAACGATTGGCGATCAAGGATGCACCCATCTGCC
TGCAGCGTGATCCCTTCCGGCGCGACATGATACTGGAGGGTTCTGAGGATTGCCTTTATCTTAACGTTTA
CACAACCAATGGATCTTTGCCTGTGATGGTGTGGTTCCATGGCGGCGGCTGGCAGTGTGGCTCCGGTATT
AGTAGCTTTTACGGTCCTGATTTCCTGCTCGACCACGACATCGTCTTGGTTTCGGCCAACTTTCGATTGG
GACCATTGGGATTCCTTAGCACAGAAACGCTCGATTGTCCCGGCAACAATGGCTTGAAGGATCAACTGGA
GGTTCTGCACTGGGTTCGTGCGAACATTGCATCATTTGGTGGTGATCCGAACAGTGTTACGGTCTTTGGC
GAGAGCGCCGGAGGTGCCAGTGTCACCTATCACATGCTGTCGGAGAAGTCGCGCGGCCTACTGCATCGAG
GTATCGCCCAGTCTGGCACCTATTTCAATCCCTGGGCACAGCCTGCACATAAGGGAGTGGCCGCTGGAAG
GGCAACCAAATTGGCCCAAATAGTGGGCTGCGGCAACTGCCTGAGGAAGAAGCCAGCGGAGGATATAGTC
TGGGACTTTGATCCGATGATACCATTTCCGCCCGTGGTCGAACCGGAGCACGATGGCGCCTTCCTCACAC
CACATGGACTGCAACTTCCACTCATGGTGGGCGCCACCGCCGAGGAAGGTCTCCTGAAGACCGCCGCCCT
GCTCAATCTTCCCCAGCTGTTGGCCGAGTTTAAGTCTCAGTTTGAGCAGGTCCTGCCCGTCGTGCTCAAC
TACGATCATCATGACGATTCCGTGCGGCAAACGATTACCTTCTACTTCAAGTCGGGCCACGATTACGACA
AGGCCAACCACCAGAACCTGACCGACCTGATCTCGGATGGATGGTTTGTGGCCGGAATCGATGAGTACTT
GCAGGACGTGGCCCCCACCTATGTATACCTATTCGATCACAAGGGAGCTGCCAGTTTTACGGAGATTTTC
AAGGGCGGCCGAAACGAGTTCTATGGAGCGTGCCATGCCGAGGAGCTCCAGTACTTGTTCCCCATTGGCC
GGGAGTTATTTGTGAGTGCGGTGCCGACGCAAAAGGATCTGGAACTCCGCGAATTAATGCTCCATCTGTG
GGTTAGCTTTGCGAAGACCGGCAATCCAAATCCCACGAATGTTAGCTTTCATCTGCCGAACTGGAGTCCC
GCCTCTAGTTATCCAGTGGAATTCGCTCGACTGGGCACCAAAATGGAGGACTCCCTTATGCAGCACCGGG
TCGACTTTTGGCGGGACCTGCAGCCCCATTTGCCCGCCAGTCACGCCCACAACGAGCTGTAG
>Dmel.Est23
CGTATAATAAACACTTGTTTTTACAGGGTAATAAGCTTCAAGTACGAGCAGCGCAAATTGTCAACAGCAA
TATATTCCGTCATAAAGACGAAATCAGGTCCTGTGCGGGGAGTGAAGAGAAACACAATCTGGGGAGGAAG
CTACTTCAGTTTCGAGAAGATACCCTTCGCAAAGCCTCCGGTGGGAGATCTGCGCTTCAAGGCCCCGGAA
GCAGTGGAGccatgggatcaggaattggATTGCACTTCGCCGGCAGACAAGCCCCTTCAGACACACATGT
TTTTCAGAAAATACGCGGGCTCAGAGGACTGCCTCTACTTAAATGTGTATCCGGATAAACTGCGTCCCGT
GATGGTTTGGATCTACGGAGGAGGCTATCAAGTTGGCGAAGCTTCTCGGGATATGTACAGTCCCGACTTT
TTCATGTCGAAGGATGTGGTCATAGTCACCGTTGCTTATCGACTGGGTGCCTTGGGCTTCCTCAGCCTGG
ATGATCCCCAACTAAACGTTCCCGGAAATGCAGGTCTCAAGGATCAAATCATGGCCCTGCGATGGGTGCA
ACAAAACATCGAAGCATTCGGCGGTGATTCCAACAATATTACACTCTTTGGCGAAAGTGCCGGCGGAGCC
TCGACCCACTTCCTTGCACTAAGTCCCCAAACTGAAGGTCTTATCCACAAAGCTATCGTTATGTCGGGCA
GTGTTTTGTGCCCCTGGACGCAACCACCGAGAAATAATTGGGCTTATAGGCTGGCCCAAAAATTGGGATA
CACCGGTGACAATAAGGACAAGGCGATCTTTGAGTTTCTGCGATCAATGAGTGGCGGGGAGATTGTCAAG
GCCACCGCAACAGTTCTCAGCAACGATGAAAAGCATCATCGGATCCTTTTCGCCTTCGGACCTGTCGTAG
AACCATATACTACCGAGCACACTAATAGCTGGAGTCACAGGATACCCATGATGTTTGGAGGCACGAGCTT
CGAGGGATTGCTATTCTATCCAGGTAAGCGGCCAGCAACCCTCGATGAGGTGGGTAACTGCAAGAATCTG
CTACCGAATCCCAAACTGCGTGAGAACTACGGCTTGCAACTGAAGAAGGCGTATTTCGGCGACGAACCCT
GTAACCAGGCAAACATGATGAAGTTTCTCGAGCTATGCTCATATCGAGAGGCAGCTTTGAACCGTGTCCG
GCAATCCAGCGCACCCACGTATCTGTATCGATTCGATCACGATTCCAAACTGTGCAACGCCATTAGGATT
GTACTTTGCGGTGTTTGTCATGGTGACGATCTGTGCTATATTTTCCACAGCATGTTGTCGCATCAATCCG
CTCCCGATTCTCCGGAACACAAGGTTATAACCGGAATGGTCGACGTTTGGACGAGTTTCGCAGCCCACGG
AGATCCCAACTGCGAAAGTATAAAATCACTCAAGTTTGCACCCATCGAAAACGTAACCAACTTTAAGTGT
CTCAATATTGGGGATCAGTTTGAAGTCATGGCGCTTCCAGAATTGCAGAAAATCGAACCTGTGTGGAATA
GTTTCTACGCCCCAAACAAACTGTAG
>Dmel.Est6
ATGGTCGACTTTAAGGTCCAACAACGACGATACAGGACCAGCGAAAAGACTGTCGTCAGCACCACCTACG
GACCCATCAAGGGTGTAAAGAGGAAGTCCATCTACGGCCAGTCCTACTTCAGCTTCGAGCGGATCCCCTT
CGCCAAACCACCGGTGGGCGAGCTACGCTACAAGGCTCCCCAGCCCCCGGAGGTCTGGACGGAGGTCAGG
AGCTGCACCTCCCAGGGTCCCAATGCAatcaaattttatattattttgctGGCTATCACACTGCATCACT
AtggtatatttaatatattatttacttCACAGTTGTATCCCACCAAACCAATGCCCGTGATGGTCTGGAT
CTATGGCGGTGGCTTCCAGTTTGGCGAGGCCTCACGGGAATGTTACAGTCCGGATTATTTGCTGCGTGAG
GATGTGGTGGTCATTTCTATCAACTACAGGTTGGGACCACTGGGATTTCTGTGCCTGGACGATCCCGAAC
TCGATGTGCCCGGCAATGCGGGACTCAAGGATCAAGTGTTGGCCCTGCGCTGGGTCAAGGCCAACTGTTC
GCGTTTCGGAGGCGATTCCGCGAATATAACAATTTTTGGGGACAGTGCGGGAAGTGCCTCGGTTCACTAC
ATGATGATCACAGAGCAGACGCATGGACTTTTCCACAAGGCCATCTGCATGTCGGGTAATACGCTTTCCC
CCTGGGCAGTGACTCCTCAGAGAAACTGGCCATATCGGTTGGCTGTCCAGGCGGGTTACGCAGGTGAAAA
CAACACCCGCGATGTCTGGGAGTTCCTGAAGAACGCCAAGGGATCCGAAATCATCAAAGCCAATGGAGAA
CTCTGCATTGACGAGGAGAAGAAGGAGCGGATTGGATTCTCTTTTGGGCCCGTAATCGAACCGTATGTAA
CCAGCCACTGTGTGGTGCCGAAGAAACCCATCGAAATGATGAGAACCGCCTGGAGCAATAATATCCCACT
TATCATCGGAGGCGTTTCCAACGAGGGGCTTCTCTTGTACTCAGAGACCAAGACGAATCCGAAGTGTCTA
AACGAGTTGGACGACTGCCGGTTTGTGGTGCCTATCGAATTGAATATGGACAGGGAAAGTGCCCTGTGCC
GGGAGTACGGCGATCAGCTGAGGCAGTGCTACTACGGCGATAAGACGCCCAGTCTGGACACCCTGCATGA
ATACCTTCAGGTGGTATTGTCCCGCCTGCAGTACGCTCGCAGTGCGCCGACGTATTTGTACCGCTTCGAC
TTCGACTCCAAGCACTTCAACCACCTGGGCACGTGCCACGGCGACGATCTGTCCTACTTGTTCTACAACT
CGCTGGCGAGGAAGCTCAAGAACCACACGCGGGAGTACAAGTGCATCGAGCGGCTGGTGGGACTGTGGAC
GCACTTTGCGGCATGTGGAAACCCCAACTTCGATCCGGAACAGGAGGACCTGTGGCAGCCCCTGAAGTGC
CTTAACATATCCGACGAGCTGAAGGTGATCGACGTGCCCGACCTCAAGAAGTTGATGGTCTGGGAGAGTT
TCTTTCGACGCGATGAGCTGTTGTAG
>Dmel.Est8
GGAAAGGTGAAGGGGGTGAAGTGGCAGTCCATCTACGGCAACAACTACTACAGCTTCGAGGGCATCCCGT
TCGCCAAGCCGCCGGTGGGCGAGCTCCGCTTCAAGGCGCCCGTGGAGCCAGAGCACTGGTCAGATGTCAA
GCGGTGCACACATGTTCGCGTCAACATCGTTCTGAAGCAGGTGCAAGGCAGCGAGGACTGTCTGTACCTC
AATGTCTACACCAGGGAGttacaTCCACACAGACCTTTGCCGGTTCTGGTTTGGATCTATGGCGGTGGAT
TCCAAATGGGAGAAGCATCGCGGGATCTGTACAGCCCGGACTACATTATGATGGAACATGTCGTACTGGT
CGTAATATCCTATCGGTTAGGAGCCCTGGGATTCCTTAGTCTTGCAGACGAAGAACTGGATGTTCCTGGA
AACGCCGGACTAAAGGATCAAGTTATGGCCTTGCGGTGGGTCAAACGGAATTGCCAGTTCTTTGGTGGCG
ATCCCGATAATATAACCGTTTTTGGTGAGAGTGCTGGAGGTGCATCCACACATTATATGATGCTGACGGA
TCAGGCCAAGGGCCTATTTCACAAGACTATTATTATGTCGGGATCCGCACTGGCACCCTGGGCGCAGACC
CCAACCCACATAAATTGGCCCTATCGCCTGGCACAGGCCACTGGCTACACAGGAGATGCTAACGATCGGG
ACATTTTTCCCTATTTGACTCCTCATTGTGTGATTCCCAAGTCGCCACTGGAAATGATGCGGGACTGTTG
GGGCAACAGCATTCCCATGGTCATCGGAGGAAACTCCTTCGAAGGTCTCCTCATGTTTCCCGAAGTGAAC
AAGTGGCCGGAACTGCTTTGCCAGCTGGGTGACTGCGAGAACCTGGCCCCTCAAGATGCCCACGTAGATG
AGCAGCAAAGAAAAGCGTTTGGAAAGAAAGTACGAGAGCTATATTTCGGCGATAGGACTCCTGGCAGGAA
GACCATATTGGAGTACAGCGATCTCTTCTCGTACAAATATTTCTGGCATGGCATTCATAGGACTTTGCTC
TCGCGTGCTCACCACGCCCCATTGGCCCCAACATTCCTGTACCGATTCGATTTCGACTCGAAGCACTTCA
ATATCATGCGAATTATCACCTGTGGCCGCAAGGTGCGCGGCACCTGTCACGCGGATGATCTGTCGTATTT
GTTCTACAATGCGGCTGCCAAAAAGCTGAAACGCCGCACAGCCGAGTTCAAGACCATAAAGCGTTTGGTA
TCCATGGTCGTTCACTTTGCCATTTCCGGGGATCCCAACATACCGATGGTCTGCCAGGATGAGAAGGAAC
AGCCGCGTGGCGCGTGGCTGCCCATTTCGAAGGACGATAAGGTGTTCCAGTGCCTGAATATATCGCACGA
TGTGCATGTGATTGATTTGCCCGAAGCCGAAAAGCTGAGACTTTGGGACTGCATCTACGACAGGGAACTC
CTCTACTGA
>Dmel.Est5
GGCCAAGTGAGGGGTATCAAGCGTCTATCTCTCTACGATGTGCCCTACTTCAGCTTCGAGGGTATCCCGT
ACGCCCAGCCTCCGGTGGGGGAGTTGCGGTTTAAGGCCCCTCAGAGGCCCATTCCCTGGGAGCGAGATAA
GGCCGTCCAGGTGCAGTTCGTCTTCGATAAGGTAGAGGGCTCCGAGGACTGCCTCTATCTCAATGTGTAC
ACCAACAATGTGAAGCCCGACAAGGCTCGCCCGGTTATGGTTTGGATTCACGGAGGAGGCTTCATTATCG
GCGAGGCCAATCGGGAATGGTATGGCCCGGATTACTTTATGAAAGAAGATGTTGTTCTCGTCACGATACA
GTACCGACTTGGGGCTTTGGGTAATCTACTGtgtgcgtatCTAAATGTACCAGGAAATGCTGGCCTCAAG
GATCAGGTGCTGGCCCTCAAGTGGATCAAGAACAATTGCGCTAGTTTCGGCGGAGATCCCAACTGCATCA
CTGTTTTTGGAGAGAGTGCTGGAGGCGCCTCCACTCACTACATGATGCTAACCGATCAGACCCAAGGGCT
CTTTCATCGCGGCATCTTGCAGTCGGGCAGTGCCATTTGTCCTTGGGCCTACAACGGCGACATTACCCAT
AATCCCTACAGGATAGCCAAGCTGGTTGGCTACAAGGGCGAGGACAACGACAAGGATGTGCTGGAGTTCT
TGCAGAACGTAAAGGCCAAGGATCTTATTCGCGTGGAGGAAAATGTCCTGACACTGGAGGAACGCATGAA
CAAGATAATGTTTGCCTTTGGCCCATCCCTGGAACCATTCTCCACGCCCGAATGTGTGATATCCAATAAC
TCCATCCCCATGTTTATAGGAAACACTTCGTACGAGGGCCTGCTGTGGGTTCCAGCTGGTAATTTATTTC
AGCTCTGTTCGATTTACTACTTCGTGGTGGTCCATTCCCGACACGCGTACGCGGCTGGAGCTCCAGTata
tttctatcgatatgaCTTCGACTCCGAGGAGCTCATTTTTCCCCATGCCGACGATTTGAGCTACCAATTC
AGCAGCCTGCTGGCTCGCCGTCGCGAGTACAGGAACATCGAACGAACCGTGGGCATCTGGACCCAGTTTG
CTGCCACGGGTAATCCCTACAGCGAGAAGATCAACGTTCGCAAATCCGACGAGGTCATCAAGTGCCTCAA
CATCAGTGATGACCTGAAGTTCATCGATCTGCCTGAGTGGCCCAAATTGAAGGTCTGGGAGAGCCTCTAT
GACGACAACAAagatttattgttttaa
>Dmel.Est16
ATGTGGAAACTCTGTCAATTCCTAATCCTGCGTTGTTGTCCCGGATTCAAGAGATTCTCGTGCCAATCAG
CAGTCGTCAAGCTATCAGTAGGGAGTGTCAAGGGTCGTCGACTGAGCGGTATCTATGGTGACGAGTTCTA
CAGCTTCGAGGGAATTCCCTTTGCCAAGCCGCCGCTAGGGAAAGCCCGATTTGTGGCCTCCCAATTGGCA
GACCCATGGAATTCAGAGCTCGATGCTCGGCAGGAGAGACCGATTCCTCTGCAGATGGACAGAAGTGAGG
ATTGCCTGTACTTAAACGTATACACCAAGCATTTTAACGAATCTGAGCCACCTCTGCCCGTAATGGTGTA
TATCTACGGCGGTGCCTTTCGCACAGGCGGAGCTGTGAAGAGCAAATACGGGCCGGATTACTTGATGAGC
AGGGATGTTGTATATGTGCTATTCAACTATCGCCTCTGCTCCCTGGGATTCCTTAGTATGCCCAGTGGCA
AGTTGGATGTGCCGGGCAATGCGGGTCTCCATGATCAGTTACTAGCCCTTCAATGGGTTAGCCAGCACAT
ACGGAACTTCAACGGAGATCCGCAGAATATAACGCTTTTTGGCGAAAGTGCGGGGGCCGCCTCGGTGCAC
TTTATGATGTGTCTGCCGCAGGCGAAGGGTCTCTTCCACAAGGCCATCATGATGTCCGGATCGATGCTGA
GTCCCTGGGTGAATGCTCCCGATAGCGATGGTATATTCTGCCAGGTCCCCATTTTGGAGTTTCTGCGCAA
CGTGAATGCCGAAAAACTCATCGGCCACGATTTCATCTCACCCCGTGACCGTTGCTTTGGGTTTCTTAAC
CCATTTGCTCCAGTTGTTGGAGGCCTGGTTGCAGCCCCGTTTCAGCAGCTGATGAAGGAGGCGTGGTCCT
GTGAAGTGCCCCTCCTCTTGGGTGGCACTTCCTTCGAGGGACTGcttcaattattttattataaaaaggT
AATTGACATATTTGATCTACAGCTTTTCAGTTACAAGTTATTCTGGCACGGCATACATAGGGTGGTCCTC
TCCAGATTATCTCACGCACAAGCACCTACCTATCTGTACCGGTTCGACTTCGATTCGCCCAAGTTGAATC
TGATGAGGAACCAGCTCTGCGGCGATGACATCAAACGCGGTGTTTGTCATGCGGATGACTTGGGGTACAT
TTTCCACAAGCAGGCCCAAGCGAAGCAGCCCCTTGACTCCCCGGAGTTCCTGACCATCCAGCGTATGGTG
GGCATATTGACCACGTTTGCCAGGACCGGCGATCCCAATTGTCCGGAGACGGGTCCGGATCCGTGGATGC
CCGTCTCCACAAAGTCTCCCTTCAAGGCATTGAATATTGGACAGCAGGTCGAAAAGGACGGTCTGAAGTT
GGGGGTTATATGA
>Dmel.Est24
AGCAGCCTGGAAACTTGCGAACTTACTCTGCCCGTGGGCCAAATTAAGGGCGTCAAACGCCTTAGTCTTT
ACGACGATCCCTACTTCAGCTTCGAGAAGATCCCCTTTGCGAAGCCCCCGTTGGGAGAACTGAGATTTAG
GGCCCCCGTGCCAGCAGATCCGTGGAGCGGCGTTCTGGACTGCACCCACTATGCAGAGAAGCCAACCCAG
AGGGGCTTACTGACCCGTGAAATCGAAGGCGGCGAGGATTGTCTGTATCTGAACGTCTATTCCAAGCAGC
TGAAAAGTGAGAAGCCATTGCCGGTGATGGTGTACATTTATGGCGGGGCCTTCACCGTAGGAGAGGCCAC
CCGCGAATTGTACGGCCCGGACTATTTTATGACCAAAGATGTTGTTCTTGTGACGCTTAACTATCGCGTG
GATTGTTTGGGATTCCTATCGCTCAAGGACCCGAGTCTGAAAGTTCCCGGAAACGCAGGACTCAAGGACC
AAGTGCTAGCTCTCAAGTGGGTCAAGCAGTACATCTCCAACTTCAATGGCGATGATAGTAATATTACGGT
ATTCGGAGAGAGCGCCGGAGGTTGCTCCACCCACTTCATGATGTGTACGGAACAGACCAGGGGACTGTTT
CACAAGGCCATTCCCATGTCAGGAACAGTGCACAACTACTGGGCCAATAATCCGGCCGAAGACTTTGCCT
TTCGCCTGGCTCAGCAGAATGGTTTCACTGGCGAAAATGACGACGCCAAGGTACTGGAATATCTCCAAGG
AGTTCCGGCTAGAGATTTGGTGAACCATAATTTGCTAACACCCGAGCACCGGAGGAACGGTCTGCTCTTC
GCCTTTGGACCCACTGTGGAGGCATATGTGGGTGAGGATTGCGTGGTGCCCAAACCGCCAGTAGAGATGG
CCCGAGATGCGTGGTCCAACAATTTTCCAGTCATGTTGGGTGGAACCTCCTTCGAGGGTCTTTTCATGTA
TCCAGCCGTGTCGGCCAATCTCAAGGCATTGGATAGCCTAAGCCAGGATCCCACCAGGCTGGTGCCGGTT
GATGTGCGTACGGCCTACTTCGGATATTCGCCACCCAGCTCAGAGCTACTTTTGAATATGCTCGATTTTT
ATTcctacaaaatattttggcacGGCTTTAATCGCACCTTTAACGCCAGACTTACCTATGCAAAAGCACC
CACATATTACTATCGCTTCGACTTTGATTCGCCGAACTTCAACTTCTACCGGGCTAAATTCTGTGGAGAT
AAAATTAAGACTGGTGTGGCCCACGCCGATGACCTGAGCTATTTGTTCCGGAACGCGGGCTCTTGGAAAC
TGGATAAGACATCTGCGGAATATCGAACTATCGAAAGAATGATTGGCATTTGGACGGCATTCGCTGCGAC
CTCCAATCCCAATTGCCCAGAGATTGGCCACTTGGAGTGGAAACCATCTACCAAGAATGATCCCAAGCGT
GTTATTAACATCAGCAGCGATGTTACAATAATAGATTTGCCCGAGTATGAAAAACTACAAATTTGGGACA
ACTTGTATAAGCCAAATCAATTGATCTAa
>Dmel.Est7
AACGAAGATGCCCCCGTGGTGCAGACAACACATGGAAAAGTGAGGGGAATCCTGCTTAAGTCCCTATATG
ACGAACAGTTTTACGCTTTTGATGGCATCCCCTATGCGGTTCCTCCGCTGGGAACCCTGCGCTTCAAGGA
GCCCCATGACCTTAAACCATGGCACGGGATTCGCGATTGCTCCAAGCCGCTCAGCAACACATTAACCAAG
GAGGTGGAAGGCTCCGAGGATTGCCTTTACCTGAACATATCAGTAAAAACTCTAAACGGTGATCCCATGC
CTGTGATGGTCTACATCCATGGAGGCGCTTTTAAGGGCGGAGATTCTTCGAGACGCGCCTGGGGTCCCGA
CTATTTTATGAAGGAAAACGTTGTGTACATAAGCATTGGTCATCGACTGGGACCCTTAGGTTTCCTCAGT
CTCAATGATCCCGATCTTGAAGTTCCTGGCAATGCTGGATTGAAAGACGTTATCTTGGCCCTCCGTTGGA
TCAGGGCAAACGCGGCCAACTTCAATGGTGACCCCGAGAGAATAACCATCTTTGGTCACAGCTCTGGCAG
CATGACCGTTCAACTGTTGCTGGCAAGTCCACAATCAGAAGGACTCTTCCATAGGGCCATACTATTGGCA
GGATTCTCAATGGAGCTGAATCGCCTGCCCCAAATGGAGTACCGTCTGGCCAAGCATTTGGGCTACGAGG
GAGATAATGTCGATAGCCAGGTCTTGGAGTTCCTCTTGAAGGCAGATCCGGCTCTAATCGTCTCTGCGGA
CTTTTTCACTCCACTGGAGAAGAGACAGGGTCACAATATGCCCTTCAAGCCCAGCATTGAAAGCTACTCC
ACGCCCAATGCAGTGCTCCTTGCCGAGCCTATTGACCTCCAGCGAACCACGTGGAGCAATCGTATTCCCA
TCATCTTAGGCGCCAACAGTGGCGAGGGGATGTCGATTTTTAGCTTCGTAAAAATGAACCCCTCGTGGCT
AAAGGAATTTCAATGCAACCCGGAGCGGGTGCTGCCTTGGACCCTGAGAAATCGCTGTGATCCTGGACAG
CGGCGCCAACTGGGTCAAGCATTGATCCATCACTTCTGCGAGGCGCACGGCCATGAGTTGACTGTAGATC
ACACAAACGGATTGGTGGAGCTCTTCACTCACGGCTTTGTACTGACTTACGGCCAGGCGCCCACTTACCT
TTATCGATTTGACTTCGACTCGCCGGATTTTAATTTCTACCGAATTCGCTTTATGGGCAAGGAACAGCGG
GGAGTTGGACACGTGGATGAACTGGGATACATTTTCAAGCTGCCAGCTACCTTCAAATTGGACAAGTCTC
GACCAGAGTTCACAGCCATTCGCCGATTGGTGGCCATGTTTGTCCAATTCGCCGCCACCTCGGACCCAAA
TGCTCCACTCACTAAATCTCTGGTGGATTGGAAGCCCGTAACTCGATTCGGAAAACGGATGGTCCTAAAT
ATAAGCGAGGAATTGAAGTTTATTCCGCAGCCAGAAATGCCGAAGTTGAAGTTTTTCGATCGCCTATACG
AAATGGCTGGAGTACCCttattctaa
>Dmel.Est26
AGTCTTTTTGTATCCTCCAGCTTGCAGGTGAACACGACCAGCGGACCGGTGCTCGGAAAACAATGTACAG
GTGTCTACGGCGATGAGTACGTCAGCTTCGAGCGGATTCCGTACGCGCAGCCGCCGGTGGGGCACCTCCG
GTTCATGGCCCCCCTGCCCGTGGAGCCCTGGAGCCAGCCCTTGGATTGCACCAAGCCCGGCCAGAAGCCA
CTCCAATTCAACCACTACTCCAAACAGCTGGAGGGCGTCGAGGATTGCCTGTATCTGAATGTCTACGCCA
AGGAGCTGGACTCACCAAGGCCACTACCGCTGATTGTGTTCTTTTTTGGCGGTGGTTTCGAAAAGGGCGA
CCCCACCAAGGAGCTGCATAGTCCTGACTACTTCATGATGCGCGATGTGGTCGTAGTCACAGTTTCCTAT
CGCGTGGGTCCCCTTGGATTCCTAAGCCTGAACGATCCTGCCGTGGGAGTGCCCGGAAATGCTGGTCTGA
AGGATCAGCTGCTGGCAATGGAATGGATCAAGGAAAACGCAGAACGATTTAATGGCGATCCCAAGAACGT
GACCGCTTTTGGCGAAAGCGCCGGAGCCGCATCAGTCCACTACTTGATGCTGAATCCCAAGGCTGAGGGT
CTGTTCCACAAGGCCATACTGCAATCGGGCAATGTACTCTGCTCCTGGGCCCTCTGTACCATCAAGAATC
TACCGCATCGGTTAGCTGTCAACCTGGGAATGGAAAGTGCCGAGCACGTGACCGACGCCATGCACCTGGA
CGATTGCGTCTTTCAGTTTGGACCTATGGTGGAGCCATATAAAACGGAGCACTGCGCGCTGCCCAATCAT
CCGCAGGAACTGCTGGACAAGGCCTGGGGAAATAGGATTCCGGTACTGATGAGCGGCACTTCCTTCGAGG
GCTTGCTGATGTACGCCCGCGTCCAAATGGCTCCGTACTTGCTGACCAGCCTGAAAAAAGAACCCGAGCA
CATGCTGCCACTGGATGTGAAGCGTAATCTGCCCCAGGCTCTAGCTCGACATCTGGGCCAGCGACTCCAG
GAGACCCACTTTGGCGGTAATGATCCTTCTGCCATATTTCTTAACAACTTCTTTCAGTACGCCAGCTATA
AAGTATCCCGTGTAAAGAGCTCCAGTGCTTCCACATACCTCTATCGATTCGATTTTGACTCTCCCACGTT
CAATCACCAGCGTTTGAAGTACTGCGGTGACAAGTTGCGGGGCGTAGCCCACGTCGATGATCACTCCTAC
CTGATGATTGACATGTTGACAAGCTTCGCGAGGACATCGAATCCTAATTGCAAGCTCATCCAGGATCAGC
TTCCGCGAGCCAAAGAATGGAAGCCACTCAACAGCAAATCCGCTTTGGAGTGCCTCAACATCTCGGAGAA
CATTAAGATGATGGAGCTGCCGGAGCTGCAGAAGCTTAGGGTCTGGGAAAGTGTCTGCCAATCAACGGGC
TAG
>Dmel.Est25
TTGGACACCAAGTACGGACAGGTGCGCGGACTCCAAAGGAAGACGGTCTACGACAAGGAGCCGTACTTTG
CCTTCGAGGGCATTCCGTACGCCAAGCCCCCCGTGGGTGACCTCCGATTCAGGGCTCCTCAGCCACCGGA
ACCCTGGCAAGGAGTGCTCAACTGCACTACCAATCGATCCAAGCCCATGCAGAGGAACATGCTCCTGGGA
ATTGTCGAGGGCAGTGAGGATTGTTTGCATTTGAACGTTTATGTCAAAGCCTTGAAGTCGGAAAAACCGC
TGCCCGTAATTGTGTGGATTTACGGAGGTGGTTTCCAAAAGGGTGAGGCCTCCAGGGATATTTACAGTCC
GGATTACTTCATGAAGAAGCCAGTGGTATTCGTCGCTATCAACTACAGGTTGGCAGCACTAGGATTTCTC
AGTCTAAAGGACCCGAAGCTGGATGTTCCTGGCAATGCGGGACTTAAGGACCAAGTAATGGCTCTGCGTT
GGATAAGTCAGAACATCGCCCACTTCAATGGCGACCCCAACAACATCACATTGATGGGAGAAAGTGCAGG
ATCGGCTTCTGTCCACGTCATGATGACCACAGAGCAAACACGTGGTCTCTTCCATAAGGCTATCATGCAA
TCGGGATGTGCCCTCAGCGAATGGGTGGAGAGTCCGGATAACAATTGGGCATTCCGGCTGGCCCAGAATC
TGGGCTACAAGGGCGACGAGAAGGATGCGGATGTACTAAGCTTTCTTAGTAAGGTTTGCGCACGCCAGAT
AGCGGCTATTGATCAGGACGTTATCAATTTGGACGAGGTGCGAAGCTTCCTACTATTCGCATTTGGTCCT
GTGATAGAACCCTACGAAACCGACCACTGTGTGGTGCCCAAAAGGCACAAGGATCTGTTGTCCGAAGCGT
GGGGCAACGACATTCCCGTTATTGTCGGTGGAAATTCTTTCGAGGGCTTGTTTTCCTACCAACTAGTAAG
AAAAGATCCTTGGGCCTTGAAAAACTTTCACAACATCCTGCCAAGGGAGGTTAGAGAAACGAGCAGTCTG
GAAGGGCAGGATCTACTGGTGCGGCGACTAAAGCAACTCTACTTCAACAACGAGATGCAGGAATCGATGG
AGATGTTCGAGGCCCTGAATATATTTTCGCATCGCCAGATTTGGCACGATACGCATCGCTTTATTCTCGC
CCGTCAATCTTATGCCCCCAAAACGCCCACCTATCTATATCGTTTTGACTTCGACTCCCCGCACTTCAAT
CAATTTCGCCGACTGGTGTGCGGCGATCGGATTCGCGGAGTAGCCCATGCGGATGAACTATCATACCTGT
TCTACAACATCATATCATCGATGGAATACAAAACCATTGAGAGAATGGTTGGCATGTGGACGTCGTTTGC
CTCCAGTGGGAATCCAAATTGCCCAGAACTGGGATCTGCCAAATGGGAAGCCGTCCAGCTTAAAGAAAAT
GCCGTGGAGAACCACGATCTTGAGATGCGAGATTTGCCGGAGTCCGATTGCCTAGCCGTTTGGGATACAT
TTTATCCCAGGGAGTCGCTCTTCTAG
>Dmel.Est27
GTCTGCACCAGGGATGGCCAGGTGCGCGGACATCGCCGAAGGACACTCTACGACGAGGAGATGTACTTCG
CCTTCGAGGGAATCCCCTTTGCACAGCCGCCGGTGGGGGAGCTGCGCTTCCGAGCCCCCCAGCCACCACA
TCCCTGGTTGGGGGTGCGGGATTGCACCTATCCGCGGGCCAAGCCGATGCAAAAGCACTTCGTGCTCAGC
ATCGTCGAAGGCAGCGAGGATTGCCTGTACCTGAACGTATATTCCAAGCGCCTGAGATCGGACAAGCCGC
TGCCCGTGATCGTGTGGATCTATGGCGGTGGATTCCAGTTCGGCGAGGCTGGTCGAGATTTCTACAGTCC
AGACTACTTTATGCAGCAAGACGTAGTGGTTGTCACATTCAATTATAGGGTGGGCGCATTGGgcTTCCTC
AGCCTCGCGGATCGCGACTTGGATGTGCCCGGAAATGCTGGTCTCAAGGACCAAGTGATGGCCCTTCGCT
GGATCAGTCAGAACATAGCCCAATTCAATGGAGATCCCCAAAATATAACCGTGATGGGCGAGAGTGCGGG
AGCAGCCTCCGTTCACGCGTTGATGACCACCGAGCAAACCCGAGGGCTGTTCCACAAGGCCATCATGCAA
TCGGGATCCATGTTCTGCGAGTGGGCCAATGAGCCAAGTGGCAGGTGGGCATACCGACTGGCCTGCCAAT
TGGGATACTCGGGCAGTGAGAACGAGAAGGAAGTGTTTCGATACCTTCAGAAAGCACCCGCCTCCGAAAT
GGCCGCACAGGGTATTACTCTTGTCTCCCAAGAGGAACGGCGGCAGTACGTCCTGTTTCCCTTTACTCCC
GTTGTGGAACCATATATCACCAGGGATTGCGTTTTGCCCCGTTGCCACAGGGAGATGCTGCCGGAAGCTT
GGGGTAATGACCTGCCGCTGATCCTGGGCGGCAACTCCTTTGAAGGTCTGTTCTCCTACCAGAGTACCCT
GCACGACGAGGAACACATGCTGAGTGCTTTTGAGGTCCTAATTCCTCGGGAGATCAGGGAGAAGAGTACC
CAGTCGCATCTTAAGGATCTGCTACGTCAATTTAAGGTGGATAACTTCGATGATGCGACTCGAGGGCGAA
TGGAGTTCAATGAGTGCCTGCACATACTGTCCGTTAAACACTTTTGGCATGGCATTCATCGCACTGTATT
GGCCCGGctcagccacgcccccgcAACGCCCACCTACCTGTACCGCTTCGATGTGGACTCGCCCCATTTC
AATCACTTCCGGCAGGTGATGTGCGGAAAACACGTTCGCGGAGTTAGTCATGCCGACGATCTCTCCTACC
TTTTCTATcacattttggccaacaagGTGGATAAACTGGTGGGCATGTGGGTGGCATTCGCCCGAAACGA
CAATCCCAATTGTCCACAGATCGATGAGAAAGGTCCGCAGATGTGTCTCAATATTGGAAAACAACTGGAG
TTCATTAATCGGATTTGGGATAGACTATACGATAAAAACGACTTGTTTTAG
>Dmel.Est17
ATGCTGATGTTATTCGTAGTGGAACTGCTGGTTCTACTGGCCAGTTCATCGGTCCTCTCCATCGAGGTGG
ACACCGAACTGGGACGGGTGCGAGGAGCCAATCTGACCTCCAGATTGGGTGTCAACTTTCATGCCTTCCG
AGGCATTCGGTATGCAGAGCCACCTCTGGGAGATTTGCGATTTGTGAATCCGCAGCCAGTGAAGCCCTGG
TCCCCGAAAATCTTCGATGCTAGCGAGGATGGACCGATGTGCCCGCAACCGTGGGACAATATGACCGATG
TATCTGAGGACTGTCTGAGACTCAATGTGTATACAAAGGATTTGAAGGGCCGCCGACCTGTGATCGTGTT
CCTGCATCCCGGCGGATTCTATGTCTTCTCTGGACAGAGTAAATATCTAGCAGGACCGGAGCATTTTATG
GATCGTGATTGCGTGTTGGTATCGCTAAATTATCGGCTGGGTAGTTTGGGATTCCTGGCCACCGGAAGTA
AGGAAGCTCCTGGCAATGCTGGTCTCAAGGATCAAGTCTTGGCTTTGCGCTGGATCCAGCAGCACATCCA
ACGTTTTGGCGGTGATCCCGATAGTGTAACCCTTCTGGGTTACAGTGCGGGAAGTATAAGTGTAGCTCTG
CACATGCTATCGCCCATGTCACGTGGTCTATTCCATCGAGGCATCTGCATGAGTTACAAAGACAATGATC
TACAACTGGCCAAACGTCAGGCTGGTTTATTGAAGTGTCCACAGGAATCCATTGGGGAAATGGTGGAGTG
TATGAGGCGGAAGCCCTACTTGGATTATGTGAGCACTTATAATGGCATGTTTGAATTCGGCTGGAATCCC
GTGCTCAACTGGAGAATCGTTGTGGAGAAGGATTTTGGGCAGGAGCGTTACCTCATCGAAAGTCCTTTCA
AAACAGCTCGACGTGGCGACTTTCACAAGGTAGCCCTCATCACCGGCATTACGGAGTTTGAGTTCCTTTC
GGGCGCTTTCTGTAACATTGTTAACCGCTATAATAGGGATTGGGAACACTATGCTTCTATTGCGTTGCTC
TTGGAACAAAACTCAACTCGAGTTTTCCGGGAAAAATATATGCCGGAAAGTTTGGACAAGCTGGAGTACC
CGAAATCACTTAAGGGTATGGGTGAACTCTTGAGCGACGCCCTGATTGGAGTGTCCTTCCATCGATTTCT
TCAACTGATGTCCCCCCACACACCCATTTACACATATCTGTTCCGTTACAAGGGTAGATATACCTTCTTG
AAAAATCCCGATAACCAGCAAACCATAGGCCCCGTTCACCATGACGAGCTAATATATTTATTCCATGTTG
GACTTTTGATTCCTTTGTTGAAGCGAGAGGATCCGGAAAATTTTATGATCGAGCTATTGACACGTATGTG
GATTGAATTTGCTCAAAAGGGGTAA
>Dmel.Est28
ATGGAGCTCCGCCTACAGGAGCAAGAAGGTAGGTCCAAGTACAAGAATTATAAGCTGGATACTAACAAGA
TCTTTCATTCAAGATTCCGTGCTGCGGAGCCGGAGAAGCCGTGGTCTGGAATCCGTGATGCTTCTCGGGA
AGGTCAGAGCTGTCCGCATAAGAACATGATCCTGGACACTTTCAAGGGAGACGAGGATTGCCTGTTCGTC
AATGTGTTCACAACCCAAATGCCCAAGGATGATGAGTCTCTTCCTGTTATGGTTTGGCTGCATGGAGGAG
GTTTCTCCTTTGGCTCCGGCAACTCTTTCCTCTACGGACCGGACTATCTAGTGGCTGAGGATATTGTCTT
GGTCACACTGAACTACCGACTAGGTCCACTGGGTTTTCTTACCGCAGGACCTGACGCTCCAGGTAACCAG
GGTCTCAAGGATCAGGTACTGGCACTAAAGTGGGTGCGGGATAACATAGCCGCATTTGGTGGAGATCCCA
ATCAGGTTACCATTTTCGGAGAGTCAGCTGGAGCTTCGTCCGTCCAGTTGCTCCTCCTGTCCTCCCAGGC
CAAGGGACTTTTCCACCGAGCGATTTCCCAAAGTGGATCGGCCCTAAATCCATGGTCCATGTCCGCCACT
GCTCGGCTGGCAGCCAACTTGGGTTACGTGGGGGATATCCTCGACTTTCTTAGAAGGGTTCCAGCCATGA
AATTGGTTGAAGCCGCGCCCACAACAATCACGGCGGAGGATCAGCGGAATAACATTGGTTTGCCATTTGT
GCCCGTGTTCTACGAGGAGCCATTCCTTACTCAGCACCCTAGCGACATGTATCATTCCGATGTGGCCTAT
ATGACGGGTTACAATACACACGAGCTCCTCACGGATCTCATGTTCCTTCAGGGCATCCGTCGCACAGCCC
GAAATCATGCCAAGTTTGGAAATGCACCTGTCTACATGTACCGCTTCTCCTTCGACGGATCTTTGGGGCT
CTACAAACGGATGCTGGGTATTCCCCGACCTGGTGTTTGCCATGGCGATGAGCTGGGTTATCTGTTCAAG
TTCGGTTTCTTCAATTTGAGCTTGGATCCCAAGTCGATGGAGGTACAGGTCAAGAATCGAATGGTGCGCA
TGTGGACGAATTTCGCGAAATATGGCTCTCCTACGCCTGATTCCGAGGATCCTATGCTGACCACCAAGTG
GGCACCAATCGATCCCACCAATGTGATGAACAGTCTCAACTATATGGATATCTCAGCCAATCTGGCGATG
AAAACCAATCCCGAGCCGGAGCGTCAGAGATTCTGGGATGAGATGTATCAGCATTACAATGGGGCTGCCA
TGTAA
>Dmel.Est13
ATGTTGTTCGCCGGATTTGGAGTACTATTGTTTGTAGCTGTTGCTGTCGGAGATTCCTTGGATGTGTGCC
TGGAGGATATGGGCTGTATGCGAGGCACTCTAATGCCAGGATATCAGAGCGGAGAGTTCGAAGCCTTCAT
GGGCATTCCCTTTGCCCAGCCGCCAGTTGGACCGCTGCGTCTAAAGGTGGATTGTTCTTTGCTCTCATAC
TTTCAGAAGGATTACAATCGCGCTGAAGATAAGTTGCCCGTGATGGTTTATATACATGGAGGCGGTTTCT
TTAGCGGATCTGCCCATCCGATGGCTAGTGGACCAGAGTATCTGATGGATACAAACAAGGTGGTCATGGT
AACAATGAACTATCGCCTTGGTCCCTTCGGTTTTCTAAGCACTGGCGATGAGCACATGCCAGGGAATTTC
GGTTTCAAGGATCAGCGATTGGCTCTGCAGTGGATACAAAAACACATAGCTACATTCGGAGGAGATCCAA
AAAAGGTCACGGTCCTTGGGCACAGTGCTGGCGGAATATCTGCCCACTTGCACATGATTAGCCCCAATTC
AAAGGGACTTTTCCAAAATTCCATGTCCTTGACTGGCACCATGTTTCTGTCGGCCATGAAGATTCTCAAA
GATCCCCTAAGTCAGGCAAGGCGTCTGGGCAAGGAATTGGCCATCGATCAAGCGGAGAGTCTCAGTTCCC
AGGATCTTGCGGAAGCGCTACGTAATGTGTGTCCTAAAAAACTCCTTGTTAGTGTGGACAGCTTAAAGGT
GTGGGATAACATGCCCCATCTAACCACTCTCCCAGTACTGGAGGCTCCATCTCCCGATGCCTTCCTGGTC
GAGGATCCGCTAGATGCCCATCGGGCAGGTCGCATTAACCAGATGCCCTGGATACTAAGCCTAAGTTCGC
GAGCTGGTGAAGGTTCTCTATTCATAATGCGTGCCTTCATTAATCCCAAGCTGCGGGCAGAGTTCAATGA
GAACTTCCTGGAACATATGGCCCTGCTGCTTAACCTGCCCGAGGGAACTCCCGTCCAGATGGTCAGCGAA
ATACTTGATGCTTACGACTTTAAAGGAGATAGTCTTAACAACGATACCATGTTGAAATTGGCAGAGATAT
CTGGTGACTTCAACTTTTATTATCCGATTTATGAAACTATTTCGTCGTATGTCACCTATGCAAATCTCGA
AGAGAATCCACTATTCATCTATATCTTTGAGTTTGCCGGCCTAAACTCTATAACAAAGTTTTTTGCTGGC
ACCACTGACGACTATGGTCTTGGAGCAGTTCACATGGATGATGGTCTGCACACCATACGCATTCCGGTTA
GCTTCGATGATTTTCCCAAGGACTCGGAAGATGCCAAGGTTATACAACGAATGTCTTCGCTGATGACGGA
TTTCGCCAAAACGGGAGTTTTCCACGAAGAATCCATCTGTAAAGTTTCGGATTTCAAAGAACAGGGAATG
TGCAACTATCTTCACTTTGGTGGCAACAAAGAAAAGTATCTGGAAGATATTCGAAACAGCATAACGCTCA
CCGCATTTCCCATATGGAAAAAGCTATTTGCATAG
>Dmel.Est12
ATGATTCAACAACGGATGCTACAACTGCTGCTTCTTGGACAGCTCTTGGCTGGCCCTGGACCCTTCTGCG
CGGCCTTGGCCACTGTGGACCAGCTCACCGTGTGCCCACCGAGCGTGGGCTGCCTGAAGGGCACCAATCT
CCAGGGCTATCAGTCCGAAAGATTCGAGGCCTTCATGGGCATTCCCTATGCCCTGCCTCCCATTGGAGAT
CTGAGATTCAGTAATCCCAAGGTAATGCCCAAGTTGCTGGGGATGTACGATGCCAGTGCGCCCAAGATGG
ACTGCATCCAGAAGAACTATCTGCTGCCAACGCCAGTTGTCTACGGCGATGAGGATTGCCTCTACTTGAA
TGTCTACAGGCCAGAGATTCGAAAATCCGCACTACCTGTAATGGTCTATATCCATGGCGGCGGCTTCTTT
GGCGGCTCTGCAGGACCAGGGGTAACTGGACCCGAATACTTTATGGACTCCGGTGAAGTGATTCTGGTGA
CCATGGCCTATAGGCTAGGACCCTTTGGATTCCTATCGACGCAGGATGCTGTGATGTCTGGTAACTTTGG
CCTAAAGGATCAGAACTTGGCACTGCGTTGGGTGCAGCGCAACATTCGTTTCTTTGGCGGCGATCCTCAG
CGGGTGACCATTTTCGGCCAAAGTGCCGGCGGCGTGGCTGCCCACATGCACCTGCTGAGTCCCAGATCCC
ATGGCCTGTTCCATCGAGTGATCAGCATGAGCGGCACGGCCAATGTGCCCTTCGCCATTGCGGAGCAGCC
ACTGGAGCAGGCTCGCCTCCTGGCGGAGTTTGCAGACGTGCCAGATGCCAGGAATCTGAGTACAGTAAAG
CTAACCAAGGCACTGCGTCGAATAAATGCCACCAAGCTACTGAATGCCGGCGATGGTCTCAAGTACTGGG
ATGTGGATCACATGACCAATTTCCGTCCAGTGGTCGAGGAGGGATTGGAAGTCGATGCCTTTCTCAACGC
GCATCCCATGGATATGCTGGCCCAAGGAATGCCCACATCCATTCCCCTGCTTCTCGGCACTGTTCCAGGT
GAGGGTGCAGTCAGGGTGGTGAACATTCTGGGCAATGAGACGCTACGCCAGAGTTTTAACTTGCGATTCG
ACGAGCTGCTGCAGGAACTGCTGGAATTCCCGGCCAGCTTTAGCCAGGATAGGCGCGAAAAGATGATGGA
TCTGCTGGTGGAAGTGTATTTCCAGGGCCAGCATGAAGTCAACGAGCTGACCGTCCAAGGGTTTATGAAT
TTAATATCTGATAGGGGTTTCAAGCAACCCCTATACAATACCATtcacaaaaatgtttgccacaCGCCGA
ATCCCGTCTACTTATATAGTTTCAACTATCAAGGACCTCTTAGCTATGCCTCTGCCTATACATCCGCGAA
TGTGACCGGAAAATATGGAGTAGTGCACTGCGATGATCTGCTCTATCTGTTCCGTAGTCCACTGCTCTTT
CCCGACTTTCAGCGGAACTCCACGGAGGCGAAGGTGATACATTCCTTTGTTGATTACTTCGTGCACTTCG
CCAAGTTTGGAAAACCCAGGAATTCCGAGTCACTGACCCCCTGCTCCATTGAGGTGCTCCAGTCACGTCC
CGACGGAATATGCGACTATCACGAATTCGCAAATGCACCAGATGCCTACCAAGGCTTCGAGGTTCACGTG
GCCAGCGAATTCCAAACGGATAGGGTGAATCTATGGTCGCATATACTCAACGAAAAGTAA
>Dmel.Est4
GTGAAAGTGCCAGTGAAACAAGGCGTTTTGGTGGGCCGGCAAAAGAAGCTGGTCAATGGATTGGAGTACA
ACAGTTTCCTGGGTGTTCCCTACGCGGAACCACCAGTGGGAGAGCTTCGTTTCCGCAGCCCGCGGCCATT
GGAGCGCTTTCAAAACAAGGAGGGCAACGTGTCTTACCAGCGAGATCCGTTTACTTTGGAGGTGGCCGGC
TCCGAGGACTGCCTTTTCCTTAATGTATATGCACCTAAAGTCAAAAGTACGCGGACTCCTTTACCCGTGA
TGGTCTGGATTCATGGTGGAGGCTTCTTCTTCGGCAACGGCAACAGTGACTTCCACTTTCCCGCCAAGCT
CATGGAGCAGGAGGTCATTGTGGTCACCCTGAATTACCGACTTGGAGCGCTTGGTTTCCTTAGTCTGCCC
GAGGAGGGAATACACGGCAATATGGGGCTTAAGGATCAACGTCTGGCCCTCGAATGGGTGCAGGAGAACA
TAGCCAGCTTCAATGGCGATCCGAATAACGTAACGCTCTTCGGCGAGAGTGCGGGCGGTTCTTCAGTACA
TCTGCACACTTTTCGACTATTCCACAAGGCTATCATGCAGAGTGGAACAGCGAACATGGAATGGGTTTTC
CAGAACGAGGCACCTGCCAAGACCCGACGACTGGCTGAACTCCTGGGTGGTGGTGATTTTGGCGGCGACA
GCAAAGCACTTTTGACCTTCCTGCAGTCAGAGAAGGCAACACCCACTGCCATTTTGGCTAACACATTGAA
AGTCTTAAGCCCCGATGAGCGACGACGTCACCTGCCCTTTGCATTCAAGCCAGTAGTGGAGGACAGCAGC
AGTCCGGATCGTTTTCTTGAGCAGGACATCATGGAGCTGATGCACAAAAAAGACTGCCTCGGCAGTATGC
CAGTGATAATGGGTTACAACTCCGCCGAGGGGTTGGCTATTGTAGTAAAGGCGAAGCAAAAACTGGAGGC
CTACGAAGATGACTTGGCCAGGTTGGTTCCCCGCAATCTGGTGCTAGATCCACAGGCTCCAGAGGCACAG
GAAGCTGCTTCCGACATACGAGCCTTCTTCTTTAACGGGCAGGCGCTGTCTAAGGAAAACATGGATAACC
TGGTGGACCTGTTCTCCGACTATCATTTCAGCATGGATCTGCAGCGCGCAGTGGAGATTCACGCTAGCTG
CCAAACGCAATCTCCTCTGTACTTCTATCGCTTGGACTATGTGGGCGGTCGTAATCTGTACAAGAAGATC
TTCCAAAACGAAGACCTGCGTGGAGTGGCTCATGCCGATGATATTTGCTACCTGTTCCAGATGATGAATA
GGGATGACTTGATGGTCACGGAACGGCTATGTGAAATGTGGGCGAACTTCGCGCGCGATGGAAAACCTTC
GCCCATTTGGAAACCAGTCAAGAAGCCACACAATGGCGAGCCCATCCAACTCGACTGCCTGCTAATCGAT
CGGGAGCTGAAGATGTGCAGCAATCCGGATGGCGAAAGAATGGACTTTTGGAGGAGCATGTACCGGAGAT
ACAGGAGCGAAAATTTCGAAGCTGTGAGAGCTAAACTTTAA
>Dmel.Est3
TATGGCCAGCTGAAGGGTCAGCAGCGCAGGACACTCTACGATGGCGAACCCTACTACTCCTTCGAGGGCA
TTCCCTTTGCCCAGCCGCCCGTGGGTGAGCTGCGTTTTcgcgcaccccaaccaccgaGCTCGTGGCAGGG
CGTCAGGGATTGCACCTATGCCAGGGAGAAGCCTATGCAGAGGAACTCCATTACTAACGCTGCCGAAGGA
TCCGAGGATTGCCTCTACCTCAATGTCTACGCCAAGAGGCTCGAGTCCCCGAAACCACTGCCCGTAATGG
TCTGGATATTCGGTGGGGGCTTTCAGGTAGGCGGTGCATCGCGGGAACTCTATGGACCGGATTACTTTAT
GAAGCACGATATCCTGCTGGTCACCATCAACTATCGGGTGGGTGTCCTGGGCTTCCTAAGTCTCAAGGAC
AAGGAGCTCAAGATACCTGGAAATGCGGGACTGAAGGACCAAATCCAAGCACTGCGTTGGGTCAAGGAGA
ACATAGCCAGTTTCAATGGCGATCCTGAGAGCATAACCGTATTCGGCGAATCAGCTGGCGGAGCATCCAC
GCACATCCTCATGCAAACGGAGCAGGCCAGAGGACTCTTCCACCGCGCCATCGTTCAATCTGGTTCAGCT
TTGTGCGCCTGGGCGACGCAACCGGATCGAAAGTGGCCACAGAGATTGGGTAAGGAACTGGGCTATAGCG
AGAAGGAACTGTTGGAGTTCTTCCAGCAAATTCCGGCCAGCAAGTTGGCCCAGTACTGCAATTCAATCGT
AAcgcaggaggagcagcgcgACTACGAGATCTTGGCCTTTGCCCCGGTTATCGAGCCATATGTTGGCGAT
GATTGCCTGTCCAGCGCCTGGGGTAATTCCATTCCCATGATCATAGGCGGAACTTCGTTCGAAGGACTCT
TCTCTTATCGCACCACCCTGGATGATCCGCTTTACATGCTGAGTGCCTTCGAGGCCATAATTCCCAAACA
GGTTCGCGATGCCATCGACAAGGAGGAGCTGGCGGAGATGGTGAGGAGGCTGAAGAAGTCCTACTTTGAC
GATCCCGACCGGGCCAGCATGGAGCTCTACGAGTGCCTTCACATTCTGAGCATCAAGAACTTCTGGCACG
ATATCCATCGCACCTTGCTCGCTCGCCTGGCCTATGCCACCAACTTGCCCACGTATCTCTATCGATTCGA
TATGGATTCGCCACACTTTAATCACTATCGCATCTTGAAGGGTGTGTGCCATGCGGATGACATTTCCTAC
ATGTTCTACGGCATACTCTCCAGTAAACTGGACAAGAATTCGCCCGAATACCGCACCATCGAGCGACTGG
TGGGCATGTGGACATCTTTCGCCACCACCGGAGATCCCAACTGTGAGATAATCGCTCCCGTCAAGTGGGA
TCCACTGCGTCCGGGTGGCTTCATTCCGCTGCCGGAGAGCAAACAATTTGTGGTCTGGGATAGTTTTTAC
ACCAGGGAAAGCCTCTACTAA
>Dmel.Est20
ATGGACTGCAGAGCGAACTTCCTGGCCTACTTGGCCGTGTTTCTTCATCTAGTCAGCGATTACTGTTTCG
TACCTGTGCAATGCGTGGACGCACCCTTCATCCACATTCCGGGCAACGGAGTCATTTCCGGAACCTATCT
GAAGATGTTCCGGACGCAGAACATCAAGGCCTACCTGGGCATTCGCTATGCACATGCCAGGAGATTCCAG
CCGCCGGATATCGAACTAACACCCTGGAAGGGCATTTTCAATGCGACCGTCTTCCAACCGGACTGCTGGC
AGAACGCCATGCCTTCCGTGGGCAAAGAAACCGATGCCCAGGATGCGGAGAGGAAGTACGAGGAGAACTG
CTTGTATCTGAACGTCTTTGTACCTGATGGTAAATTTGGATCAATCCAACTAGGATTCCGCTTGTTAACT
TTTCAGAAGGTGATTGTGGTGACCTTCTCGTATCGGCTGAACATCTTCGGGTTCTTCACCACCGACGACG
GCGAGGCCCAGGGAAACTATGGCCTGATGGACCAGTCAGCCGCGCTCTACTGGGTCAAGAAGAACATTAA
TTTCTTTGGCGGAGACTCGAATCGGATTACCCTGATGGGCCACGATGCGGGGGCCGTGAGTGTGGCGCTG
CACATGACGTCGGGTGAGTGGTCGAAGGGTGGGTTCCACAAGGCCATCATAATGTCGGGCAATCCGCTGA
GTACCGTCAAAATGCCAACCTCGATGTTTATCCAGTGCCTGAAGAGGATCGATGCCAAGCGGCTCTCGGA
GAACCTGCCCCAGGTGAGCTGGGGACCCGTGGTGGACTTTGGCCTGAGCAACACTTCCTATCCGTTCATC
GAGAACCAGCCGGAGATCCTTTTCAAGAAGGGCAGCTACCACAGGGTGCCCGTCATTATTGGAGTGACCG
ACATGGAGGAGGTGCTGACCTTGTTCAAGGACAACCTCGACACGGACATCAGCCCCTCCGATCTGGAGGG
CTTCTACACCGACATCGCCGTGACCGACATGCACAAGCTGGTGCGCAACTACGAGTGGTGCTCCAACTAC
GAATTGATATCGGATGCCATCAACTTTATGTACGCAAATGACTCGGATACGGACGCCAAGAAGGCGAACA
AGCACATAATTAGTGCCCACACCGAAAAGTTCTACATCACACCCATGCAGACGTTCGCCGATCTGATCAG
TAACGATAGCCAGGTGTACAGCTACCTGTTTAGGATGCGGCCGAGATCGGTGCTCCAGGATCTGCCCAGC
TGGATAAGTGTGCCCAAGTACTTCGACCAGATCTTCGTGTGGGGCAATCCCTACATGACCAACTCCGTTG
ACTGGAAGTCGACCGACAAGAAGATCGCCGACATCATCATGACCCTGTGGGCGAACTTCGCCAAGACCTC
GAACCCCACGAAGTCGAACGTGTACGTGAAGTGGAACGCCATGACCCCCAATAACGATTCAGTGCTTCTG
ATCGACGAGAGCTTCAACACGGACAACCTGCTGAACAACCAGCGGATCAACTTCTGGAGATCGCTGTACC
CCAAGATCCTTGTCTTCTCCGCCGACTGCTGCAACTCCACGTTCTCGGGCAGCGGCCTGGTGATCGCCAC
TTCCGTTCCCATACTATGTACCCTTAGCATTATCgttaatatattttga
>Dmel.Est22
ATGCAATCTCAGCTGAAGCGGAACACTTTGTTGCTACTGCTACTTTCGGTGGTGATCTTGGCCAGCTGCA
AGTCTGGCGGGGATGCGCACGTTCGCGTGAAGCGGATAGTGGGTGGCAAGCAGTCGAAGGCGCCGCCCGT
CGATGATCCCGTGATCTTCGCGAGACTCTTTGATCGCGATGCGCGAGTGGAGGGATTCCGGAATCCCAGC
ACGGGCATCTACTCCTTTCTGGGAATGCACTACGCGGAGCCACCTGTTGGTCCACTGAGATACTCCAGAC
CGGTGTACAAAAGGCTGGCTGGTGACTTCAATTTTCCTCAGAGGATTATCGGCGATGAGGATTGCCTGCT
GCTGAACGTCTACACCCCGCAAATGCCGGATGAGACCACAGGGCTGCCAGTGTTCGTTTGGATTCACCCG
GGTGGCTATCGATATGGATCGGCGGCCCAGTACGATGCCACGCCTATGGCCCAAAGGGGCGCAATCGTGG
TGGCTCCTCAGTATCGCCTGGGATCACTGGGAATAATGGGGGATGGCACCAAGCAGTTCGATGGAAACCT
GGCCATGTTCGACTTGGCCGCCGCTCTCCGTTGGGTCACCGATTACATCTCCTATTTCGGGGGCAATCCC
AAGCAGGTCCAGGCCATAGGCCACGGATCCGGAGCAGCCAGTGCCATGTATCTATCGATGTCGCCGACGT
CGCGAAGCGCTGGCGATGTTCACGGAGACATAATCAAGAACGATGATAAAGTTCAAACGGAGCGTTTGGC
AGGACGTGCCCTGGTCAAAGGACTAACTGGAAACGTGGGCTTCCAGCCTCACATCGAGAGCGAGGACGAT
GGTAGAGCATTGCCCAGTTTGATAAGCAGTAACTTCTCGGGGATTCCCCTGCTGACTGGAGTCACCAAGC
ACGAGACAGCAAATTCCGTCACTGTGGAAACGATAGAAAAGGTCTTTGGATCGGCGGAGCAGTTCCTGGG
ATCACTAAGTGATTCTCTGAACAAGCTGACGAGTTTTCTGAAAATCGACAAGCTAACCGGTCAGATCGCC
AAACCGGAACTGCCGGGCCTCACGAGTGTCCTGACTCCCACTCTCCAGGACGTTTGGAAGGTGCCGCAGG
CGCTGAATGTGGATCAAGTACTTTCCAAGGTGGTGGAATCAACGACCGACGTGCTGTTCAACCTTCCGGC
TGTTCTGACCACCCAGGTTTGGTCCAGGCTAGCTCCAGCCTTTATGTACAGCTTCGAGTACAATGGCACC
AAGTCGAAGGGAATAAACTTCCTGAAGGGTCTACCAATTGTCTCGGAAACAGCCCATGATAAACCGGAAA
CGGTGGGTCATGGTGATGAGATCGGCTACATGTTCGATGCAAATGACATATTCGGGAATCCCATGGAGGA
GACTCGTTTGACCAGCGCCGAGGATCTCAAAGTGCGCAACAACCTCATCGATCTGTTGGTCAAGTTTGCC
AATAAGGACAAGGAAGAGGGCGGAAAGAGTTCCATTTTCCAGAGTGTTACGGGAAAAGCCACGCCTTTTA
TTAAGATAGATACCAAACTGCAGACCTCCAATGATTTCCGCTTCTGCGAATTGTCCGTTCTGGGCGCTTC
CCTCTCTCCGCTAAGTTCCACCAGCTGTGCGGGATTGGGTAACTTGCTAGGTCAACTTGGAAGCCTGGGA
GGCGGATTGGGAGGCACCCTGGGAGGAGTGGGCAGCACCTTGGGATTGGGTGGCAATGGGGGAGGTGGTA
AACGGGGTGGTCTCGGTCTTGGAATTTTGTAG
>Dmel.Est9
ATGAAGCCGTTGCTCCTAGTGTTGGCACTTTGTGGGGCCCAAGTCCATGCACACTCTGTGGGTCTACGGC
CCGACTATAACGACTATAGCGACGAGGATACCAGAAGGGATTGGCTCCCCGAGCCGCTGAAGCCAGTTCC
TTGGCAGTCGGAGACCCGATATGCACAGCCCCAAGAAGCTGTGGTTCAAGCGCCTGAAGTCGGACAGATC
TTGGGAATTAGTGGCCATAAAACCATTGCCAATCGCCCAGTGAACGCTTTCTTGGGTATACGGTATGGCA
CGGTTGGAGGTGGCTTGGCGTTATCTGAATCGCGGGGAGAAAACGTCGACGATTGCCTTACCTTGGACAT
CTACGCACCCGAAGGCGCCAATCAGCTGCCCGTTTTGGTCTTTGTTCACGGTGAAATGCTGTTCGATGGC
GGTTCTGAGGAGGCCCAACCTGACTATGTTCTGGAAAAGGATGTGCTGTTGGTCTCCATCAACTACCGAC
TGGCTCCATTCGGCTTCCTAAGCCTTCCTGGAAACGTCGCCCTTTCCGATCTGCAATTGGCTCTTGAGTG
GCTGCAACGCAATGTGGTCCACTTCGGTGGCAATGCGGGACAGGTGACCCTAGTGGGTCAGGCTGGTGGC
GCAACATTGGCACACGCCTTGAGCCTTAGCGGTCGTGCCGGCAATCTCTTCCAGCAGCTGATCCTGCAGT
CGGGCACCGCCTTGAACCCCTACCTGATTGACAACCAGCCACTTGACACCTTGAGTACCTTCGCCCGACT
TAAGCCCCTATACGATTGCCTCGCCCGACTGCCCACCTCCCAGCTGGTGCATCTCGGGCTCACCCAACTG
GGTGCCTCACTAGCCACCAACAGCAGCCTTGCACTGCCCATGATTATCGGGGCCACAAAGGACGCCAGTG
CGTTCATCGTGTCGCGTAAGTACTTTTGTTGA
>Dmel.Est19
CCTCGACCGATTGAACCGTGGGAGGATGTGATGGATATTGGCTGCCCGTCGGTGGTGTCGATGGACTCGC
TCCACGTGGAGGACTGTCTGACAATGACCATAACCACTCCGAATGTCACCTCACGACTGCCCGTTCTCGT
TTACATTCACGGCGAGTATTTGTACGAGGGCAGCAACTCCGAGGCTCCGCCGGACTATCTGCTCGAGAAG
GATGTGGTGCTGGTCACACCCCAGTACCGCCTTGGACCCTTCGGCTTTCTTTCTACGAAGACAGATGAGA
TTCCTGGCAACGCTGGCTTCCTCGATATTTTCCTGGCTTTGCAGTTCGTAAAGCACTTTATCAAATACTT
CGGCGGTGACCCTTCGCGGGTCACAGTAGCTGGACAAGTGGGTGGAGCTGCTATTGCCCACCTGCTCACG
CTCTCGCCAGTTGTGCAGCGCGGCCTGTTTCATCAGGTGATATATCACTCGGGCTCAGCCATTATGCCCA
TTTTCCTCGAGGAGGATCCGCGAAAGCACGCTCAGGAAATCGCTAAGAAGGCCGACTGTAAAATGGTGAC
GGTACGAGATTTGAACACCTGCCTAATGGAGCTGACGGCCTTGGAGTTGCTCACTGCCTTTATGGAGCAC
GCGGTACGTGAACCTTTTACGTTCAACATTTGGCTAGTTACTTTCTGTAAAGCCTTTAACCTGATAATAA
TTTTATGA
>Dmel.Est10
ATGCAGCTCTTGTGGTGGCAAATAGTTTCCCTGCTCCTAGTACTCCAATCCGTGGTGGAGTCTAGGGTTC
GTGGCAGGCAATATGATGAGGAGAAAGACACTATTGTCGAGCTGCCCACTTTGGGCAGCATCCAGGGAAA
GATTCTCGAAACTGCCTGGACGAAACGCGAAGTGTTACAGTTTGTGGATGTCAGATATGCGGAACCTCCG
ACAGGACTGCATCGGTTTAAGGTATACAAGTGGATATTAATACTTATccattaa
>Dmel.Est15
ttttttagaacACTCAGAATGCCTCGATTTTTCCAGTTGACGTGGGctcttcttttgattttaatagATG
ATCCTGTGGTGGAGCTCTCCTTGGGCAGAATCCAAGGAGATACTATGCAGAGCTTTGGGAACAAGACAAT
CTACGCATTCAGAGGAATACGATACGCGCAATCTCCAGTGGGACAGCTCCGGTTCGCCAATCCAGTTCCG
GAAACTAGTTGGGGTGACGAGGTGTTCAACGCAACATCGGATTCCCTCGTTTGTCCACAACCAGGAGTAG
TTTCTTTAATGAGTGAAGATTGCCTAAAGATCAACGTTTTCACGAAGAGCTTCGAGGACAAATTCCCAGT
GATGGTGTATATTCATGGCGGAGCCAATGTCCTGGGAAGTGGACACAGCAGCTATGAAGCAGGACCTCAA
TATTTGCTAGATCAGGACGTAGTTTTTGTGGCTTTTAACTATCGCCTTGGAGCTCTGGGCTTTCTAAGCA
CAAATAGCAGTGAGACAAAGGGAAACTTTGGTTTCCTCGATCAGGTGATGGCTCTGGAATGGGTAAGGGA
TCACATATCACACTTTGGTGGTGATCCAGAGTTGGTGACTATTATCGGAATAAGTGCTGGCTCGATGGCA
GTCAGTCTACACTTGGCCTCGCCCCTTTCCGCAGGTCTCTTCCATCGGGCAATCCTCATGAGTGGATCGG
CCACCAATCACTTTGATATAGATAACCTTTTTTGGACACGAAAACTGGCTCGTGAGCTGGGTTGTCCAAT
GTATGATCCCACGGATGTGGTGGAGTGTCTCCGAAACGAAACGTGGACACGCATTGTGGAAGTTTGCAAG
CTTGTTAATATGAAGTGGAACTACGAGATCGATGGACACTTTCTACACAACCATCCTACGGAGCTAATCA
AGGAGGGAAATTTCAACAAGGTTCCCCTtatatcttttgacttttttttattcgtaGTGCACTTGGAAAA
CCAGCATCTATTACACGATTTTGCCTCAAACTTTGTGGATTATGCCCCAGAGTTGTTTCTCTATCGCCAC
GATGCACAAATTGGAGAGAAACTGAAGGATTTTTATCTAGGTGACAATACTACGGAAATCAATTCGGAAA
ACATAGAGAACTTTGGACAGATCTTTTCTGATGCATATATTGGGCATGCTAGTCACTTTACCCCAGTTTA
TTATACGCGAATGGATTACGTGGGTGATCAAAGTCTCTCAGCTCCTTTGAATGGTGAAAACAAGCCCGTA
GGAGTGGGCCATGCGGATGATCTGCACTATGTGTTGCCGGGTTATTGGTATGGTCCCTTAATGGCGGCAA
ATGATTCGGATGTTTTTATGATGGAACGTTTAACCAGCTGGTTTACCCACTTTGCCAAAACAGGGTAA
>Dmel.Est18
ATGTGGCGTCTTTGCGGATTCGTTCTGCTCCTTTGTGGTCTTGCTTCTGGCCAAAACAGCGATGAAGATC
TCAGCAAGGCTATACCGGACGAGGAGGATCCCATTGGAAGCAACAAGGAACTTTCGGATCTGGTCATCAC
CACAGCTTTGGGCAAGATTCGTGGAACTATTCTTCCCTCGCAATCAGGTCGAAATTTCTATGCCTTTCGT
GGAATACCATATGCAAAACCACCAGTGGATCGACTTCGTTTCCAGCCACCAGAACCTGTGGAGCAATGGT
TTGATACACTGGATGCCACCTTCGATGGTCCCAAGTGCCCACAACTGGGACTTGTTAGTGGAGATGTGAG
CGAGGATTGCCTCCGCGTTAATATATACACCAAGGAGCTGCCCAGCGAGTCGCAACCGAATGTTAGAAGA
CCGGTGATCGTATTCATCCATCCTGGTGGTTTTTACTCTCTTTCCGGTCAGAGTAAAAACTTCGCTGGTC
CTCAGTACTTTATGAATCGTCGACTGGTGCTGGTCACCTTCAATTATCGCCTGGGATCGCTGGGATTTCT
GGCCACAGGAACAAGGGAAGCACCGGGCAATATGGGACTCAAGGACCAGGTGCAGCTACTTCGATGGGTC
AAGTTGCACATCTCTCGCTTTGGAGGAGATCCTAGCTCTATCACCCTCTTGGGTTACGGTGCTGGAGCGA
TGGCAGTAACTCTGCACATGGTTTCACCCATGTCAAGGGGTCTCTTTCATAAAGCCATCGTAATGAGCGG
AGCAGTAACTGGTCAATGGTCACTACCGGATCACCAAATGGATGTGGCCACCAAGCAGGCCACCTTGCTC
CACTGCCACACGGAGAACGTTACCGAAATGATGGATTGCCTTAAAGGGaaaCACTACCTGGAATTTGCAA
ACACCTTGCCGAAAATGTTTGAGTTTGACAGGAACAATCCCTTGATATTGTGGAAGCCTGTTATTGAGCC
AGACTTTGGACAGGAACGCTTTCTGGTTGAGGAACCTATAAGAAGTTACCAAAACGATGATTTCATGAAG
GTACCCATCATAACGGGAATGACGAAGGATGAGTTTGTTGGCCCAGCTTTATGTAAGTGTAATAAACTTA
TAGGCTTAAAATTAATTGCTCTAAATGAAAACTTTGAGTCCCTGGCCCCCGTGTTCTTCATGTACAACAC
TAGTGATGCCCGAGCATGTAACATAAGTCAGGAGCTAAGGAACCACTACTTCCCGGATAAACTCATCGAT
GCGAATCGTTCGCTGGAGGCTTTATCTAATCTCTATTCGGATGCCCTGACCGGTTTCGGAATCCATCGTT
TTGTCTACTACTATCGTTTCTCGTATCAGGGTGCAAGGAGTCACATCTATTACCCAGAAGATGCACCCTA
TGGTGTCGTCCACCACGATGATCTGATGTATCTGTTTGTGGAACCCTCGATAAGTCGCATGTTTACggaa
gatgatgatgaattTCGCATGGTTGATATTATGGTCCGCATGTTCTCAGCCTTCGCTTACAAGGGcgatC
CCAATAAACCCACCGATTTGGCTCTGAGGGATATACGCTGGCGACCTTTTAGCTTCAAAAAGCGTTACTA
TCTTGACATTGGAAAGCACATAACTCTGGAGGAGAATCTGAACGCCGAGAACTACGAGATCTGGAAACGA
CTATTTCCGCTCAACTGGCGGCGTCAGACGAAGGAGGTTTAA
>Dmel.Est2
ATGGTGTACATCCATGGCGGCGAGTTCATTCGTGGAGGTCATATTCTGGCCTCGTTCTACGACGTGGTCG
TGGTGACCCTGAATTACCGCCTTGGTGCCCTGGGATTCCTATCGACGGGTGATGAGAACTCGCCCGGAAA
CTACGGAATCCTCGATCAAGCGATGGCGCTACGTTGGGTCTATGACAATATTGAGTTCTTCAACGGCGAT
CGGAATTCCATCACTCTATTTGGTCCGGGAGCAGGAGGCGCCTCCGCTGGACTCCTGATGGTGGCACCAC
AGACGCGGAACATTTCCGGATCGGCTCTAGCGGATTGGGCGCTCATCCAGGACAAGTATCGCGCCCAGAA
CACGAGTCGCGTGCTGGGACAGCTGCTGGGCTGCTCCATTGAATCGTCGTGGAAGTTGGTCAACTGCCTG
CGCACCGGACGCAGCTTCTATGACTTTCCATGGGGTCCAGTTCTGGACCACAACTTTACGTTGCCCGGCG
ACGATTGGTACGAGGGATGGCGCGAAAAGGATTGGCGTTTCCTCACCCAAACGCCGGAAACCCTCATCCG
TGCCGGTAAATTCAACCGGAATATTCAGTACATGACGGGCGTGACCACACAGGAAGCGGCcttttttgtg
gcccaaaacGAATCCCTAAGTCCGTACTATGAACTAGATGgacgtttcttcgatcagaaaaTAAGGGAAC
ACGTTTTCCGCTACAACTATACACTTAATCCGAACGGAGTTTACGAGGCCATCAAGTACATATACACCTT
CTGGCCGGATCCCAATAATAACACCATAatccgggaccagtacataaACATGCTGAGTGATCTCTACTAC
CGAGCACCGGTGGATCAAATGGTCAAGCTAATGCTGGAGCAGAAGGTACCCGTTTATATGTACGTACTGA
ACACCACTGTGGAGGCACTGAATCTGCCACAGTGGCGAAAGTATCCACACGACATCGAACGTTATTTCCT
CACCGGAGCTCCCTTCATGGACACCGAGTTCTTTCCCAAAAAGGAGCATCTGCAGCGCAATATGTGGACG
GATAACGATCGCAATATGAGTCACTTTTTCATGCAGACCTACACGAATTTTGCTAGATATGGGTAA
>Dmel.Est14
ATGAACTACGTGGGACTGGGACTTATCATTGTGCTGAGCTGCCTTTGGCTCGGTTCGAACGCGAGTGATA
CAGATGACCCTCTGTTGGTGCAGCTGCCCCAGGGCAAGCTACGTGGTCGCGATAATGGAAGCTACTACAG
CTACGAATCGATTCCCTACGCCGAACCGCCCACTGGCGATCTACGATTCGAGGCTCCAGAGCCGTACAAA
CAAAAGTGGTCGGATATATTCGATGCCACCAAAACCCCGGTGTTCACGCCTGGGGCCAACAAATTGGTAG
GAGAGGAGGATTGCCTAACCGTCAGCGTCTACAAGCCGAAGAATAGCAAGAGGAATAGCTTTCCGGTGGT
GGCCCACATTCACGGAGGTGCCTTTATGTTCGGTGCAGCATGGCAAAATGGACACGAGAACGTGATGCGT
GAGGGCAAATTCATTCTGGTGAAGATAAGCTATCGCCTGGGGCCATTGGGTTTCGTGAGCACCGGCGATA
GGGATCTTCCCGGAAACTATGGACTGAAAGATCAACGGCTGGCTCTCAAATGGATTAAGCAGAATATAGC
CAGTTTTGGTGGAGAACCGCAGAACGTACTGTTGGTTGGTCACTCCGCTGGAGGAGCTTCGGTCCATCTG
CAGATGGCGGCATTCTCGTTTAGTGGAAATGCTCTAGATCCATGGGTTATACAGAAGGGAGCAAGAGGAC
GAAAATGCCTAAAGTCAAAGCCAGCCAGTGAATTAGTCACCGCCGTCCGTAAATTCCTTATATTTTCCTA
TGTGCCCTTTGCTCCATTTAGTCCTGTATTGGAGCCATCGGATGCTCCAGACGCCATTATCACCCAGGAT
CCCAGGGATGTCATTAAGAGCGGAAAGTTCGGACAGGTTCCGTGGGCTGTTTCCTATGTCACAGAGGATG
GTGGCTACAATGCCGCCTTGCTTTTGAAGGAACGGAAATCTGGAATAGTTATCGATGATCTAAACGAGCG
TTGGCTTGAGTTGGCACCATATTTACTATTCTACCGGGACACGAAGACCAAAAAGGATATGGACGACTAC
TCGCGGAAAATTAAGCAGGAGTATATAGGCAATCAGAGATTTGACATCGAAAGCTATTCAGAATTGCAGC
GGCTATTCACGGATATTCTCTTCAAGAATAGCACGCAGGAGTCATTGGATCTTCATCGCAAATATGGAAA
GAGAACTGTACACGGTGACGACTACTTTTTGATATTCGAAAATTTCGTACGAGATGTGGAAATGCGTCCG
GATGAGCAGATAATTTCGAGAAATTTTATCAATATGCTGGCAGATTTTGCTTCGAATAATGTAGGTAGTG
AGAAATTCCAATTATTAGCTATTTATATTGATGGCTGCCAGAATAGGCAGCATGTGGAATTTCCGTAA
>Dmel.Est21
ATGAGTATATTCAAACGGCTGTTGTGCCTGACTTTGCTGTGGATAGCAGCTTTAGAATCTGAAGCTGATC
CCTTGATTGTTGAGATAACAAATGGAAAAATCCGTGGCAAAGATAATGGGTTGTACTACAGCTACGAATC
GATTCCCAATGCCGAGCATCCAACTGGTGCCCTCCGTTTTGAAGCACCTCAGCCGTATAGTCATCATTGG
ACTGATGTTTTCAATGCCACGCAGTCTCCAGTTGAGTGCATGCAGTGGAATCAGTTTATAAACGAAAACA
ATAAGCTGATGGGTGATGAGGATTGCTTAACGGTAAGCATCTATAAGCCAAAGAAACCCAATCGGAGCAG
CTTTCCTGTCGTAGTACTCCTGCATGGAGGTGCTTTCATGTTCGGTAGTGGATCCATATATGGACACGAC
TCCATTATGCGTGAGGGAACTTTGCTTGTGGTAAAAATAAGTTTTGGTCTTGGACCATTGGGTTTTGCAA
GTACCGGCGATAGACACTTGCCGGGAAACTATGGTCTAAAGGATCAACGTCTGGCCCTACAATGGATCAA
GAAGAACATTGCTCACTTTGGTGGAATGCCAGATAATATTGTGCTCATTGGTCACTCTGCAGGCGGTGCT
TCGGATTTCAAACATTTGGCCAAAGGAGCGATTTCGGTGAGCGGCAATCAGGGTGGACGACGACGTGCAT
TTGAACTGGGTCGTATTGTCGGTTGTGGACACACAAATGTCTCCGCAGAACTCAAGGACTGCTTGAAGTC
TAAGCCGGCTAGCGATATAGTCTCTGCTGTCCGAAGCTTCCTTGTGTTTTCCTATGTACCCTTCAGTGCT
TTTGGACCTGTTGTGGAGCCGTCAGATGCACCAGACGCCTTTCTAACCGAGGACCCAAGAGCAGTGATTA
AGAGCGGGAAGTTTGCCCAAGTCCCTTGGGCTGTGACGTACACCACTGAGGACGGGGGATACAACGCTGC
TCAGCTGTTggaaagaaacaaattaactGGCGAGAGTTGGATTGACCTACTCAATGATCGATGGTTTGAT
TGGGCACCATACTTGCTCTTCTATCGGGACGCCAAGAAAACCATCAAAGATATGGATGATCTTTCATTTG
ATCTCAGGCAGCAGTATCTAGCAGATCGGCGATTCAGTGTGGAAAGTTATTGGAACGTGCAGCGAATGTT
TACTGATGTTCTTTTCAAGAATAGCGTGCCAAGTGCAATAGATCTTCACCGAAAGTATGGCAAAAGTCCG
GTTTATTCTTTTGTCTACGATAATCCTACCGATTCCGGAGTGGGTCAATTGCTTTCCAATCGAACAGATG
TACATTTTGGTGGGTACATACTTGCGTTTCAAATACTTAAAGCTCTAGCTTTCTTATTATTAAAGGTACT
GTCCACGGAGATGActttttcttga
>Dmel.Est11
ATGCGTAgacgcggcgtatacgtgatgCTGACGCTGTGCGGGGTTTTAACCGCTGGGCTAACCGCCTTTC
TTGTGATATTCCTCACCGGCGGCCAGGGTGCCGATGCGTCCGAAACAGCTACGGTGACAGTGGAACTGTA
TAATGGCCAGGGGACGGTTCTTGGCAACTATGCCTACACAGCCTGGACGGATCGAGCCTTTATGCAGTTT
CGGGGCATCCCCTTTGCCGAACCACCAATAGAGGAACTACGTTTTCGGGTAAACGATCTCATTTGTGTAA
AAATGACACTGCAAAAACTAAAGTATTACTTCAAGGTCACAATTATTCTAGCTCAAACCAAATTAATCCA
TTAG
