# Supplementary material for: Molecular evolution of juvenile hormone esterase-like proteins in a socially exchanged fluid
Source: Sci Rep. 2018 Dec 13;8:17830. doi: 10.1038/s41598-018-36048-1 (PMC6293014; doi:10.1038/s41598-018-36048-1)
Supplement: Supplementary file 2 — Supplementary File 1 [file 41598_2018_36048_MOESM2_ESM.zip › our-gene-annotations/having-genomic-sequences-as-refrences/Dmel.Ests-Prot.faa]

>Dmel.Est1
MSKDAGLWSIRVILLCICIQWSDGRNSQCLHVRLSHGGWLIGRHLTTHNGRHMRAFMGVPYAEPPLDDLR
FRPPVPKAPWEGERLAIKDAPICLQRDPFRRDMILEGSEDCLYLNVYTTNGSLPVMVWFHGGGWQCGSGI
SSFYGPDFLLDHDIVLVSANFRLGPLGFLSTETLDCPGNNGLKDQLEVLHWVRANIASFGGDPNSVTVFG
ESAGGASVTYHMLSEKSRGLLHRGIAQSGTYFNPWAQPAHKGVAAGRATKLAQIVGCGNCLRKKPAEDIV
WDFDPMIPFPPVVEPEHDGAFLTPHGLQLPLMVGATAEEGLLKTAALLNLPQLLAEFKSQFEQVLPVVLN
YDHHDDSVRQTITFYFKSGHDYDKANHQNLTDLISDGWFVAGIDEYLQDVAPTYVYLFDHKGAASFTEIF
KGGRNEFYGACHAEELQYLFPIGRELFVSAVPTQKDLELRELMLHLWVSFAKTGNPNPTNVSFHLPNWSP
ASSYPVEFARLGTKMEDSLMQHRVDFWRDLQPHLPASHAHNEL*
>Dmel.Est23
RIINTCFYRVISFKYEQRKLSTAIYSVIKTKSGPVRGVKRNTIWGGSYFSFEKIPFAKPPVGDLRFKAPE
AVEPWDQELDCTSPADKPLQTHMFFRKYAGSEDCLYLNVYPDKLRPVMVWIYGGGYQVGEASRDMYSPDF
FMSKDVVIVTVAYRLGALGFLSLDDPQLNVPGNAGLKDQIMALRWVQQNIEAFGGDSNNITLFGESAGGA
STHFLALSPQTEGLIHKAIVMSGSVLCPWTQPPRNNWAYRLAQKLGYTGDNKDKAIFEFLRSMSGGEIVK
ATATVLSNDEKHHRILFAFGPVVEPYTTEHTNSWSHRIPMMFGGTSFEGLLFYPGKRPATLDEVGNCKNL
LPNPKLRENYGLQLKKAYFGDEPCNQANMMKFLELCSYREAALNRVRQSSAPTYLYRFDHDSKLCNAIRI
VLCGVCHGDDLCYIFHSMLSHQSAPDSPEHKVITGMVDVWTSFAAHGDPNCESIKSLKFAPIENVTNFKC
LNIGDQFEVMALPELQKIEPVWNSFYAPNKL*
>Dmel.Est6
MVDFKVQQRRYRTSEKTVVSTTYGPIKGVKRKSIYGQSYFSFERIPFAKPPVGELRYKAPQPPEVWTEVR
SCTSQGPNAIKFYIILLAITLHHYGIFNILFTSQLYPTKPMPVMVWIYGGGFQFGEASRECYSPDYLLRE
DVVVISINYRLGPLGFLCLDDPELDVPGNAGLKDQVLALRWVKANCSRFGGDSANITIFGDSAGSASVHY
MMITEQTHGLFHKAICMSGNTLSPWAVTPQRNWPYRLAVQAGYAGENNTRDVWEFLKNAKGSEIIKANGE
LCIDEEKKERIGFSFGPVIEPYVTSHCVVPKKPIEMMRTAWSNNIPLIIGGVSNEGLLLYSETKTNPKCL
NELDDCRFVVPIELNMDRESALCREYGDQLRQCYYGDKTPSLDTLHEYLQVVLSRLQYARSAPTYLYRFD
FDSKHFNHLGTCHGDDLSYLFYNSLARKLKNHTREYKCIERLVGLWTHFAACGNPNFDPEQEDLWQPLKC
LNISDELKVIDVPDLKKLMVWESFFRRDELL*
>Dmel.Est8
GKVKGVKWQSIYGNNYYSFEGIPFAKPPVGELRFKAPVEPEHWSDVKRCTHVRVNIVLKQVQGSEDCLYL
NVYTRELHPHRPLPVLVWIYGGGFQMGEASRDLYSPDYIMMEHVVLVVISYRLGALGFLSLADEELDVPG
NAGLKDQVMALRWVKRNCQFFGGDPDNITVFGESAGGASTHYMMLTDQAKGLFHKTIIMSGSALAPWAQT
PTHINWPYRLAQATGYTGDANDRDIFPYLTPHCVIPKSPLEMMRDCWGNSIPMVIGGNSFEGLLMFPEVN
KWPELLCQLGDCENLAPQDAHVDEQQRKAFGKKVRELYFGDRTPGRKTILEYSDLFSYKYFWHGIHRTLL
SRAHHAPLAPTFLYRFDFDSKHFNIMRIITCGRKVRGTCHADDLSYLFYNAAAKKLKRRTAEFKTIKRLV
SMVVHFAISGDPNIPMVCQDEKEQPRGAWLPISKDDKVFQCLNISHDVHVIDLPEAEKLRLWDCIYDREL
LY*
>Dmel.Est5
GQVRGIKRLSLYDVPYFSFEGIPYAQPPVGELRFKAPQRPIPWERDKAVQVQFVFDKVEGSEDCLYLNVY
TNNVKPDKARPVMVWIHGGGFIIGEANREWYGPDYFMKEDVVLVTIQYRLGALGNLLCAYLNVPGNAGLK
DQVLALKWIKNNCASFGGDPNCITVFGESAGGASTHYMMLTDQTQGLFHRGILQSGSAICPWAYNGDITH
NPYRIAKLVGYKGEDNDKDVLEFLQNVKAKDLIRVEENVLTLEERMNKIMFAFGPSLEPFSTPECVISNN
SIPMFIGNTSYEGLLWVPAGNLFQLCSIYYFVVVHSRHAYAAGAPVYFYRYDFDSEELIFPHADDLSYQF
SSLLARRREYRNIERTVGIWTQFAATGNPYSEKINVRKSDEVIKCLNISDDLKFIDLPEWPKLKVWESLY
DDNKDLLF*
>Dmel.Est16
MWKLCQFLILRCCPGFKRFSCQSAVVKLSVGSVKGRRLSGIYGDEFYSFEGIPFAKPPLGKARFVASQLA
DPWNSELDARQERPIPLQMDRSEDCLYLNVYTKHFNESEPPLPVMVYIYGGAFRTGGAVKSKYGPDYLMS
RDVVYVLFNYRLCSLGFLSMPSGKLDVPGNAGLHDQLLALQWVSQHIRNFNGDPQNITLFGESAGAASVH
FMMCLPQAKGLFHKAIMMSGSMLSPWVNAPDSDGIFCQVPILEFLRNVNAEKLIGHDFISPRDRCFGFLN
PFAPVVGGLVAAPFQQLMKEAWSCEVPLLLGGTSFEGLLQLFYYKKVIDIFDLQLFSYKLFWHGIHRVVL
SRLSHAQAPTYLYRFDFDSPKLNLMRNQLCGDDIKRGVCHADDLGYIFHKQAQAKQPLDSPEFLTIQRMV
GILTTFARTGDPNCPETGPDPWMPVSTKSPFKALNIGQQVEKDGLKLGVI*
>Dmel.Est24
SSLETCELTLPVGQIKGVKRLSLYDDPYFSFEKIPFAKPPLGELRFRAPVPADPWSGVLDCTHYAEKPTQ
RGLLTREIEGGEDCLYLNVYSKQLKSEKPLPVMVYIYGGAFTVGEATRELYGPDYFMTKDVVLVTLNYRV
DCLGFLSLKDPSLKVPGNAGLKDQVLALKWVKQYISNFNGDDSNITVFGESAGGCSTHFMMCTEQTRGLF
HKAIPMSGTVHNYWANNPAEDFAFRLAQQNGFTGENDDAKVLEYLQGVPARDLVNHNLLTPEHRRNGLLF
AFGPTVEAYVGEDCVVPKPPVEMARDAWSNNFPVMLGGTSFEGLFMYPAVSANLKALDSLSQDPTRLVPV
DVRTAYFGYSPPSSELLLNMLDFYSYKIFWHGFNRTFNARLTYAKAPTYYYRFDFDSPNFNFYRAKFCGD
KIKTGVAHADDLSYLFRNAGSWKLDKTSAEYRTIERMIGIWTAFAATSNPNCPEIGHLEWKPSTKNDPKR
VINISSDVTIIDLPEYEKLQIWDNLYKPNQLI*
>Dmel.Est7
NEDAPVVQTTHGKVRGILLKSLYDEQFYAFDGIPYAVPPLGTLRFKEPHDLKPWHGIRDCSKPLSNTLTK
EVEGSEDCLYLNISVKTLNGDPMPVMVYIHGGAFKGGDSSRRAWGPDYFMKENVVYISIGHRLGPLGFLS
LNDPDLEVPGNAGLKDVILALRWIRANAANFNGDPERITIFGHSSGSMTVQLLLASPQSEGLFHRAILLA
GFSMELNRLPQMEYRLAKHLGYEGDNVDSQVLEFLLKADPALIVSADFFTPLEKRQGHNMPFKPSIESYS
TPNAVLLAEPIDLQRTTWSNRIPIILGANSGEGMSIFSFVKMNPSWLKEFQCNPERVLPWTLRNRCDPGQ
RRQLGQALIHHFCEAHGHELTVDHTNGLVELFTHGFVLTYGQAPTYLYRFDFDSPDFNFYRIRFMGKEQR
GVGHVDELGYIFKLPATFKLDKSRPEFTAIRRLVAMFVQFAATSDPNAPLTKSLVDWKPVTRFGKRMVLN
ISEELKFIPQPEMPKLKFFDRLYEMAGVPLF*
>Dmel.Est26
SLFVSSSLQVNTTSGPVLGKQCTGVYGDEYVSFERIPYAQPPVGHLRFMAPLPVEPWSQPLDCTKPGQKP
LQFNHYSKQLEGVEDCLYLNVYAKELDSPRPLPLIVFFFGGGFEKGDPTKELHSPDYFMMRDVVVVTVSY
RVGPLGFLSLNDPAVGVPGNAGLKDQLLAMEWIKENAERFNGDPKNVTAFGESAGAASVHYLMLNPKAEG
LFHKAILQSGNVLCSWALCTIKNLPHRLAVNLGMESAEHVTDAMHLDDCVFQFGPMVEPYKTEHCALPNH
PQELLDKAWGNRIPVLMSGTSFEGLLMYARVQMAPYLLTSLKKEPEHMLPLDVKRNLPQALARHLGQRLQ
ETHFGGNDPSAIFLNNFFQYASYKVSRVKSSSASTYLYRFDFDSPTFNHQRLKYCGDKLRGVAHVDDHSY
LMIDMLTSFARTSNPNCKLIQDQLPRAKEWKPLNSKSALECLNISENIKMMELPELQKLRVWESVCQSTG
*
>Dmel.Est25
LDTKYGQVRGLQRKTVYDKEPYFAFEGIPYAKPPVGDLRFRAPQPPEPWQGVLNCTTNRSKPMQRNMLLG
IVEGSEDCLHLNVYVKALKSEKPLPVIVWIYGGGFQKGEASRDIYSPDYFMKKPVVFVAINYRLAALGFL
SLKDPKLDVPGNAGLKDQVMALRWISQNIAHFNGDPNNITLMGESAGSASVHVMMTTEQTRGLFHKAIMQ
SGCALSEWVESPDNNWAFRLAQNLGYKGDEKDADVLSFLSKVCARQIAAIDQDVINLDEVRSFLLFAFGP
VIEPYETDHCVVPKRHKDLLSEAWGNDIPVIVGGNSFEGLFSYQLVRKDPWALKNFHNILPREVRETSSL
EGQDLLVRRLKQLYFNNEMQESMEMFEALNIFSHRQIWHDTHRFILARQSYAPKTPTYLYRFDFDSPHFN
QFRRLVCGDRIRGVAHADELSYLFYNIISSMEYKTIERMVGMWTSFASSGNPNCPELGSAKWEAVQLKEN
AVENHDLEMRDLPESDCLAVWDTFYPRESLF*
>Dmel.Est27
VCTRDGQVRGHRRRTLYDEEMYFAFEGIPFAQPPVGELRFRAPQPPHPWLGVRDCTYPRAKPMQKHFVLS
IVEGSEDCLYLNVYSKRLRSDKPLPVIVWIYGGGFQFGEAGRDFYSPDYFMQQDVVVVTFNYRVGALGFL
SLADRDLDVPGNAGLKDQVMALRWISQNIAQFNGDPQNITVMGESAGAASVHALMTTEQTRGLFHKAIMQ
SGSMFCEWANEPSGRWAYRLACQLGYSGSENEKEVFRYLQKAPASEMAAQGITLVSQEERRQYVLFPFTP
VVEPYITRDCVLPRCHREMLPEAWGNDLPLILGGNSFEGLFSYQSTLHDEEHMLSAFEVLIPREIREKST
QSHLKDLLRQFKVDNFDDATRGRMEFNECLHILSVKHFWHGIHRTVLARLSHAPATPTYLYRFDVDSPHF
NHFRQVMCGKHVRGVSHADDLSYLFYHILANKVDKLVGMWVAFARNDNPNCPQIDEKGPQMCLNIGKQLE
FINRIWDRLYDKNDLF*
>Dmel.Est17
MLMLFVVELLVLLASSSVLSIEVDTELGRVRGANLTSRLGVNFHAFRGIRYAEPPLGDLRFVNPQPVKPW
SPKIFDASEDGPMCPQPWDNMTDVSEDCLRLNVYTKDLKGRRPVIVFLHPGGFYVFSGQSKYLAGPEHFM
DRDCVLVSLNYRLGSLGFLATGSKEAPGNAGLKDQVLALRWIQQHIQRFGGDPDSVTLLGYSAGSISVAL
HMLSPMSRGLFHRGICMSYKDNDLQLAKRQAGLLKCPQESIGEMVECMRRKPYLDYVSTYNGMFEFGWNP
VLNWRIVVEKDFGQERYLIESPFKTARRGDFHKVALITGITEFEFLSGAFCNIVNRYNRDWEHYASIALL
LEQNSTRVFREKYMPESLDKLEYPKSLKGMGELLSDALIGVSFHRFLQLMSPHTPIYTYLFRYKGRYTFL
KNPDNQQTIGPVHHDELIYLFHVGLLIPLLKREDPENFMIELLTRMWIEFAQKG*
>Dmel.Est28
MELRLQEQEGRSKYKNYKLDTNKIFHSRFRAAEPEKPWSGIRDASREGQSCPHKNMILDTFKGDEDCLFV
NVFTTQMPKDDESLPVMVWLHGGGFSFGSGNSFLYGPDYLVAEDIVLVTLNYRLGPLGFLTAGPDAPGNQ
GLKDQVLALKWVRDNIAAFGGDPNQVTIFGESAGASSVQLLLLSSQAKGLFHRAISQSGSALNPWSMSAT
ARLAANLGYVGDILDFLRRVPAMKLVEAAPTTITAEDQRNNIGLPFVPVFYEEPFLTQHPSDMYHSDVAY
MTGYNTHELLTDLMFLQGIRRTARNHAKFGNAPVYMYRFSFDGSLGLYKRMLGIPRPGVCHGDELGYLFK
FGFFNLSLDPKSMEVQVKNRMVRMWTNFAKYGSPTPDSEDPMLTTKWAPIDPTNVMNSLNYMDISANLAM
KTNPEPERQRFWDEMYQHYNGAAM*
>Dmel.Est13
MLFAGFGVLLFVAVAVGDSLDVCLEDMGCMRGTLMPGYQSGEFEAFMGIPFAQPPVGPLRLKVDCSLLSY
FQKDYNRAEDKLPVMVYIHGGGFFSGSAHPMASGPEYLMDTNKVVMVTMNYRLGPFGFLSTGDEHMPGNF
GFKDQRLALQWIQKHIATFGGDPKKVTVLGHSAGGISAHLHMISPNSKGLFQNSMSLTGTMFLSAMKILK
DPLSQARRLGKELAIDQAESLSSQDLAEALRNVCPKKLLVSVDSLKVWDNMPHLTTLPVLEAPSPDAFLV
EDPLDAHRAGRINQMPWILSLSSRAGEGSLFIMRAFINPKLRAEFNENFLEHMALLLNLPEGTPVQMVSE
ILDAYDFKGDSLNNDTMLKLAEISGDFNFYYPIYETISSYVTYANLEENPLFIYIFEFAGLNSITKFFAG
TTDDYGLGAVHMDDGLHTIRIPVSFDDFPKDSEDAKVIQRMSSLMTDFAKTGVFHEESICKVSDFKEQGM
CNYLHFGGNKEKYLEDIRNSITLTAFPIWKKLFA*
>Dmel.Est12
MIQQRMLQLLLLGQLLAGPGPFCAALATVDQLTVCPPSVGCLKGTNLQGYQSERFEAFMGIPYALPPIGD
LRFSNPKVMPKLLGMYDASAPKMDCIQKNYLLPTPVVYGDEDCLYLNVYRPEIRKSALPVMVYIHGGGFF
GGSAGPGVTGPEYFMDSGEVILVTMAYRLGPFGFLSTQDAVMSGNFGLKDQNLALRWVQRNIRFFGGDPQ
RVTIFGQSAGGVAAHMHLLSPRSHGLFHRVISMSGTANVPFAIAEQPLEQARLLAEFADVPDARNLSTVK
LTKALRRINATKLLNAGDGLKYWDVDHMTNFRPVVEEGLEVDAFLNAHPMDMLAQGMPTSIPLLLGTVPG
EGAVRVVNILGNETLRQSFNLRFDELLQELLEFPASFSQDRREKMMDLLVEVYFQGQHEVNELTVQGFMN
LISDRGFKQPLYNTIHKNVCHTPNPVYLYSFNYQGPLSYASAYTSANVTGKYGVVHCDDLLYLFRSPLLF
PDFQRNSTEAKVIHSFVDYFVHFAKFGKPRNSESLTPCSIEVLQSRPDGICDYHEFANAPDAYQGFEVHV
ASEFQTDRVNLWSHILNEK*
>Dmel.Est4
VKVPVKQGVLVGRQKKLVNGLEYNSFLGVPYAEPPVGELRFRSPRPLERFQNKEGNVSYQRDPFTLEVAG
SEDCLFLNVYAPKVKSTRTPLPVMVWIHGGGFFFGNGNSDFHFPAKLMEQEVIVVTLNYRLGALGFLSLP
EEGIHGNMGLKDQRLALEWVQENIASFNGDPNNVTLFGESAGGSSVHLHTFRLFHKAIMQSGTANMEWVF
QNEAPAKTRRLAELLGGGDFGGDSKALLTFLQSEKATPTAILANTLKVLSPDERRRHLPFAFKPVVEDSS
SPDRFLEQDIMELMHKKDCLGSMPVIMGYNSAEGLAIVVKAKQKLEAYEDDLARLVPRNLVLDPQAPEAQ
EAASDIRAFFFNGQALSKENMDNLVDLFSDYHFSMDLQRAVEIHASCQTQSPLYFYRLDYVGGRNLYKKI
FQNEDLRGVAHADDICYLFQMMNRDDLMVTERLCEMWANFARDGKPSPIWKPVKKPHNGEPIQLDCLLID
RELKMCSNPDGERMDFWRSMYRRYRSENFEAVRAKL*
>Dmel.Est3
YGQLKGQQRRTLYDGEPYYSFEGIPFAQPPVGELRFRAPQPPSSWQGVRDCTYAREKPMQRNSITNAAEG
SEDCLYLNVYAKRLESPKPLPVMVWIFGGGFQVGGASRELYGPDYFMKHDILLVTINYRVGVLGFLSLKD
KELKIPGNAGLKDQIQALRWVKENIASFNGDPESITVFGESAGGASTHILMQTEQARGLFHRAIVQSGSA
LCAWATQPDRKWPQRLGKELGYSEKELLEFFQQIPASKLAQYCNSIVTQEEQRDYEILAFAPVIEPYVGD
DCLSSAWGNSIPMIIGGTSFEGLFSYRTTLDDPLYMLSAFEAIIPKQVRDAIDKEELAEMVRRLKKSYFD
DPDRASMELYECLHILSIKNFWHDIHRTLLARLAYATNLPTYLYRFDMDSPHFNHYRILKGVCHADDISY
MFYGILSSKLDKNSPEYRTIERLVGMWTSFATTGDPNCEIIAPVKWDPLRPGGFIPLPESKQFVVWDSFY
TRESLY*
>Dmel.Est20
MDCRANFLAYLAVFLHLVSDYCFVPVQCVDAPFIHIPGNGVISGTYLKMFRTQNIKAYLGIRYAHARRFQ
PPDIELTPWKGIFNATVFQPDCWQNAMPSVGKETDAQDAERKYEENCLYLNVFVPDGKFGSIQLGFRLLT
FQKVIVVTFSYRLNIFGFFTTDDGEAQGNYGLMDQSAALYWVKKNINFFGGDSNRITLMGHDAGAVSVAL
HMTSGEWSKGGFHKAIIMSGNPLSTVKMPTSMFIQCLKRIDAKRLSENLPQVSWGPVVDFGLSNTSYPFI
ENQPEILFKKGSYHRVPVIIGVTDMEEVLTLFKDNLDTDISPSDLEGFYTDIAVTDMHKLVRNYEWCSNY
ELISDAINFMYANDSDTDAKKANKHIISAHTEKFYITPMQTFADLISNDSQVYSYLFRMRPRSVLQDLPS
WISVPKYFDQIFVWGNPYMTNSVDWKSTDKKIADIIMTLWANFAKTSNPTKSNVYVKWNAMTPNNDSVLL
IDESFNTDNLLNNQRINFWRSLYPKILVFSADCCNSTFSGSGLVIATSVPILCTLSIIVNIF*
>Dmel.Est22
MQSQLKRNTLLLLLLSVVILASCKSGGDAHVRVKRIVGGKQSKAPPVDDPVIFARLFDRDARVEGFRNPS
TGIYSFLGMHYAEPPVGPLRYSRPVYKRLAGDFNFPQRIIGDEDCLLLNVYTPQMPDETTGLPVFVWIHP
GGYRYGSAAQYDATPMAQRGAIVVAPQYRLGSLGIMGDGTKQFDGNLAMFDLAAALRWVTDYISYFGGNP
KQVQAIGHGSGAASAMYLSMSPTSRSAGDVHGDIIKNDDKVQTERLAGRALVKGLTGNVGFQPHIESEDD
GRALPSLISSNFSGIPLLTGVTKHETANSVTVETIEKVFGSAEQFLGSLSDSLNKLTSFLKIDKLTGQIA
KPELPGLTSVLTPTLQDVWKVPQALNVDQVLSKVVESTTDVLFNLPAVLTTQVWSRLAPAFMYSFEYNGT
KSKGINFLKGLPIVSETAHDKPETVGHGDEIGYMFDANDIFGNPMEETRLTSAEDLKVRNNLIDLLVKFA
NKDKEEGGKSSIFQSVTGKATPFIKIDTKLQTSNDFRFCELSVLGASLSPLSSTSCAGLGNLLGQLGSLG
GGLGGTLGGVGSTLGLGGNGGGGKRGGLGLGIL*
>Dmel.Est9
MKPLLLVLALCGAQVHAHSVGLRPDYNDYSDEDTRRDWLPEPLKPVPWQSETRYAQPQEAVVQAPEVGQI
LGISGHKTIANRPVNAFLGIRYGTVGGGLALSESRGENVDDCLTLDIYAPEGANQLPVLVFVHGEMLFDG
GSEEAQPDYVLEKDVLLVSINYRLAPFGFLSLPGNVALSDLQLALEWLQRNVVHFGGNAGQVTLVGQAGG
ATLAHALSLSGRAGNLFQQLILQSGTALNPYLIDNQPLDTLSTFARLKPLYDCLARLPTSQLVHLGLTQL
GASLATNSSLALPMIIGATKDASAFIVSRKYFC*
>Dmel.Est19
PRPIEPWEDVMDIGCPSVVSMDSLHVEDCLTMTITTPNVTSRLPVLVYIHGEYLYEGSNSEAPPDYLLEK
DVVLVTPQYRLGPFGFLSTKTDEIPGNAGFLDIFLALQFVKHFIKYFGGDPSRVTVAGQVGGAAIAHLLT
LSPVVQRGLFHQVIYHSGSAIMPIFLEEDPRKHAQEIAKKADCKMVTVRDLNTCLMELTALELLTAFMEH
AVREPFTFNIWLVTFCKAFNLIIIL*
>Dmel.Est10
MQLLWWQIVSLLLVLQSVVESRVRGRQYDEEKDTIVELPTLGSIQGKILETAWTKREVLQFVDVRYAEPP
TGLHRFKVYKWILILIH*
>Dmel.Est15
FFRTLRMPRFFQLTWALLLILIDDPVVELSLGRIQGDTMQSFGNKTIYAFRGIRYAQSPVGQLRFANPVP
ETSWGDEVFNATSDSLVCPQPGVVSLMSEDCLKINVFTKSFEDKFPVMVYIHGGANVLGSGHSSYEAGPQ
YLLDQDVVFVAFNYRLGALGFLSTNSSETKGNFGFLDQVMALEWVRDHISHFGGDPELVTIIGISAGSMA
VSLHLASPLSAGLFHRAILMSGSATNHFDIDNLFWTRKLARELGCPMYDPTDVVECLRNETWTRIVEVCK
LVNMKWNYEIDGHFLHNHPTELIKEGNFNKVPLISFDFFLFVVHLENQHLLHDFASNFVDYAPELFLYRH
DAQIGEKLKDFYLGDNTTEINSENIENFGQIFSDAYIGHASHFTPVYYTRMDYVGDQSLSAPLNGENKPV
GVGHADDLHYVLPGYWYGPLMAANDSDVFMMERLTSWFTHFAKTG*
>Dmel.Est18
MWRLCGFVLLLCGLASGQNSDEDLSKAIPDEEDPIGSNKELSDLVITTALGKIRGTILPSQSGRNFYAFR
GIPYAKPPVDRLRFQPPEPVEQWFDTLDATFDGPKCPQLGLVSGDVSEDCLRVNIYTKELPSESQPNVRR
PVIVFIHPGGFYSLSGQSKNFAGPQYFMNRRLVLVTFNYRLGSLGFLATGTREAPGNMGLKDQVQLLRWV
KLHISRFGGDPSSITLLGYGAGAMAVTLHMVSPMSRGLFHKAIVMSGAVTGQWSLPDHQMDVATKQATLL
HCHTENVTEMMDCLKGKHYLEFANTLPKMFEFDRNNPLILWKPVIEPDFGQERFLVEEPIRSYQNDDFMK
VPIITGMTKDEFVGPALCKCNKLIGLKLIALNENFESLAPVFFMYNTSDARACNISQELRNHYFPDKLID
ANRSLEALSNLYSDALTGFGIHRFVYYYRFSYQGARSHIYYPEDAPYGVVHHDDLMYLFVEPSISRMFTE
DDDEFRMVDIMVRMFSAFAYKGDPNKPTDLALRDIRWRPFSFKKRYYLDIGKHITLEENLNAENYEIWKR
LFPLNWRRQTKEV*
>Dmel.Est2
MVYIHGGEFIRGGHILASFYDVVVVTLNYRLGALGFLSTGDENSPGNYGILDQAMALRWVYDNIEFFNGD
RNSITLFGPGAGGASAGLLMVAPQTRNISGSALADWALIQDKYRAQNTSRVLGQLLGCSIESSWKLVNCL
RTGRSFYDFPWGPVLDHNFTLPGDDWYEGWREKDWRFLTQTPETLIRAGKFNRNIQYMTGVTTQEAAFFV
AQNESLSPYYELDGRFFDQKIREHVFRYNYTLNPNGVYEAIKYIYTFWPDPNNNTIIRDQYINMLSDLYY
RAPVDQMVKLMLEQKVPVYMYVLNTTVEALNLPQWRKYPHDIERYFLTGAPFMDTEFFPKKEHLQRNMWT
DNDRNMSHFFMQTYTNFARYG*
>Dmel.Est14
MNYVGLGLIIVLSCLWLGSNASDTDDPLLVQLPQGKLRGRDNGSYYSYESIPYAEPPTGDLRFEAPEPYK
QKWSDIFDATKTPVFTPGANKLVGEEDCLTVSVYKPKNSKRNSFPVVAHIHGGAFMFGAAWQNGHENVMR
EGKFILVKISYRLGPLGFVSTGDRDLPGNYGLKDQRLALKWIKQNIASFGGEPQNVLLVGHSAGGASVHL
QMAAFSFSGNALDPWVIQKGARGRKCLKSKPASELVTAVRKFLIFSYVPFAPFSPVLEPSDAPDAIITQD
PRDVIKSGKFGQVPWAVSYVTEDGGYNAALLLKERKSGIVIDDLNERWLELAPYLLFYRDTKTKKDMDDY
SRKIKQEYIGNQRFDIESYSELQRLFTDILFKNSTQESLDLHRKYGKRTVHGDDYFLIFENFVRDVEMRP
DEQIISRNFINMLADFASNNVGSEKFQLLAIYIDGCQNRQHVEFP*
>Dmel.Est21
MSIFKRLLCLTLLWIAALESEADPLIVEITNGKIRGKDNGLYYSYESIPNAEHPTGALRFEAPQPYSHHW
TDVFNATQSPVECMQWNQFINENNKLMGDEDCLTVSIYKPKKPNRSSFPVVVLLHGGAFMFGSGSIYGHD
SIMREGTLLVVKISFGLGPLGFASTGDRHLPGNYGLKDQRLALQWIKKNIAHFGGMPDNIVLIGHSAGGA
SDFKHLAKGAISVSGNQGGRRRAFELGRIVGCGHTNVSAELKDCLKSKPASDIVSAVRSFLVFSYVPFSA
FGPVVEPSDAPDAFLTEDPRAVIKSGKFAQVPWAVTYTTEDGGYNAAQLLERNKLTGESWIDLLNDRWFD
WAPYLLFYRDAKKTIKDMDDLSFDLRQQYLADRRFSVESYWNVQRMFTDVLFKNSVPSAIDLHRKYGKSP
VYSFVYDNPTDSGVGQLLSNRTDVHFGGYILAFQILKALAFLLLKVLSTEMTFS*
>Dmel.Est11
MRRRGVYVMLTLCGVLTAGLTAFLVIFLTGGQGADASETATVTVELYNGQGTVLGNYAYTAWTDRAFMQF
RGIPFAEPPIEELRFRVNDLICVKMTLQKLKYYFKVTIILAQTKLIH*
