# Supplementary material for: Molecular evolution of juvenile hormone esterase-like proteins in a socially exchanged fluid
Source: Sci Rep. 2018 Dec 13;8:17830. doi: 10.1038/s41598-018-36048-1 (PMC6293014; doi:10.1038/s41598-018-36048-1)
Supplement: Supplementary file 2 — Supplementary File 1 [file 41598_2018_36048_MOESM2_ESM.zip › our-gene-annotations/having-genomic-sequences-as-refrences/Fsel-Ests.gff]

##gff-version 3
scaffold7859.1|size7212	genBlastG	mRNA	2489	5862	45.2559	+	.	ID=Fsel.Est1;Name=Fsel.Est1;Alias=Amel.VCE6_gi|48097744|ref|XP_391943.1|-R3-3-A1
scaffold7859.1|size7212	genBlastG	CDS	2489	2611	.	+	0	ID=Fsel.Est1-E1;Parent=Fsel.Est1
scaffold7859.1|size7212	genBlastG	CDS	2639	2745	.	+	0	ID=Fsel.Est1-E2;Parent=Fsel.Est1
scaffold7859.1|size7212	genBlastG	CDS	5250	5317	.	+	1	ID=Fsel.Est1-E3;Parent=Fsel.Est1
scaffold7859.1|size7212	genBlastG	CDS	5336	5637	.	+	1	ID=Fsel.Est1-E4;Parent=Fsel.Est1
scaffold7859.1|size7212	genBlastG	CDS	5692	5862	.	+	1	ID=Fsel.Est1-E5;Parent=Fsel.Est1
scaffold3574.1|size15190	genBlastG	mRNA	12660	13657	29.0364	+	.	ID=Fsel.Est10;Name=Fsel.Est10;Alias=Lhum.VCE6_XP_012218257.1-R7-7-A1
scaffold3574.1|size15190	genBlastG	CDS	12660	12732	.	+	0	ID=Fsel.Est10-E1;Parent=Fsel.Est10
scaffold3574.1|size15190	genBlastG	CDS	12748	12882	.	+	2	ID=Fsel.Est10-E2;Parent=Fsel.Est10
scaffold3574.1|size15190	genBlastG	CDS	12907	12948	.	+	0	ID=Fsel.Est10-E3;Parent=Fsel.Est10
scaffold3574.1|size15190	genBlastG	CDS	13054	13239	.	+	0	ID=Fsel.Est10-E4;Parent=Fsel.Est10
scaffold3574.1|size15190	genBlastG	CDS	13323	13657	.	+	0	ID=Fsel.Est10-E5;Parent=Fsel.Est10
scaffold5620.1|size10394	genBlastG	mRNA	3056	4388	28.9807	-	.	ID=Fsel.Est11;Name=Fsel.Est11;Alias=Pbar.VCE6_XP_011645490.1-R4-4-A1
scaffold5620.1|size10394	genBlastG	CDS	3056	3731	.	-	2	ID=Fsel.Est11-E4;Parent=Fsel.Est11
scaffold5620.1|size10394	genBlastG	CDS	3958	4021	.	-	1	ID=Fsel.Est11-E3;Parent=Fsel.Est11
scaffold5620.1|size10394	genBlastG	CDS	4040	4227	.	-	1	ID=Fsel.Est11-E2;Parent=Fsel.Est11
scaffold5620.1|size10394	genBlastG	CDS	4249	4388	.	-	0	ID=Fsel.Est11-E1;Parent=Fsel.Est11
scaffold854.1|size36344	genBlastG	mRNA	15313	16125	20.1513	+	.	ID=Fsel.Est12;Name=Fsel.Est12;Alias=Pbar.VCE6_XP_011645490.1-R8-8-A1
scaffold854.1|size36344	genBlastG	CDS	15313	15416	.	+	0	ID=Fsel.Est12-E1;Parent=Fsel.Est12
scaffold854.1|size36344	genBlastG	CDS	15498	15631	.	+	1	ID=Fsel.Est12-E2;Parent=Fsel.Est12
scaffold854.1|size36344	genBlastG	CDS	15721	15777	.	+	1	ID=Fsel.Est12-E3;Parent=Fsel.Est12
scaffold854.1|size36344	genBlastG	CDS	15793	15858	.	+	0	ID=Fsel.Est12-E4;Parent=Fsel.Est12
scaffold854.1|size36344	genBlastG	CDS	15944	16125	.	+	0	ID=Fsel.Est12-E5;Parent=Fsel.Est12
scaffold8854.1|size8976	genBlastG	mRNA	1260	4043	80.9672	+	.	ID=Fsel.Est13;Name=Fsel.Est13;Alias=Sinv.VCE6_gi|751211096|ref|XP_011158276.1|-R1-1-A1
scaffold8854.1|size8976	genBlastG	CDS	1260	1427	.	+	0	ID=Fsel.Est13-E1;Parent=Fsel.Est13
scaffold8854.1|size8976	genBlastG	CDS	1599	1755	.	+	0	ID=Fsel.Est13-E2;Parent=Fsel.Est13
scaffold8854.1|size8976	genBlastG	CDS	3259	3582	.	+	2	ID=Fsel.Est13-E3;Parent=Fsel.Est13
scaffold8854.1|size8976	genBlastG	CDS	3682	3826	.	+	0	ID=Fsel.Est13-E4;Parent=Fsel.Est13
scaffold8854.1|size8976	genBlastG	CDS	3899	4043	.	+	2	ID=Fsel.Est13-E5;Parent=Fsel.Est13
scaffold6222.1|size9391	genBlastG	mRNA	5138	5497	20.0083	-	.	ID=Fsel.Est14;Name=Fsel.Est14;Alias=Waur.JHE_XP_011688875.1-R6-6-A1
scaffold6222.1|size9391	genBlastG	CDS	5138	5306	.	-	2	ID=Fsel.Est14-E3;Parent=Fsel.Est14
scaffold6222.1|size9391	genBlastG	CDS	5325	5382	.	-	2	ID=Fsel.Est14-E2;Parent=Fsel.Est14
scaffold6222.1|size9391	genBlastG	CDS	5413	5497	.	-	0	ID=Fsel.Est14-E1;Parent=Fsel.Est14
scaffold2171.1|size51039	genBlastG	mRNA	18513	20848	17.6916	-	.	ID=Fsel.Est15;Name=Fsel.Est15;Alias=Waur.JHE_XP_011688875.1-R9-9-A1
scaffold2171.1|size51039	genBlastG	CDS	18513	18744	.	-	0	ID=Fsel.Est15-E3;Parent=Fsel.Est15
scaffold2171.1|size51039	genBlastG	CDS	20655	20708	.	-	1	ID=Fsel.Est15-E2;Parent=Fsel.Est15
scaffold2171.1|size51039	genBlastG	CDS	20733	20848	.	-	0	ID=Fsel.Est15-E1;Parent=Fsel.Est15
scaffold2662.1|size19265	genBlastG	mRNA	278	1149	42.9764	+	.	ID=Fsel.Est16;Name=Fsel.Est16;Alias=Waur.JHE_XP_011705534.1-R2-2-A1
scaffold2662.1|size19265	genBlastG	CDS	278	605	.	+	0	ID=Fsel.Est16-E1;Parent=Fsel.Est16
scaffold2662.1|size19265	genBlastG	CDS	983	1149	.	+	2	ID=Fsel.Est16-E2;Parent=Fsel.Est16
scaffold10718.1|size4742	genBlastG	mRNA	3620	3820	7.97652	+	.	ID=Fsel.Est17;Name=Fsel.Est17;Alias=Waur.JHE_XP_011706970.1-R3-3-A1
scaffold10718.1|size4742	genBlastG	CDS	3620	3820	.	+	0	ID=Fsel.Est17-E1;Parent=Fsel.Est17
scaffold4253.1|size13366	genBlastG	mRNA	115	9314	174.199	-	.	ID=Fsel.Est18;Name=Fsel.Est18;Alias=Waur.VCE6_XP_011689097.1-R1-1-A1
scaffold4253.1|size13366	genBlastG	CDS	115	405	.	-	1	ID=Fsel.Est18-E8;Parent=Fsel.Est18
scaffold4253.1|size13366	genBlastG	CDS	727	932	.	-	2	ID=Fsel.Est18-E7;Parent=Fsel.Est18
scaffold4253.1|size13366	genBlastG	CDS	1368	1533	.	-	1	ID=Fsel.Est18-E6;Parent=Fsel.Est18
scaffold4253.1|size13366	genBlastG	CDS	3303	3499	.	-	1	ID=Fsel.Est18-E5;Parent=Fsel.Est18
scaffold4253.1|size13366	genBlastG	CDS	4677	4876	.	-	1	ID=Fsel.Est18-E4;Parent=Fsel.Est18
scaffold4253.1|size13366	genBlastG	CDS	5099	5400	.	-	1	ID=Fsel.Est18-E3;Parent=Fsel.Est18
scaffold4253.1|size13366	genBlastG	CDS	9105	9223	.	-	2	ID=Fsel.Est18-E2;Parent=Fsel.Est18
scaffold4253.1|size13366	genBlastG	CDS	9239	9314	.	-	0	ID=Fsel.Est18-E1;Parent=Fsel.Est18
scaffold2652.1|size21565	genBlastG	mRNA	18684	21480	92.0528	-	.	ID=Fsel.Est2;Name=Fsel.Est2;Alias=Amel.VCE6_gi|571546031|ref|XP_006568129.1|-R1-1-A1
scaffold2652.1|size21565	genBlastG	CDS	18684	18829	.	-	0	ID=Fsel.Est2-E6;Parent=Fsel.Est2
scaffold2652.1|size21565	genBlastG	CDS	19327	19518	.	-	2	ID=Fsel.Est2-E5;Parent=Fsel.Est2
scaffold2652.1|size21565	genBlastG	CDS	19863	20031	.	-	1	ID=Fsel.Est2-E4;Parent=Fsel.Est2
scaffold2652.1|size21565	genBlastG	CDS	20121	20626	.	-	0	ID=Fsel.Est2-E3;Parent=Fsel.Est2
scaffold2652.1|size21565	genBlastG	CDS	20732	20881	.	-	2	ID=Fsel.Est2-E2;Parent=Fsel.Est2
scaffold2652.1|size21565	genBlastG	CDS	21342	21480	.	-	0	ID=Fsel.Est2-E1;Parent=Fsel.Est2
scaffold4148.1|size18026	genBlastG	mRNA	6792	9118	68.4244	+	.	ID=Fsel.Est3;Name=Fsel.Est3;Alias=Bter.VCE6_XP_003399739.1-R3-3-A1
scaffold4148.1|size18026	genBlastG	CDS	6792	6893	.	+	0	ID=Fsel.Est3-E1;Parent=Fsel.Est3
scaffold4148.1|size18026	genBlastG	CDS	6974	7133	.	+	0	ID=Fsel.Est3-E2;Parent=Fsel.Est3
scaffold4148.1|size18026	genBlastG	CDS	7306	7521	.	+	2	ID=Fsel.Est3-E3;Parent=Fsel.Est3
scaffold4148.1|size18026	genBlastG	CDS	7537	7679	.	+	0	ID=Fsel.Est3-E4;Parent=Fsel.Est3
scaffold4148.1|size18026	genBlastG	CDS	7915	8079	.	+	1	ID=Fsel.Est3-E5;Parent=Fsel.Est3
scaffold4148.1|size18026	genBlastG	CDS	8170	8346	.	+	0	ID=Fsel.Est3-E6;Parent=Fsel.Est3
scaffold4148.1|size18026	genBlastG	CDS	8546	8690	.	+	0	ID=Fsel.Est3-E7;Parent=Fsel.Est3
scaffold4148.1|size18026	genBlastG	CDS	8823	9118	.	+	2	ID=Fsel.Est3-E8;Parent=Fsel.Est3
scaffold12066.1|size5856	genBlastG	mRNA	291	4156	84.7281	-	.	ID=Fsel.Est4;Name=Fsel.Est4;Alias=Cflo.JHE_gi|752877681|ref|XP_011256286.1|-R2-2-A1
scaffold12066.1|size5856	genBlastG	CDS	291	476	.	-	1	ID=Fsel.Est4-E5;Parent=Fsel.Est4
scaffold12066.1|size5856	genBlastG	CDS	577	785	.	-	0	ID=Fsel.Est4-E4;Parent=Fsel.Est4
scaffold12066.1|size5856	genBlastG	CDS	1211	1396	.	-	2	ID=Fsel.Est4-E3;Parent=Fsel.Est4
scaffold12066.1|size5856	genBlastG	CDS	2413	2701	.	-	0	ID=Fsel.Est4-E2;Parent=Fsel.Est4
scaffold12066.1|size5856	genBlastG	CDS	4016	4156	.	-	0	ID=Fsel.Est4-E1;Parent=Fsel.Est4
scaffold7522.1|size7635	genBlastG	mRNA	740	5949	199.815	-	.	ID=Fsel.Est5;Name=Fsel.Est5;Alias=Cflo.JHE_gi|752877683|ref|XP_011256287.1|-R1-1-A1
scaffold7522.1|size7635	genBlastG	CDS	740	905	.	-	2	ID=Fsel.Est5-E8;Parent=Fsel.Est5
scaffold7522.1|size7635	genBlastG	CDS	993	1137	.	-	0	ID=Fsel.Est5-E7;Parent=Fsel.Est5
scaffold7522.1|size7635	genBlastG	CDS	2375	2692	.	-	2	ID=Fsel.Est5-E6;Parent=Fsel.Est5
scaffold7522.1|size7635	genBlastG	CDS	2956	3127	.	-	1	ID=Fsel.Est5-E5;Parent=Fsel.Est5
scaffold7522.1|size7635	genBlastG	CDS	3230	3438	.	-	0	ID=Fsel.Est5-E4;Parent=Fsel.Est5
scaffold7522.1|size7635	genBlastG	CDS	3807	3992	.	-	2	ID=Fsel.Est5-E3;Parent=Fsel.Est5
scaffold7522.1|size7635	genBlastG	CDS	4390	4678	.	-	0	ID=Fsel.Est5-E2;Parent=Fsel.Est5
scaffold7522.1|size7635	genBlastG	CDS	5809	5949	.	-	0	ID=Fsel.Est5-E1;Parent=Fsel.Est5
scaffold1033.1|size57763	genBlastG	mRNA	6216	8896	234.467	-	.	ID=Fsel.Est6;Name=Fsel.Est6;Alias=Cflo.VCE6_gi|752868879|ref|XP_011251529.1|-R1-1-A1
scaffold1033.1|size57763	genBlastG	CDS	6216	6414	.	-	2	ID=Fsel.Est6-E8;Parent=Fsel.Est6
scaffold1033.1|size57763	genBlastG	CDS	6476	6602	.	-	0	ID=Fsel.Est6-E7;Parent=Fsel.Est6
scaffold1033.1|size57763	genBlastG	CDS	6713	7048	.	-	2	ID=Fsel.Est6-E6;Parent=Fsel.Est6
scaffold1033.1|size57763	genBlastG	CDS	7129	7297	.	-	1	ID=Fsel.Est6-E5;Parent=Fsel.Est6
scaffold1033.1|size57763	genBlastG	CDS	7391	7569	.	-	0	ID=Fsel.Est6-E4;Parent=Fsel.Est6
scaffold1033.1|size57763	genBlastG	CDS	7671	7868	.	-	2	ID=Fsel.Est6-E3;Parent=Fsel.Est6
scaffold1033.1|size57763	genBlastG	CDS	8083	8386	.	-	0	ID=Fsel.Est6-E2;Parent=Fsel.Est6
scaffold1033.1|size57763	genBlastG	CDS	8648	8896	.	-	0	ID=Fsel.Est6-E1;Parent=Fsel.Est6
scaffold5734.1|size19631	genBlastG	mRNA	3068	4339	47.3334	+	.	ID=Fsel.Est7;Name=Fsel.Est7;Alias=Dmel.JHE_NP_611085.2-R1-1-A1
scaffold5734.1|size19631	genBlastG	CDS	3068	3491	.	+	0	ID=Fsel.Est7-E1;Parent=Fsel.Est7
scaffold5734.1|size19631	genBlastG	CDS	3546	3616	.	+	2	ID=Fsel.Est7-E2;Parent=Fsel.Est7
scaffold5734.1|size19631	genBlastG	CDS	3650	3687	.	+	1	ID=Fsel.Est7-E3;Parent=Fsel.Est7
scaffold5734.1|size19631	genBlastG	CDS	3703	3940	.	+	1	ID=Fsel.Est7-E4;Parent=Fsel.Est7
scaffold5734.1|size19631	genBlastG	CDS	4001	4339	.	+	2	ID=Fsel.Est7-E5;Parent=Fsel.Est7
scaffold11289.1|size4378	genBlastG	mRNA	2377	2859	24.2426	+	.	ID=Fsel.Est8;Name=Fsel.Est8;Alias=Hsal.VCE6_gi|749787186|ref|XP_011147158.1|-R5-5-A1
scaffold11289.1|size4378	genBlastG	CDS	2377	2414	.	+	0	ID=Fsel.Est8-E1;Parent=Fsel.Est8
scaffold11289.1|size4378	genBlastG	CDS	2430	2484	.	+	1	ID=Fsel.Est8-E2;Parent=Fsel.Est8
scaffold11289.1|size4378	genBlastG	CDS	2515	2859	.	+	2	ID=Fsel.Est8-E3;Parent=Fsel.Est8
scaffold582.1|size48283	genBlastG	mRNA	19650	21493	22.7529	-	.	ID=Fsel.Est9;Name=Fsel.Est9;Alias=Hsal.VCE6_gi|749787186|ref|XP_011147158.1|-R8-8-A1
scaffold582.1|size48283	genBlastG	CDS	19650	21226	.	-	1	ID=Fsel.Est9-E4;Parent=Fsel.Est9
scaffold582.1|size48283	genBlastG	CDS	21322	21362	.	-	0	ID=Fsel.Est9-E3;Parent=Fsel.Est9
scaffold582.1|size48283	genBlastG	CDS	21393	21455	.	-	1	ID=Fsel.Est9-E2;Parent=Fsel.Est9
scaffold582.1|size48283	genBlastG	CDS	21477	21493	.	-	0	ID=Fsel.Est9-E1;Parent=Fsel.Est9
