# Supplementary material for: Molecular evolution of juvenile hormone esterase-like proteins in a socially exchanged fluid
Source: Sci Rep. 2018 Dec 13;8:17830. doi: 10.1038/s41598-018-36048-1 (PMC6293014; doi:10.1038/s41598-018-36048-1)
Supplement: Supplementary file 2 — Supplementary File 1 [file 41598_2018_36048_MOESM2_ESM.zip › our-gene-annotations/having-genomic-sequences-as-refrences/Fsel.Ests-CDS.fna]

>Fsel.Est6
AAGTGCCAGTTCAAAGTGATTTGCACGAAAGACAGCACGCTACTGAAGACCATGTTGATAAAGCTACCGA
TTGTCCTGCTTTGTTTAAGCTTCGCCGTATTAGCCAATTCAGACGAGGCAGCTCCAAGGGTCAAGATTCC
CTTAGGAGGACTAAAGGGCTATTATAAGATATCGCAGAATGGCAGAAAGTACGAGGCATACGAAGGCGTC
CCTTATGCGTTGCCACCTATTGGGAAATTAAGATTCAAGCCTCCTCGACAAATACCAGCATGGATCGGCG
AACTACCAGCTACGAAGTTCGGTTCTTCGTGTATTCAATACTCCCAAGAACCTTACAATCCTACCGAAAA
GGTTGAAGGTGCCGAAGATTGCTTGTATTTAAATATTTACGTGCCAGTACGGGAAAAGACGAAAAATAAT
ATTTCTATGCCGGTGTTGTTTTGGATCCATGGTGGCGCTTTCCAATTTGGTAGCGGTATATTGTATAACG
CCAAGTATTTGATGGATAGCGACGTCATACTCGTTACGATTAACTATCGGTTGGGATCGATGGGTTTCCT
CAGCACGGAAGACGAAGTGATTCCTGGCAACATGGGTCTAAAGGATCAAAGTATGGCACTTCGCTGGGTA
TCCGAGAATATCGAGTGGTTCGGTGGTGATCCGAACAGAGTGACCTTGGTTGGTTTGAGCGCCGGTGGTG
CAAGTGTGCATTATCATTACTTATCGCAAATGAGCGCAGGGCTCTTCCGAGGAGGAATATCGTTCAGCGG
TACAGCGTTCGATTGTTGGACGCAAGCTGAGAATGCTCTAGAGAAGACTAAAAAACTAAGTGCTTTGATG
GGGTGCCCTACAACTACCTCTAGAGACATGATACGCTGCTTGAGATATCGACCAGCTCGCACGATCGTAC
AAGCTACAAGCGAATTTATGCCGTTCTTGTACAATCCCTTTACTCCTTTCGGGCCGGTATCCGAGAAAGT
CGGCGATGATGCGCCCTTCATCGACAGAACACCAGTTGAAATCGTGAATAGCGGTGACGTGCACGACGTA
CCTTGGATTACGGGAGTAACAAGCGAAGAGGGCCTCTATCCTGTGGCCGAATTCATCGCTGATAATGAAA
ATCTAAAACAACTGAACGACAACTGGGATCTCCTCAGTCCATATTTCTTAGATTTTAACTACACCATCCC
CAAAGAAAAGCAAGTCGAGATTGCTCGTCTCATTAAGAAGCATTATATCGGTACAAAACCAATAGACCGA
ACAACTACAAGACAACTAGTACAAATGGCGAGTGATCGCTTCTTTGTGGTCGATAGCGAGAAGGCTGCAC
GAATGCAAGCTAAAGTAAATCAGAATCCAGTTTGGTATTATTATTTCACATACAGAGGAAAACAAAGTTT
AAGCGATTCCATGAGTGGTACCACTGAAGATTACGGGGTCTCCCATGCCGATGACGTACTGTATGTATTA
GATACTCCCTGGATGGATCCAACAAAAACGCAACAGGATCGCGATATGCAGAAACACTTAATCGACTTTT
GGGTATCTTTTGCCACAGACGGAATCGCAAAAATGGCCAATGTAGAATGGCCGAAACTAGATCCTTCAAA
GAAGGAACTTCACTATCTGCATATTGCTGGTCCTACTAAGATTAGCATGGGCAGCAATGCTAATTTTGGG
GAGAAAGAATTCTGGAATTCAATTAAGTTCAAAGAGAACGTACTGACACCCACATTAAAAAATAGCAAAG
AAGAGCTTTGA
>Fsel.Est17
GAGGAACTGGGTTACTTATTTTATCCTCATTTGATGAAAGATTTGGGCTTGTCACCAGTTGCACCTGATT
CGGAGGATTACACAATAATAAATTCCTTAACGCAGATGTGGACAGATTTTGCTAAAACAGGGTATCACAG
AGACTTGGCATTTCTTACGAATATTTCTTGTAATGTCATACAGTCGCATACTAATAATTAA
>Fsel.Est8
TATATCAATGTATATATGTGCCGGCAACATACTGTGCGGATCTCTGCGACCTCTCTTTCAGGCGGCTTCT
ATTCCGGCTCGGCCACCCTCGACGAGAACGTGATCGTGGTGTCGATGCAATATCGCGTGGCCAGTCTCGG
CTTTATGTACTTTGGCACGTCCGATGTGCCCGGTAACGCCGGTCTCTTTGACCAGATGATGGCCCTGCAG
TGGGTGCGCGACAACATCGCTGCTTTCGGTGGCAATCCCGAGAACGTCACGCTCTTTGGCGAGAGTGCGG
GCGCGGTCTCCGTCTCCATGCATCTCCTCTCACCGCTTTCCAGGTCAGTTTTGATCAATCAGCAAACAGG
GATTGAAAGACGTAATGTGAAATCCGCGAAGGAATATAGAAATAAAATTATTTTTAATTCTTTTTCAATA
TTTTGTATTTATATATAA
>Fsel.Est4
ATGAACAGCAACAGAGTGGTCGTAAACGTGCGTGAAGGAAAGTTAATCGGTATCATCGACGAAAATATTC
ACGGTGGCAATTACATAGCTTTCCGAGGAATACCGTATGCAAAACCACCGGTCGGTAAACTCAGATTCAA
GGATCCGGCACCGCCGGAACCATGGTCCGGCAGCAGAGATTCTTCAAAACACGGAAACGTCGCCGTTCAG
AAGGATCTTACCACGCGCGAAATGATCGGCGACGAGGATTGCCTCTACTTAAACGTGTACACCGCAGACA
TCGAATCATGGAGAAAACGTCCGGTTATGGTGTGGATACACGGCGGCGGTTTTAGCACAGGTTCCGGCGA
TGCATCCATTTACGGTCCCGATTATATTGTCCGGAAGGAGGTGGTATTGGTCACGTTAAATTATAGATTA
GGCGTTCTCGGTTTCTTAAATCTTAACGATGAAGTGGCAACGGGCAATCAAGGTATAAAGGATGTTGTCA
TGGCATTACGATGGGTTCAAAAGAATATATCAAAGTTCACTGGAGATCCAGAAAATGTCACCATCTTTGG
CGAAAGCGCTGGCGGAGCCATCGTACATTATTTGACTCTGTCTCCATTAAGTGAAGGTTTATTTCACAAA
GCGATTTCGCAAAGCGGCGTCGCCGCAAATCCTTGGGCTTTTAATGAATGGGCAAATAAAGCGATGAACA
AAAGTTTCCAATTAGCCGAGTATCTCGGCAGAGCGACCTCAGATCCGAAGGTCGCCTGTGAATTTCTCAA
AACGATCGACGCGAGGAAACTCAGAGAAGCCGAACAGAAGTTGCTGACGAAAACAGAATGTCTACAACAT
GTAATAGCGTTTACGCCTAGTTTAGATCACGAATCGCCGAATCCATTTTTCCCGGAACATCCAAGCACGT
TAATACGCCGTCAAGTTAAAGTGCCATATATTTTGGGTTGTAACAGTTGCGAAGGATCTTACTTTGCATG
CAGCAACCTCATCAGACGTATGTTTATTTGA
>Fsel.Est15
ATGGAAGAGCGACAGAGTGCTGCGCTGTTGCTTTCAGGATCTCGAGGACTGGAGGCGCCGTATGCGGTGA
TGGTTTACGTACACGGTGAGAGTTTCGAATGGGGATCGGGTAACATCGCCGGCCACGTCATAGTGATCAC
ACTCAATTATCGTCTCGGCATCTTAGGTATGACGAACGGATCTGGCGGGAATTTGGCTTTAAAGGACATC
ACGATGGGACTACGCTGGGTGCGTGAGAATATCGGCGCTTTTGGCGGCGATCCAACGCGAATAACTCTGA
TGGGCCATGACACTGGAGCAGCGTTAGTGAATCTGTTATTGCTCGCTTCTTACAGCAAAGGTAGGGGAAG
AATGTTTACACACAACGCAATTAGTATCAATCTTGGTAAATCTTGCTATTAA
>Fsel.Est2
AGCCCACAACGATGGAATGATAAATGGAAATCAATTCGCAATGCTACAGCTGATGGAAACATGTGTCTTC
AAATAAAGGATTCCAAAATTCTTGGCAGTGAGGACTGCCTTTATTTAAATATCTTCATTCCCTATGTAAG
CATTCAATCCATGAAATTGCCAGTTTTAGTCTACTTGCATGGCGGTGGATATAATTTTGGCAGCAGTGAT
AGTAAACTGTACGCGCCGGATTATTTGATGGATCAGAATATAATTCTCGTCACGTTAAATTACCGGCTTA
ATATTTTTGGTTTTTTTAGTACAACGAACCAAGTCGCGCCAGGTAATTACGGTCTCAAGGATATGAAGAT
AGCCCTCGAGTGGATACACGAGAATATTCACAACTTCAACGGAAATCCCGAATCAGTAACCCTTATGGGA
GCGAGTGCCGGTGCTGCAGCGACTCATCTGCTCGCTTTCTCGAACAAGACAGAAGGACTCTTTCATAAGT
ACATTTTATTTGGCGGTTCCGCTTTAGCTCCGTGGACTTATCATCCCAAAAAATTGTATCGACGAACTTG
TTTGAAATTGGCAAGGCTGGTTGGCTGCCAGCCGAAAAAAGACGACGATATAATCGCATCAAACGAGACA
GTCACCGATAATTCCGAGGAGGAAAATGGAGGAAGGAGAGGTGACGCTAATGCCAATGTTTCGCATAAAG
ATTATAATGAAGGATCTATAAAAGACGACGAGGAAATGGTAAAATGCATGAGAACGATCGATGCGAGGCA
ACTTACGAAAATGTTAAAACACTTTTATGTTTGGAGGGGAAATCCAATATGTATCTTTGCTCCTACATTG
GAAGATGATTCGGAGGACGCTATCCTGACGATGAATCCATGGAAAATAATAAAGAACGGTTTGTTCCGCG
ATATACCGGCGATAATGGAAGTCGTGAAAGACGAAGGGTTGGTGAAGACACTCGATCCCAACATGGAAAA
AGAAATGATCGAGAATTTCGAAGAATACATACTCTATCTTTTAGAAAATCGCGATTGGATTTCCAACACT
AGCATTTTCGCCACAGCAATACAGGATTTTTATTTCAATGGAAATATGTCGTTGGATCTTAAAAGCAACA
TCACGGAGGTGAGTCTCACAGGGCGAATCAAATTGTGTGTTTTTCACAACGATGACTTAAACTACTTATT
CCCTCTATTGAATAATATGCATCAGAATATTATGTTAAACAATACGGAGACTGATTTTATGGTTATCAAT
ATCATGACAGAGATGTGGGCAAATTTCATGAGAGAAGGGTAA
>Fsel.Est16
ATGATTCCAGGCTTAAACAAGGAGACTTTTAAAGAAATGGATTTCGATTTCAAAAAGACCATCTTACCTA
GAGTTTTGTCTACACTACCACAGATACCGATCACAGTCGAAGAATTACAATTTTTATACTTTGGTAATAA
AACAGTGTCAGAAGAAACTCTAATTAATTACGCTGATTTTTTAGGCGATGTACTTTTTTATCGCGGCATT
ATGGAGATAGCCGATACTCAAATGAGCTCTGATGCTAATGAGCCGACCTACTTGTACACATTTTCATATG
AAAGTGAAACTTCTCTCTGGAAGAAATTCTTAAACATTACGCTTCCAGGTGTGACTCACTCTGAGGAACT
TTTTTACTTATTTTATCCTTATATAATAAAATATTTGGGCTTTTCACCACTTGCACCTGACTCGAAAGAT
TACAAGATAATGAATCGCTTAACGCAGATGTGGACGGATTTTGCTAAAACAGGGTACTTGATAATTTTTA
CGTAA
>Fsel.Est10
ATGCCGGAACCAGCTAATGGCTGGGAAGGCACGTATGACGCAACTTATCATCGTTCGGCTTGTCCATTCT
TCTACTTGATTGGGGAAGAAGATTGTCTTTATCTTAATGTTTACACACCGGTGTTGGACAAAGATGCTCG
TAAAGCCGTTATGGTATGGTTCCATGGCGGTGCTTTTAACAATGGTCTCGGAGACGATCTCTTTTTTGAT
GTCATCCTTGTAACGCTTAATTATAGACTCGGTCCAATCGGATTTTTAAATACTGGTGACAAAAATGCAC
TTGGCAACGCCGGACTAAAGGATCAAGTAATGGCGCTTAAATGGGTCAAAGACAATATACATTATTTTGG
CGGCTGTCCCAACCGAGTTACAATCTTTGGCGAAGACGCGGGTGCAAGTTCCGTCCAGTTTCACATGATG
TCTCCTATGTCGGACGGTTTGTTCAACGGTGCCATTCAGCAAAGTGGAAGCGCAGTGAATACATGGGCAA
TTTCTTACAATCCTAGAGAATTTGCCTTCAAATTAGGAGATAAGCTCGACATTGAGACAAATGATTCTGC
TGAATTGGTTTCTAAACTCGCAGAATTTTCTCCGAAAGAATTAATTGCAGCCAGCGATGAAATAATGAAG
ACCGAGGTATGTAATTTTCTTATAGCATTTATTAAACGTTACGTTATGCTCACTAAATACAAGCTAGATT
TCTTCTTACGCGTATATCTATACGAGAAGCAACATTACATTAATTTAAATTTACGGTACGAATGTACGTA
A
>Fsel.Est3
AATGATGTCTTTGATGCAACCAAGGAAGGACCTGCCTGTCCAGCAATAAACGGGGAGAATATAATGGAAG
ATTGTCTTCGTGTAAATGTTTACACGACGAAATTACCTTCGGCGAACGATCCCGTAAAGAGGCCGGTGTT
GGTATTTTTCCACCCTGGTGCTTTTTATGTATTCTCAGGCCAAAGCTTCTACTTTGGACCCGAATACTTG
CTGGACAAAGATATTGTTCTCGTCACTGTTAATAATCGTCTCGCAACTCTAGGTTTTATAAGCACCGGCG
ACTCGAAGGCACCAGGCAATTTGGGTTTGAAAGATCAAGTTGTGGCGCTTCGATGGGTTCAGAGGAACAT
AGCCGCCTTCGGCGGCGATCCTGATAGCGTTACGATATCTGGCTACAGCATCGGTGGATTTAGCGTGATG
CTGCACATGGTTTCGCCAATGTCCAAGGGATTGTTCCATCGCGCGATTATGATGAGCGAACCGTACCCGA
CCGAACAATTGCATCTGGCGAAGAAGCAAGCCGAGCTATTGAACTGTCCGTCCGATACCACGGACGCTAT
GCTAGTCTGCTTGAATTCTAAACCGGTGGAGAACTTCACAGATACTATACCCAAGTTCTTTGAATGGTAT
AATAATCCGACATTGTTGTGGTCACCCGTAGTGGAACCCGAGGTTCACGGTGTGGAGAGGTTCTTGCCCG
AACAGCCCGTTGATCTTATTAGAAAAGGAAAATTTCATAAGGTTCCGCTGATCGCGGGGGTCACCAAGGA
CGAGTTCGGCGGTGTGCAACATAGACTTGGAAACAACTCGATCTTGGACGATTTAAACAATGACTGGTAC
AAAATTGCGCCAATCGCATTCATATACGAACGGGATACACCTCGTTCCAGATACATAAGCACCGAGCTAC
GTCAATTTTATTTTGGCAATCAATCGATCGGCCCGGATACGTATGACGGTCTCATTAAAGCCGATAGTCT
AATTACATTTCCATTGCATCGCACTGTAAAACTGTTTGCAGAAAACACTGATCAACCAATCTACTTTTAC
GTATCTTCTTATCAAGGACGATATAGTTTTGTCATGTGGAACAAAACTACACCGTACGGAGTAGTGCATC
ATGACGATTTGCAATATCTATTCTTTATGAGGAAGATATTTCCCTTCTTCGAAAACGATGCTCCGGAGAT
ACCTATAGTGGAACTTATGACAAGTATGTGGTCGAATTTTGCTGAAACTGGACAGCCAGTACCACCGACT
TTGGCGAACAATGTCACATGGGAACCATACTTATTAGAAACCGACAACTACTTAGAAATTTCTGAAATAT
CGAGGATGAAGACAAGACTTTATCCCGAGAGAATGCAAAAGTGGGAGAGCCTATTTCCTTTGAATTCAAA
ATAG
>Fsel.Est18
ATGTGGAGAATCCGAGATAACATATTGATTCAATTAAGCTTCATTTGCCTCTTCGTACTTAACGCGTATA
CCGTTTCAACGGTACGAAATGGCACATTGATAGGTATAACAATGCGTACTAGACTGGGAAGAGACATAAA
TGCGTTCCTGGGAATTCCCTATGCTGCACCACCGCTCGGAGAACTCAGATTCGCGCCGCCGCAACCCGCA
ACTGCCTGGAACGGCGTACGAGCGGCTGTAGAAAACGCCGAGATATGTACGCAACGGAATATCTACACGT
ATCAGGAAGAGATCGTCGGCGGCGAGGATTGTCTTTACCTAAACGTATACACGCCACGTGTTCCGTACTC
CGAAACGCCGTTGCTTATCGCCCATCGATATCCGGTTATGATCTGGTTCCACGGTGGTGGATGGCTCACA
GGGGCCGGTCACTCCGAATTTTACGGGCCTAAGTTTCTTCTGGATCACGATCTCGTTCTCGTCACTATAA
ATTTTCGACTTGGCCCACTGGGCTTTTTAAGCACGGAGGACTTGGAATGCCCGGGAAATCTTGGATTGAA
GGATCAGCAGCAAGCTATGCGATGGGTGCAGGAGAATATTGTTTCCTTTGGCGGTGATCCGAACAGAGTA
ACCCTCTTCGGCGAAAGTGCGGGAGGCGCAAGTGTTCATTACCATATGATCAACCCTCTCTCGAAAGGTC
TTTTTCACCGCGGTATCTCGCAAAGCGGTAATTTTTACAACCCATGGACTTTAACGCCACCGGGATCTGC
CAAAAAGAAGGCCATGATCTTAGGTAGAAATTTAAGGTGCAACACCGACACTTCCGCAGAACTCATCAAA
TGTTTGCGAACAAAAGACGCAGCGGAGATTATCGGTACCGATCGACTTTTCCAGCACTTTGGTTATTGTC
CAATGATACCTTTCAAACCAGTGATCGAACCTAAACACGTAGGTGCTTTTCTGACGGAGGATCCATTAAT
TTCCGTGCGGCAAGGCCGTTTAGCTGATATACCCTGGATGATGGGGATAACATCGGAAGAAGGAACCCTT
AAAGTAGCAGGTATTTACGGACGAGATCTGGGTGAGCATGTAAAGAAGTTGAATAGTGATTTCCATAATG
TTGCACTTCTGAGCTTATTGTACGAAGAGCGATACGGTATTCGAGATACGCAATTTCGAGATGAGATGAG
CGCTAAAATTCGCGCATTTTATTTTGGCAATAAAGACATCGATCAATCTGACGAAGCTAGGTTCAAAGTC
ATCGATATGTACAGCGATGCGTGGTTTAATCACGGCACTCATGAAGCCATCCAAGATTTTATTGCAAATC
AAACTTCTCCGATCTATTATTATTATTTCGCGTATAGAGGAAGCGCATCTTTCAGCTCGATATTCGGCGA
TAGCGAGAAGAATTACGGAGTGTCACACGCGGACGAGCTGCAGTATTTGTTCCCTGTGGGTGAACAATTG
TTCAAAGATACGGAGTTGTCTAAAGAGGATCACAAGATAATCAATATTATGACCGAACTCTGGTACAATT
TCGCAAATTCCGCGTAA
>Fsel.Est11
ATGCACAGTCAGCCTTTGAAGGACGGCAAATACGTCGAGGCGGTGACATCGTGCGGATTTTTGCAGGGCA
TTTTGGAGGACGGCGCCTATGCGTTCCGCGGTATTCCCTACGCAATGCCGCCGGTCGGCAACCGTCGCTG
CCGTATCGAGCATTGCTGGAACGGCACTTATCTGGCGCACAACTCCTCCGAGAACTGCTGGCAGCGTGAG
CCAGCAGCTCGTGGCACATACGGCGCGGAAGATTGCCTCTATCTCGATGTGTTTACTCCGGCAGTCCGCT
ACGGCTCTCCATTGCCCGTGGTTGTTATGATCGGCGCCGAGACATTGATAATGCAACCCTCAGCCAAGCT
AGCGCGCGTTCGCGACATGGTGTTCGTGCGGCCAAACTTCCGTTTGGGAGTTTTCGGATTCTTGGCAGCC
GAGCCTCTCACCAGAGCCACTCATCCCCCGACCTCAGGTAACTACGGATTGTCGGATATCATAGCGGCAC
TTCAGTGGGTGCAATTGAATATCGAACATTTTGGCGGCAATAAAACGTCCGTCACCCTTTGGGGACATCG
GGCAGGCGGCACTCTAGTGACGACGCTAATCGGCTCCCGCCGTGCCAAAAACCTCTTCTCGAAGATATGG
ATATCCAGCGGTAGCGCAATTTTTCCGGGCAAAGAATTAAACAGATCCGAAACTATGAGCAAAAACTTTC
TTGAAACGATTCGATGTAGCGACGCCAATTGTTTAAGAAGCAAAAGCGCCGTGGAACTTATGGACGCTGT
ACCAGAGATGTGGTATATGGGTAATGTGAACTTGCCTGAAACAAGAGAAACCGAAATCTATAAGGATAAA
AGACACGAGTGGCTCGTTCTGGACGGTACTATTCTTCAAGAACACGTCGGTCATATCCTGGCGCAGGACA
AACATTTGGTAAAAGTAGTGATGGGTACTACCGCGCACTCTGGTACACCACCGCGATTTTTATCGCCGAA
CATTACCCTTAATGCAACACAAGTGGAGAAATTCGTACGAGAATCCCTGCTCGGAACTTTGAGCTTGGCG
GAGGAAGCTCTCAAGTAA
>Fsel.Est7
ATGAATTGTCCGTCCTCGTTGTTGCTGTTGCTGTTAGGCCTGAGCCTGCATAGCGCGTGCATCACGCGAG
CGAACGTCGCCGGCCAGCATGGTGGCCAGGACAATGGTCACGATGATCCTCTGTTGGTGGAGACTACGAG
CGGCTTGATGCGCGGTTTCTCCCGTACAGTGCTTGAACGCGAGGTCCACGTATTCTACGGAGTGCCGTTC
GCGAAACCCCCCGTCGGTCCGTTGCNNNNNAAGCCGCTGCCGATCGAACCCTGGCACGGAATCCTGAATG
CTACCACATTGCCCAACAGTTGCTACCAGGAGCGTTACGAGTATTTTCCTGGTTTCGAGGGTGAGGAGAT
GTGGAACCCAAACACCAACATCTCTGAGGATTGTCTCTATCTAAACATCTGGGTGCCACAGAAGCTACGT
CTACTATGGATCTACGGCGGCGGCTTCATGAGTGGTACTGCCACTCTGGACGTTTATGACGCCGACCTTA
TGGCATACCGAGTCGGTGCTTTCGGCTTTCTGTACCTCAATCATGAGGAGGCACCGGGCAATATGGGCCT
TTGGGATCAAGCTTTGGCTCTCAGGTGGCTGCGCGAAAATGCGCGCGCTTTCGGCGGCGATCCCGATTTG
ATTACAATTTTCGGCGAATCCGCAGGCGGCAGTTCGGTATCTCTACACCTGATCTCACCAGTTACACAGG
GTCTAGTACGCCGGGGGATTCTTCAAAGTGGCACTCTGAACGCCCCATGGAGTTACATGACCGGCGAAAA
GGAAAACCCGGCGCGAGTTATGGCCTGTATGAGGTCGGTGGATGCAAAAACCCTCTCCGTGCAGCAGTGG
AACAGTTATTGGGGCATCCTTGGCTTTCCGTCGGCGCCCACTATTGACGGTGTCTTTCTACCTAAGGATC
CGTTGGACTTGGTCAGGGAGGCGGACTTCAAAGACACCGAGATCCTGATTGGAAATAACGAAAACGAAGG
TAGGGACACCAGTGTGTATGTATGTATATATGTATGTGTGAGAGTGTTTTACGGTGGCATTATTGTGATG
CTATTTATGGCCCGTAGCGCGGTTAAGCCACCAGCATACTATATGGCTGGCTTTTTGTGA
>Fsel.Est9
TTTCTAAACGTTTTCACTGATGGTTATCCTGTACTGATATGGATTCATGGAGGTGGTTTTAGAAGGGGTG
CAGCATGTCAAATGGTCGTGGTGTCTATTCAATATAGATTGGGGACGTTAGGTTTTTTGAGTACAGGTAC
GCCGGAAATGTCGGGAAACAACGGGATGTTTGATATGATACTAGCCATCGATTGGGTAAAGGATTACATA
CACTTTTTCGGCGGTAATCCGAAGAAAATAGTAGCCTTCGGTCACGGTACCGGTGCCAGTTCTGCCATGA
TGCTATCGTTGTCAAAATTCTGTGAAAGTAATATGTTGGCCACTATATATACATATATTATTTATCGCGC
ATTTTTTTACGAACAAATGTATTTTTTTACCAACGAAAGAGAATTATTACATCCTGTTACAGATAGTTTC
AGCGGTTTGATCGCTATGTCCGGTTCCATTTTATCTCACTTCGCTGTCGACAAGGACCCTTCCGAGACAG
CCAGATATATAGCGCATAAGAATGGCTGTCCAACGAATGATACTCGAAAAATGGTGTACTGTCTGCGAGA
ATTGCCAATAGAGAAATTGATCAGAGTCGATTCCGAGTTAGAAAACATTCGAGCGGCCGCACGAGGTTTC
GTCTCCAGTTTATCCAATCTACTCGGATCCGGTCCCGTCGTAGAAGGTTCTGATGATGGAAGGTATTATA
ACGAAATTCGCCAAGAGAAACTTTTCAAATTCCTTTTAATTTACACACTCATTGTCCTAATTGTGCCTTT
AAGGTCGCTCCCAAACTTTATGACCACATCGCCGAAGGATTCTTTGAGGCTTGGCAATTTTCCATCTATA
CCGCTATTGACTGGAGTCATGAGTGATGAAACGGGAGGTGCCGTTTTCGGTCAATATAGAGATGAAGTGC
AAAATAAACTAAACATGGTTCCGAATTATTTGACTAACGATTTCGTACCGTATTTGCAAGGAACTATTCC
GAATATACGAAACGGATCGCGCTTTGTCCCGCAAGCTTTCCGCGGCTATTTCAACATCTTTGAAAGTGAT
AACACGCAGAATACAATCGGTAGAGTCGCGGAAGCTTTGGGTGATTCACTTTATAATGCTCCTGCATTTC
TGACTGTCGATCACTGGTCCAAAAGGGCAAATGCGTTTCTATACACTTTTGACCATAAAGGAAAAAGAAA
TTACGGTAAAGACTTTCTCGCCGGATTGCCAATCGTTGACGCCAAACAATCATCGAATGGTATAATTTAT
GTGATAATCAATAAAATAAATCTTATTGAATTTTTCTTTTACACACACACACACACACATAATATTGAAA
TAATTAACTATCTCATAGGTGATTTGAATCATGGCGACGATTTAGGATTCATATTCAACCGAAACACAAT
TACCGGCGAAAAAATAAGTGACAACGACGAACCAGATGAAGTGGATGAAAATGTAACCGAAATTTTCACA
GAGATGATAGCAAATTTCGCACGAAGCGGCATTCTTAGTGTGCCTACTACAAATGTATTACAATCTAATG
GCAGTACTTGGGTGCCGGATATAATTCCAAGATTCTCAGATAAAACTAATTCTTTCGTTAGTATCAGGAC
GGATCCGAAAAGCATGAATAATTTTAGGTATCGCCGCAAAAAATTTACAGATTACATTTATGATTCATTG
CTGATGATACATTATTAA
>Fsel.Est14
ATGGCGGAGGGCGGCAAGAAGCATCCGGTGTTGCTGTACATTCACGGCGAGAGCTACGACTGGGGTAGCG
GAAACCCCTACGACGTGATCGTCACCATGAACTACCGGCTGGGCGTGCTCGGCTTCCTGAACGCCAACGT
GGCGGTCGCGAATTACGGCCTCATGGACCAAATTGCCGCCCTTCACTGGGTCAAGGAGCACATCGCCCGT
TTCGGGGGCGATCCCGAGAATGTCACCCTCATGGGCCAGGGCACCGGGGCCGCCTGCGTGCATTTTCTCG
CCATCAGTCCCACCGTCGTTCGAGGTAAGTAA
>Fsel.Est5
ATGAACAGCAACAGAGTGGTCGTAAACGTGCGTGAAGGAAAGTTAATCGGCATCATCGAGGAAAGTATCC
ACGGCGATCATTACACTGCCTTCCGCGGGATACCGTATGCTAAACCTCCAGTGGGTGAACTCAGATTTAA
AGATCCGGTACCACCAGAAGCATGGTCGGGCAACCGAGACGCTTCCAAGTACGGAAACATCGCTGTTCAA
GTGAATATTTTCACGCATAAAGTAATGGGCGACGAAGATTGTCTCTATTTGAATGTGTTCACCACGGATA
CAGAGCCTTTAAAGAAGCGCGCTGTAATGGTGTGGATACATGGTGGTGGCTTTTTTATGGGCTCCGGCGA
TGCGTCTTTCTATGGTCCCGATCATATCGTTCGGAAGGACGTAGTACTCGTTACTCTGAATTATAGATTA
GGTGTTCTAGGTTTCCTCAATTTATATCATAAAAAGGCAGCGGGAAATCAGGGCTTAAAAGATGTAATTA
TGGCGTTACAATGGATTCAAAAAAATATATCGCAATTCGGTGGAGATCCTAATAATATCACAATTTTTGG
TGAAAGTGCAGGTGGAGCGATTGTTCACTATCTGACTATTTCGCCGTTAGCTAAAGGTTTATTTCATAAA
GCGATATGTCAAAGCGGCGTCGTGAATAATCCTTGGGCTTTCACTGGACGGGACACTTCTATCAATAATG
GTCTGCAGTTAGCCGAGAAACTTGGTAAGGCAACTTCAGATACGGAAGTCGCCTACAAATTTCTAAAAAA
GATAGACGCAAGAAAATTAAGAGAAGCAGAAATAGAGTTTTTCTTGACAGAAGCAGTGCGTTTAAATCTT
TCGATTGCATTTACGCCGACTATGGATTCCGAGTCATCGAATCCTTTATTACCGGTAGAATCATCGGAAT
TATTACGTAATGGAATCAAAATGCCACTAATATTCGGATACACTAGTTGCGAAGGCAATTTTTTCTTACG
AGGAAAATTTTTTGGTGATATAAGCAAAGAGACTCTGAAGAAAGTCGATTCTGATTTCAAGAAAATTATA
CATCCTAGAATTTTGTGTCAGTTACCACAGATACCGATCACGATTTCAGATTTGCGATCGTTATATTTTG
GTGATAAAAAAATATCAGAGGAAACTCTAATGAATCACTCTGATTTTCTTGGCGATCAGTGTTTCTATAG
CGGCATTATGGAAGCAGTTAATACTCAAATGAATTCTGGTACTAACGAGCCGATATACTTGTACAAGTTT
TCATATGAAAGTAAAACTTCTCCCATGAAAAATATATTTGATATTCAACTTTCAGGTACATCTCACATAG
AGGAACTGGGTTACTTATTTTATCCTCATTTGATGAAAGATTTGGGCTTGTCACCAGTTGCACCTGATTC
GGAGGATTACACAATAATAAATTCCTTAACGCAGATGTGGACAGATTTTGCTAAAACAGGAAATCCAACA
CCTGCTAATAAAGATTTGACTTCAGCTAATTATAAATGGACACCATTAAAAAATAAAAATGCATATGATT
ATTTAAACATTAACATTAAATCTCAAATGGAGACTCTTTGTAAAGAAAAGCAACGATGGGATTGGAAGAT
TAGACATAAATTATAA
>Fsel.Est1
CTCGGCATCCCTTACGCACAACCCCCGATAGGTGAGCTTCGCTTCGCGCGGCCGGTGACGGATCCTCTTC
CCTCTTGGGACGACGTTAGAAATGCAACGCAATTCGCGCCGTCGTGTCAGCAGAAATTCTACAAACGATT
GCTACCATCGGACATACCCGATCCGGGATTCAGCGAGGATTGCCTCTTCTTGAACATCTTCGCTCCTGAC
GGTATGTGCGTTAAAGTCATAGATTTTATCGTATATACGCAAAAAAGAAAGAATCCAAAGTTCGCGCGAT
TAAACGGGGACGACTTTTTGGTGACGGTGGCGTATCGATTAAACATCCTGGGATTCTTCACGACGACAGA
CCCCGAGGCGCCCGGCAATTACGGTATATTCGATCAAATCGCCGCCCTCGACTGGGTGAAACGAAACATC
AAGCACTTTAATGGCTCGCCCAACAACATCGTCATCTACGGCCACAGTTCCGGCGCGATAAGCGTGGGTC
TGCACATATTGAGTCCGCTCAGCAAGGGCAAGTTCAACAAGGCCATCGCCATGAGCGGCGACGCCGTCGG
TTCCGTCCGTTCGCCGGCAGAGGAATCTCAGGTCGTAGATTGCCTGCGCCGACTCGACGCCAATCTCATC
GTCAAGCACTCCTCCGACATCGAGACCTGGGGCCCGATCGTCGACGCCGAGACGAACAACAAGACGGAAC
CTTTCCTTCCGCAACATCCGACGGATATCTTGGATAGCGGTAATTGCAAAAGCGACTCGATAATGTTTTA
A
>Fsel.Est12
ATGGCAGTGGAAAGAGTCACAAAAAGTGTCAATGTATTTTTGGGTATTCCCTATGCTATGCCACCTATCA
AAGAAGGCCGCTTCAAACCTCCCAGACCGCACAGAGGATGGCAACTTTTACAAGCTGTTGATTGGGGACC
TGCTTGTCCCCAGCCTAGCGAATATACTGGTGCTACAAAAGGTGTGCGGGATGTTGATGAAGATTGCTTG
TATTTAAATATATTTACACCTTCTGTAACAAACAAATATGCAGTAATGTTCTATATACACGGTGGCGAGT
TCACTCATGGGGCTACTCATATGCTAGCTGCCTTCTATAATGTTGTAGTAATATCAATTAATTATCGCCT
TGGCGCTCTTGGATTCTTAAGTACTGGAGATGAGAATAGCCCTGGAAATTATGGAATTCTTGATCAAGCA
ATGGCATTACGATGGGTATACGACAATATAGCCACTTTCAATGGAAATCCTGATTCTATAACACTCTTTG
GACCAGGTGCTGGAGCAGCAAGTGCAGGATTATTAATGGTTGCGCCTAGGTGA
>Fsel.Est13
ATGGCTAAATGTTATTGGACGCTAATGCAGAATGCAGAAGCCAGAGCTTTCAAGCTCGCGTCAATACTTG
GTAACGATTCTAAGGACCCCAAGGAAGTGATTGAGTTTCTTCAAACGATACCTGCCGCCGACATCGTCAA
AGTGCAATATAAAGTTTTCACTCCGCAGGAATCACGCACTGAGCAAATACCTTTTGGACCTACGATCGAT
GAGAAATCAATGAGACCTTTTCTGCCATGTCCTATTTCTCAGTTACTCGATAACGAGAATGATATACCAA
TCATCATTGGTTATAATTCTCATGAATACATAATGTTTATTAAAGATACCAGCAAAGAGACTTTAGAGAC
AATATACGCAGATATAGAGGTTTACGTAAAAAAACTTACGAACTTGCAAGATTCGAAAAAGTTAACGCGG
TTGACGGAGAAAGTTAAACAGCATTATTTTTATAATAAGCCACTTACTAAAGAGAGTATTCCATCTCTTA
TACAATGCTTGAGTGATATTGGTTTTTGTATTCCTACTAAAAATTATGTGAATGATCAAAGGAAAAAGAA
GCAGGCACCAATTTACTGCTATAATTTTTCCTACGTCGGTAATGAAATGACTAACACGAGATATGCCTTG
GATAAATTGGCTATGATTGGAGCTTCTCACACTGACGAAATGGCATATCTTTTTTACCAACCAATTTATA
AAGTCAATGATCCTAAACCGCCGGCGATAGGTACAAAGGATCGGGATGTATTAGAAATTCTTACGAAAAT
GTGGACCAATTTTGCAAAGACAGGAAATCCTACACCCGTCGTTGATGAGCATGTAACTACTATTTGGCAA
CCGGCAACAACTGATAGCTGTAATTACTTAGACATCGGCGATACTCTTCAACTTTTAACAATTGATCATA
ATAACATATTCGAAGATTCAAAGTTATAA
