# Supplementary material for: Molecular evolution of juvenile hormone esterase-like proteins in a socially exchanged fluid
Source: Sci Rep. 2018 Dec 13;8:17830. doi: 10.1038/s41598-018-36048-1 (PMC6293014; doi:10.1038/s41598-018-36048-1)
Supplement: Supplementary file 2 — Supplementary File 1 [file 41598_2018_36048_MOESM2_ESM.zip › our-gene-annotations/having-genomic-sequences-as-refrences/Fsel.Ests-Prot.faa]

>Fsel.Est6
KCQFKVICTKDSTLLKTMLIKLPIVLLCLSFAVLANSDEAAPRVKIPLGGLKGYYKISQNGRKYEAYEGV
PYALPPIGKLRFKPPRQIPAWIGELPATKFGSSCIQYSQEPYNPTEKVEGAEDCLYLNIYVPVREKTKNN
ISMPVLFWIHGGAFQFGSGILYNAKYLMDSDVILVTINYRLGSMGFLSTEDEVIPGNMGLKDQSMALRWV
SENIEWFGGDPNRVTLVGLSAGGASVHYHYLSQMSAGLFRGGISFSGTAFDCWTQAENALEKTKKLSALM
GCPTTTSRDMIRCLRYRPARTIVQATSEFMPFLYNPFTPFGPVSEKVGDDAPFIDRTPVEIVNSGDVHDV
PWITGVTSEEGLYPVAEFIADNENLKQLNDNWDLLSPYFLDFNYTIPKEKQVEIARLIKKHYIGTKPIDR
TTTRQLVQMASDRFFVVDSEKAARMQAKVNQNPVWYYYFTYRGKQSLSDSMSGTTEDYGVSHADDVLYVL
DTPWMDPTKTQQDRDMQKHLIDFWVSFATDGIAKMANVEWPKLDPSKKELHYLHIAGPTKISMGSNANFG
EKEFWNSIKFKENVLTPTLKNSKEEL*
>Fsel.Est17
EELGYLFYPHLMKDLGLSPVAPDSEDYTIINSLTQMWTDFAKTGYHRDLAFLTNISCNVIQSHTNN*
>Fsel.Est8
YINVYMCRQHTVRISATSLSGGFYSGSATLDENVIVVSMQYRVASLGFMYFGTSDVPGNAGLFDQMMALQ
WVRDNIAAFGGNPENVTLFGESAGAVSVSMHLLSPLSRSVLINQQTGIERRNVKSAKEYRNKIIFNSFSI
FCIYI*
>Fsel.Est4
MNSNRVVVNVREGKLIGIIDENIHGGNYIAFRGIPYAKPPVGKLRFKDPAPPEPWSGSRDSSKHGNVAVQ
KDLTTREMIGDEDCLYLNVYTADIESWRKRPVMVWIHGGGFSTGSGDASIYGPDYIVRKEVVLVTLNYRL
GVLGFLNLNDEVATGNQGIKDVVMALRWVQKNISKFTGDPENVTIFGESAGGAIVHYLTLSPLSEGLFHK
AISQSGVAANPWAFNEWANKAMNKSFQLAEYLGRATSDPKVACEFLKTIDARKLREAEQKLLTKTECLQH
VIAFTPSLDHESPNPFFPEHPSTLIRRQVKVPYILGCNSCEGSYFACSNLIRRMFI*
>Fsel.Est15
MEERQSAALLLSGSRGLEAPYAVMVYVHGESFEWGSGNIAGHVIVITLNYRLGILGMTNGSGGNLALKDI
TMGLRWVRENIGAFGGDPTRITLMGHDTGAALVNLLLLASYSKGRGRMFTHNAISINLGKSCY*
>Fsel.Est2
SPQRWNDKWKSIRNATADGNMCLQIKDSKILGSEDCLYLNIFIPYVSIQSMKLPVLVYLHGGGYNFGSSD
SKLYAPDYLMDQNIILVTLNYRLNIFGFFSTTNQVAPGNYGLKDMKIALEWIHENIHNFNGNPESVTLMG
ASAGAAATHLLAFSNKTEGLFHKYILFGGSALAPWTYHPKKLYRRTCLKLARLVGCQPKKDDDIIASNET
VTDNSEEENGGRRGDANANVSHKDYNEGSIKDDEEMVKCMRTIDARQLTKMLKHFYVWRGNPICIFAPTL
EDDSEDAILTMNPWKIIKNGLFRDIPAIMEVVKDEGLVKTLDPNMEKEMIENFEEYILYLLENRDWISNT
SIFATAIQDFYFNGNMSLDLKSNITEVSLTGRIKLCVFHNDDLNYLFPLLNNMHQNIMLNNTETDFMVIN
IMTEMWANFMREG*
>Fsel.Est16
MIPGLNKETFKEMDFDFKKTILPRVLSTLPQIPITVEELQFLYFGNKTVSEETLINYADFLGDVLFYRGI
MEIADTQMSSDANEPTYLYTFSYESETSLWKKFLNITLPGVTHSEELFYLFYPYIIKYLGFSPLAPDSKD
YKIMNRLTQMWTDFAKTGYLIIFT*
>Fsel.Est10
MPEPANGWEGTYDATYHRSACPFFYLIGEEDCLYLNVYTPVLDKDARKAVMVWFHGGAFNNGLGDDLFFD
VILVTLNYRLGPIGFLNTGDKNALGNAGLKDQVMALKWVKDNIHYFGGCPNRVTIFGEDAGASSVQFHMM
SPMSDGLFNGAIQQSGSAVNTWAISYNPREFAFKLGDKLDIETNDSAELVSKLAEFSPKELIAASDEIMK
TEVCNFLIAFIKRYVMLTKYKLDFFLRVYLYEKQHYINLNLRYECT*
>Fsel.Est3
NDVFDATKEGPACPAINGENIMEDCLRVNVYTTKLPSANDPVKRPVLVFFHPGAFYVFSGQSFYFGPEYL
LDKDIVLVTVNNRLATLGFISTGDSKAPGNLGLKDQVVALRWVQRNIAAFGGDPDSVTISGYSIGGFSVM
LHMVSPMSKGLFHRAIMMSEPYPTEQLHLAKKQAELLNCPSDTTDAMLVCLNSKPVENFTDTIPKFFEWY
NNPTLLWSPVVEPEVHGVERFLPEQPVDLIRKGKFHKVPLIAGVTKDEFGGVQHRLGNNSILDDLNNDWY
KIAPIAFIYERDTPRSRYISTELRQFYFGNQSIGPDTYDGLIKADSLITFPLHRTVKLFAENTDQPIYFY
VSSYQGRYSFVMWNKTTPYGVVHHDDLQYLFFMRKIFPFFENDAPEIPIVELMTSMWSNFAETGQPVPPT
LANNVTWEPYLLETDNYLEISEISRMKTRLYPERMQKWESLFPLNSK*
>Fsel.Est18
MWRIRDNILIQLSFICLFVLNAYTVSTVRNGTLIGITMRTRLGRDINAFLGIPYAAPPLGELRFAPPQPA
TAWNGVRAAVENAEICTQRNIYTYQEEIVGGEDCLYLNVYTPRVPYSETPLLIAHRYPVMIWFHGGGWLT
GAGHSEFYGPKFLLDHDLVLVTINFRLGPLGFLSTEDLECPGNLGLKDQQQAMRWVQENIVSFGGDPNRV
TLFGESAGGASVHYHMINPLSKGLFHRGISQSGNFYNPWTLTPPGSAKKKAMILGRNLRCNTDTSAELIK
CLRTKDAAEIIGTDRLFQHFGYCPMIPFKPVIEPKHVGAFLTEDPLISVRQGRLADIPWMMGITSEEGTL
KVAGIYGRDLGEHVKKLNSDFHNVALLSLLYEERYGIRDTQFRDEMSAKIRAFYFGNKDIDQSDEARFKV
IDMYSDAWFNHGTHEAIQDFIANQTSPIYYYYFAYRGSASFSSIFGDSEKNYGVSHADELQYLFPVGEQL
FKDTELSKEDHKIINIMTELWYNFANSA*
>Fsel.Est11
MHSQPLKDGKYVEAVTSCGFLQGILEDGAYAFRGIPYAMPPVGNRRCRIEHCWNGTYLAHNSSENCWQRE
PAARGTYGAEDCLYLDVFTPAVRYGSPLPVVVMIGAETLIMQPSAKLARVRDMVFVRPNFRLGVFGFLAA
EPLTRATHPPTSGNYGLSDIIAALQWVQLNIEHFGGNKTSVTLWGHRAGGTLVTTLIGSRRAKNLFSKIW
ISSGSAIFPGKELNRSETMSKNFLETIRCSDANCLRSKSAVELMDAVPEMWYMGNVNLPETRETEIYKDK
RHEWLVLDGTILQEHVGHILAQDKHLVKVVMGTTAHSGTPPRFLSPNITLNATQVEKFVRESLLGTLSLA
EEALK*
>Fsel.Est7
MNCPSSLLLLLLGLSLHSACITRANVAGQHGGQDNGHDDPLLVETTSGLMRGFSRTVLEREVHVFYGVPF
AKPPVGPLXXKPLPIEPWHGILNATTLPNSCYQERYEYFPGFEGEEMWNPNTNISEDCLYLNIWVPQKLR
LLWIYGGGFMSGTATLDVYDADLMAYRVGAFGFLYLNHEEAPGNMGLWDQALALRWLRENARAFGGDPDL
ITIFGESAGGSSVSLHLISPVTQGLVRRGILQSGTLNAPWSYMTGEKENPARVMACMRSVDAKTLSVQQW
NSYWGILGFPSAPTIDGVFLPKDPLDLVREADFKDTEILIGNNENEGRDTSVYVCIYVCVRVFYGGIIVM
LFMARSAVKPPAYYMAGFL*
>Fsel.Est9
FLNVFTDGYPVLIWIHGGGFRRGAACQMVVVSIQYRLGTLGFLSTGTPEMSGNNGMFDMILAIDWVKDYI
HFFGGNPKKIVAFGHGTGASSAMMLSLSKFCESNMLATIYTYIIYRAFFYEQMYFFTNERELLHPVTDSF
SGLIAMSGSILSHFAVDKDPSETARYIAHKNGCPTNDTRKMVYCLRELPIEKLIRVDSELENIRAAARGF
VSSLSNLLGSGPVVEGSDDGRYYNEIRQEKLFKFLLIYTLIVLIVPLRSLPNFMTTSPKDSLRLGNFPSI
PLLTGVMSDETGGAVFGQYRDEVQNKLNMVPNYLTNDFVPYLQGTIPNIRNGSRFVPQAFRGYFNIFESD
NTQNTIGRVAEALGDSLYNAPAFLTVDHWSKRANAFLYTFDHKGKRNYGKDFLAGLPIVDAKQSSNGIIY
VIINKINLIEFFFYTHTHTHNIEIINYLIGDLNHGDDLGFIFNRNTITGEKISDNDEPDEVDENVTEIFT
EMIANFARSGILSVPTTNVLQSNGSTWVPDIIPRFSDKTNSFVSIRTDPKSMNNFRYRRKKFTDYIYDSL
LMIHY*
>Fsel.Est14
MAEGGKKHPVLLYIHGESYDWGSGNPYDVIVTMNYRLGVLGFLNANVAVANYGLMDQIAALHWVKEHIAR
FGGDPENVTLMGQGTGAACVHFLAISPTVVRGK*
>Fsel.Est5
MNSNRVVVNVREGKLIGIIEESIHGDHYTAFRGIPYAKPPVGELRFKDPVPPEAWSGNRDASKYGNIAVQ
VNIFTHKVMGDEDCLYLNVFTTDTEPLKKRAVMVWIHGGGFFMGSGDASFYGPDHIVRKDVVLVTLNYRL
GVLGFLNLYHKKAAGNQGLKDVIMALQWIQKNISQFGGDPNNITIFGESAGGAIVHYLTISPLAKGLFHK
AICQSGVVNNPWAFTGRDTSINNGLQLAEKLGKATSDTEVAYKFLKKIDARKLREAEIEFFLTEAVRLNL
SIAFTPTMDSESSNPLLPVESSELLRNGIKMPLIFGYTSCEGNFFLRGKFFGDISKETLKKVDSDFKKII
HPRILCQLPQIPITISDLRSLYFGDKKISEETLMNHSDFLGDQCFYSGIMEAVNTQMNSGTNEPIYLYKF
SYESKTSPMKNIFDIQLSGTSHIEELGYLFYPHLMKDLGLSPVAPDSEDYTIINSLTQMWTDFAKTGNPT
PANKDLTSANYKWTPLKNKNAYDYLNINIKSQMETLCKEKQRWDWKIRHKL*
>Fsel.Est1
LGIPYAQPPIGELRFARPVTDPLPSWDDVRNATQFAPSCQQKFYKRLLPSDIPDPGFSEDCLFLNIFAPD
GMCVKVIDFIVYTQKRKNPKFARLNGDDFLVTVAYRLNILGFFTTTDPEAPGNYGIFDQIAALDWVKRNI
KHFNGSPNNIVIYGHSSGAISVGLHILSPLSKGKFNKAIAMSGDAVGSVRSPAEESQVVDCLRRLDANLI
VKHSSDIETWGPIVDAETNNKTEPFLPQHPTDILDSGNCKSDSIMF*
>Fsel.Est12
MAVERVTKSVNVFLGIPYAMPPIKEGRFKPPRPHRGWQLLQAVDWGPACPQPSEYTGATKGVRDVDEDCL
YLNIFTPSVTNKYAVMFYIHGGEFTHGATHMLAAFYNVVVISINYRLGALGFLSTGDENSPGNYGILDQA
MALRWVYDNIATFNGNPDSITLFGPGAGAASAGLLMVAPR*
>Fsel.Est13
MAKCYWTLMQNAEARAFKLASILGNDSKDPKEVIEFLQTIPAADIVKVQYKVFTPQESRTEQIPFGPTID
EKSMRPFLPCPISQLLDNENDIPIIIGYNSHEYIMFIKDTSKETLETIYADIEVYVKKLTNLQDSKKLTR
LTEKVKQHYFYNKPLTKESIPSLIQCLSDIGFCIPTKNYVNDQRKKKQAPIYCYNFSYVGNEMTNTRYAL
DKLAMIGASHTDEMAYLFYQPIYKVNDPKPPAIGTKDRDVLEILTKMWTNFAKTGNPTPVVDEHVTTIWQ
PATTDSCNYLDIGDTLQLLTIDHNNIFEDSKL*
