# Supplementary material for: Molecular evolution of juvenile hormone esterase-like proteins in a socially exchanged fluid
Source: Sci Rep. 2018 Dec 13;8:17830. doi: 10.1038/s41598-018-36048-1 (PMC6293014; doi:10.1038/s41598-018-36048-1)
Supplement: Supplementary file 2 — Supplementary File 1 [file 41598_2018_36048_MOESM2_ESM.zip › our-gene-annotations/having-genomic-sequences-as-refrences/Hsal-Ests.gff]

##gff-version 3
Hsal_gn3.3_scaffold469	genBlastG	mRNA	878535	885207	134.546	+	.	ID=Hsal.Est1;Name=Hsal.Est1;Alias=Amel.VCE6_gi|571578423|ref|XP_006572393.1|-R1-1-A1
Hsal_gn3.3_scaffold469	genBlastG	CDS	878535	878780	.	+	0	ID=Hsal.Est1-E1;Parent=Hsal.Est1
Hsal_gn3.3_scaffold469	genBlastG	CDS	879270	879410	.	+	0	ID=Hsal.Est1-E2;Parent=Hsal.Est1
Hsal_gn3.3_scaffold469	genBlastG	CDS	881818	881950	.	+	0	ID=Hsal.Est1-E3;Parent=Hsal.Est1
Hsal_gn3.3_scaffold469	genBlastG	CDS	882593	883083	.	+	2	ID=Hsal.Est1-E4;Parent=Hsal.Est1
Hsal_gn3.3_scaffold469	genBlastG	CDS	883307	883457	.	+	1	ID=Hsal.Est1-E5;Parent=Hsal.Est1
Hsal_gn3.3_scaffold469	genBlastG	CDS	883827	884015	.	+	2	ID=Hsal.Est1-E6;Parent=Hsal.Est1
Hsal_gn3.3_scaffold469	genBlastG	CDS	884084	884224	.	+	0	ID=Hsal.Est1-E7;Parent=Hsal.Est1
Hsal_gn3.3_scaffold469	genBlastG	CDS	884465	884606	.	+	0	ID=Hsal.Est1-E8;Parent=Hsal.Est1
Hsal_gn3.3_scaffold469	genBlastG	CDS	884889	885207	.	+	2	ID=Hsal.Est1-E9;Parent=Hsal.Est1
Hsal_gn3.3_scaffold1931	genBlastG	mRNA	210676	211252	20.9971	-	.	ID=Hsal.Est10;Name=Hsal.Est10;Alias=Hsal.VCE6_gi|749787186|ref|XP_011147158.1|-R7-9-A1
Hsal_gn3.3_scaffold1931	genBlastG	CDS	210676	210926	.	-	1	ID=Hsal.Est10-E4;Parent=Hsal.Est10
Hsal_gn3.3_scaffold1931	genBlastG	CDS	211081	211127	.	-	0	ID=Hsal.Est10-E3;Parent=Hsal.Est10
Hsal_gn3.3_scaffold1931	genBlastG	CDS	211158	211214	.	-	1	ID=Hsal.Est10-E2;Parent=Hsal.Est10
Hsal_gn3.3_scaffold1931	genBlastG	CDS	211230	211252	.	-	0	ID=Hsal.Est10-E1;Parent=Hsal.Est10
Hsal_gn3.3_scaffold634	genBlastG	mRNA	825254	837921	288.419	-	.	ID=Hsal.Est11;Name=Hsal.Est11;Alias=Hsal.VCE6_gi|749792180|ref|XP_011149322.1|-R1-1-A1
Hsal_gn3.3_scaffold634	genBlastG	CDS	825254	825461	.	-	1	ID=Hsal.Est11-E8;Parent=Hsal.Est11
Hsal_gn3.3_scaffold634	genBlastG	CDS	825706	825992	.	-	1	ID=Hsal.Est11-E7;Parent=Hsal.Est11
Hsal_gn3.3_scaffold634	genBlastG	CDS	826189	826379	.	-	2	ID=Hsal.Est11-E6;Parent=Hsal.Est11
Hsal_gn3.3_scaffold634	genBlastG	CDS	826868	827033	.	-	1	ID=Hsal.Est11-E5;Parent=Hsal.Est11
Hsal_gn3.3_scaffold634	genBlastG	CDS	829519	829715	.	-	1	ID=Hsal.Est11-E4;Parent=Hsal.Est11
Hsal_gn3.3_scaffold634	genBlastG	CDS	830358	830557	.	-	1	ID=Hsal.Est11-E3;Parent=Hsal.Est11
Hsal_gn3.3_scaffold634	genBlastG	CDS	830900	831198	.	-	0	ID=Hsal.Est11-E2;Parent=Hsal.Est11
Hsal_gn3.3_scaffold634	genBlastG	CDS	837721	837921	.	-	0	ID=Hsal.Est11-E1;Parent=Hsal.Est11
Hsal_gn3.3_scaffold223	genBlastG	mRNA	8972	12334	239.041	-	.	ID=Hsal.Est12;Name=Hsal.Est12;Alias=Hsal.VCE6_gi|749799033|ref|XP_011153044.1|-R1-1-A1
Hsal_gn3.3_scaffold223	genBlastG	CDS	8972	9119	.	-	2	ID=Hsal.Est12-E7;Parent=Hsal.Est12
Hsal_gn3.3_scaffold223	genBlastG	CDS	9198	9351	.	-	2	ID=Hsal.Est12-E6;Parent=Hsal.Est12
Hsal_gn3.3_scaffold223	genBlastG	CDS	9462	9789	.	-	1	ID=Hsal.Est12-E5;Parent=Hsal.Est12
Hsal_gn3.3_scaffold223	genBlastG	CDS	10963	11207	.	-	0	ID=Hsal.Est12-E4;Parent=Hsal.Est12
Hsal_gn3.3_scaffold223	genBlastG	CDS	11307	11492	.	-	2	ID=Hsal.Est12-E3;Parent=Hsal.Est12
Hsal_gn3.3_scaffold223	genBlastG	CDS	11560	11860	.	-	0	ID=Hsal.Est12-E2;Parent=Hsal.Est12
Hsal_gn3.3_scaffold223	genBlastG	CDS	12071	12334	.	-	0	ID=Hsal.Est12-E1;Parent=Hsal.Est12
Hsal_gn3.3_scaffold223	genBlastG	mRNA	4453	8060	61.3313	-	.	ID=Hsal.Est13;Name=Hsal.Est13;Alias=Hsal.VCE6_gi|749799033|ref|XP_011153044.1|-R2-2-A1
Hsal_gn3.3_scaffold223	genBlastG	CDS	4453	4678	.	-	2	ID=Hsal.Est13-E8;Parent=Hsal.Est13
Hsal_gn3.3_scaffold223	genBlastG	CDS	4700	4829	.	-	2	ID=Hsal.Est13-E7;Parent=Hsal.Est13
Hsal_gn3.3_scaffold223	genBlastG	CDS	4911	5064	.	-	1	ID=Hsal.Est13-E6;Parent=Hsal.Est13
Hsal_gn3.3_scaffold223	genBlastG	CDS	5973	6148	.	-	0	ID=Hsal.Est13-E5;Parent=Hsal.Est13
Hsal_gn3.3_scaffold223	genBlastG	CDS	6243	6428	.	-	1	ID=Hsal.Est13-E4;Parent=Hsal.Est13
Hsal_gn3.3_scaffold223	genBlastG	CDS	6670	6803	.	-	1	ID=Hsal.Est13-E3;Parent=Hsal.Est13
Hsal_gn3.3_scaffold223	genBlastG	CDS	6819	6982	.	-	0	ID=Hsal.Est13-E2;Parent=Hsal.Est13
Hsal_gn3.3_scaffold223	genBlastG	CDS	7881	8060	.	-	0	ID=Hsal.Est13-E1;Parent=Hsal.Est13
Hsal_gn3.3_scaffold757	genBlastG	mRNA	209065	210409	33.8474	-	.	ID=Hsal.Est14;Name=Hsal.Est14;Alias=Lhum.VCE6_XP_012218257.1-R3-4-A1
Hsal_gn3.3_scaffold757	genBlastG	CDS	209065	209532	.	-	1	ID=Hsal.Est14-E3;Parent=Hsal.Est14
Hsal_gn3.3_scaffold757	genBlastG	CDS	209551	209720	.	-	2	ID=Hsal.Est14-E2;Parent=Hsal.Est14
Hsal_gn3.3_scaffold757	genBlastG	CDS	210103	210409	.	-	0	ID=Hsal.Est14-E1;Parent=Hsal.Est14
Hsal_gn3.3_scaffold117	genBlastG	mRNA	46756	48057	36.5062	+	.	ID=Hsal.Est15;Name=Hsal.Est15;Alias=Nvit.VCE6_gi|1032727136|ref|XP_016844416.1|-R1-1-A1
Hsal_gn3.3_scaffold117	genBlastG	CDS	46756	46945	.	+	0	ID=Hsal.Est15-E1;Parent=Hsal.Est15
Hsal_gn3.3_scaffold117	genBlastG	CDS	46967	47083	.	+	2	ID=Hsal.Est15-E2;Parent=Hsal.Est15
Hsal_gn3.3_scaffold117	genBlastG	CDS	47126	47201	.	+	0	ID=Hsal.Est15-E3;Parent=Hsal.Est15
Hsal_gn3.3_scaffold117	genBlastG	CDS	47238	47349	.	+	2	ID=Hsal.Est15-E4;Parent=Hsal.Est15
Hsal_gn3.3_scaffold117	genBlastG	CDS	47371	47408	.	+	2	ID=Hsal.Est15-E5;Parent=Hsal.Est15
Hsal_gn3.3_scaffold117	genBlastG	CDS	47427	47688	.	+	1	ID=Hsal.Est15-E6;Parent=Hsal.Est15
Hsal_gn3.3_scaffold117	genBlastG	CDS	47788	48057	.	+	2	ID=Hsal.Est15-E7;Parent=Hsal.Est15
Hsal_gn3.3_scaffold151	genBlastG	mRNA	236789	238407	34.4617	-	.	ID=Hsal.Est16;Name=Hsal.Est16;Alias=Pbar.VCE6_XP_011645490.1-R5-5-A1
Hsal_gn3.3_scaffold151	genBlastG	CDS	236789	237407	.	-	0	ID=Hsal.Est16-E4;Parent=Hsal.Est16
Hsal_gn3.3_scaffold151	genBlastG	CDS	237426	237455	.	-	0	ID=Hsal.Est16-E3;Parent=Hsal.Est16
Hsal_gn3.3_scaffold151	genBlastG	CDS	237995	238219	.	-	1	ID=Hsal.Est16-E2;Parent=Hsal.Est16
Hsal_gn3.3_scaffold151	genBlastG	CDS	238271	238407	.	-	0	ID=Hsal.Est16-E1;Parent=Hsal.Est16
Hsal_gn3.3_scaffold700	genBlastG	mRNA	635971	640801	169.154	+	.	ID=Hsal.Est17;Name=Hsal.Est17;Alias=Veme.VCE6_XP_011870236.1-R1-1-A1
Hsal_gn3.3_scaffold700	genBlastG	CDS	635971	636225	.	+	0	ID=Hsal.Est17-E1;Parent=Hsal.Est17
Hsal_gn3.3_scaffold700	genBlastG	CDS	638594	638897	.	+	0	ID=Hsal.Est17-E2;Parent=Hsal.Est17
Hsal_gn3.3_scaffold700	genBlastG	CDS	639099	639296	.	+	2	ID=Hsal.Est17-E3;Parent=Hsal.Est17
Hsal_gn3.3_scaffold700	genBlastG	CDS	639414	639592	.	+	0	ID=Hsal.Est17-E4;Parent=Hsal.Est17
Hsal_gn3.3_scaffold700	genBlastG	CDS	639670	639835	.	+	1	ID=Hsal.Est17-E5;Parent=Hsal.Est17
Hsal_gn3.3_scaffold700	genBlastG	CDS	639921	640259	.	+	2	ID=Hsal.Est17-E6;Parent=Hsal.Est17
Hsal_gn3.3_scaffold700	genBlastG	CDS	640401	640527	.	+	0	ID=Hsal.Est17-E7;Parent=Hsal.Est17
Hsal_gn3.3_scaffold700	genBlastG	CDS	640618	640801	.	+	2	ID=Hsal.Est17-E8;Parent=Hsal.Est17
Hsal_gn3.3_scaffold700	genBlastG	mRNA	631144	634380	165.206	+	.	ID=Hsal.Est18;Name=Hsal.Est18;Alias=Veme.VCE6_XP_011870236.1-R2-2-A1
Hsal_gn3.3_scaffold700	genBlastG	CDS	631144	631398	.	+	0	ID=Hsal.Est18-E1;Parent=Hsal.Est18
Hsal_gn3.3_scaffold700	genBlastG	CDS	632128	632431	.	+	0	ID=Hsal.Est18-E2;Parent=Hsal.Est18
Hsal_gn3.3_scaffold700	genBlastG	CDS	632633	632830	.	+	2	ID=Hsal.Est18-E3;Parent=Hsal.Est18
Hsal_gn3.3_scaffold700	genBlastG	CDS	632948	633126	.	+	0	ID=Hsal.Est18-E4;Parent=Hsal.Est18
Hsal_gn3.3_scaffold700	genBlastG	CDS	633204	633369	.	+	1	ID=Hsal.Est18-E5;Parent=Hsal.Est18
Hsal_gn3.3_scaffold700	genBlastG	CDS	633455	633793	.	+	2	ID=Hsal.Est18-E6;Parent=Hsal.Est18
Hsal_gn3.3_scaffold700	genBlastG	CDS	633935	634061	.	+	0	ID=Hsal.Est18-E7;Parent=Hsal.Est18
Hsal_gn3.3_scaffold700	genBlastG	CDS	634152	634380	.	+	2	ID=Hsal.Est18-E8;Parent=Hsal.Est18
Hsal_gn3.3_scaffold372	genBlastG	mRNA	1490543	1491004	20.7322	-	.	ID=Hsal.Est19;Name=Hsal.Est19;Alias=Waur.JHE_XP_011688875.1-R10-10-A1
Hsal_gn3.3_scaffold372	genBlastG	CDS	1490543	1490813	.	-	2	ID=Hsal.Est19-E3;Parent=Hsal.Est19
Hsal_gn3.3_scaffold372	genBlastG	CDS	1490832	1490889	.	-	2	ID=Hsal.Est19-E2;Parent=Hsal.Est19
Hsal_gn3.3_scaffold372	genBlastG	CDS	1490920	1491004	.	-	0	ID=Hsal.Est19-E1;Parent=Hsal.Est19
Hsal_gn3.3_scaffold812	genBlastG	mRNA	1018565	1025673	140.711	+	.	ID=Hsal.Est2;Name=Hsal.Est2;Alias=Cflo.JHE_gi|752877679|ref|XP_011256285.1|-R1-1-A1
Hsal_gn3.3_scaffold812	genBlastG	CDS	1018565	1018705	.	+	0	ID=Hsal.Est2-E1;Parent=Hsal.Est2
Hsal_gn3.3_scaffold812	genBlastG	CDS	1019981	1020269	.	+	0	ID=Hsal.Est2-E2;Parent=Hsal.Est2
Hsal_gn3.3_scaffold812	genBlastG	CDS	1021578	1021763	.	+	2	ID=Hsal.Est2-E3;Parent=Hsal.Est2
Hsal_gn3.3_scaffold812	genBlastG	CDS	1022963	1023111	.	+	0	ID=Hsal.Est2-E4;Parent=Hsal.Est2
Hsal_gn3.3_scaffold812	genBlastG	CDS	1023637	1023849	.	+	1	ID=Hsal.Est2-E5;Parent=Hsal.Est2
Hsal_gn3.3_scaffold812	genBlastG	CDS	1024693	1024740	.	+	0	ID=Hsal.Est2-E6;Parent=Hsal.Est2
Hsal_gn3.3_scaffold812	genBlastG	CDS	1024759	1024993	.	+	0	ID=Hsal.Est2-E7;Parent=Hsal.Est2
Hsal_gn3.3_scaffold812	genBlastG	CDS	1025283	1025427	.	+	2	ID=Hsal.Est2-E8;Parent=Hsal.Est2
Hsal_gn3.3_scaffold812	genBlastG	CDS	1025511	1025673	.	+	2	ID=Hsal.Est2-E9;Parent=Hsal.Est2
Hsal_gn3.3_scaffold366	genBlastG	mRNA	355971	356546	7.49168	+	.	ID=Hsal.Est20;Name=Hsal.Est20;Alias=Waur.JHE_XP_011705444.1-R8-8-A1
Hsal_gn3.3_scaffold366	genBlastG	CDS	355971	356546	.	+	0	ID=Hsal.Est20-E1;Parent=Hsal.Est20
Hsal_gn3.3_scaffold1013	genBlastG	mRNA	225602	225856	4.52386	+	.	ID=Hsal.Est21;Name=Hsal.Est21;Alias=Waur.JHE_XP_011705444.1-R9-9-A1
Hsal_gn3.3_scaffold1013	genBlastG	CDS	225602	225639	.	+	0	ID=Hsal.Est21-E1;Parent=Hsal.Est21
Hsal_gn3.3_scaffold1013	genBlastG	CDS	225658	225856	.	+	1	ID=Hsal.Est21-E2;Parent=Hsal.Est21
Hsal_gn3.3_scaffold3655	genBlastG	mRNA	2973	5165	3.18361	+	.	ID=Hsal.Est22;Name=Hsal.Est22;Alias=Waur.JHE_XP_011705534.1-R3-3-A1
Hsal_gn3.3_scaffold3655	genBlastG	CDS	2973	3089	.	+	0	ID=Hsal.Est22-E1;Parent=Hsal.Est22
Hsal_gn3.3_scaffold3655	genBlastG	CDS	5019	5165	.	+	0	ID=Hsal.Est22-E2;Parent=Hsal.Est22
Hsal_gn3.3_scaffold1193	genBlastG	mRNA	175595	176215	6.87786	+	.	ID=Hsal.Est23;Name=Hsal.Est23;Alias=Waur.VCE6_XP_011707089.1-R6-6-A1
Hsal_gn3.3_scaffold1193	genBlastG	CDS	175595	176215	.	+	0	ID=Hsal.Est23-E1;Parent=Hsal.Est23
Hsal_gn3.3_scaffold2931	genBlastG	mRNA	638	5165	66.5	+	.	ID=Hsal.Est3;Name=Hsal.Est3;Alias=Hsal.JHE_gi|749735133|ref|XP_011153719.1|-R1-1-A1
Hsal_gn3.3_scaffold2931	genBlastG	CDS	638	742	.	+	0	ID=Hsal.Est3-E1;Parent=Hsal.Est3
Hsal_gn3.3_scaffold2931	genBlastG	CDS	4869	5165	.	+	0	ID=Hsal.Est3-E2;Parent=Hsal.Est3
Hsal_gn3.3_scaffold185	genBlastG	mRNA	69837	70001	27.3504	+	.	ID=Hsal.Est4;Name=Hsal.Est4;Alias=Hsal.JHE_gi|749735133|ref|XP_011153719.1|-R2-2-A1
Hsal_gn3.3_scaffold185	genBlastG	CDS	69837	70001	.	+	0	ID=Hsal.Est4-E1;Parent=Hsal.Est4
Hsal_gn3.3_scaffold3393	genBlastG	mRNA	4105	4380	13.7252	-	.	ID=Hsal.Est5;Name=Hsal.Est5;Alias=Hsal.JHE_gi|749735133|ref|XP_011153719.1|-R4-4-A1
Hsal_gn3.3_scaffold3393	genBlastG	CDS	4105	4380	.	-	0	ID=Hsal.Est5-E1;Parent=Hsal.Est5
Hsal_gn3.3_scaffold700	genBlastG	mRNA	641765	644517	276.669	+	.	ID=Hsal.Est6;Name=Hsal.Est6;Alias=Hsal.VCE6_gi|749751371|ref|XP_011137989.1|-R1-1-A1
Hsal_gn3.3_scaffold700	genBlastG	CDS	641765	641965	.	+	0	ID=Hsal.Est6-E1;Parent=Hsal.Est6
Hsal_gn3.3_scaffold700	genBlastG	CDS	642261	642561	.	+	0	ID=Hsal.Est6-E2;Parent=Hsal.Est6
Hsal_gn3.3_scaffold700	genBlastG	CDS	642777	642974	.	+	2	ID=Hsal.Est6-E3;Parent=Hsal.Est6
Hsal_gn3.3_scaffold700	genBlastG	CDS	643060	643238	.	+	0	ID=Hsal.Est6-E4;Parent=Hsal.Est6
Hsal_gn3.3_scaffold700	genBlastG	CDS	643325	643490	.	+	1	ID=Hsal.Est6-E5;Parent=Hsal.Est6
Hsal_gn3.3_scaffold700	genBlastG	CDS	643573	643908	.	+	2	ID=Hsal.Est6-E6;Parent=Hsal.Est6
Hsal_gn3.3_scaffold700	genBlastG	CDS	644086	644209	.	+	0	ID=Hsal.Est6-E7;Parent=Hsal.Est6
Hsal_gn3.3_scaffold700	genBlastG	CDS	644304	644517	.	+	2	ID=Hsal.Est6-E8;Parent=Hsal.Est6
Hsal_gn3.3_C20541697	genBlastG	mRNA	6	560	59.2232	-	.	ID=Hsal.Est7;Name=Hsal.Est7;Alias=Hsal.VCE6_gi|749787186|ref|XP_011147158.1|-R1-1-A1
Hsal_gn3.3_C20541697	genBlastG	CDS	6	181	.	-	2	ID=Hsal.Est7-E2;Parent=Hsal.Est7
Hsal_gn3.3_C20541697	genBlastG	CDS	383	560	.	-	0	ID=Hsal.Est7-E1;Parent=Hsal.Est7
Hsal_gn3.3_scaffold1193	genBlastG	mRNA	174473	174910	19.3364	+	.	ID=Hsal.Est8;Name=Hsal.Est8;Alias=Hsal.VCE6_gi|749787186|ref|XP_011147158.1|-R10-12-A1
Hsal_gn3.3_scaffold1193	genBlastG	CDS	174473	174541	.	+	0	ID=Hsal.Est8-E1;Parent=Hsal.Est8
Hsal_gn3.3_scaffold1193	genBlastG	CDS	174578	174910	.	+	0	ID=Hsal.Est8-E2;Parent=Hsal.Est8
Hsal_gn3.3_scaffold198	genBlastG	mRNA	636275	636814	25.7126	+	.	ID=Hsal.Est9;Name=Hsal.Est9;Alias=Hsal.VCE6_gi|749787186|ref|XP_011147158.1|-R6-8-A1
Hsal_gn3.3_scaffold198	genBlastG	CDS	636275	636473	.	+	0	ID=Hsal.Est9-E1;Parent=Hsal.Est9
Hsal_gn3.3_scaffold198	genBlastG	CDS	636540	636814	.	+	2	ID=Hsal.Est9-E2;Parent=Hsal.Est9
