# Supplementary material for: Molecular evolution of juvenile hormone esterase-like proteins in a socially exchanged fluid
Source: Sci Rep. 2018 Dec 13;8:17830. doi: 10.1038/s41598-018-36048-1 (PMC6293014; doi:10.1038/s41598-018-36048-1)
Supplement: Supplementary file 2 — Supplementary File 1 [file 41598_2018_36048_MOESM2_ESM.zip › our-gene-annotations/having-genomic-sequences-as-refrences/Hsal.Ests-CDS.fna]

>Hsal.Est7
TATTTAAACGTTTACGTGCCGGTAAGGGAAAAAACTCGAAGCAAGACCCTGTTGCCGGTACTCTTCTGGA
TTCATGGTGGTGCCTTCCAATTTGGAACCGGCACGCTGATGGGCGCAAAATATCTCATGGATCACGACGT
CATATTTGTCACGATTAATTATCGTTTAGGACCATTAGGTTTCCTCAGCACAGAGGATGAGATAATTCCT
GGAAATATGGGCTTGAAGGATCAAAACATGGCACTACGTTGGGTGTCGGAGAATATCCAGCGGTTCGGTG
GAGATCCTAAACAAGTGACATTATGCGGCATGAGTGCTGGTGGTGCAAGCGTACACTATCACTATTTATC
GCGT
>Hsal.Est21
GCGCTTGGCGTTCTTCCAGGGTTCCTGAGGACCCGTCCCGGATCCGGCGGCAATTTGGCGCTGAAGGACA
TCACGATGGCGCTTCGATGGGTGCGCGAAAATATCGGAGCCTTCGGCGGCGACCCGACGCGGGTGACTAT
AATGGGCCACGATACCGGGGCAGCGCTGGTGAATCTGCTGTTGCTCGCGCCTTACAGCAAAGGTAGGATC
AAGTGTCGCCGGCGCAATTACCGTTAA
>Hsal.Est15
ATGAACTGCCCGTCCTCATTGCTGCTGTTGCTGCTGGGCCTGAGCTTACACAGCGCATGCATCACGCGGG
CCAATGTCGCCGGGCAACATGGCAGCGGCGGCGGCGGCGGTGGTGGCAACGGAGGCGGTGAACCTGGTCG
CGATCCGCTGGTGGTGGAGACCAGCAGTGGTCTGATGCGCGGCTTCTCCCTCCACGCTTTCTACGGAGTG
CCGTTCGCGAAGCCGCCGATCGGGCCGCTGCGCTTCCGCAAGCCAGTGCCGATCGAGCCTTGGCATGGCA
TCTTAAACGCGACCACGTTGCCCAACAGCGAGGAGATGTGGAATCCGAACACGAACATCTCCGAGGACTG
TCTCTACCTGAACATTTGGGTGCCGCAGAAGCTCTCCGGCAACAACGGCATGGCGATCTTGGTGTGGATC
TATGGTGGCGGCTTCATGAGTGGCACTGCTACCCTCGACATTTACGACGCTGACATCATGGCCGCAGCTA
GCAACTACCGGGTAGGCGCGTTCGGCTTCCTCTACCTGAACCACGAAGAAGCACCTGGCAATATGGGCCT
CTGGGATCAAGCGTTAGCGCTTAAGTGGTTGCGCGAGAATGCGCCCGCTTTCGGTGGCGACCCCGACCTC
ATTACGATCTTTGGCGAGTCTGCAGGCGGCAGCTCCGTGTCCCTCCTCTTGCTCTCGCCGGTCACGCAGA
ACCTGGTGCGTCGCGGCATTCTTCAAAGCGGTACCCTTAACGCCCCGTGGAGCTACATGAGCGGCGAAAG
GGCGAATGAGGTGGCGCGCGTGCTTCAGTGGAACAGCTACAGCGGCATCCTCGGTTTCCCGTCTGCGCCC
ACCATAGACGGCATCTTCTTGCCCAAGGACCCGCTGGAGCTGGTACGGGAGGCGGTCTTCGAGAAGACCG
AGGTCATGATCGGGAACAACCAGGACGAAGGTAGGCTCTCGCCGCCACCGGCGTGTAGCGATGTTTTACA
GCGCGGAATTATTGTCCGCGATGTTTACGACCGCGCGCGGTTAAGCCCAGGCTCTGGGCCGCCCAAGACG
GCTAGCTTTTTGTGA
>Hsal.Est8
TCAACATGTCTTCCAGGTGGCTTCTACTCCGGATCGGCCACCCTCGATGTATACGATCACAAAACGATCT
ATCGCGTGGCCAGCTTGGGCTTCCTGTACTTCGGCACCTCCGACGTGCCTGGGAACGCCGGCCTCTTCGA
CCAGATGATGGCCCTGCAGTGGGTGCGCGATAACATCGCCTTCTTCGGTGGCAATCCCGACAACATTACG
CTCTTCGGCGAGAGCGCGGGTGCGGTGTCCGTGTCCATGCATCTGTTGTCTCCGCTCTCTAGGTCAGTTT
TTTGGTCTTACTGCAGCTTGCCCGCGAGTTCGTTGCATGATAAAGGGTCATCATACGCGATTCACGAGAA
CGTGCGCTTCCGAGTTTGGAGCTTGCCGATTTTAACTCATCAAGGCTTATAG
>Hsal.Est23
ATAATGCAGTCCGGCTCGCCGACCGCGCCGTGGGCGATAATCTCGCGCGAGGAATCGATAGTACGCGGCA
TCCGGCTGGCAGAGGCGGTCGGCTGTCCGCACGATCGCAGTAATCTGCGGGAGGTCATCGACTGCTTGAT
GACAAAAGATCCGGTGGAGCTGGTGAAGAACGAATGGGGCACCCTAGGCATCTGCGAGTTCCCGTTCGTG
CCGGTAATCGACGGCGCGTTCCTCGACGAAACACCTCAGCGTTCACTGGCCACGTCTTCTTTCAAGAAAA
CAAGCATCATGATGGGCTCCAACACGGAGGAGGGCTTTTACTTCATCATCTACTATCTCACGGAACTGTT
CCGCATCGACGGCACCGAAGACGTGAAAGTGTCGCGCGATCAGTTTATCAGCGCAGTGTCCGAGCTGAAT
CCCTATGTGAATCAAATCGGCCGGCATGCCATCATCTACGAATACACGGACTGGCTTCATCCGGATGACC
CGCATCTCAATCGTGACGCTATCGACAAGATTGTGGGAGATTATCAGTTCACTTGCAACGTCAACGAGTT
CGCCGGCCGATACGCTGACACCGGCAACAACGTCTACATGTACTACTTCAAGCACAGGTAA
>Hsal.Est16
CTGAAGAACGGCAAGTATGTCGAGACGGTGACGTGGTGCGGACCGGTGCAGGGTGTCCTGGAGGATGGTG
CGTTCGCGTTCCGCGGGATCCCGTACGCGTTACCGCCGATCAACAACCGTCGCTGGCAGACGGCCGACTC
CTCCGAGGTGTGCTGGCAACGTCAGTCCTCCGGCCTCGTGGTCGGCTCCGAGGACTGCCTCTATCTCGAC
GTGTTCACCCCGGCGGTCCGCTACGACTCCCCGTTACCGGTGGTCGTCATGATCGGCGCGGAGACCCTGA
GCGGCGGCTCCCCCGGAGTGATGCAACCCTCGGCTAAGCTGTCGCGCGTGCGTGACATCGTGTTCGTGCG
GCCCAACTTCCGATTGGGCATTTTCGGATTCTTGGCGGCCGACCACCCTCCGACCTCAGGCAATTATGGA
TTGTCGGACATCATAGCGGCTCTGCAGTGGGTGCAGTTGAACATTGATAATTTCGGCGGCAACAAGTCGT
CGGTCACACTGTGGGGACACAGAGCAGGCGGCACTCTCGTGACGACTCTGGTCGGCTCCCGTCGCACCAA
GGGTCTCTTCTCAAGGATATGGATATCCAGCGGCAGCGCGATCTTCCCGGGCAAGGAGCTGGACAGATCC
GAGATCTTTGCGAAACCGTTCCTCGAGGCGCTCCGATGTGCAAACGCCGCCTGTTTAAGAATCAAAACGG
CCGAGCAGGTGATAGACGCCGTGCCGGAAACGTGGTACACGAAGACCGTGGGCCTGCCGGAAACGAAGGA
AGTAAACGACAAGAGACACGAGTGGCTCGTGCTGGACGGCGTGATCCTCCAGGAGCACATCGGTCAGATC
CTGACGGTGGAGAACAATCTACCGAAGATGGTAATAGGCACCACCGCGCACTCCGGCACACCGCTACAAT
ATCTGCAGCCGAACGTCTCTCTCAACGCGTCACAAGTGGAGAAGATCATACAGGAATCTCTGCTCGGCAC
CAGCGGCATGGTTACTGAAACTCTCAAGTGA
>Hsal.Est4
GATCTACGGAACGGTGTACAGGACGTCTCGAAATTCGGCGGCATCTCGCTGCAAATGGACCTACTCACAC
GTGAAATAATTGGCATCGAGGACTGCTTCTACCTGAACGTATATGCCACGGACATCGAGCCGGGGAAGAA
GTGCGCCGTGATGGTGTGGATGTAA
>Hsal.Est10
TTTCTGAACGTTTTCACGCCGTCTGATGGCTACCCTGTGTTGGTATGGATTCACGGCGGCGGTTTTCGAC
GAGGTTCAGCCAAGAAAATGGTCGTTGTATCCGTACAGTATAGACTAGGATCGTTAGGCTTCTTGAGCAC
AGGTACGAAGGAGTTGCCGGGAAACAACGGCATGTTCGACATGATACTGGCCGTCGACTGGGTGAAGGAT
TACATACACTTCTTCGGCGGTAACTCGAAAAAAATAGTGGCTTTTGGTCATGACACCGGTGCCAGTTCCG
CCATGATGCTGTCACTATCGAAATTCTGCAAAAGTAATTGCAAATGCGTAATTCGTCGCGTCACAAATAT
GCGTCCGCTTCTCGGTAACAAATTGTAA
>Hsal.Est9
ATGATCGGCGAAGAGGACTGCCTCTACCTCAACGTTTACACCCCGATATTGGACAAAGATGCGCGCATGG
CCGTGATGGTCTGGTTCCACGGCGGTAACTTCAACGGCGGCTTCGGCGACGACATGATGTTCGGGCCCGA
CTTCCTCGTCGAGCACGACGTCGTCCTCGTGACGCTCAATTACAGGCTCGGCCCTATCGGATTCTTGAAC
ACCGGAGACGAGAGCGCGCCCGGCAACGCCGGTCTCAAGGACCAGGTGATGGCGCTCAAGTGGGTCAAGG
ACAACATACACTACTTCGGCGGCTGCCCCAACCGAGTGACCATCTTCGGCCAGGACGCGGGCGCGAGTTC
CGTGCACTTGCACATGATGTCGCCGATGTCCGACGGTGAGAGAGAGAGAGAGAGAGAGAGAGAGAGAGAG
ACGCATATCCACTCGCGCGACCGGGATGACGTCGTCGCAGCGTCGTCGACGTGA
>Hsal.Est13
ATGGAATCCTTACAGTGTCAAGACACTTCTTTAGTTACTTTAGAAGTACAGAAACTAATAGTGAGGGTGG
AACAAGGTAGTCTGTTAGGAATTAACAAAATTACTTCTGATAATGTTGGCTACACAGCTTTTCAAGGAAT
ACCGTACGCGACACCACCAATCGGCGAATTAAGATTTAGGGATCCTGAGCCTCCCCAACCCTGGAACGAT
ATCCTAAACGCAGCTGAAGAAAGCTACAATAAATGCATACAGTTGCAACAAACGCACAGCAGTAATCTTT
GTAAGACTGCATGCGGTAGAGAGGATTGCCTTTACCTTAATATTTACGTACCGCACAATTCGAAAAGACC
GGTTATGGTTTGGATCCATGGGGACGATTTCATTTCGGGGTCATGCATGTTTCAGCGGTTGCAACCTGAT
TATTTTATGGATAAGGACGTCATTGTAGTTTGCATAACCTACAGGCTAGGTATCCTCGGTTTCTTAAATA
TCGGCCACGAGGAGGCCAGTGGGAATCAAGGATTAAAGGATCTGGTCGCAGCATTGAAATGGATCAATGT
AAATATCGCCAATTTCACCGGAGATCCTAACAACATAACCATTTTCGGTCATGGCTCAGGCGCGATATGC
GCGCATTTGTTAATGATATCGCCGATGTCGAAAGGTCTCTTTCATAAGGCTATTCTCCAAAGTGGCGTCG
CTCTGTGTAATTGGGCGGTGCGAGAGAATCAACCGGAAGCTTTTCAGCTCGCGTCTTTAATGGGCTACAA
TTTCAAGGATCCCGTGAAAATTGTTACATTTTTCCGAGAATTATCCGATGATGAATTAGTCATAAAGACA
GATTTCAAGATGGTGGTATTTGGACCTACAATCGATAGAGCGGCGAAAAATCCTTTCCTTCCCTGCCCCA
TTCGTGATTTGATTGACTACGACAATGACATACCGGTCCTTATTGGACATAATTCTCACGAATTCCTCCA
CTTCATGAAAAGAGATAAGAAACTATTAAATTTCTGGACGATACAAAAAAATTTTTCGCGCCATGTGACC
GACCTTGTGGGCTCTAATAAATCGAAAATTGTGAAAAAAATGAATAAAAAGATTACTTCGTTTTTCTTCA
ACGACCCCCTTAGCGTTATAGACTGCATGAGTAGTATTTATTTTAATATTCCCATTCACACTTTTGTGGA
GATTCGAAGGATGCGGAGAAATGCGACGACTTATTTTTACATATTTGCTTTCTCCGATAAAGTAACAGAA
CTCAAGCAATGGCCTGGAACCATTATAACTGGTAATTATGCAGTACTGGTAGCTCGTGAAATTTTCGACA
AGCAAAATGGCTTCGGTTAA
>Hsal.Est12
ATGTCGAGTAATCTCTGCGGTAAGTATAACGATTCCTTCGTCGATTTCTACATAGGCGCGTTTACGCGCA
CAAAATACAGCGAGCAAGTGCGAGTTATAGCAGCGAGTAACACGTCAACTCACACATCCATGTCTCTGAT
ATTCGTGCGACTGAAACAAGGAAAACTGGCGGGGGTGCTTAAAGAAGGCGTATGCGGTATCAAGTATAAG
GCTTTCCTGGGCGTTCCTTACGCGACACCACCGATTGGCAACCTGCGGTTCCAGGACCCCAAACCAGTCG
CGAACTGGGAGGGCGTACGAACCGCTACGGACGACTTTTGCAACATGAGCGCGCAGATCAATCAGTCCTC
GGACAGGAATATCATCGGCAACGAGGACTGCCTATATCTCAACATCTACGTACCGTGCGAGTGGCCATCG
GGCCTCTCATGCATACCGGTTATGGTTTGGATTCACGACGGAGATTTCTTCACCGGGAATAGCGAGTACT
CCGAGATACGGCCCGATTACTTGATGAAGAAGAATGTCATTTTGGTCACAGTTACCTATAGACTGGGGGT
TCTCGGTTTCTTAAATCTCAGCATCAATGGTGCCTATGGGAACCAAGGGCTAAAGGACCAGGTCGCCGCA
TTACGATGGATCCAGGAGAACATCTTCTATTTCGGGGGAGACCCGGGCAACATCACGGTCTTCGGCAACG
GCACGGGCGCGGTGTCTGCGCATTTGTTAATGTTGTCGCCGTTATCCCGAGGTTTCTTTCAGAAAGCTAT
TCTTCAGAGCGGCGTCGCTCTGTGTAATTGGGCGGTGAAGAAGCAGCAGAAGGAAGGTTTCACACTCGCC
TCTGAAATGGGCTGCCTTTCCACCGATCCCAAAAGTATACTCGATTTTCTTAAGAGAATTCCGTATCGCG
TGCTCGTGATGGCGGAATATAATATCATTAAAAAGAAGGTGAGCCTGTTCTTTCCTTGGTCGTACTTGGT
CTTATTGTTCAGTAACCAATATGCCTGCATTTATCTGCTGATAGACGACGAAATACTGCAATACAAGAAA
CTCAGCATTTACGTGGAGCAGTTCGCGGGTCCGCACAACTTGGACAAAGTACCAGAATATACGAAGCAGA
TTGAACAGTTTTACGAGTACGACGCGCCTTTTCATACGTGGCATTATGATCTTAAAATACGCTGCTTGAG
CGACCTGTACTACAATCTCCCTATTAGAAGCGTCATGATAAATCGAGTGAAACAGAAAAGTGCCAAGACT
TATTATTATGTATTTTCTTACAATGGCGACGAAGGGAAATCAATGAAGGTTTCTAGATCATCTGTCAAAC
AAACAGGAACTTCCCACGGTGACGAATTAGTATATATATTCTACACACCTCATTCTAAAGATAATAAAAT
TACGCTGCAAACGATGTGGTCGGATTACGATATGATAAATATGATTACGAGCATTTGGAGCAATTTTGCA
AAGAATAGCGATCCCAATTTTAATTTCAAGAGTGCGTATTCTGAATGGCAGCCCATCGAAACGGAAAATG
ACTTAACGTGTTTCGAAATTAACAGGTCTTCTACTAAATGGCTTATCGAGAAGAAACATTTGGTACTATC
GGACAACTGGTATTAA
>Hsal.Est3
ATGACTGAGCTGGGCGCCGGGCTGGCGGTGGTCACCGAGCCGACCTGGATCCCGGTTCGCAGTGCGAACT
GGTTCGGTGGTCCGGACGGCTCGGTGGCCTTGGTGGATCTACAGACAGTGGATCTATGGAACGGTGTACA
GGACGCCACGAACTTCGGCGGCATCTCGCTGCAAATGAACCTACTTACACGTGAAATAATCGGCATCGAG
GACTGCTTCTACCTGAACGTATATACCACGGACGTCGAGCCGGGAAAGAAGTGCGCCGTGATGATGTGGA
TGCAAAGCGGTGACTATACTTCTTGTTCCGGCAATAATTTACTATGCGGTCCCGATCACATCGTGCAAAA
AGACGTCTTGCTGATCACGCTGAATTATAGGCTGAACATATTCAGTAGGTGA
>Hsal.Est5
AACGGTGTACAGGACGCCTCGAAATTCGGCGGCAAATTCTCGCTGCAAATGGACCTACTCACACGTGAAA
TAATCGGCACCGAGGACTGCTTCTATCTGAACGTATACGCCACGGACGTCGAGCCGGGAAAGAAATGCAC
CGTGATGATGTGGATGCAAAGCGGTGGCTACACTTCTTGTTCCGGCAATGATTTACTGTGCGGTCCCGAT
CACATCGTGCAAAAAGATGTTTTGCTGATCACGCTGAATTATAGGCTGAACATATTCGGTAGGTGA
>Hsal.Est22
ATGATGGCTAATGACATACAATATTTTTATTTCGGCGATAAATCGTTGTCGAAGGAAACTACGGGGCATT
ACACTAATTTCCTCACTGTACAATTTCAGCGTATAATTCAAGAAGTAGAGCGGCTCATGTTGAAGATACA
TGTAATTTATTTTCCTTGGCGAAACGATTTGATATATCGCCGCCTGAACGATTCGGAAGATTATAAATTA
ATAAGCCGCTTGACGCAAATGTGGACGGATTTTGCCAAAATAAGGTATATTTAG
>Hsal.Est20
GTGACGGTGGCGTATCGATTAAACATCCTGGGATTCTTCACGACGACCGACACCGAGGCGCCCGGCAATT
ACGGCATGTTCGACCAAATCGCCGCCCTCGACTGGATCAAGCGCAACATCAAGTACTTCAACGGCTCGCC
GGACAACATCGTCATCTACGGCCACAGCTCTGGCGCGATCAGCGTCGGCTTGCACATACTGAGCCCGTTG
AGCCGCGGCAAGTTCTCCAAGGCGATCGCCATGAGCGGTGACGCGGTGAGCTCCGTCGGCTCGCCGGAGA
CCGAGCTCGGGGTCGTTGACGTGGTCGCCGACAAGTTCAGCTGCTTCAGGCGGCCGACCAGCGCGCTGAT
GGAGTGTCTGCGCCGGGTGAAAGTCGAGGTGCTGGTCCAACAGACGTCCGACATCGAGACGTGGGGTCCG
ATCGTCGACGCCGAGATGAACAACTCCACGGTGCCTTTCCTCGCGTTGCACCCCAAGGACATCTTGGACA
GCGGTAATTCCCGCGGAGCGCTCGCGACAAGTGTCCGAGATAAGACAGGTGTCCGAGGGACGACCCAAGT
ACACGCTAAAAGATAG
>Hsal.Est19
ATGGCGGAGGGCGGCAGGAAGCATCCGGTGTTGCTGTACATTCACGGCGAGAGCTACGACTGGGGCAGCG
GAAACCCCTACGACGTGATCGTCACCATGAACTACCGGCTGGGCGTGCTCGGCTTCCTGAATGCCAACGT
GGCAGTCGCGAATTACGGGCTCATGGATCAAATTGCCGCCTTGCACTGGGTCCAGCAGCATATCGCCCTG
TTCGGCGGGGATCCCGAGAACGTTACCCTCATGGGCCAAGGCACCGGGGCCGCTTGCGTACACTTTCTCG
CCATCAGTCCCACCGTTATTCGGGGTGAGTACGCGACTTCGAGCGTTTCAAAGCGTTCGACCCTGCATTT
TATTCACAAGACGTACGGAAAAGGTACACGTAGGGATCGGCAAAGATCACTTGGCGAGTTTTAG
>Hsal.Est1
ATGAATAATGAGCGAAGTCACAAGTCCGCAGGCGAGCGCGCCGGAAGAATCGCGCTCCGCTGCGTCCTCG
CGCTCGCCTTCGTCCTGGCCGTCGTCGATGGTTTGCCCTCTGCACATGGGCCGATAATAAACACCAAATG
GGGCTCGATACACGGCAAATGGAGCTGGAGTATAAACGGCCGGCCGATCGCCAATTTCCTCGGGATACCG
TACGCCTTACCTCCGTTGGGCGATTTGCGATTCAAGAGCCCGCAACCTTGGAACCTCACGTGGACGACGA
TCCACGACGGCACAGTGGACGGCGATATGTGCAGCCAGCTCAATGGTGATGAAGTGATCGGCAGCGAAGA
CTGCCTCTATCTGAATGTCTTCATGCCCGTGGTGAGTTTGCCGGTTATGGTCTTTGTACATGGCGGTTCT
TTCGCCATCGGCAGCAACAACAGCACGCTGTACGCGCCGGACTATTTGTTGGATCACGACGTGATTCTCG
TCACGTTGAATTACCGGCTCGGTGTTTTAGGATTCTTCAGCACTTCGAACCGAGTCGCGCCGGGCAACTA
CGGCCTCAAGGATATGGTAGTGGCCCTCCAATGGGTGCAAGAGAATATCCACAGCTTCGAGGGCGACCCC
AAGTCGGTGACCGTGATGGGCTCGAGCGCCGGTGCCGCGGCGACGCACCTGCTCGCGTTCTCCGGCAAAA
CGGCTGGCCTGTTCCACCGGTACATTCTGCACAGCGGCAGCGCCCTGAATTTCTGGTCTGTGCACTCCCA
ACCAACGAACAGGCGAATTTCCCGGGAACTCGCGAGGCTGGTCGGCTGTTTGCCGACTGACTCGGGCGAC
GAGACCGCGTCGAATGGGACGATCTTCACGCCGAGGTCGGACGAGGAACGAAGCAGGTGTGAAAGCATGC
ACGACGCGTCGGCTAACGAAGAACAGGACGAGCGGATGATGAAGTGCATGAGGACCGTCAACATAAGCGA
AATGCTGAACATGACGAAGCAATTGGTGAGTCCAACTTGCTTCATCACGCCTACGTTGGAGGACGAGTCC
GAGGATGCCATTGTGACGATTCATCCGCTGAAGGTCGTGAGGAACGGCCTGTTCCGCGATATACCGGCGA
TAATACTATTCGTGAAGGACGAGGGTCTGGTGAAGTCGACCGATTTCTTGATGCAAACTGACGTCCAAGA
CCAGTTCATAGAGAACTTCGAGCAATACTTGCTCCTCTCGACGGAACTGCAGGAGGTGATATCCAACGGC
AGCGCCTTCGCCGACGCGATAATGGACTTTTATTTCGACGGGAACCTCACGAGATCGAATCTCAAGCGCA
ACATCACGGAGGTGCGTTCGCGCGACGGCGGGATAATATGGTCGTTGTTACGAGCCGTGCAGTATCAGTC
GGAAATGGGGAACGCCAGCATTTACTTCTCCTTCTTTGACTACCAAGGAACGTTCTCGTTCACCTTCAAC
TCGGGTAGTTCGGCTCCCTTCGGCGTCTGCCACTGTGACGAGCTCAACTACTTGTTCCCCGTCTTAAACA
ATATGTTTAAGGGATACATGCTGCACAATACGGAGAACGATTACCGCATGATTGACGTCATGACGGAGAT
GTGGGCGAATTTCGCGAAAGAAGGGGTCCCGAGAGCGTGGGTGATCCCCGAGTGGCCCGACTACCGCGAT
CATCATCAGTTCATGAGATTCGGGATTGACGCGTCGCCGGATATTGTGGTGGAAGCCGATTTCCTGCCCG
CCCGAATGGAATTCTGGGAGAAGTTGATGGCGAATGTATCGACGGAATGCGACGCGGAACACGACGACAA
TCCTCCGGAGAACATAGCTATCGCGTTCGCCTGTAGTTTACTGCCCGAGCTCGTGATAGTACCGATCCTG
ATCTTAGTAACGTTGGTTCGTTGGCGCGATCTCTTAATGAGGATCATACTCGCCCGCGCGTAA
>Hsal.Est11
ATGAGACATTGCGGTAATTTGATTTTGTCGACCTGCGTTCTGCTCCTCGCGTGCAGCACTGTGCATGCTG
CTGCGCCGACGGTACATATACGAAATGGCACGTTAGCAGGTCTAGTGATGCAAACCAGACGAGGAAAAGA
CTTCGTCGGATTCCGAGGAATCCCCTACGCCACACCGCCTCTCGGTGAGCTCAGATTTCAGCCGCCGAAG
CCTGCGACTGCTTGGGATGGTGTACGACTCGCTCAGGACGATGCCGCGATATGCACGCAGCGGAACGCCT
ATACGCAACAAAAGGACATCGTGGGTGTCGAGGATTGCCTTTACCTGAACGTCTACACGCCGAAAGTGCC
ATCCGACGAGGAAGCGGCGATGTTCCGGCGCTTCCCGGTCATGATTTGGTTCCATGGTGGTGGATGGATC
ACCGGTGCCGGACATTCTGCGTTCTATGGCCCCAAGTTTCTGCTGGACCACGATGTCATCTTGGTTACTG
CAAACTTTCGACTTGGCCCACTGGGTTTCCTGAGCACCGAAGACATGGAATGCCCAGGTAATATAGGCAT
GAAGGATCAAGCGCAAGTTATTCGATGGGTGCACGAAAACATTGCCTCCTTTGGCGGTGATCCGAACAGA
GTGACCATCTTCGGTGAAAGTGCAGGCGGTGCGAGTGTGCATTATCATATGATGAGTCCTCTCTCGCAAG
GTCTTTTCCATCGCGCAATTTCTCAGAGTGGCACAAGTCATTGCCCGTGGACTTTAACAAAGCCAGGATT
TGCTAAAGAAAAGGCTAAAGTCCTGGGTGAACGATTGAACTGCCCTACCGGTAGCTCCAAGGAGCTAATC
GCCTGTCTGCGTACAAAGAGCGCTACCGACATTACTGGCATCGACAAGGTCTTCATGGTCTTTGGTTACT
GTCCGATGATACCTTTTAAACCAGTAATCGAACCCAATCATCCAGGTGCCTTTTTGACGGAGGATCCTGT
AATTTCCACAAAATACGGACGCATCGCTGATATACCTTGGATGACGGGAATTACGTCGGAAGAAGGATCA
TTGAAAGCACCAAGTATCTACGGGTCTGATACAAATGAATCCGTAAAAAGGCTGAATGATGACTTCAAGA
ATTTATTCCCAATCAGTTTGATGTACAGCGAAACGTGTTCTAAACCTATACAGGACGAGATAACCAGCAA
GATTCGTGAATTTTACTTCGGCGATCGTGCCATCGACGAAACCACCAGATTCAAAGTTATCGACATGTAT
GGCGACGCGTGGTTTAATCATGGTGCTTACACATCCATACGAGATTATCTCAAAACTCAATCCTCGCCTG
TCTATCTTTACTACTTTGCGTACAGAGGAAGTGTGTCCTTCAGCAGGATATTTGGCGATTCTACCAAAGA
CTACGGAGTTTCGCATGCAGACGATTTGCAATATCTGTTTCCCGTAGGTGAACAATTATTCCAAGACACG
CCGTTATCTACGGACGACCAGCGCATGATTGATGTCATGACTAGCCTCTGGTTCAATTTTGCAAATTCCG
CGAATCCTACGCCGAAGATTACGAAGGCGGTCCCTGTGAAATGGAAGCCAGTGAAAACACCGAGCGCTCA
CGAGTACTTGCATATAGGAAAATCAAAGATTGCCATGGAGAGAGACCTCCTCCCGACGAGAATGAAATTT
TGGGATAGCTTGCCAGTGCGAGCGGATCTCGGGATCGAAATGAAAGAAAAAGTTAAGGACGAGTTGTAG
>Hsal.Est18
GACGAGCGTCAGTTTACGGTATTTTTCGTACGAGAAATGTTGCATCTATCGGAAAATATGCTGATAAAAT
TACTGATTGCCTTGCTTTGCCTTGGCCTAAGCGTTTGCACGGATGCAAAGGAGGCTGCCCCGAGAATCAA
GACTCCTTTAGGAGGGCTGAAGGGCTACTACAAAACATCGCAAAATGGTAGGCAATACGAGGCGTACGAA
GGAATTCCTTTCGCGTTACCACCTGTCGGTGAACTGAGATTTAAGCCTCCCCAACGCGTAACACCATGGG
TTGGTGAACTATCAGCTACAAAGCTCAGTTCCGCGTGTATTCAACGCACCCAAATACCAGTCAACCCTAT
GGAAAGAGTCGAAGGCGCCGAAGATTGTCTGTATTTAAACGTTTACGTGCCGGTAAGGGAAAAAACTCGA
AGCAAGACCCTGTTGCCGGTACTCTTCTGGATTCATGGTGGTGCCTTCCAATTTGGAACCGGCACGCTGA
TGGGCGCAAAATATCTCATGGATCACGACGTCATATTTGTCACGATTAATTATCGTTTAGGACCATTAGG
TTTCCTCAGCACAGAGGATGAGATAATTCCTGGAAATATGGGCTTGAAGGATCAAAACATGGCATTACGT
TGGGTATCGGAGAATATCCAGCGGTTCGGTGGAGATCCTAAACAAGTGACATTATGCGGCATGAGTGCTG
GTGGTGCAAGCGTACACTATCACTATTTATCGCGTATGAGCGCGGGACTCTTCCGAGGAGGAATATCGGT
CAGCGGTACTGCGTTAAACTGTTGGGCACAAGCCGAGAATTCTTTGGGAAAAGCCAAAAAATTGGGTGCG
TTATTAAAATGCTCCACGGACAACACGAAAGATATGGTAGATTGCTTGAGAACTCGTCCGGCTCGCGCGA
TCGTAGACGCCGCTGGTGAATTTATGACATTCTTTTACAATCCCTTCTCCCCCTTTGGAGCGGTAGTCGA
GAAAGTTGGTGAGGCTCCTTTCCTCGATAGGGAACCCGTTGAAATTATAAACAGTGGGGATGTCCAAGAC
GTACCTTGGATTAAAAGTATAGTGAGCGAAGAAGGACTTTATCCTGTGGCCGAGTTCATTTACGAAGAAT
CTTATCTGAAACAATTAAACGACAAGTGGGACGTTATTGCTCCAGATTTTCTTGATTTTAATTACACCAT
TCCTAGAGAAAAGCATGTCGAAATCGCTCGTACTATCAAGAGACATTATTTCGGGTCGAAACCAATAAAT
GCAGCAAGTACCAAAGAATTAATAAAGATGGCAGGCGATCGTTTCTTCGTGGCAGACAGTGAAAAGGCTG
CACGTATGCAGGCCACAATAAATCGAAGTCCAGTCTGGTATTATTATTATTCATACAGGAGTGTGGATAG
CTGGGCAAACATTCTCGCTGGCAAAAAAATAAAAGATTACGGTGTTTCTCATGGCGACGATGTGTTCCTC
GTAGTAGATACCCCCTGGATGGATCCGACAAAGAAGAAGGAAGATAACGATATGCAACGAGTCCTGATAG
ATATTTGGGTGTCATTCGCTACAAACGGAGTTCCGAAAGTTGGTGGTGTTGAATGGCCCAGATTGGATCC
CACTAAGGAGTTTCATTATCTACATATAAAGGAGTTTCATTATCTGCATATAGCTAGTCCTACTAACATT
AGCATGGACAGTTGCGCTAATTTGGGAGAGAAAGAATTCTGGAATTCGATCAATTTCAATGAAAATAAGT
TCAGAGACAAGAAAAAAGTTTTAAATCTTTCTCAAAGTGGTACATGA
>Hsal.Est17
AACGAGCGTCAGTTTACGGTATTTTTCGTACGAGAAATGTTGCATCTATCGGAAAATATGCTGATAAAAT
TACTGATTGCCTTGCTTTGCCTTGGCCTAAGCGTTTGCACGGATGCAAAGGAGGCTGCCCCGAGAATCAA
GACTCCTTTAGGAGGACTGAAGGGCTACTACAAAACATCGCAAAATGGTAGGCAATACGAGGCGTACGAA
GGAATTCCTTTCGCGTTACCACCTGTCGGTGAACTGAGATTTAAGCCTCCCCAACGCGTAACACCATGGG
TTGGTGAACTATCAGCTACAAAGCTCAGTTCCGCGTGTATTCAACGCACCCAAATACCAGTCAACCCTAT
GGAAAGAGTCGAAGGCGCCGAAGATTGTCTGTATTTAAACGTTTACGTGCCGGTAAGGGAAAAAACTCGA
AGCAAGACCCTGTTGCCGGTACTCTTCTGGATTCATGGTGGTGCCTTCCAATTTGGAACCGGCACGCTAA
TGGGCGCAAAATATCTCATGGATCACGACGTCATATTTGTCACGATTAATTATCGTTTAGGACCATTAGG
TTTCCTCAGCACAGAGGATGAGATAATTCCCGGAAATATGGGCTTGAAGGATCAAAACATGGCACTACGT
TGGGTGTCGGAGAATATCCAGCGGTTCGGTGGAGATCCAAAACAAGTGACATTATGCGGCATGAGTGCTG
GTGGTGCAAGCGTACACTATCACTATTTATCGCGTATGAGTGCGGGACTCTTCCGGGGAGGAATATCGGT
CAGCGGTACTGCGTTAAACTGTTGGACACAAGCCGAGAATTCTTTGGGAAAAGCCAAAAAATTGGGTGCG
TTATTAAAATGCTCCACGGACAACACGAAAGATATGGTAGATTGCTTGAGAACTCGTCCGGCTCGCGCGA
TCGTAGACGCCGCTGGTGAATTTATGACATTCTTTTACAATCCCTTCTCCCCCTTTGGAGCGGTAGTCGA
GAAAGTTGGTGAGGCTCCTTTCCTCGATAGGGAACCCGTTGAAATTATAAACAGTGGGGATGTCCAAGAC
GTACCTTGGATTAAAAGTATAGTAAGCGAAGAAGGACTTTATCCTGTGGCCGAGTTCATTTACGAAAAAT
CTTATCTGAAACAATTAAACGACAAATGGGACGTTATTGCTCCAGATTTTCTTGATTTTAATTACACCAT
TCCTAGAGAAAAGCATGTCGAAATCGCTCGTACTATCAAGAGACATTATTTCGGGTCGAAACCAATAAAT
GCAGCAAGTACCAAAGAATTAATAAAGATGGCAGGCGATCGTTTCTTCGTGGCAGACAGTGAAAAGGCTG
CACGTATGCAGGCCACAATAAATCGAAGTCCAGTCTGGTATTATTATTATACATACAGGAGTATGGATAG
CTGGGCAAACATTCTCGCTGGCAAAAAAATAAAAGATTACGGTGTTTCTCATGGCGACGATGTGTACCTC
ATAGTAGATACCCCCTGGATGGATCCGACAAAGAAGAAGGAAGATAGCGATATGCAACGAGTCCTGATAG
ATATTTGGGTGTCATTCGCTACAAACGGAGTTCCGAAAGTTGGTGGTGTTGAATGGCCCAGATTGGATCC
CACTAAGGAGTTTCATTATCTACATATAGCTAGTCCTACTAACATTAACATGGACAGTTGCGCTAACTTG
GGAGAGAAAGAATTCTGGAATTCGATCAATTTCAATGAAAATAAGTTGAGAAACAAGAAAGAAGAGCTTT
AA
>Hsal.Est6
ATGTCGATCAGATTGTCGATCACTTTATTGGTTTGTTTGGCTCTAGTGGTTCGTGGAAATTTAGATGCAG
CGAGTCCGAGAGTCAAAACACCCGTAGGAAAACTAAAAGGCTACTACAAAACGTCTCCGAACGGTAGACA
ATATGAGGCGTACGAAGGAATACCTTACGCGTATCCACCAGTTGGAAAATTAAGATTTCAGCCACCTCGC
GTATTGCCACCATGGATTGGAGAACTATCAGCTACCGCTTTGGGATCTCCCTGCCACCAATTGACTCCGA
TTGCGACGGACGGGGCTCAAATTATAGGATCCGAAGACTGCCTATACTTAAATATTTATGTACCAGTACG
AGAAAAAACAGCACCTAAGGCACCTATGCCAGTACTCTTCTGGATCCATGGTGGTGCCTTCCAATTTGGC
AGTGGCAGCGACACAGGCCCGGATTATCTTATGGATTACGACGTCATATTTGTCACGATTAACTATCGCT
TGGGACCATTCGGTTTCCTCAGCACAGAGGATGAAGTAGTACCTGGCAACATGGGTTTAAAGGATCAGAG
TATGGCACTACAATGGGTATCGGACAACATCGAATGGTTCGGTGGTGATCCACAAAAACTGACCCTAGTC
GGCATGAGTGCTGGTGGTGCAAGTGTACATTATCATTACTTGTCGCCGATGAGCGCGGGGCTCTTCCAAG
GGGGCATATCAATCAGCGGTACGGCATTCGACTGTTGGTCGCAAACTGAGGCATCTTTAAGCAAAGCCAA
ACAAATAAGTGAGATGATGGGATGCCCCACTATTAACACCAGAGATATGATACGTTGTTTAAAATATCGC
CCAGCTAACGTTGTGACAGAAACTGTGTCTAAATTTATGCCATACCACAACATTCCCTTCACTCCTTTTG
GGCCAGTGGTTGAAAAGGCTGGCGACATACGCTTTATTGACAGAACACCTATAGAAATTATTAACTCTGG
GAATGTACAGGATGTACCTTGGATCACAAGTACAGTGAGCGAAGAAGGACTTTATCCTATAGCCACGTTT
TATAATAAGGAGAATGTTTTGAAGAATCTAAATGACAACTGGGATAATATCAGCCCCATTTTGTTTGATT
TTAATTATACAGTCCCTGAGGAAAAGCATATCGAAATCTCTCGTCTCATCAGGGAACATTATTTCGGAGC
AGGAACAGTAGATAAGGCAAACTTAAAGCAACTAATACAACTAGCAAGTGATCGCTTCTTTGTGTATGAC
AGTGAGAATGCTGCAAGAACGCAAGCTGCAGTAAATCAGAAGCCAGTTTGGTATTATTATTATTCATATA
GAGGCACAAACAGCTTGGCTAACTTTCTAAGCCATTCTAATGACAATTACGGAGTCGCTCATGGCGATGA
CGTCTTTATTATAGTGAAGACCCTCTGGATGAATCCAATATCTCAAGATGATTACAATATGCAGAAACAT
TTAATCGATATGTGGTTATCTTTTGCTATAAATGGGACACCAAATGTTGCTGGTGTAGAATGGTCTCAAG
TAGATCCTTCAAAAAAAGAATTTCAATATCTGCATCTTGCTAATCCTACTAAAATATATATGGATAGTAA
TGCTAATTTCGGAGAAAGAGAATTTTGGGATTCAATTGACTTAAATGAAAATAAATTACAAAATAAAACC
TACAAACAAGAAAATATAAACATAAAAATGGAACTTTAG
>Hsal.Est14
TTTAAACCTCCCAGACCTAATAGAGGATGGCAACTTATACAAGCTATAGATTGGGGCCCAGCTTGTCCAC
AGCCAAGTGAATATACTGGCAAAACTAAAGGCGTAGAGATCGTTGATGAAGACTGTTTGTATTTAAATAT
ATTTACACCCAGTACTGATGCTGGGGTAGCATCTAAATATGCAGTAATGTTTTATATACATGGTGGTGAA
TTTACTTATGGAGCTAGCAATTTGTTTCCTGCTCACATACTAGCTGCCTTCTATAATGTTGTGGTAGTAT
CAATAAATTATCGTCTTGGAGCTCTTGGATTTCTAAGTACTGGAGATGAAAATAGCCCTGGCAATTATGG
AATCCTTGATCAAGCCATGGCACTGCGATGGGTATACGATAACATTGCATTTTTTAATGGAAATCCTGAG
TCTATAACTCTTTTTGGTCCTGGTGCGGGAGCAGCTAGTGCAGGATTGTTAATGGTGTTGGTGTCGAAAG
TAATAGCGCAGTCAGGCTCGGCTTTAGCCGATTGGGCGGTGATCATGGACAAATATCGAGCACAAAACAC
ATCTCGGGTATATGCACAAATGGTCGGTTGCAGTATAGAGAGCAGCTGGAAATTGGTACAATGCCTCAAA
GACGGACGTAATCCCTTCGAATTAAGCAACCCCAGATTCCAGCCACACGTTGGAATGTTCCCATGGGCGC
CTGTGTTAGATATCAATTTTACGATACCTCAAGACCATTGGTACGACGGATGGAGGGCGTCCGACTGGCG
CTTCTTTGCCGAAACACCGGAGGAAAGTATTAAAGCTGGAAGATATAGAAAAGATTTGGCATACATGACT
GGCGTTACGACTCAAGAAGCTGCATACATTATAAGTACGTTATTGATTATTTCGTTTATTTCTATTTTAC
TGTCCATTATTTTATTTGGAATCTTATCTTACTAA
>Hsal.Est2
ATGAAGAACAGCCGAGTCGACGTGCACGTACGCCAGGGAAAGCTACGCGGCATCGTCCAGGAGAATGTCC
ATGGCGGCTACTACACCGCTTTCCGTGGGATACCGTACGCACAACCGCCGATAGGCAAGCTTAGATTCAA
AGATCCACAGCCAATGGATTCATGGACCGGTGTACGGGACGCCTCGAAATTCGGCGGCATCTCGCTGCAA
ATGGACCTACTCACACGCGAAATAGTCGGTACCGAGGATTGCCTCTACCTGAACGTTTATGCCACGGACG
TCGAGCCGGGGAAGAAGCGCGCCGTGATGGTGTGGTTGCACAGCGGTGGCTATACTAATTGTTCCGGCAA
TGATTTACTGTACGGTCCCGATCACATCGTGCGGAAAGACGTCGTGCTAGTCACGCTGAATTATAGGCTG
AGCGTATTCGGTTTCCTCAACCTAGAAAACAACGTGGCCTGGGGCAATCAAGGTATGAAGGACACGATAA
TGGCGCTGCAATGGGTTCGCGATAATATATCGAGCTTTGGTGGAGATTCAGAAAACATCACAGTCTTCGG
CAACAGCGCCGGCGCAGCTATAGCGCATTTTTTGACCACGTGTCCGTTAGCTGACGGTTTATATCACAAA
ATGATCATACAAAGCGGCTCGTTGCTGTGCCCATGGGCTTTCGACCTACCAGGACGTCAGAAAGCTTTGG
AACTCGCTGGGAAACTCGGAAAACAGACCACAAACCTGCAGGAGGTGGGCGAGTTTCTCCAAACGCGTAT
CGACGAAAGAAAACGAATAATTGTCGATAATTCGTTTTCGCAGGAAAGCCGATTGTTCATGATCGCATTT
CCCCCCTATATGGACCTGAAGTCACCGGATCCATTCTTCACGGACGATCCGTATGTGTTAGTACAACGTG
GAATTAAAGTGCCACTCATGCTGGGTTATACAGACAGAGAAGGGATCTTCTTCACACGCAGTGAGTTCTC
CATTAATTTAGTGAATTCTAATTTCGAGAATACTATACCAAAAAGAAAGAAATCGATAACGGCTAATGAC
ATACGATATCTCTATTTCGGTGATAAATCGTTGTCGAAGGAAACTATGGGGCATTACGCTGATTTCCTCA
CCGACGTACAATTTCACCGTCCAATTCAAGAAGTAGCCAATATACAAATGCAACTGGGACACAAATCGAC
ATATCTATATGAATTCTCATATGACAGTAAAGATTCCATTTTGAAGAAAGCGATGGACCTCACCGAACCA
GGAGCGGCTCATGTTGAAGACACATGTTATTTATTTTACCCTTACTTAACGAAACGATTTGATATACCAC
CGTTTACGTCTGATTCGGAAGATTATAAGTTAATAAACCGTTTTACGCAGATGTGGACGGACTTTGCTAA
AACAGGGAACCCAACACCTGCTGTTACGGACTTGATTCCGACCACGTGGACACCGTTGAAGCCAGGGAAC
GTGTTCGATTACTTAGATATCAATAAAGAATTGCGAATGAAAACCGGCCGTAAAGGAGAGCAACGTTGTG
ATTGGGAGAAGATAAGAAACAAACTTTAA
