# Supplementary material for: Molecular evolution of juvenile hormone esterase-like proteins in a socially exchanged fluid
Source: Sci Rep. 2018 Dec 13;8:17830. doi: 10.1038/s41598-018-36048-1 (PMC6293014; doi:10.1038/s41598-018-36048-1)
Supplement: Supplementary file 2 — Supplementary File 1 [file 41598_2018_36048_MOESM2_ESM.zip › our-gene-annotations/having-genomic-sequences-as-refrences/Hsal.Ests-Prot.faa]

>Hsal.Est7
YLNVYVPVREKTRSKTLLPVLFWIHGGAFQFGTGTLMGAKYLMDHDVIFVTINYRLGPLGFLSTEDEIIP
GNMGLKDQNMALRWVSENIQRFGGDPKQVTLCGMSAGGASVHYHYLSR
>Hsal.Est21
ALGVLPGFLRTRPGSGGNLALKDITMALRWVRENIGAFGGDPTRVTIMGHDTGAALVNLLLLAPYSKGRI
KCRRRNYR*
>Hsal.Est15
MNCPSSLLLLLLGLSLHSACITRANVAGQHGSGGGGGGGNGGGEPGRDPLVVETSSGLMRGFSLHAFYGV
PFAKPPIGPLRFRKPVPIEPWHGILNATTLPNSEEMWNPNTNISEDCLYLNIWVPQKLSGNNGMAILVWI
YGGGFMSGTATLDIYDADIMAAASNYRVGAFGFLYLNHEEAPGNMGLWDQALALKWLRENAPAFGGDPDL
ITIFGESAGGSSVSLLLLSPVTQNLVRRGILQSGTLNAPWSYMSGERANEVARVLQWNSYSGILGFPSAP
TIDGIFLPKDPLELVREAVFEKTEVMIGNNQDEGRLSPPPACSDVLQRGIIVRDVYDRARLSPGSGPPKT
ASFL*
>Hsal.Est8
STCLPGGFYSGSATLDVYDHKTIYRVASLGFLYFGTSDVPGNAGLFDQMMALQWVRDNIAFFGGNPDNIT
LFGESAGAVSVSMHLLSPLSRSVFWSYCSLPASSLHDKGSSYAIHENVRFRVWSLPILTHQGL*
>Hsal.Est23
IMQSGSPTAPWAIISREESIVRGIRLAEAVGCPHDRSNLREVIDCLMTKDPVELVKNEWGTLGICEFPFV
PVIDGAFLDETPQRSLATSSFKKTSIMMGSNTEEGFYFIIYYLTELFRIDGTEDVKVSRDQFISAVSELN
PYVNQIGRHAIIYEYTDWLHPDDPHLNRDAIDKIVGDYQFTCNVNEFAGRYADTGNNVYMYYFKHR*
>Hsal.Est16
LKNGKYVETVTWCGPVQGVLEDGAFAFRGIPYALPPINNRRWQTADSSEVCWQRQSSGLVVGSEDCLYLD
VFTPAVRYDSPLPVVVMIGAETLSGGSPGVMQPSAKLSRVRDIVFVRPNFRLGIFGFLAADHPPTSGNYG
LSDIIAALQWVQLNIDNFGGNKSSVTLWGHRAGGTLVTTLVGSRRTKGLFSRIWISSGSAIFPGKELDRS
EIFAKPFLEALRCANAACLRIKTAEQVIDAVPETWYTKTVGLPETKEVNDKRHEWLVLDGVILQEHIGQI
LTVENNLPKMVIGTTAHSGTPLQYLQPNVSLNASQVEKIIQESLLGTSGMVTETLK*
>Hsal.Est4
DLRNGVQDVSKFGGISLQMDLLTREIIGIEDCFYLNVYATDIEPGKKCAVMVWM*
>Hsal.Est10
FLNVFTPSDGYPVLVWIHGGGFRRGSAKKMVVVSVQYRLGSLGFLSTGTKELPGNNGMFDMILAVDWVKD
YIHFFGGNSKKIVAFGHDTGASSAMMLSLSKFCKSNCKCVIRRVTNMRPLLGNKL*
>Hsal.Est9
MIGEEDCLYLNVYTPILDKDARMAVMVWFHGGNFNGGFGDDMMFGPDFLVEHDVVLVTLNYRLGPIGFLN
TGDESAPGNAGLKDQVMALKWVKDNIHYFGGCPNRVTIFGQDAGASSVHLHMMSPMSDGERERERERERE
THIHSRDRDDVVAASST*
>Hsal.Est13
MESLQCQDTSLVTLEVQKLIVRVEQGSLLGINKITSDNVGYTAFQGIPYATPPIGELRFRDPEPPQPWND
ILNAAEESYNKCIQLQQTHSSNLCKTACGREDCLYLNIYVPHNSKRPVMVWIHGDDFISGSCMFQRLQPD
YFMDKDVIVVCITYRLGILGFLNIGHEEASGNQGLKDLVAALKWINVNIANFTGDPNNITIFGHGSGAIC
AHLLMISPMSKGLFHKAILQSGVALCNWAVRENQPEAFQLASLMGYNFKDPVKIVTFFRELSDDELVIKT
DFKMVVFGPTIDRAAKNPFLPCPIRDLIDYDNDIPVLIGHNSHEFLHFMKRDKKLLNFWTIQKNFSRHVT
DLVGSNKSKIVKKMNKKITSFFFNDPLSVIDCMSSIYFNIPIHTFVEIRRMRRNATTYFYIFAFSDKVTE
LKQWPGTIITGNYAVLVAREIFDKQNGFG*
>Hsal.Est12
MSSNLCGKYNDSFVDFYIGAFTRTKYSEQVRVIAASNTSTHTSMSLIFVRLKQGKLAGVLKEGVCGIKYK
AFLGVPYATPPIGNLRFQDPKPVANWEGVRTATDDFCNMSAQINQSSDRNIIGNEDCLYLNIYVPCEWPS
GLSCIPVMVWIHDGDFFTGNSEYSEIRPDYLMKKNVILVTVTYRLGVLGFLNLSINGAYGNQGLKDQVAA
LRWIQENIFYFGGDPGNITVFGNGTGAVSAHLLMLSPLSRGFFQKAILQSGVALCNWAVKKQQKEGFTLA
SEMGCLSTDPKSILDFLKRIPYRVLVMAEYNIIKKKVSLFFPWSYLVLLFSNQYACIYLLIDDEILQYKK
LSIYVEQFAGPHNLDKVPEYTKQIEQFYEYDAPFHTWHYDLKIRCLSDLYYNLPIRSVMINRVKQKSAKT
YYYVFSYNGDEGKSMKVSRSSVKQTGTSHGDELVYIFYTPHSKDNKITLQTMWSDYDMINMITSIWSNFA
KNSDPNFNFKSAYSEWQPIETENDLTCFEINRSSTKWLIEKKHLVLSDNWY*
>Hsal.Est3
MTELGAGLAVVTEPTWIPVRSANWFGGPDGSVALVDLQTVDLWNGVQDATNFGGISLQMNLLTREIIGIE
DCFYLNVYTTDVEPGKKCAVMMWMQSGDYTSCSGNNLLCGPDHIVQKDVLLITLNYRLNIFSR*
>Hsal.Est5
NGVQDASKFGGKFSLQMDLLTREIIGTEDCFYLNVYATDVEPGKKCTVMMWMQSGGYTSCSGNDLLCGPD
HIVQKDVLLITLNYRLNIFGR*
>Hsal.Est22
MMANDIQYFYFGDKSLSKETTGHYTNFLTVQFQRIIQEVERLMLKIHVIYFPWRNDLIYRRLNDSEDYKL
ISRLTQMWTDFAKIRYI*
>Hsal.Est20
VTVAYRLNILGFFTTTDTEAPGNYGMFDQIAALDWIKRNIKYFNGSPDNIVIYGHSSGAISVGLHILSPL
SRGKFSKAIAMSGDAVSSVGSPETELGVVDVVADKFSCFRRPTSALMECLRRVKVEVLVQQTSDIETWGP
IVDAEMNNSTVPFLALHPKDILDSGNSRGALATSVRDKTGVRGTTQVHAKR*
>Hsal.Est19
MAEGGRKHPVLLYIHGESYDWGSGNPYDVIVTMNYRLGVLGFLNANVAVANYGLMDQIAALHWVQQHIAL
FGGDPENVTLMGQGTGAACVHFLAISPTVIRGEYATSSVSKRSTLHFIHKTYGKGTRRDRQRSLGEF*
>Hsal.Est1
MNNERSHKSAGERAGRIALRCVLALAFVLAVVDGLPSAHGPIINTKWGSIHGKWSWSINGRPIANFLGIP
YALPPLGDLRFKSPQPWNLTWTTIHDGTVDGDMCSQLNGDEVIGSEDCLYLNVFMPVVSLPVMVFVHGGS
FAIGSNNSTLYAPDYLLDHDVILVTLNYRLGVLGFFSTSNRVAPGNYGLKDMVVALQWVQENIHSFEGDP
KSVTVMGSSAGAAATHLLAFSGKTAGLFHRYILHSGSALNFWSVHSQPTNRRISRELARLVGCLPTDSGD
ETASNGTIFTPRSDEERSRCESMHDASANEEQDERMMKCMRTVNISEMLNMTKQLVSPTCFITPTLEDES
EDAIVTIHPLKVVRNGLFRDIPAIILFVKDEGLVKSTDFLMQTDVQDQFIENFEQYLLLSTELQEVISNG
SAFADAIMDFYFDGNLTRSNLKRNITEVRSRDGGIIWSLLRAVQYQSEMGNASIYFSFFDYQGTFSFTFN
SGSSAPFGVCHCDELNYLFPVLNNMFKGYMLHNTENDYRMIDVMTEMWANFAKEGVPRAWVIPEWPDYRD
HHQFMRFGIDASPDIVVEADFLPARMEFWEKLMANVSTECDAEHDDNPPENIAIAFACSLLPELVIVPIL
ILVTLVRWRDLLMRIILARA*
>Hsal.Est11
MRHCGNLILSTCVLLLACSTVHAAAPTVHIRNGTLAGLVMQTRRGKDFVGFRGIPYATPPLGELRFQPPK
PATAWDGVRLAQDDAAICTQRNAYTQQKDIVGVEDCLYLNVYTPKVPSDEEAAMFRRFPVMIWFHGGGWI
TGAGHSAFYGPKFLLDHDVILVTANFRLGPLGFLSTEDMECPGNIGMKDQAQVIRWVHENIASFGGDPNR
VTIFGESAGGASVHYHMMSPLSQGLFHRAISQSGTSHCPWTLTKPGFAKEKAKVLGERLNCPTGSSKELI
ACLRTKSATDITGIDKVFMVFGYCPMIPFKPVIEPNHPGAFLTEDPVISTKYGRIADIPWMTGITSEEGS
LKAPSIYGSDTNESVKRLNDDFKNLFPISLMYSETCSKPIQDEITSKIREFYFGDRAIDETTRFKVIDMY
GDAWFNHGAYTSIRDYLKTQSSPVYLYYFAYRGSVSFSRIFGDSTKDYGVSHADDLQYLFPVGEQLFQDT
PLSTDDQRMIDVMTSLWFNFANSANPTPKITKAVPVKWKPVKTPSAHEYLHIGKSKIAMERDLLPTRMKF
WDSLPVRADLGIEMKEKVKDEL*
>Hsal.Est18
DERQFTVFFVREMLHLSENMLIKLLIALLCLGLSVCTDAKEAAPRIKTPLGGLKGYYKTSQNGRQYEAYE
GIPFALPPVGELRFKPPQRVTPWVGELSATKLSSACIQRTQIPVNPMERVEGAEDCLYLNVYVPVREKTR
SKTLLPVLFWIHGGAFQFGTGTLMGAKYLMDHDVIFVTINYRLGPLGFLSTEDEIIPGNMGLKDQNMALR
WVSENIQRFGGDPKQVTLCGMSAGGASVHYHYLSRMSAGLFRGGISVSGTALNCWAQAENSLGKAKKLGA
LLKCSTDNTKDMVDCLRTRPARAIVDAAGEFMTFFYNPFSPFGAVVEKVGEAPFLDREPVEIINSGDVQD
VPWIKSIVSEEGLYPVAEFIYEESYLKQLNDKWDVIAPDFLDFNYTIPREKHVEIARTIKRHYFGSKPIN
AASTKELIKMAGDRFFVADSEKAARMQATINRSPVWYYYYSYRSVDSWANILAGKKIKDYGVSHGDDVFL
VVDTPWMDPTKKKEDNDMQRVLIDIWVSFATNGVPKVGGVEWPRLDPTKEFHYLHIKEFHYLHIASPTNI
SMDSCANLGEKEFWNSINFNENKFRDKKKVLNLSQSGT*
>Hsal.Est17
NERQFTVFFVREMLHLSENMLIKLLIALLCLGLSVCTDAKEAAPRIKTPLGGLKGYYKTSQNGRQYEAYE
GIPFALPPVGELRFKPPQRVTPWVGELSATKLSSACIQRTQIPVNPMERVEGAEDCLYLNVYVPVREKTR
SKTLLPVLFWIHGGAFQFGTGTLMGAKYLMDHDVIFVTINYRLGPLGFLSTEDEIIPGNMGLKDQNMALR
WVSENIQRFGGDPKQVTLCGMSAGGASVHYHYLSRMSAGLFRGGISVSGTALNCWTQAENSLGKAKKLGA
LLKCSTDNTKDMVDCLRTRPARAIVDAAGEFMTFFYNPFSPFGAVVEKVGEAPFLDREPVEIINSGDVQD
VPWIKSIVSEEGLYPVAEFIYEKSYLKQLNDKWDVIAPDFLDFNYTIPREKHVEIARTIKRHYFGSKPIN
AASTKELIKMAGDRFFVADSEKAARMQATINRSPVWYYYYTYRSMDSWANILAGKKIKDYGVSHGDDVYL
IVDTPWMDPTKKKEDSDMQRVLIDIWVSFATNGVPKVGGVEWPRLDPTKEFHYLHIASPTNINMDSCANL
GEKEFWNSINFNENKLRNKKEEL*
>Hsal.Est6
MSIRLSITLLVCLALVVRGNLDAASPRVKTPVGKLKGYYKTSPNGRQYEAYEGIPYAYPPVGKLRFQPPR
VLPPWIGELSATALGSPCHQLTPIATDGAQIIGSEDCLYLNIYVPVREKTAPKAPMPVLFWIHGGAFQFG
SGSDTGPDYLMDYDVIFVTINYRLGPFGFLSTEDEVVPGNMGLKDQSMALQWVSDNIEWFGGDPQKLTLV
GMSAGGASVHYHYLSPMSAGLFQGGISISGTAFDCWSQTEASLSKAKQISEMMGCPTINTRDMIRCLKYR
PANVVTETVSKFMPYHNIPFTPFGPVVEKAGDIRFIDRTPIEIINSGNVQDVPWITSTVSEEGLYPIATF
YNKENVLKNLNDNWDNISPILFDFNYTVPEEKHIEISRLIREHYFGAGTVDKANLKQLIQLASDRFFVYD
SENAARTQAAVNQKPVWYYYYSYRGTNSLANFLSHSNDNYGVAHGDDVFIIVKTLWMNPISQDDYNMQKH
LIDMWLSFAINGTPNVAGVEWSQVDPSKKEFQYLHLANPTKIYMDSNANFGEREFWDSIDLNENKLQNKT
YKQENINIKMEL*
>Hsal.Est14
FKPPRPNRGWQLIQAIDWGPACPQPSEYTGKTKGVEIVDEDCLYLNIFTPSTDAGVASKYAVMFYIHGGE
FTYGASNLFPAHILAAFYNVVVVSINYRLGALGFLSTGDENSPGNYGILDQAMALRWVYDNIAFFNGNPE
SITLFGPGAGAASAGLLMVLVSKVIAQSGSALADWAVIMDKYRAQNTSRVYAQMVGCSIESSWKLVQCLK
DGRNPFELSNPRFQPHVGMFPWAPVLDINFTIPQDHWYDGWRASDWRFFAETPEESIKAGRYRKDLAYMT
GVTTQEAAYIISTLLIISFISILLSIILFGILSY*
>Hsal.Est2
MKNSRVDVHVRQGKLRGIVQENVHGGYYTAFRGIPYAQPPIGKLRFKDPQPMDSWTGVRDASKFGGISLQ
MDLLTREIVGTEDCLYLNVYATDVEPGKKRAVMVWLHSGGYTNCSGNDLLYGPDHIVRKDVVLVTLNYRL
SVFGFLNLENNVAWGNQGMKDTIMALQWVRDNISSFGGDSENITVFGNSAGAAIAHFLTTCPLADGLYHK
MIIQSGSLLCPWAFDLPGRQKALELAGKLGKQTTNLQEVGEFLQTRIDERKRIIVDNSFSQESRLFMIAF
PPYMDLKSPDPFFTDDPYVLVQRGIKVPLMLGYTDREGIFFTRSEFSINLVNSNFENTIPKRKKSITAND
IRYLYFGDKSLSKETMGHYADFLTDVQFHRPIQEVANIQMQLGHKSTYLYEFSYDSKDSILKKAMDLTEP
GAAHVEDTCYLFYPYLTKRFDIPPFTSDSEDYKLINRFTQMWTDFAKTGNPTPAVTDLIPTTWTPLKPGN
VFDYLDINKELRMKTGRKGEQRCDWEKIRNKL*
