# Supplementary material for: Molecular evolution of juvenile hormone esterase-like proteins in a socially exchanged fluid
Source: Sci Rep. 2018 Dec 13;8:17830. doi: 10.1038/s41598-018-36048-1 (PMC6293014; doi:10.1038/s41598-018-36048-1)
Supplement: Supplementary file 2 — Supplementary File 1 [file 41598_2018_36048_MOESM2_ESM.zip › our-gene-annotations/having-genomic-sequences-as-refrences/Lhum-Ests.gff]

##gff-version 3
GL905266.1	genBlastG	mRNA	65647	69196	133.013	-	.	ID=Lhum.Est1;Name=Lhum.Est1;Alias=Aech.VCE6_gi|746848183|ref|XP_011054490.1|-R2-2-A1
GL905266.1	genBlastG	CDS	65647	65827	.	-	1	ID=Lhum.Est1-E9;Parent=Lhum.Est1
GL905266.1	genBlastG	CDS	66133	66422	.	-	1	ID=Lhum.Est1-E8;Parent=Lhum.Est1
GL905266.1	genBlastG	CDS	66750	66946	.	-	2	ID=Lhum.Est1-E7;Parent=Lhum.Est1
GL905266.1	genBlastG	CDS	67370	67535	.	-	2	ID=Lhum.Est1-E6;Parent=Lhum.Est1
GL905266.1	genBlastG	CDS	67584	67611	.	-	2	ID=Lhum.Est1-E5;Parent=Lhum.Est1
GL905266.1	genBlastG	CDS	67792	67849	.	-	1	ID=Lhum.Est1-E4;Parent=Lhum.Est1
GL905266.1	genBlastG	CDS	68012	68211	.	-	1	ID=Lhum.Est1-E3;Parent=Lhum.Est1
GL905266.1	genBlastG	CDS	68272	68552	.	-	0	ID=Lhum.Est1-E2;Parent=Lhum.Est1
GL905266.1	genBlastG	CDS	68978	69196	.	-	0	ID=Lhum.Est1-E1;Parent=Lhum.Est1
GL904976.1	genBlastG	mRNA	1208583	1212349	22.9368	-	.	ID=Lhum.Est10;Name=Lhum.Est10;Alias=Cqui.JHE_CPIJ002073-PA.1-R2-2-A1
GL904976.1	genBlastG	CDS	1208583	1209177	.	-	1	ID=Lhum.Est10-E4;Parent=Lhum.Est10
GL904976.1	genBlastG	CDS	1211949	1212067	.	-	0	ID=Lhum.Est10-E3;Parent=Lhum.Est10
GL904976.1	genBlastG	CDS	1212125	1212247	.	-	0	ID=Lhum.Est10-E2;Parent=Lhum.Est10
GL904976.1	genBlastG	CDS	1212299	1212349	.	-	0	ID=Lhum.Est10-E1;Parent=Lhum.Est10
GL905323.1	genBlastG	mRNA	3449913	3451226	49.7064	-	.	ID=Lhum.Est11;Name=Lhum.Est11;Alias=Dmel.JHE_NP_611085.2-R1-1-A1
GL905323.1	genBlastG	CDS	3449913	3450077	.	-	0	ID=Lhum.Est11-E5;Parent=Lhum.Est11
GL905323.1	genBlastG	CDS	3450102	3450251	.	-	2	ID=Lhum.Est11-E4;Parent=Lhum.Est11
GL905323.1	genBlastG	CDS	3450312	3450549	.	-	1	ID=Lhum.Est11-E3;Parent=Lhum.Est11
GL905323.1	genBlastG	CDS	3450565	3451001	.	-	0	ID=Lhum.Est11-E2;Parent=Lhum.Est11
GL905323.1	genBlastG	CDS	3451017	3451226	.	-	0	ID=Lhum.Est11-E1;Parent=Lhum.Est11
GL905031.1	genBlastG	mRNA	4412298	4412812	29.7202	-	.	ID=Lhum.Est12;Name=Lhum.Est12;Alias=Hsal.VCE6_gi|749787186|ref|XP_011147158.1|-R6-6-A1
GL905031.1	genBlastG	CDS	4412298	4412500	.	-	2	ID=Lhum.Est12-E2;Parent=Lhum.Est12
GL905031.1	genBlastG	CDS	4412614	4412812	.	-	0	ID=Lhum.Est12-E1;Parent=Lhum.Est12
GL905069.1	genBlastG	mRNA	58984	62014	87.8823	+	.	ID=Lhum.Est13;Name=Lhum.Est13;Alias=Hsal.VCE6_gi|749799035|ref|XP_011153045.1|-R1-1-A1
GL905069.1	genBlastG	CDS	58984	59196	.	+	0	ID=Lhum.Est13-E1;Parent=Lhum.Est13
GL905069.1	genBlastG	CDS	59413	59710	.	+	0	ID=Lhum.Est13-E2;Parent=Lhum.Est13
GL905069.1	genBlastG	CDS	60301	60486	.	+	2	ID=Lhum.Est13-E3;Parent=Lhum.Est13
GL905069.1	genBlastG	CDS	60584	60783	.	+	0	ID=Lhum.Est13-E4;Parent=Lhum.Est13
GL905069.1	genBlastG	CDS	60925	61081	.	+	1	ID=Lhum.Est13-E5;Parent=Lhum.Est13
GL905069.1	genBlastG	CDS	61463	61507	.	+	2	ID=Lhum.Est13-E6;Parent=Lhum.Est13
GL905069.1	genBlastG	CDS	61538	61786	.	+	0	ID=Lhum.Est13-E7;Parent=Lhum.Est13
GL905069.1	genBlastG	CDS	61866	62014	.	+	0	ID=Lhum.Est13-E8;Parent=Lhum.Est13
GL905068.1	genBlastG	mRNA	2102729	2112373	299.943	+	.	ID=Lhum.Est14;Name=Lhum.Est14;Alias=Lhum.VCE6_XP_012216774.1-R1-1-A1
GL905068.1	genBlastG	CDS	2102729	2102789	.	+	0	ID=Lhum.Est14-E1;Parent=Lhum.Est14
GL905068.1	genBlastG	CDS	2104228	2104439	.	+	2	ID=Lhum.Est14-E2;Parent=Lhum.Est14
GL905068.1	genBlastG	CDS	2106182	2106480	.	+	1	ID=Lhum.Est14-E3;Parent=Lhum.Est14
GL905068.1	genBlastG	CDS	2106755	2106954	.	+	1	ID=Lhum.Est14-E4;Parent=Lhum.Est14
GL905068.1	genBlastG	CDS	2108067	2108263	.	+	1	ID=Lhum.Est14-E5;Parent=Lhum.Est14
GL905068.1	genBlastG	CDS	2110282	2110447	.	+	1	ID=Lhum.Est14-E6;Parent=Lhum.Est14
GL905068.1	genBlastG	CDS	2110926	2111122	.	+	2	ID=Lhum.Est14-E7;Parent=Lhum.Est14
GL905068.1	genBlastG	CDS	2111587	2111870	.	+	1	ID=Lhum.Est14-E8;Parent=Lhum.Est14
GL905068.1	genBlastG	CDS	2112166	2112373	.	+	1	ID=Lhum.Est14-E9;Parent=Lhum.Est14
GL905266.1	genBlastG	mRNA	48880	52444	138.168	-	.	ID=Lhum.Est15;Name=Lhum.Est15;Alias=Lhum.VCE6_XP_012216778.1-R2-2-A1
GL905266.1	genBlastG	CDS	48880	49072	.	-	0	ID=Lhum.Est15-E9;Parent=Lhum.Est15
GL905266.1	genBlastG	CDS	49375	49425	.	-	1	ID=Lhum.Est15-E8;Parent=Lhum.Est15
GL905266.1	genBlastG	CDS	49459	49646	.	-	1	ID=Lhum.Est15-E7;Parent=Lhum.Est15
GL905266.1	genBlastG	CDS	50003	50199	.	-	2	ID=Lhum.Est15-E6;Parent=Lhum.Est15
GL905266.1	genBlastG	CDS	50637	50805	.	-	1	ID=Lhum.Est15-E5;Parent=Lhum.Est15
GL905266.1	genBlastG	CDS	50900	51096	.	-	1	ID=Lhum.Est15-E4;Parent=Lhum.Est15
GL905266.1	genBlastG	CDS	51259	51458	.	-	1	ID=Lhum.Est15-E3;Parent=Lhum.Est15
GL905266.1	genBlastG	CDS	51521	51801	.	-	0	ID=Lhum.Est15-E2;Parent=Lhum.Est15
GL905266.1	genBlastG	CDS	52226	52444	.	-	0	ID=Lhum.Est15-E1;Parent=Lhum.Est15
ADOQ01014524.1	genBlastG	mRNA	300	1129	98.0945	+	.	ID=Lhum.Est16;Name=Lhum.Est16;Alias=Lhum.VCE6_XP_012218257.1-R1-1-A1
ADOQ01014524.1	genBlastG	CDS	300	598	.	+	0	ID=Lhum.Est16-E1;Parent=Lhum.Est16
ADOQ01014524.1	genBlastG	CDS	658	857	.	+	1	ID=Lhum.Est16-E2;Parent=Lhum.Est16
ADOQ01014524.1	genBlastG	CDS	1020	1129	.	+	1	ID=Lhum.Est16-E3;Parent=Lhum.Est16
GL904877.1	genBlastG	mRNA	26361	28004	181.256	-	.	ID=Lhum.Est17;Name=Lhum.Est17;Alias=Lhum.VCE6_XP_012235013.1-R1-1-A1
GL904877.1	genBlastG	CDS	26361	26556	.	-	2	ID=Lhum.Est17-E6;Parent=Lhum.Est17
GL904877.1	genBlastG	CDS	26660	26786	.	-	0	ID=Lhum.Est17-E5;Parent=Lhum.Est17
GL904877.1	genBlastG	CDS	26882	27223	.	-	2	ID=Lhum.Est17-E4;Parent=Lhum.Est17
GL904877.1	genBlastG	CDS	27296	27464	.	-	1	ID=Lhum.Est17-E3;Parent=Lhum.Est17
GL904877.1	genBlastG	CDS	27583	27761	.	-	2	ID=Lhum.Est17-E2;Parent=Lhum.Est17
GL904877.1	genBlastG	CDS	27845	28004	.	-	0	ID=Lhum.Est17-E1;Parent=Lhum.Est17
GL905331.1	genBlastG	mRNA	1200325	1202353	29.3502	+	.	ID=Lhum.Est18;Name=Lhum.Est18;Alias=Nvit.VCE6_gi|156542100|ref|XP_001603114.1|-R3-3-A1
GL905331.1	genBlastG	CDS	1200325	1200541	.	+	0	ID=Lhum.Est18-E1;Parent=Lhum.Est18
GL905331.1	genBlastG	CDS	1200631	1200757	.	+	2	ID=Lhum.Est18-E2;Parent=Lhum.Est18
GL905331.1	genBlastG	CDS	1200782	1200861	.	+	2	ID=Lhum.Est18-E3;Parent=Lhum.Est18
GL905331.1	genBlastG	CDS	1201258	1201549	.	+	1	ID=Lhum.Est18-E4;Parent=Lhum.Est18
GL905331.1	genBlastG	CDS	1201714	1201990	.	+	2	ID=Lhum.Est18-E5;Parent=Lhum.Est18
GL905331.1	genBlastG	CDS	1202009	1202095	.	+	2	ID=Lhum.Est18-E6;Parent=Lhum.Est18
GL905331.1	genBlastG	CDS	1202126	1202353	.	+	0	ID=Lhum.Est18-E7;Parent=Lhum.Est18
GL905266.1	genBlastG	mRNA	56493	60089	141.16	-	.	ID=Lhum.Est19;Name=Lhum.Est19;Alias=Sinv.VCE6_gi|751218011|ref|XP_011162023.1|-R2-2-A1
GL905266.1	genBlastG	CDS	56493	56595	.	-	0	ID=Lhum.Est19E11;Parent=Lhum.Est19
GL905266.1	genBlastG	CDS	56620	56685	.	-	1	ID=Lhum.Est19E10;Parent=Lhum.Est19
GL905266.1	genBlastG	CDS	57022	57071	.	-	0	ID=Lhum.Est19-E9;Parent=Lhum.Est19
GL905266.1	genBlastG	CDS	57108	57308	.	-	1	ID=Lhum.Est19-E8;Parent=Lhum.Est19
GL905266.1	genBlastG	CDS	57628	57824	.	-	2	ID=Lhum.Est19-E7;Parent=Lhum.Est19
GL905266.1	genBlastG	CDS	58293	58461	.	-	1	ID=Lhum.Est19-E6;Parent=Lhum.Est19
GL905266.1	genBlastG	CDS	58557	58753	.	-	1	ID=Lhum.Est19-E5;Parent=Lhum.Est19
GL905266.1	genBlastG	CDS	58918	59117	.	-	2	ID=Lhum.Est19-E4;Parent=Lhum.Est19
GL905266.1	genBlastG	CDS	59178	59283	.	-	2	ID=Lhum.Est19-E3;Parent=Lhum.Est19
GL905266.1	genBlastG	CDS	59311	59449	.	-	0	ID=Lhum.Est19-E2;Parent=Lhum.Est19
GL905266.1	genBlastG	CDS	59871	60089	.	-	0	ID=Lhum.Est19-E1;Parent=Lhum.Est19
GL905382.1	genBlastG	mRNA	1690072	1693928	128.86	-	.	ID=Lhum.Est2;Name=Lhum.Est2;Alias=Amel.VCE6_gi|571578423|ref|XP_006572393.1|-R1-1-A1
GL905382.1	genBlastG	CDS	1690072	1690348	.	-	0	ID=Lhum.Est2E10;Parent=Lhum.Est2
GL905382.1	genBlastG	CDS	1690695	1690829	.	-	2	ID=Lhum.Est2-E9;Parent=Lhum.Est2
GL905382.1	genBlastG	CDS	1690907	1691042	.	-	1	ID=Lhum.Est2-E8;Parent=Lhum.Est2
GL905382.1	genBlastG	CDS	1691094	1691113	.	-	1	ID=Lhum.Est2-E7;Parent=Lhum.Est2
GL905382.1	genBlastG	CDS	1691147	1691268	.	-	0	ID=Lhum.Est2-E6;Parent=Lhum.Est2
GL905382.1	genBlastG	CDS	1691583	1691762	.	-	1	ID=Lhum.Est2-E5;Parent=Lhum.Est2
GL905382.1	genBlastG	CDS	1691882	1692351	.	-	2	ID=Lhum.Est2-E4;Parent=Lhum.Est2
GL905382.1	genBlastG	CDS	1692537	1692675	.	-	0	ID=Lhum.Est2-E3;Parent=Lhum.Est2
GL905382.1	genBlastG	CDS	1693323	1693463	.	-	0	ID=Lhum.Est2-E2;Parent=Lhum.Est2
GL905382.1	genBlastG	CDS	1693656	1693928	.	-	0	ID=Lhum.Est2-E1;Parent=Lhum.Est2
GL905246.1	genBlastG	mRNA	1592593	1595469	48.1521	+	.	ID=Lhum.Est20;Name=Lhum.Est20;Alias=Sinv.VCE6_gi|751218013|ref|XP_011162024.1|-R5-5-A1
GL905246.1	genBlastG	CDS	1592593	1592787	.	+	0	ID=Lhum.Est20-E1;Parent=Lhum.Est20
GL905246.1	genBlastG	CDS	1593116	1593241	.	+	0	ID=Lhum.Est20-E2;Parent=Lhum.Est20
GL905246.1	genBlastG	CDS	1593311	1593470	.	+	0	ID=Lhum.Est20-E3;Parent=Lhum.Est20
GL905246.1	genBlastG	CDS	1593636	1594009	.	+	2	ID=Lhum.Est20-E4;Parent=Lhum.Est20
GL905246.1	genBlastG	CDS	1594892	1595033	.	+	1	ID=Lhum.Est20-E5;Parent=Lhum.Est20
GL905246.1	genBlastG	CDS	1595162	1595469	.	+	2	ID=Lhum.Est20-E6;Parent=Lhum.Est20
GL904976.1	genBlastG	mRNA	1033788	1037369	172.565	-	.	ID=Lhum.Est21;Name=Lhum.Est21;Alias=Waur.JHE_XP_011705300.1-R1-1-A1
GL904976.1	genBlastG	CDS	1033788	1033950	.	-	2	ID=Lhum.Est21-E8;Parent=Lhum.Est21
GL904976.1	genBlastG	CDS	1034090	1034234	.	-	0	ID=Lhum.Est21-E7;Parent=Lhum.Est21
GL904976.1	genBlastG	CDS	1034536	1034850	.	-	2	ID=Lhum.Est21-E6;Parent=Lhum.Est21
GL904976.1	genBlastG	CDS	1035038	1035194	.	-	1	ID=Lhum.Est21-E5;Parent=Lhum.Est21
GL904976.1	genBlastG	CDS	1035323	1035534	.	-	0	ID=Lhum.Est21-E4;Parent=Lhum.Est21
GL904976.1	genBlastG	CDS	1035938	1036123	.	-	2	ID=Lhum.Est21-E3;Parent=Lhum.Est21
GL904976.1	genBlastG	CDS	1036387	1036675	.	-	0	ID=Lhum.Est21-E2;Parent=Lhum.Est21
GL904976.1	genBlastG	CDS	1037229	1037369	.	-	0	ID=Lhum.Est21-E1;Parent=Lhum.Est21
GL904976.1	genBlastG	mRNA	1049417	1052695	160.124	-	.	ID=Lhum.Est22;Name=Lhum.Est22;Alias=Waur.JHE_XP_011705300.1-R5-5-A1
GL904976.1	genBlastG	CDS	1049417	1049579	.	-	2	ID=Lhum.Est22-E8;Parent=Lhum.Est22
GL904976.1	genBlastG	CDS	1049664	1049808	.	-	0	ID=Lhum.Est22-E7;Parent=Lhum.Est22
GL904976.1	genBlastG	CDS	1050108	1050422	.	-	2	ID=Lhum.Est22-E6;Parent=Lhum.Est22
GL904976.1	genBlastG	CDS	1050611	1050782	.	-	1	ID=Lhum.Est22-E5;Parent=Lhum.Est22
GL904976.1	genBlastG	CDS	1050880	1051091	.	-	0	ID=Lhum.Est22-E4;Parent=Lhum.Est22
GL904976.1	genBlastG	CDS	1051459	1051644	.	-	2	ID=Lhum.Est22-E3;Parent=Lhum.Est22
GL904976.1	genBlastG	CDS	1051904	1052192	.	-	0	ID=Lhum.Est22-E2;Parent=Lhum.Est22
GL904976.1	genBlastG	CDS	1052555	1052695	.	-	0	ID=Lhum.Est22-E1;Parent=Lhum.Est22
GL904976.1	genBlastG	mRNA	1044293	1045049	36.2238	-	.	ID=Lhum.Est23;Name=Lhum.Est23;Alias=Waur.JHE_XP_011705534.1-R7-8-A1
GL904976.1	genBlastG	CDS	1044293	1044311	.	-	1	ID=Lhum.Est23-E5;Parent=Lhum.Est23
GL904976.1	genBlastG	CDS	1044342	1044367	.	-	1	ID=Lhum.Est23-E4;Parent=Lhum.Est23
GL904976.1	genBlastG	CDS	1044411	1044454	.	-	1	ID=Lhum.Est23-E3;Parent=Lhum.Est23
GL904976.1	genBlastG	CDS	1044727	1044770	.	-	1	ID=Lhum.Est23-E2;Parent=Lhum.Est23
GL904976.1	genBlastG	CDS	1044853	1045049	.	-	0	ID=Lhum.Est23-E1;Parent=Lhum.Est23
GL905279.1	genBlastG	mRNA	1124984	1125705	15.273	+	.	ID=Lhum.Est24;Name=Lhum.Est24;Alias=Waur.VCE6_XP_011705666.1-R3-3-A1
GL905279.1	genBlastG	CDS	1124984	1125178	.	+	0	ID=Lhum.Est24-E1;Parent=Lhum.Est24
GL905279.1	genBlastG	CDS	1125249	1125402	.	+	0	ID=Lhum.Est24-E2;Parent=Lhum.Est24
GL905279.1	genBlastG	CDS	1125524	1125705	.	+	2	ID=Lhum.Est24-E3;Parent=Lhum.Est24
GL904923.1	genBlastG	mRNA	88231	89301	57.9311	+	.	ID=Lhum.Est3;Name=Lhum.Est3;Alias=Cflo.Est8b_AdriaLeBoeuf_Masspec-R1-1-A1
GL904923.1	genBlastG	CDS	88231	88428	.	+	0	ID=Lhum.Est3-E1;Parent=Lhum.Est3
GL904923.1	genBlastG	CDS	88995	89115	.	+	0	ID=Lhum.Est3-E2;Parent=Lhum.Est3
GL904923.1	genBlastG	CDS	89144	89301	.	+	2	ID=Lhum.Est3-E3;Parent=Lhum.Est3
GL904976.1	genBlastG	mRNA	1023448	1027216	172.585	-	.	ID=Lhum.Est4;Name=Lhum.Est4;Alias=Cflo.JHE_gi|752877677|ref|XP_011256284.1|-R1-1-A1
GL904976.1	genBlastG	CDS	1023448	1023610	.	-	2	ID=Lhum.Est4-E8;Parent=Lhum.Est4
GL904976.1	genBlastG	CDS	1023696	1023840	.	-	0	ID=Lhum.Est4-E7;Parent=Lhum.Est4
GL904976.1	genBlastG	CDS	1024143	1024457	.	-	2	ID=Lhum.Est4-E6;Parent=Lhum.Est4
GL904976.1	genBlastG	CDS	1024633	1024807	.	-	1	ID=Lhum.Est4-E5;Parent=Lhum.Est4
GL904976.1	genBlastG	CDS	1024924	1025135	.	-	0	ID=Lhum.Est4-E4;Parent=Lhum.Est4
GL904976.1	genBlastG	CDS	1025514	1025699	.	-	2	ID=Lhum.Est4-E3;Parent=Lhum.Est4
GL904976.1	genBlastG	CDS	1025965	1026253	.	-	0	ID=Lhum.Est4-E2;Parent=Lhum.Est4
GL904976.1	genBlastG	CDS	1027076	1027216	.	-	0	ID=Lhum.Est4-E1;Parent=Lhum.Est4
GL904976.1	genBlastG	mRNA	1028387	1032703	163.923	-	.	ID=Lhum.Est5;Name=Lhum.Est5;Alias=Cflo.JHE_gi|752877677|ref|XP_011256284.1|-R4-4-A1
GL904976.1	genBlastG	CDS	1028387	1028549	.	-	1	ID=Lhum.Est5-E4;Parent=Lhum.Est5
GL904976.1	genBlastG	CDS	1029572	1029744	.	-	1	ID=Lhum.Est5-E3;Parent=Lhum.Est5
GL904976.1	genBlastG	CDS	1030373	1030626	.	-	2	ID=Lhum.Est5-E2;Parent=Lhum.Est5
GL904976.1	genBlastG	CDS	1032547	1032703	.	-	0	ID=Lhum.Est5-E1;Parent=Lhum.Est5
GL904976.1	genBlastG	mRNA	1039743	1043046	161.666	-	.	ID=Lhum.Est6;Name=Lhum.Est6;Alias=Cflo.JHE_gi|752877677|ref|XP_011256284.1|-R5-5-A1
GL904976.1	genBlastG	CDS	1039743	1039923	.	-	2	ID=Lhum.Est6-E9;Parent=Lhum.Est6
GL904976.1	genBlastG	CDS	1040008	1040152	.	-	0	ID=Lhum.Est6-E8;Parent=Lhum.Est6
GL904976.1	genBlastG	CDS	1040452	1040754	.	-	2	ID=Lhum.Est6-E7;Parent=Lhum.Est6
GL904976.1	genBlastG	CDS	1040970	1041126	.	-	1	ID=Lhum.Est6-E6;Parent=Lhum.Est6
GL904976.1	genBlastG	CDS	1041224	1041435	.	-	0	ID=Lhum.Est6-E5;Parent=Lhum.Est6
GL904976.1	genBlastG	CDS	1041803	1041844	.	-	0	ID=Lhum.Est6-E4;Parent=Lhum.Est6
GL904976.1	genBlastG	CDS	1041892	1041990	.	-	2	ID=Lhum.Est6-E3;Parent=Lhum.Est6
GL904976.1	genBlastG	CDS	1042250	1042538	.	-	0	ID=Lhum.Est6-E2;Parent=Lhum.Est6
GL904976.1	genBlastG	CDS	1042906	1043046	.	-	0	ID=Lhum.Est6-E1;Parent=Lhum.Est6
GL904976.1	genBlastG	mRNA	1053656	1057207	85.4101	-	.	ID=Lhum.Est7;Name=Lhum.Est7;Alias=Cflo.JHE_gi|752877679|ref|XP_011256285.1|-R8-8-A1
GL904976.1	genBlastG	CDS	1053656	1053878	.	-	1	ID=Lhum.Est7E10;Parent=Lhum.Est7
GL904976.1	genBlastG	CDS	1053921	1053961	.	-	2	ID=Lhum.Est7-E9;Parent=Lhum.Est7
GL904976.1	genBlastG	CDS	1054121	1054172	.	-	1	ID=Lhum.Est7-E8;Parent=Lhum.Est7
GL904976.1	genBlastG	CDS	1054255	1054313	.	-	1	ID=Lhum.Est7-E7;Parent=Lhum.Est7
GL904976.1	genBlastG	CDS	1054586	1054743	.	-	0	ID=Lhum.Est7-E6;Parent=Lhum.Est7
GL904976.1	genBlastG	CDS	1054765	1054794	.	-	0	ID=Lhum.Est7-E5;Parent=Lhum.Est7
GL904976.1	genBlastG	CDS	1055104	1055289	.	-	0	ID=Lhum.Est7-E4;Parent=Lhum.Est7
GL904976.1	genBlastG	CDS	1055867	1056004	.	-	2	ID=Lhum.Est7-E3;Parent=Lhum.Est7
GL904976.1	genBlastG	CDS	1056128	1056161	.	-	0	ID=Lhum.Est7-E2;Parent=Lhum.Est7
GL904976.1	genBlastG	CDS	1057070	1057207	.	-	0	ID=Lhum.Est7-E1;Parent=Lhum.Est7
GL904976.1	genBlastG	mRNA	1011473	1015696	173.915	-	.	ID=Lhum.Est8;Name=Lhum.Est8;Alias=Cflo.JHE_gi|752877681|ref|XP_011256286.1|-R1-1-A1
GL904976.1	genBlastG	CDS	1011473	1011635	.	-	2	ID=Lhum.Est8-E8;Parent=Lhum.Est8
GL904976.1	genBlastG	CDS	1011709	1011853	.	-	1	ID=Lhum.Est8-E7;Parent=Lhum.Est8
GL904976.1	genBlastG	CDS	1012120	1012421	.	-	1	ID=Lhum.Est8-E6;Parent=Lhum.Est8
GL904976.1	genBlastG	CDS	1012549	1012724	.	-	1	ID=Lhum.Est8-E5;Parent=Lhum.Est8
GL904976.1	genBlastG	CDS	1012828	1013039	.	-	0	ID=Lhum.Est8-E4;Parent=Lhum.Est8
GL904976.1	genBlastG	CDS	1013406	1013591	.	-	2	ID=Lhum.Est8-E3;Parent=Lhum.Est8
GL904976.1	genBlastG	CDS	1013711	1013999	.	-	0	ID=Lhum.Est8-E2;Parent=Lhum.Est8
GL904976.1	genBlastG	CDS	1015556	1015696	.	-	0	ID=Lhum.Est8-E1;Parent=Lhum.Est8
GL904976.1	genBlastG	mRNA	1018628	1022348	160.773	-	.	ID=Lhum.Est9;Name=Lhum.Est9;Alias=Cflo.JHE_gi|752877681|ref|XP_011256286.1|-R5-5-A1
GL904976.1	genBlastG	CDS	1018628	1018799	.	-	2	ID=Lhum.Est9-E8;Parent=Lhum.Est9
GL904976.1	genBlastG	CDS	1018885	1019023	.	-	0	ID=Lhum.Est9-E7;Parent=Lhum.Est9
GL904976.1	genBlastG	CDS	1019327	1019641	.	-	2	ID=Lhum.Est9-E6;Parent=Lhum.Est9
GL904976.1	genBlastG	CDS	1019829	1019991	.	-	1	ID=Lhum.Est9-E5;Parent=Lhum.Est9
GL904976.1	genBlastG	CDS	1020109	1020320	.	-	0	ID=Lhum.Est9-E4;Parent=Lhum.Est9
GL904976.1	genBlastG	CDS	1020690	1020875	.	-	2	ID=Lhum.Est9-E3;Parent=Lhum.Est9
GL904976.1	genBlastG	CDS	1021142	1021430	.	-	0	ID=Lhum.Est9-E2;Parent=Lhum.Est9
GL904976.1	genBlastG	CDS	1022208	1022348	.	-	0	ID=Lhum.Est9-E1;Parent=Lhum.Est9
