# Supplementary material for: Molecular evolution of juvenile hormone esterase-like proteins in a socially exchanged fluid
Source: Sci Rep. 2018 Dec 13;8:17830. doi: 10.1038/s41598-018-36048-1 (PMC6293014; doi:10.1038/s41598-018-36048-1)
Supplement: Supplementary file 2 — Supplementary File 1 [file 41598_2018_36048_MOESM2_ESM.zip › our-gene-annotations/having-genomic-sequences-as-refrences/Lhum.Ests-CDS.fna]

>Lhum.Est16
tctACCTCTTTTTTAAAGCCACCACAACCCGCATCCGCATGGTCCAAAAAACGACTAGCCGTGAGCCCTT
CGCCGTTCTGCatacaaaaagatatatttacaacTATGAAAACTCTTATCGGTCAAGAAGATTGTCTTTA
CTTAAATGTCTACACACCGAGTGTTAAGAAACATTCTTTCACTAAACTTCCAGTTATGGTTTGGTTTCAC
GGTGGTGGATGGATTAGTGGTGGTAGCGATTATTATAAACCCAACTACTTGCTGGACCGCAATATTGTTC
TCGTCACTGTGAATTATCGACTTGGACCGTTGGGTTTCTTGAGCACAGAGGACTCGGAATGTCCAGGAAA
TCTAGGACTGAAGGATCAACAGCAAGCTTTGCGATGGGTGAAGGAAAACATTGCTTATTTCAATGGTGAT
CCGACAAGAGTAACTATCTTTGGTGAAAGTTCAGGTGGTGCTAGTGTTCACTATCATATGGTCAGTCCTC
TTTCAAAAGGATTTTTTCATCGCGCCATTTCGCAAAGCGGCACCTTTTATAACCCATGGACTTTAATGCC
ACCGGGATCTGGCAAGAAGAATGCCGAAACCTTAgctaaaacatttaaa
>Lhum.Est17
ATGGGTCTGAAAGATCAGAGCATGGCACTTCGCTGGGTGTCGGAGAACATCGAGTGGTTCGGTGGCAATc
cgaaaaaaattactttggtCGGTATGAGTGCCGGCGGTGCAAGCGTACATTATCATTACTTGTCGAAAAT
GAGCGCAGGACTCTTCCAAGGTGGCATATCGGTCAGCGGTACAGCGTTCAATTGTTGGACGCAAACTGAG
AACGCGAAGGAGAAGGCCAAGAAACTGGGTGCTCTGATGGGATGCCCTACGAGTAACTCTAGAGATATGA
TTCGCTGTTTGAGACATCGTCCAGCACGCGCGATTGCGCAGGCTGATAGCGATTTTATGTCGTTCTTGTA
CAATCCTTTCACCCCCTTCGGGCCGGTGCCCGAGAGAGTTGGCGACGCGACCCCCTTCATCGACAGAACG
CCCGCCGAAATCGTGAGCAGCGGTGACGTACAGGACGTGCCGTGGATCACGGGGGTGGTAACCGAAGAAG
GCCTCTATCCCGTAGCCGAATTTATCGCCAATGAAGAAGCTCTCAAACAATTGAATGATAATTGGGACGT
TCTTGGACCGGAGTTCCTTGATTTCAACCACACCCTTCCCAGAGAAAGACACGTCGAGACCGCTCGTCTT
ATCAAGCAGCATTATCTTGGCACAAAACCGATAGACACTCGAAGCACGAAAGAATTGGTACAAATGGCAG
GGGACCGCTTTTTCGTGGTCGACAGTGAAAAGGTTGCACGAATGCAGGCCAAAGTGAACCAGAATCCTGT
CtggtattattattactcgTACAACGGAGCAGAAAGCTTGAGCACAGCCCTTTCTGGCTACACTACCAAT
AAATATTACGgaGTAAGTCACGGTGACGACGTGTTCATTGTATTAGATACTCCTTATTTTGATCCAATAA
CAACGCAAGAGGATCGTGATATGCAACAACACTGGCTTGACTTTTGGGCCTCTTTTGCCACAGAcggAGT
ACCAAAAGTGAGCAATGTGGAATGGCCACGATTAGATCCTAGCAAGAAAGATCttcattatttgcatttt
gctgGTCCTACCAAAATTTATATGGACAGTAACGCTAACCTTGGAGAGAAAACGTTCTGGAGTTCAATTA
AGTTCAACGAGAATGTATTGAAGCAAAGCAAAGCTAAAAAAGATGAGCTTTGA
>Lhum.Est3
ATGTTGATGAAACTACCGATCGTCCTGCTTTGCCTCGGATTAGCCGTTCACGCGAATTCAGAGGAAGCGG
CTCCAAGAGTGAAGACTCCCTTAGGAGGATTGAAGGGCTACTACAAAATATCGCAGGATGGCAGACAGTA
CGAAGCGTATGAAGGGGTTCCTTTTGCGTTGCCGCCGATCGGTAAACTAAGATTCAAACCACCTCGACCG
ATACCAGCGTGGACTGGCGAAATATTGGCTACGAAATTCGGTTCTCAGTGTCTCCAATACAGTCAATTGC
CGTCTGGTCCTATGGATAAGGTTGAGGGCGCCGAggattTACGGACAGGAAATAAAACTCCTTTGCCAGT
ACTGTTTTGGATCCACGGTGGCGCTTTCCAATTTGGTAGCGGTATGTTTTACGGCGCTAAATATCTCATG
GATCGCGATGTCATATTGGTTACGATTAACTATCGGCTAGGACCTCTCGGTACGTAA
>Lhum.Est8
ATGGACAACAACAGAGTggatgtatatgtatgtgaaGGAAAATTAATCGGCATCGTTGAGAAAAGTGTCT
ACGGCGACAATTACATCGCCTTCCGAGGAATACCTTACGCGAAACCACCAGTTGGACAACTCAGATTTAA
GgatCCCGTACCGCCAGAACCATGGGCCGGCGGCAGAGATGCTTCGAAACATGGAAATATCAGTATTCAG
ATGGATTCATTTACACAAGAAATGATTGGCGATGAAGATTGCctttatttaaatgtgtatactataaata
taaatctgagAAAAAAACGTTCTGTAATGGTGTGGATACATGGTGGTGGTTTTTCTTCGGGTTCGGGCGA
TTCGAGTTTATATGGTCCCGATTATATTATTCAGAAAGACGTTATACTAGTCACGCTAAATTACAGACTA
GGTGTTCTCGgttttcttaatttaaatgatGAAGTAGCAGCGGGCAATCAAGGTCTGAAGGATGTAGTCA
TGGCACTACAATGggttcagaaaaatatatcaaaatttggtGGCGATCCGGAAAATGTCACTATCTTTGG
CGAAAGCGCTGGTGGAACTATTGTTCATTATTTGGCTATATCTCCAGTAGCTAAAgGTTTATTCCACAAG
GCAATTTCGCAGAGCGGTGTTGCCACGAATCCTTGGGCCTTTACCGAGCGAGAGCCTCCCTCAACTAACA
AAGGTTTCCAGCTAGCCGAGAAACTCGGAAAAGTGACCACAGATGCCAAGGTTGCGTACGAGTTTCTCAA
AAAAATCGACGCGAAAAAACTTAGACTTGTTGAACAAAAAACTCTCACGACTAAAATGGAAAAACAACAA
TTCTTTTTGTCGTTCTCACCCAGTATGGATTACGAGTCATCAAATCCGTTTTTTCCAAAAGACATAAAAA
CGTTAATTCGTCGCGGAGTTAAAGTGCCGTTTCTTCTAggatataataattgtgaaggatcatattttat
atctattatttataataatcgtaatCTTAAGGAAATCGATTCCGATTTCAGGAGAGCCATATATCCCTCA
GTTTTGTCTAAACTGTCACAGATACCGATTACTGTTGAAGAATTacgctttttatattttggtaACAAAA
CAGTGTCAGAAGAAACTCtgttgaattattcaaattttttaagcgACGAAGCATTTTACCAAGGCATTAT
AGAGGTGGCTGATATACAAAGCAAATCGAGTAATCGTAGTGCAAcgtatctatataaattttcatatgaa
AATGAATCTTCTGtcatgagaaaaattatggGCGTTACGCTTCCAGgaGTGTCTCATGGAGAAGATTTAT
TCTACTTATTTTATCCTCATAAAATGAAAGATTTCGGTTTAGAACCTCCTGAACTGGATTCAGACCAATA
CAAGATAATAAGTTACTTAACACAGATGTGGACGGATTTTGCTAAAACAGGGAATCCAACGCCTGCTGTT
ACGGATTTAATTCCAATCAAGTGGATGCCTTTAAAACACGGAAATACAtgcgattatttaaatattaata
cggaACTTCGCATGGAAACTTTCCGTAAAGGAGAACAACGATGggattggaaaaatataaaaaataaatt
ataa
>Lhum.Est9
ATGGATAACAATAGAGTGAATGTGAATGTCAGTGAAGGAAAATTAATCGGTATCATCACAGAAAATGTCT
ACGGTGACAAGTACATCGCCTTCCGAGGTATACCATACGCGAAACCGCCAGTTGGAGAACTCAGATTTAA
GGACCCGGTACCACCGGAACCGTGGTCTGGTGACAGAGATGCATCGAAATTTGGAAACAATGCCGTTCAG
CTGGATATATTTACGCACCAAATAGCTGGCAACGAAGATTGCCTCTATTTGAACGTGTATACTACAAATA
TAAACCCTGAGAAAAAACGTCCCGTGATGGTGTGGATACATGGTGGCAGCTTTTACAACGGTTCGGGCGA
TGACACTTTTTATGGCCCTGATCATATAGTCCAAAAGGATGTTGTACTAGTTACGCTAAATTACAGATTA
GGTGTTCTTGGTTTTCTCAATTTGTACGATAAAGTGGCGACGGGCAATCAAGGTCTGAAGGATGTAGTCA
TGGCACTACAATGggttcaaaaaaatatatcaaattttggtGGAGATCCGAGAAATGTTACCATCTTTGG
GGAAAGCGCTGGTGCAGCTACTGTCCATTATTTGACTATATCTCCATTAGCTGAGGGTTTATTTCACAAA
GCAATTGCGCAAAGTGGCGCTGCCACGAATCCTTGGGCTTTTACTGAACGAGAGCCCCCTTCAACGAATA
TAGGTTTTCAGTTAGCTGAGAAACTCGGAAAAGCGACCACAGATGCCAAAATCGCATATGAGtttctcaa
aaaaattgatgccAAGAAGCTTATACAGACTGAACAACAAGATCTTTTGACCGAAGAAAAACGTCAACTG
AGTGTTGTGATATTCACACCAAGTATGGATAATGAGTCATCGAACCCAATTTTTCCAAAACCGATAAACA
CGTTAATTAATCGTGGAATAAAAGTACCGCTCCTTGTAGGATATACTAATGACGAAGGATTGTTTGTAAG
AAGCAACTTTAGCGGAAAGAAGGAAATTCTTGAACAAGTCAATTCCGATTTCAAGAAAGCCATAACACCC
AGAATTTTGTCTACGCTGCCAGAAATACCGATTACTGTTGAAGAATTACGCTCTTTATATTTTGGCGACA
AAGCAGTGTCAGAAGAAACTCTGAAAAATTACGTAGATTTTAATGGTGACCAAGAACTTTATCGAGGTCT
TATGAAAGCAGttgatattcaaataaagTCTGGTCATAGTTCAACGTacctatataatttttcatacgaA
AACGAAGATTGTCCTAtgagaaaaatgatgaatattACGCTTCCAGGAGTGTGTCATGCAGAGGATTTGT
GCTACTTATTTTATCCTCATATGATAAAAGATTTCTTACCGCCTGAATTGGATTCGGAAGAATACAAAGT
AATAAGTCGCTGTGTACAAATGTGGACGGATTTTGCTAAAACAGGAAATCCAACGCCTACTATTACCGAT
TTGATTCCGGTCAAGTGGGAACCAATAAAAGACGGAGatacatacaattatttaaacattaatactAATC
TTCGAATGGAAACTCTCCGTAAAAAAGAGCAACGATGGGATTGggaaaacttgaaaataaaaaacacaaa
gttataa
>Lhum.Est4
ATGGATAACAATAGAGTCAATGTGAATGTCAGTGAAGGAAAATTAATCGGTATCATCACAGAAAATGTCT
ACGGTGACAAGTACATCGCCTTCCGAGGTATACCATACGCGAAACCGCCAGTTGGAGAACTCAGATTTAA
GGATCCGGTACTACCGGAACCGTGGTCTGGTGACAGAGATGCATCGAAATTTGGAAATAACGCCGTTCAG
CTGAATATATTCACACAGCAAATAACTGGCAACGAAGATTGCCTCTATTTGAACGTGTATACTACGAATA
TAAACCCTGAGAAGAAACGCCCCGTGATGGTGTGGATACATGGTGGCGGCTTTTACTTCGGTTCGGGCGA
TGACACTTTTTATGGCCCCGATCATATTGTCCAAAAGGATGTTGTACTCGTTACGCTAAATTACAGATTA
AGCGTTCTTGGATTCCTCAATTTGTACGATAAAGTGGCGACGGGCAATCAAGGTCTGAAGGATGTTGTCA
TGGCACTACAATGggttcagaaaaatatatcaaattttggtggaaattcgaaaaatgttACCATCTTTGG
GGAAAGCGCTGGTGCAGCTACTGTCCATTATTTGACTATATCTCCATTAGCTGAAGATTTATTCCACAAA
GCAATTGCGCAAAGTGGCGCTGCCACGAATCCTTGGGCTTTTACTGAACGAGAGCCCCCTTCAACGAATA
AAGGTTTCCAGCTAGCCGCGAAACTCGGAAAAGCGACCACAGATGCCAAAGTCGCATATGAGtttctcaa
aaaaattgatgccAAGAAGCTTATACAGACTGAACAACAAAGTCTTTTGACCGAAGAAAAACGTCAACAA
AGTCTTGTGATATTCACACCAAGTATGGATAATGAGTCATCGAACCCAGTTTTTCCAAAACCGATAAACA
CGTTAATTAATCGTGGAATAAAAGTACCGCTCCTTGTAGGATATACTAATGACGAAGGATTGTTGGTAAA
AAGCAACTTTAGTAATCGTAAGTGCGGAAAAAAGGAGGTTCTTGAACAAGTCAATTTCGATTTCAAGAAA
GCAATAACACCCAGAGTTTTATCTACGCTGCCAGAAATACCGATTACTGTTGAAGAATTACGCTCTTTAT
ATTTTGGCGACAAAGCAGTGTCAGAAGAAACTCTGAAAAATTACGTAGATTTTAATGGCGACCAAGAATT
TTATCGAGGTCTTATGGAAGCAGttgatattcaaataaaatctgGTCATAGTTCAACGTacctatataat
ttttcatacgaAAACGAAGATTGTCCTATGAGAAAAATGATGGGTATTACGCTTCCAGGAGTGTGTCATG
CAGAGGATTTGTACTACTTATTTTATCCTCATATGATAAAAGATTTAGGCTTCTTACCGCCTGAATTGGA
TTCGGAAGAATACAAAGTAATAAGTCGCTGTGTACAAATGTGGACGGATTTTGCTAAAACAGGAAATCCA
ACGCCTACTATTACCGATTTGATTCCGGTCAAATGGGAACCATTAAAAACCgaacatacatataattatt
taaacattgatACTGAACTTCGAATGAAAACCCTCCGAAAAAAAGAGCAACGATGGGATTGGAAGAACAT
GAAGATGAAATTATAA
>Lhum.Est5
ATGGATAACAATAGAGTCAATGTGAATGTCAGTGAAGGAAAATTAATCGGTATCATCACAGAAAATGTCT
ACGGTGACAAGTACATCGCCTTCCGAGGTATACCATACGCGAAACCGCCAGTTGGAGAACTCAGATTTAA
GGTGAATATAGAACGTCGTTTTCTGAATTTGTACGATAAAGTGGCGACGGGCAATCAAGGTCTGAAGGAT
GTTATCATGGCACTACAATGggttcagaaaaatatatcaaattttggtGGAGATTCGAGAAATGTTACCA
TCTTTGGGGAAAGCGCTGGTGCAGCTACTGTCCATTATTTGACTATATCTCCATTAGCTGAGGGTATAAA
CCACAACTTTATTGATATATACACAATGCGTTTAAACAACCATGTGCACAATTACGGATTTGAACGTCAA
CAAAGTCTTGTAACATTCACACCAAGTATGGATAATGAGTCATCGAACCCAGTTTTTCCAAAACCAATAA
ACACGTTAATTAATCGTGGAATAAAAGTACCGCTCCTTGTAGGATATACTAACGACGAAGGATTGTTtgt
aaaaagcatttttagtGCTCGTAAAAATCCAACGCCTACTATTACCAATTTGATTCCGGTCAAATGGGAA
CCATTGAAAAACGGAGatacatacaattatttaaacattgatACTGAACTTCGAATAAAAACCCTCCGAA
AAAAAGAGCAACGATGGGATTGGAAGaacatgaaaataaaattataa
>Lhum.Est21
ATGGATAACAATAGAGTGAATGTGAATGTCAGTGAAGGAAAATTAATCGGTATCATCACAGAAAATGTCT
ACGGTGACAAGTACATCGCCTTCCGAGGTATACCATACGCGAAACCGCCAGTTGGAGAACTCAGATTTAA
GGACCCGGTACTACCGGAACCATGGTCTGGGAACAGAGATGCATCGAAATTTGGAAATAACGCCGTTCAG
CtggatatatttttgaacCAAATAATTGGCAATGAAGATTGCCTCTACTTGAACGTGTATACCACGAATA
TCAATCCTGAGAAGAAACGCCCCGTGATGGTGTGGATACATGGTGGCGCCTTTTATATGGGTTCGGGCGA
TGCGACTTTTTATGGCCCGGATTATATTGTCAAAAAAGAAGTTGTACTAGTTACGCTAAATTACAGATTA
GGCGTTCTTGGTTTCCTCAATTTGAATGATAAAGTGGCGACGGGTAATCAAGGTTTAAAGGATATAGTCA
TGGCATTACAATGggttcaaaaaaatatatcaaattttggtGGAGATCAGAGAAACGTTACTATCTTTGG
CGAAAGCGCTGGTGGAGCTGCTGTCCATTATTTGACTATATCTCCATTAGCTGAAGGTTTATTCCACAAA
GCCATTTCGCAAAGCGGCGCTGCCACGAATCCTTGGGCCTTTACTGAACGCGAGCCCCCCTCAATGAACA
AAGGTTTCCAGCTAGCCGCGAAACTCGGAAAAGCGACCACAAATGCCAAAGTCGCATATGAGtttctcaa
aaaaattgatgccAAAAAGCTTATACAGACTGAACAACAAGATCTTTTGACTGAAGAAGAACGCCAACAG
TTTCTTTTGGCGTTCACACCTAGTATGGATAACGAATCATCGAACCCATTCTTTCCAAAAccgataaaaa
cattaattaatcgtgGAGTAAAAGTACCGTTAATTGTAGGATATACTAATGCTGAAGGAACATTCTTTAT
AGGCATCTCAAAGAAGGAAGCTCTCGAACAAGTCAATTCCGATTTCAAGAGAGCCATATTACCTAATGTT
TTGTCTAAGCTGCCAGAAATACCGATTACTGTTGAAGAACTacgctttttatattttggcGATAAAGCAG
TGTCAGAAGAAACTCTGAAAAATTACGCAGACTTTTTTGGCGACGAAGCATTTTATCGAGGTCTTATCGA
AGTAGttgatattcaaataaaatctgGTCACAGTTCAACGTacctatataatttttcatacgaAAACGAA
AATTGTCCTGAAAGAAAAGTTATGAGTATTACGCTTCCAGGAGTGGCTCATGGGGAGGATTTGTGCTACT
TATTTTATCCACATATGATGAAAGATTTAGGCTTTGTACCACCTGAATTGAACTCCGAAGAATACAAAGT
AATAAGTCGATTTGTACAAATGTGGACGGATTTTGCTAAAACAGGAAATCCAACGCCTACTATTACCGAT
TTGATTCCGGTCAAGTGGGAACCAATGAAAGACGGAGatacatacaattatttaagcaTTGATACTGAAC
TTCGAATGAAAACCCTCCGAAAAAAAGAGCAACGATGGGATTGGAAGAACATAAAGATGAAGTTATAA
>Lhum.Est6
ATGAACAAACGCAGAGTAGATGTGAACGTGCATGAAGGAAAGTTAATTGGCATTGTGGAAGAATGCGTCT
ATGGTGGCAATTACATAGCTTTTCGAGGAATACCTTATGCAAAACCGCCGGTTGGCGAATTGAGATTTAA
GgatCCAGTACTGCCGAAACCATGGTCCGGCAGCAAAGATGCTTCAAAATACGGAAATAATGCTGTTCAA
ATGGATATGTTCTCACGCCAAATAATTGGCAATGAAGATTGCCTCTACTTGAACGTGTATACCACGAATA
TCGACCCTGAGAAGAAACATCCCGTAATGGTGTGGATACATGGTGGTGGTTTCTATCTCGGTTCGGGCGA
TGCAACTTCTTTCGGCCCAGATTATATTGTCAAAAAAGAGATTGTACTAGTCACACTAAATTATAGACTA
GGAGTCCTCGGTTTTCTCAATTTGTACGATAAAGTGGCGACGGGCAATCAAGGTTTGAAAGATGTAGTTA
TGGCATTACAATggattcaaaaaaatatatctaattttgCAGCTATTGTGCATTATTTGGCTATATCTCC
TGTAGCTGAGGGTTTATTCCACAAGGCCATTTCGCAAAGCGGCGCTGCCACGAATCCTTGGGCCTTTACT
GAACGAGAGCCCCCCTCAATGAACAAAGGTTTCCAACTGGCCAAGAAACTCGGAAAAGCAACCACAGATG
CCAAAGTCGCATATgagtttcttaaaaaaatcgatgccAAAAAGCTTATACAGACTCAACAACAGAATCT
TTTGACTGTAGAAGAACACCAACAGTTTCTTTTGCCGTTCACACCTAGTATGGATAACGAATCATCGAAC
CCATTCTTTCCAAAAccgataaaaacattaattaatcgtgGAATAAAAGTACCGTTCCTTGTAGGATATA
CTAATGATGAAGGAATATTCTTTATAGGCAAAGCTCTTAAGCGAGTCGATTCCGATTTCAAGATAACCAT
ATTACCCAATGTTTTGTCTAAGCTGCCAGAAATACCGATTACTGTTGAAGAATTACGCTCTTTATATTTT
GGCGACAAAGCAGTGTCAGAAGAAACTCTGAAAAATTACGCAGACTTTTTTGGCGACGAACTTTTTTATC
GAGGTCTTATAGAAGCAATTGATATTCAAATACAATCTGGTCATAGTTCAACATacctatataatttttc
atacgaAAACGAAGCTTGtcttataagaaaaattatgggTGTTAAGTTTCCAGGAGTGGCTCATGCGGAG
GACTTGTGCTACTTATTTTATCCTCATATGATGAAAGATTTAGGCTTATTACCACCTGAATCAGATTCGG
AACAATACAAAGTAATAAATCGCTGTGTACAAGTGTGGACAGATTTTGCTAAAACAGGGAATCCAACGCC
TACTATTACCGATTTGATTCCAGTCAAGTGGAAACCATTGAAAAATGGAgacacatataattatttaaat
atcgataCTGAACTTCGAATGAAAACTTTCCGTAAAGAAGAGCAACAATGGAATTGGAAGAACATGAAGA
TGAAGTTACAACACTCTACGTattcatga
>Lhum.Est23
ATGGTTTCAGCTATATCCGACGAAACTTTGAAACAACGAGATTCTGATTTCAAAACAATCATACATCcca
aaattttatctacattGCCACAAATATCGACAGTCACAGAATTAAAATCtctatattttagaaatgaGAC
AGTATCAGACAAAACTTTAGCAAGTTACGCCGATTTTTTTACCGATATATTCTTTATTCcaataatgatg
ataaaaaaactattcaaCATCACCATTCCAGgCGCAGctcattttgaaaatgtatgttacttattttatc
cGCAAGattacaaaatgataaatcgCATGACGTATTTTCACAaggcataa
>Lhum.Est22
ATGAACAAACGCAGAGTAGATGTGAACGTGCATGAAGGAAAGTTAATTGGCATTGTGGAAGAATGCGTCT
ATGGTGGCAATTACATCGCTTTTCGAGGAATACCTTATGCAAAACCGCCGGTTGGCGAATTGAGATTTAA
GgatCCAGTACTGCCGAAACCATGGTCCGGCAGCAAAGATGCTTCAAAATACGGAAATAATGCTGTTCAA
ATGGATAAGTTCTCACGCCAAATAATTGGCAATGAAGATTGCCTCTACTTGAACGTATATACCACGAATA
TCGACCCTGAGAAAAAACAACCCGTAATGGTGTGGGTACATGGTGGTGGTTTCTATATCGGTTCGGGCGA
TGCAACTTCTTTCGGCCCAGATTATATTGTCAAAAAAGAGGTTGTACTAGTCACACTAAATTATAGACTA
GGAGTTCTCGGTTTTCTCAATTTGTACGATAAAGTGGCGACGGGCAATCAAGGTTTGAAAGATGTAGTTA
TGGCATTACAATggattcagaaaaatatatctaattttggTGGAGATCCGAGAAATGTTACTATCTTTGG
CGAAAGCGCTGGAGCAGCTATTGTGCATTATTTGGCTATATCTCCTGTAGCTGAGGGTTTATTCCACAAG
GCCATTTCGCAAAGCGGCGCTGCCACGAATCCTTGGGCCTTTACTGAACGAGAGCCCCCCTCAACGAACA
AAGGTTTCCAACTGGCCGAGAAACTCGGAAAAGCGACCACAGATGCCAAAGTCGCATATgagtttcttaa
aaaaatcgatgtcAAGAAGCTTATACAGACTCAAGAACAAGATCTTTTGACTGTAGAAGAACACCAACAG
TTTCTTTTGCCGTTCTCACCTAGTATGGATAACGAATCATCGAACCCATTCTTTCCAAAAccgataaaaa
cattaattaatcgtgGAGTAAAAGTACCGTTTATTGTAGGATATACTAATGCTgaaggaatattatttat
aggcAGTGACGCTTTCGATCTCTCAACCAAAGAAGCTCTTAAGCGAGTCGATTCTGATTTCAAGAGCGCC
ATATTACCCCGTGTTTTGTCTAAGCTGCCAGAAATACCGATTACTGTTGAAGAATTACGCTCTATATATT
TTGGCGATAAAGCAGTGTCAGAAGAAACTCTGAAAAATTACGCAGACTTTTTTAGCGACGAAGCATTTTA
TCCAGGTCTTATAGAAGTAGTTGATATTCAAATACAATCTGGTCATAGTTCAACATACCTATATAATTTG
TCATATGAAAACGAAGCTTGTCctacaagaaaaattatgaatattaggCTTCCAGGAGTGGGTCATGGGG
AGGATTTGTTTTACTTCTTTTATCCTCATATGATGAAAGATTTAGGCTTCGTACCGCCTGAATCAGATTC
GGAACAATACAAAGTAATAAATCGCTGTGTACAAATGTGGACAGATTTTGCTAAAACAGGGAATCCAACG
CCTACTATTACCGATTTGATTCCGGTCAAGTGGGAACCATTGAAAACTGGAgacacatataattatttaa
acatcgATGCTGAACTTCGAATGAAAACTTTCCGTAAAGAAGAGCAACGATGGAATTGGAAAAACATGAA
GATGAAGTTATAA
>Lhum.Est7
ATGCAGAGCAGAGTAGAGGTGAACGTAACTGAGGGCAAATTAAGCGGCATCGTGGAAGAAAGTATCTACG
AAGATGGTTACATCGCCATCCGAGAAATACCATATGCGGTACCGCCCATTGGCGAGCTCAGATTTCAGgA
TCCGGTACCAATCCAAAAACCATGGTCCAGCAAAAAAACATCCCGTGCTGATACATATACACGGTGGCGG
TTTTTTTTCAGCTCCGGCGATGCACTTCTTTATGGACCTGATTTATTAATCAAGAGGGTCACAGTACTTG
TCACCCTGAATTATAGATTAGGTGTTCTGGATTTTCTGAATCTTAATCACATAAAAGCAAGTGGCACTCA
AGGTCTGAAAGATGTCTTAATGACGTTACAATGGGTGCAACAGAATGTATCAAAGTTCGGTGGAGATCCG
CAAAATATCACTATTTTTGATCAAAACGTCGGTGCAGCTATGCTACAATGCCTAGGTCTGTCACCGCTTG
TGGAAGGTTTGTTTCACAAGGCGATATCCCAAAGTGTTCTGACAGAACATGATGTAATTGTCGAAAAAGG
ATTAGCGCTCGCCGAGGAACTTGGAAAGACAACGGCGGACCCAAAAGTTGcctatgaatttttaaaaaca
atcgaTGCAAAAAAGCTCAAACAAATTGAGCAGAAAGTTTTCGGAGCAGATTTAACAGTATCAGACAAAA
CTTTAGCAAGTTACGCCGATTTTTTTACCGATATATTCTTTATTCcaataatgatgataaaaaaactatt
caaCATCACCATTCCAGGTACTACAataaagaaattaaattgtctCTTAGCAGCTAGTAAATCtattaat
tttcgaTCAAATTCCAAAAATCCAACACCTGTTATCACGGATTTAATTCCAATAAAATGCATACCGTTAA
AACAGGGAAATGTAtacgattatttaaatattaatattagatctCGCATGGAAACTTTCCATAAAGGAGA
GGAACGCTGGGACtggaagaaaattaaaaatataaattataacattctCTGTCCGTCAAAATCTTCAACA
AAGctttag
>Lhum.Est10
atcTTTGACCGTCAATGTAAGATTTTTAGTCACTTTAATTCCAAACCGATcGTATCCATACCGGGTACTA
ATATGAGAGCAACGCAGTATCTCGGCATTCCTTACGCACAACCTCCGCTTGGGGATCTCCGATTTGCACG
ACCGGTGACAGATCCTCTTCCATCTTGGAATGACCTGCACGAAAAACTCTACAAACGATTGCTACCACCG
GACATGTCTGATCCGGGATTCAGTGAGGACTGTCTCTACTTGAATATCTTCGTTCCTGACGGTACGTACG
TTTATTCGTCTACTCCGCGAAATTGGAACGACTTTTGCGGTCGGCAGGTGCTAGTGGTGACGGTGGCATA
TCGATTAAACATCTTCGGATTCTTCACGACGACGGACTCCGAAGCGCCCGGCAATTACGGCATGTTCGAC
CAGATCGCCGCCCTCGACTGGATAAAACGTAACATCAGGAACTTCAATGGCGCGCACGACAACATCATCA
TCTACGGCCACAGTTCCGGCGCTATAAGCGTAGGTCTGCATATGCTGAGTCCGCTCAGCAAGGGAAAATT
CCACAAAGCGATCGCGATGAGCGGTGACGCCATCGGATCCGTCGGCTCGCCCGAAAAGGAACTGTCGGTC
GTCGATATGATAGCCGAGACATTCGGTTGCTATCGACGACCGACCAGCGCGTTGGTGAAATGTTTGCGCC
GGCTGAGCAGCGATTTCTTGATTAAGCACTCGTCTAGTATAGAAACCTGGGGTCCGATCGTCGACGCCGA
AACGAACAACGAGACGGATCCCTTCCTCCCGCAGCATCCGAGGGATATCTTGGAAAGCGGTAATTATCAA
AGCAATTTGACGAGTGTTGCTAACAACACGGGtgtctgtaaaaattaa
>Lhum.Est12
ATGCTTGGCGAAGAAGATTGTCTTTTCCTGAATGTTTACACTCCGGTATTAGACAAAGAGGCTCGCAGAG
CCGTTATGGTATGGTTCCACGGTGGTAACTTTAACGGCGGCTCCGGTGACGATTCGTTCTTCGGGCCTGA
CTTTTTAGTCGAGCAGGACGTCATTCTTGTAACGCTCAACTATAGACTCGGCCCCCTTGGATTTTTAAAC
ACCGGCGACAAGAATGCGCCTGGCAACGCCGGATTAAAAGATCAGGTGATGGCGCTGAAATGGGTGAAGG
ATAACGTACATTATTTCGGCGGCTGTCCCAACCGAGTTACGATCTTCGGCGAGGACGCGGGCGCAAGTTC
CGTGCAGCTTCACATGATGTCTCCTATGTCCGATGGTGAGATGTGTGCTTGA
>Lhum.Est14
ATGAGAAAATCCGTAcagtatatctttttaatatatcagttCATTACTTTTCCAAACATTAaaatttttg
aaatgtggAAGTATCGAAATAGCCTATTTATCCAATTATGCTGCATTTGTCTCTTTGCGTTTAATGCAAA
TGGTGCACCAGTTGTAACAATATCAAATGGCACATTAGTGGGTACAATTATGTACACCAGACTtggaaga
gaaataaatacataccGAAGCATTCCCTATGCTGCTCCGCCGGTTGGAGAACTTCGATTCaagcCACCAC
AACCTGCGTCCGCCTGGAATGGTATACTACAGGCCGTGCAAGATGCTCAGGAGTGCACGCAACGTAATGT
CTTCCTATACATGGAGGACATTATCGGTGATGAAGATTGCCTTTACCTAAACGTCTACACGCCAAGCTTT
ACAGAATCCCCTGAAAAATCGACATTTGCTCGATATCCGGTCATGTTTTATGTCCACGGTGGCGGATTTC
TCGGTGGGGGCAGCCACTCTGCTTTTCACGGACCCAGATTCCTATTGGATCAAGATATTATCCTCGTCAC
TGTGAATTATCGACTTGGACCATTGGGTTTCTTAAGTACGGAGGATTTAGAATGTCCAGGAAATCTAGGA
TTGAAAGATCAGCAGCAAGCCCTGCGATGGGTGCAGGAGAACATTGCACATTTTGGCGGTGATCCAAACA
GAGTGACTATCTTTGGTAACAGTGCAGGCGGTGCAAGTGTTCATTATCATATGGTCAGTCCTCTTTCAGA
AGGTCTCTTCCATCGTGGCATTTCACAGAGCGGTACCTTTTATTGTCCATGGACTTTAACACCACCAGGA
ACTGCGAAGAAGAATGCTAAAATCTTAGGCAGTCATCTAAACTGTAAAACCCAAGATTCCAAAGAATTCA
TTGAATGTCTGCGCACAAAGACTGCAAAGGAGATTATTGGCACTGATCACATTTTCCAGCAATTCGGTTA
CTGTCCGTTAATACCTTTCAGACCAGTAATCGAACCCAAACATCCAGGTGCTTTTATAACAGAAGATCCT
GTAATCTCTGTGCGAGAAGGTCGTCTCGCTGATGTACCTTGGATGACAGGGATCACTTCGGAGGAAGGAT
CTCTCAAAGTACCCGGTATTTATGGAGGAAACTTGGTTAAAAGACTAAATGATGACTTCATAAATATCGC
GCCTATAAGCTTAttgtttcaagaaaaatatcgccTTCATGATAAAAAAGTCACAGATGAGATAAGCAGC
ACCATCCGCAAATATTACTTTGGTCATGACGACATCGACGAATCCGACAAAGCCAGATTCAATGCTATCA
ATatgtaCAGCGATGCATGGTTTAGTCACTGTGCTCACACGGCCGTGCGAGACTTTATTGTGAATCAAAC
TTCGCCactctattattattacttcgCGTACAGAGGAAGCGCATCCTTGAGTTCGATATTCGGTGATTCC
AACAAAAATTATGGAGTAGCACATGCGGATGAATTGCAGTATCTGTTTCCTCAGGATTTTTTGTTCAAAG
ACTTGAAATTGACTGAAGATGATAATAAGATGGTCGATATTTTAACAACTATGTGgtacaattttgcaaa
atccGGAAATCCAACaccaaaaattacaaagttaatTCCCTTGAAGTGGAAGCCGGTGAAAACAAATGAC
TCACCggaatatttgcatataaaaagcaagggtatttttgtagaaaataatcttCTGTCGGACAGAATGA
CATTTTGGGATACCTTAGCAGATCGGATGATAGCCATTGGTGAAATTTCTAAGACTTCTAAAGATGAATT
gtaa
>Lhum.Est13
ATGTGTATCACACAAATCATAAATCGGAGTAAACgcattcttttttctattataaataaaaatagttttt
attctattatggATAAACCAATTGTAACTGTGAAACAAGGCAAACTACAAGGAATCTTTGAAGAAAATGT
TCTCGGTTCTCGTTACATCGCTTTTAAAGGCATACCTTTTGCGGCTCCGCCAGTGGGCAAGCTAAGATTT
AAGGATCCCGAGCCTCCCGCTGCTTGGGCAGGTGTCCGAGATGCTTCCAGAAATGCTGGCAGTGAATGTA
TACAATTAACATCATTGCCAAATCCAACGTTGATCGGTAGCGAAGATTGTCTTTACCTTAATGTTTTTAT
ACcggaaaatatatatggaaCAAAGCGGAATCCAGTTATGGTTTGGGTTCATGGTGGAGGCTATTTTGTT
GGCAGTGGCAACGACACTGACAAGCGACCCGATTATCTTTTAGCAAAAGGCGTAATTCTGGtgtctataa
attatagacTCGGTGCTCTCGGTTTCTTGAATCTTGATCATGAGATAGCAAGCGGAAACCAAGGTTTAAA
AGATCAGGCTGCTGCATTGAAATGGATCaaagaaaatatcgaaacTTTTGGCGGAGATTCTAACAATATC
ACTGTTTTTGGTATTAGTGCAGGTAGTTCATCCACGCATTTACTTATGCTATCGCCGCTATCCAAAGgTC
TTTTCCACAAAGCCATTCTTCAGAGTGGTATAGCTACATGTAATTGGGCGGTATTGAAGAACAAACCGGA
AGATAATGGTTTCAGACTCGCATCATTACTCGGTAACGATTCTAAGGACCCTGAGAAAGTTGTTGAATTT
CTACAAACAGTACCCGCCAGCGAAATCGTCGCGACGCAGTATAAGATTTTTGATCTGGAACAACGCATTA
TTAATATCCCATTTAGACCCACGATCGATGAAAAAGCAAAGACACCTTTTCTTCCACGTCCCATTTCTCA
GTTGCTTCATGATGACAATGATATACCAATTATGCTTGGTTCTACTTCTTATGAATATATCATGTTTCTT
AAAgATACCAGTGAAAACACTTTAAAAACGCAATACGAAGATTTACCACACccacaaaaaataatgcaat
tgaCGGAGCGAGCCAAACAAtggtatttaaataataagccGTTCACTGAAGAGAATATCCCATCTCTTTT
ACGACTTCTGAGTGATATTTACTTCGATATCgctattaaaacttttacggataaacgaagaaaaaggaaa
cagGCGCCGGCTTatctgtataaattttcatatatcgGTAACGAGATGACCACCACACGACTCAACGGAA
ATAAATTAGCTTTATGTGGAGCTTCTCATACCGACGAATTGTCATACCTTTTTTACATACCTAAATGTAA
GGTCAATGATCCTAAACCGCCGGCGGTAAATTCGAAGGATcggaaaatattagaaattcttACGACTATG
TGGAGTAATTTCGCAAAAACAGGGTAA
>Lhum.Est20
ATGAAACGTTTGTTCCTCATCGTCTTGAACATCGTCGCTGTGTTCGCCGACAACAATTCCACCGAGGAAC
ATGTAGTGACAGCACCGATTGGGAAAATTCGTGGTTCCACCTTGACATCCAGACTTGGCAAAACAATCTA
CGCCTTCCGCGGTGTGAGATACGCCGAGCCGCCAACCGGACAGCAACGTTTCCAaGTCGCAATTCCAGCG
GCAGATTGGAGCGACGTTTTCGATGCGACCAAGGAAGGACCCGCCTGCCCGGCAATAGGTGTGGAGAATA
TCATGGAGGATTGTCTTCGCGTGAACGTTTACACGACAAAATTACCGTCATTGAGCGAGCCTGTAAAGAA
ACCTGTGCTGGTATTCTTCCATCCCGGTGCTTTTTACATCTTCTCCGGTCAAAGCTCTAACTACGGACCT
CAATATTTGCTAGACAAAGATATCGTTCTCGTCACTGTAAACAATCGTATGGGATCATTAGGCTTTCTAA
GCACCGGCGACTCGATAGCACCCGGAAACTTGGGCATGAAGGATCAGGTCGTAGCGCTTCGATGGGTGCA
GCGAAACATAGCCGCCTTCGGTGGCGATCCTCACAGCGTCACTATATCCGGTTATAGCATCGGTGGATTC
AGCGTGTTGCTGCACATGGTCTCGCCGATGTCCAAGGGATTGTTCCATCGGGCTATCATGATGAGTGGCT
CGATGACGATGGAACCGTATCCGACGAACCAGACGAACTTGGCAAAGAAGCAAGCTGAGCTACTGAACTG
CCCAACCGACACCACGGGCGCTATGCTAGTTTGCTTGAACTCCAAACCAGTGGAAGACTTCACGAACACC
ATGCCGAAATTCTTTATCAAAGCGGACATCGTATTAGCACCAATGCATCGCACTGTAAAATTACTCGCAG
AAAACACTGATCAACCGATTTACTTTTATCTGTTTTCTTATCAAGGACGATACAGTTTTGTCACGTGGAA
CGATACTACGCCATAcgGAGTGGTGCATCATGACGATTTGCAATATCTATTCTTCATGCAGATCAAATTT
CCATTCTTCTCGAACGATGATCCGGAAATTCCTACGGTAGAACTTATGACGAATATGTGGTCGAATTTTG
CGCAAACTGGACAGCCGGTATCTCCGGCTTTAGCGAACAACGTCACTTGGGAACCATACGACTTGGAAaa
agataactatttaaatatctcCGCGGTACCGAGAATGATGACTGGATTCTTTCCCGAAAGAATGCAAAAA
TGGGAAAGCTTGTTTCCTCTAAATTCGCAACAGGATCAGCATTAG
>Lhum.Est15
atgtggtGGTGTTCTAATAAAGCATTGATCAGACTGAGCTGTTTGATCTATTTCTTTGCGGTTGATGCGC
ATATTATAAGGAACGATGTGGCACCTAGAGTAACAATAAGAAATGGCACATTGGAGGGTACAATAAAAAT
GACTAGATGGAATAATAAGACTTATGCATTCCAAGGAATTCCTTACGCCGCTCCGCCAGTGGAAGAACTT
AGATTCAagCCACCAGAACCATCATCCGCTTGGAATGGAATACGATCAGCTGAGAATTTCTCGCGGATAT
GCACACAAACAGATTTATTCTACAACACGCGAAAAATTGATGGCGGCGAAGATTGTCTTTACTTAAATGT
TTACACACCGAATATTACAAAAGAACCTTACCCTCAATATCCAGTTATGGTTTGGATTCACGGTGGTGGA
TGGCTTAATGGTGAAAGTAATTACACTAAACCTGGCTATCTGCTGGACCACAATGTTGTTTTCGTCACTG
TGAATTATcgAGTTGGACCGTTGGGTTTTTTGAGCACGGAGGACTTGGAATGTCCAGGAAATCTAGGACT
GAAGGATCAACAGCAAGCTTTGCGATGGGTGCAGgaaaacattgtttattttaatggtAATCCGAAGATT
GTAACTATTGTCGGTCAAAGTGCAGGCAGTGCTAGTGTTCACTATCATATGGTCAGTCCTCTTTCAAAAG
GCCTTTTTCATCGCGCCATTACGCAAAGCGGCACCTTTTATAACCCATGGGCTTTAATGCCACTGGGATC
TGCTAGAACAAATGCCCAAATATTAGGTAGTTATTTAAACTGTACAACCGAGAACTCCACGGAACTTATT
GCATGTTTGCGAACAAAGAGCGCAATGGAGATTACTCTTACCTATCATAAGTTTCggATTCTCGATATCT
GCCCGCCCCTGGTACCTTTCAGACCGGTAATCGAACCTGAACACTTTGGTGCTTTCTTGACTGAAGATCC
TATAATTTCCGTGCAAAAAGGTCACGTTGCCGATGTACCTTGGATAACGGGAATCGATTCGGAGGAAGGA
TCCTTGTTAGCACCACTTATTTACTATCGGAgatacacaaaaataattaatgataaattcatGAACCTTG
CACCTATAACCTTATTATATTGGGAAAGGTATCAGTTTCCGAACCAAACATTTGTTGATGAGATAACCAA
GGATATTCGTAAACAATACTTCAATGAAAGTACCATTGACGAATCTGACGAAGCCAGATTCAATGTGATC
AACaTGTACAGTGATGCATGGTTTAATCATGGCACGTATAGGGCTGTGCGAGACTTTGTGGCTAATAAAA
CTTCTCcagtctatttttattatttcgcatACAAAGGAAACTCTTTAGAATTTGATGATTTCACCAATGA
TTATGGAGTAACGCATGGGGCTGAAATGGAGTATTTGTTTCCGCTTGAAGACGATATGATTGATCTCATG
ACCACACTTtggtataattttgcattatctgGaaatcCAACTCCGAATAATACGCAATTGCAGTGGAATT
CAACAACAACAAATTCATTGGAAGATATACTTGTTATAGACGGAAAGAATACTTCCATGAAAAGTGGACT
TCTAACGAAAAGAATGTCATTTTGGGACTGTCTAGAAAATCGAATGGAGTCTGCTAGTAACGAAACCCAC
TTTTGTCACAACTAA
>Lhum.Est19
atgtggcGGTATTCTAATAAAACATTGATCGGACTGAGCTGCTTGATCTACTTCTTTGCGCTTAACGCGC
ATACTATGGGGATCTATAGGGCACCTacagtaaaaatatcaaatggcTCATTGGAGGGTAAAATAATGAT
GAGTAAATCGAATAATGAGATACATGCATACCAAGGAATTCCCTACGCCGCTCCGCCAGTTGGAGATCTT
AGATTCaagCCACCAGAACCACCATCCGCTTGGAATGGAACACGATCAGCCGTGCGTGTTTCGCGGATAT
GCCTACAAATAGATTTAttctatgaaataaaatatgatgaaGACGAAGATTGTCTTTACTTAAATGTCTA
CACACCGATTATGGTTTTTTTTCACGGTGGTGGATGGTTGAGTGGTGAAGGTAATTCTCGTCAACCTCAC
TATCTGCTGGACCACAATGTTGTTCTCGTCACTGTGAATTATCgACTTGGACCGTTGGGTTTCTTGAGCA
CGGAGGACTTGGAATGTCCAGGAAATCTAGGACTGAAGGATCAACAGCAAGCTTTGCGATGGGTGCAGGA
GAACATTGCTTATTTCAATGGTGATCCGACGAGTGTAACTATCTTCGGTCAAAGTGCAGGCAGTGCTAGT
GTTCACTATCATATGGTCAGTCCTCTTTCAAAAGGCCTTTTTCATCGCGCCATTACGCAAAGCGGCACCT
TTTATAACCCATGGGCTTTAATGCCACCGGGATCTGCTAATAGCAATACCAAAATATTAGGTTGTTATTT
AAACTGTACAACCGAGAACTCCACGGAACTTATTGCATGTTTGCGAACAAAGAGCGCAAGGAATATTACT
GCTACCTTTAGTGGTTTTaagATTCTGGATATCTGCCCGCACCTGATACCTTTCGTTCCGGTAATCGAAC
CTGAACACTTAGGTGCATTTTTGACTGAAGATCCTACAATTTCCGTGCAAAAAGGTCACATTGCCGATGT
ACCTTGGATAACGGGAATCAATTCGGAGGAAGGATCCTTGTTTACATCATCTATTTACAATTGGAATTTC
ACAGAAATACTTAATAATGAATTCATGAAATTAGCACCTGTAACCTTATTTCATCAGATAAGATATCAGT
TTCCAAaccaaaattttgttaatgagATAACCAATGATATCCATAAACAATACTTCAATCAAAGTAACAT
CGACGAATCCAAAGAAGCCACGTTCAATATGATCAACATGTACAGTGATGCATGGTTTAATTATGGCACG
TATAGGGCTGTGCGAGACTTTGTAGCTAACAAAACTTCTCcagtctatttttattattttacatacaaag
GAAACTCTTTAAGATTTGGTAATTCCACTAAAGATTATGGAGTAACGCATGGGGCTGAAATGGAGTATTT
ATTTCCCCCTAAAAATAGGAATAGAAATGATATGATTGATCTCATGACCACACTTtggtataattttgca
ttatctgGaaatcCAACGCCGAATAATACGCAATTGCAGTGGAATTCCACAAAATCAAATTCATTGGAAG
ATATTTCCATGAAAAGTGGACTTCTAACGAAAAGAATGTCATTTTGGGACTGTCTAGAAAATCGAATGGA
GTCTGCTAGTAACGAAACCCacttttgttacaattaa
>Lhum.Est1
atgtggcGGTATCCTAATAAAACATGGATCAGACTGAGCTGTTTGATCTACTTCTTTGCGCTTAATACGC
ATACAATGGGGATCTATGGGGCACCTACAGTAAAAATACCAAATGGCTTATTGGAGGGTACAATAATGAT
GAGTAGATTGCATAATGAGATACAtgcatacaaaaaaattccttACGCCGCTCCGCCAGTGGGAGAACTT
CGATTCaagCCACCACAACCCGCATCTGCATGGTCCAAAAAACGACTAGCCGTGAGCCCTTCGCCGTTCT
GCAcacaaaaagatatatttacagATATGAAAATTCTTATGGGTCAAGAAGATTGTCTTTACTTAAATGT
CTACACACCGAGTATTAAGAAACATCCTTTCACTAAACATCCAGTTATGGTTTGGTTTCACGGTGGTGGA
TGGATTAGTGGTGGTAGCCATTATTATCAACCCAACTACTTGCTGGACCGCAATATTGTTCTCGTCACTG
TGAATTATCGACTTGGACCGTTGGGTTTCTTGAGCACGGAAGACTCGGAATGTCCAGGAAATCTAGGACT
GAAGGATCAACAGCAAGCTTTGCGATGGGTGCAGCAAAACATTGCTTATTTCAATGGTGATCCGACGAGT
GTAACTATCTTTGGTGAAAGTTCAGGTGGTGCTAGTGTTCACTATCATATGGTCAGTCCTCTTTCAAAAG
GACTTTTTCATCGCGCTATTTCGCAAAGCGGGACCTTTTATAACCCATGGACTTTAATtttaatttacta
cattattttaaatttaATTTTGAGTTACTGCCCGACGATAGCTTTCAGACCAATAATCGAACCCAAACAC
TCAGGTGCTTTTTTGATTGAAGATCCTTTAATTTCCGTGCGAGAAAGCCGTCTTGCCAATGTACCCTGGC
TAACGGGAGTCGTTTCGCAGGAAGGTGCATTGGTAGCATCAActATTTACGGTCAGGAAATGGTGCAAGA
ACTTAATACTAAATTTTTGAGATGGGCGCCTATAACCTTATTATATCAGGAAAGATATCAGCTTACTgac
caaaattttattgatgagATAACCAAGGATATCCGTAAATATTACTTCGGTGAAAGTATCATCGACAATT
CCGACGAAGTCAGGTTCAATATGATCAACATGTACAGTGATGCATGGTTTACTCATGGCACATACATGGC
CGTGCGAGACTTTCTCGCTAATCAAACTTCTCcactctatttttattatttctcatacaGAGGAAACATA
TCCTTGAGTTCAACATTCGGTGACTCCATAAGAGATTATGGAGTATCGCATGCGGATGAACTTCAGTATC
TATTTCCGCTGAGCCCAGATTTATTCGTGAATTTTGACCATTTGACCGAAGGTGATAGGAACATGATTGA
CCGCTTGACCACATTTTGGAGCAATTTTGCAAGATTTGGaaattcAACGCCGATAAAATTGCAGTGGACG
CCAAcagaatcaaatttattgaaatatctgCATATTGTAAACAGCGAGCAGACTGTCATgaaaagtgaat
ttttaaagGATAGAATGTTATTTTGGGACAATCTTGAAAATCGATTGAAATCTTTTGGTACAAACTATAG
AGCTTTGTAA
>Lhum.Est24
atgtattttgttttttttctattcgaTAACATCGTACTAAAAAAAGtggatttatttctatttagaGGAT
GGCAACTTTTACAAGCTGTTGATTGGGGACCAGCTTGTCCACAGCCTAGCGAATATACTGGTGCTACAAA
AGGAGTACGTGACGTTGATGAGGACTGTTTATACTTAAATGTGTTTACACCATCAATTGGTGCTGGAATG
GCACATAAGCATGcagtaatgttttatattcacGGTGGTGAATTTACTCATGGAGCTAGTAATTTGTTCC
CGGCTCATATATTAGCTGCCTTCTACGATGTTGTCGTGGTATCCATCAATTATCGTCTTGGAGCTCTTGg
ATTCTTAAGTACTGCAGATGAAAATAGTCCTGGCAATTACGGGATCCTTGATCAAGCTATGGCACTGCGA
TGGGTGTACGACAATATAGCCGCTTTCAATGGAAATCCTGAAGCTATAACACTATTTGGACCAGGCGCTG
GAGCAGCAAGTGCAGGATTACTAATGACAGCACCAAAGTAA
>Lhum.Est11
ATGAATTGTCCGTCCtcgttgctgctgctgctgctgtgcCTCAGCCTGCACAGCGCGTGCATCACGCGAG
CGAACGTCGCCAACGGCCAGCACGGCCAGGATGGCCAGAACGGCGGCAGCGGCAACGGTGGCAACGGCAA
CAACCACGGCTACGACGACAGTCCCATAGTGGAGACTACCAGCGGCTTCATGCGCGGTCTCTCCCGCACG
GTACACGTGTTCTACGGGGTGCCGTTCGCGAAACCGCCGATCGGGCCGCTGCGGTTCCGCAAGCCGCTGC
CGATCGAATACTGGCACGGGACACTGAACGCCACCACGCTGCCCAACAGCTGTTATCAGGAGCGCTACGA
GTACTTCCCCGGCTTCGAGGGCGAGGAGATGTGGAATCCGAACACCAACATCTCCGAGGACTGTCTCTAC
CTCAACATCTGGGTGCCGCAGAAGTTACGGATACGCCATAAGAATGTGGTGCCGGTGGCGAACGACGACG
GCATGGCGATGCTGGTGTGGATCTACGGCGGCGGTTTCATGAGCGGCACCGCCACCCTCGACGTCTACGA
CGCCGACTTCATGGCGGCGGCCAGCAGCGCGATCATCGTGTCGATAAATTATCGCGTCGGTGCCTTCGGC
TTTCTGTATCTCAATCACGAGGAGGCGCCGGGCAACATGGGTCTCTGGGATCAGGCAATGGCGCTCAGGT
GGCTGCGCGACAACGCGCGCGTCTTCGGCGGCGATCCCAATCTGATCACGATATTCGGCGAGTCCGCGGG
TGGTAGCTCGGTGTCCCTGCATCTAATCTCGCCGGTCACGCGGGGTCTCGTGCGCCGCGGTATCCTGCAG
AGCGGCACCCTTAACGCCCCGTGGAGCTACATGACCGGCGAGAAGGAGAATCCGGCGCGAGTTATGGCAT
GCATGAGGTCGGTGGACGCGAAAACCCTCTCCGTGCAGCAGTGGAACAGTTACTGGGGCATCCTCGGCTT
CCCGTCGGCGCCCACCATCGACGGCGTCTTCCTGCCCAAGGATCCGCTGGATTTGACCGAGATCCTGATT
GGAAATAACGAGGACGAAGGTAGGGGCACTGCCGATGTTAACTTGTGTTGCGAGAGTGTGTGTTGCTTTA
CGGCGGAATTATTGCCGACGCGGTTTACGGCCGACCGCGCGCGGTTAAGCCGGGCTGTGCAACCGGCTTT
TTGCAAATGA
>Lhum.Est18
ATGCAGGAGGCCTgggaggcggcggcggcgtcgcgCGAGGGCGCCAGGAATTTCGCGAGAACGAGCGAGG
AGCTGCCGGAACCGGCCGCCTTCACCGACAACGATCCTCTGATCGTGCGCACGAAGAAGGGCATGGTCCG
CGGTAAGACCTTGAAGGCCGGCACCGGCAAGGAGGTCGACGCCTGGTTCGGTATACCTTACGCCCAGAAA
CCTCTCGGCTCACTGAGGTTTCGCCATCCGCGACCGGTCGAACGCTGGTCGGGCGTGCTGAACGCGACCA
CCTTGCCGAACAGCTGCGTGCAGATCCTCGACACGGTGTTCGGGGACTTTGCCGGCGCTACCATCGAGGA
CTGCCTGTACGTGAATGTAGTAGCGCCGCGACCCAGGCCTACGAACGCCGCTGTCATGGTATGGATATTC
GGTGGTGGCTTCTACTCCGGCTCGGCCACTCTCGACGTGTACGATCACAAGATCCTCGTGTCCGAGGAGA
ACGTGATTCTGGTGTCGATGCAGTATCGCGTGGCCAGCCTCGGCTTTCTGTACTTCGGCACGTCGGACGT
GCCCGGCAACGCCGGTCTCTTCGACCAGATGATGGCCCTGCAATGGGTGCACGACAACATCGCCGCTTTC
GGCGGCAATCCCGACAACGTGACGCTCTTCGGCGAGAGCGCCGGTGCGGTCTCCGTCTCCATGCACCTTC
TGTCTCCACTTTCCAGGCATTTGTTCAACCAGGCGATTATGCAGTCGGGCTCGCCGACTACGCCGTGGGC
AATAATCACGCGCAACGAATCGATCATGCGCGGCATCCGGCTGGCCGAGGCGGTCGGCTGTCCGCACGAG
CGCAGCAATTTGCGCGAGGTGATCGACTGCCTGCAAACTAAGGACGCGGAGGAGCTGGTGAAGAACGAGT
GGGGCACCCTGGGCATCTGCGAGTTCCCGTTCGTGCCGGTGATCGACGGCGCGTTCCTCGACGAGACGCC
GCAGCGCTCGCTCAAAACCAACATTCTGATGGGCTCCAACACCGAGGAGGGCTTCTACTTCATCATCTAC
TACCTGACGGAGCTGTTCCGCATTGACGGCTTCGTCAGCGCGGTGTCCGAGCTGAATCCTTACGTCAATC
AGATCGGCCGGCACGCTATTATCTACGAGTACACCAACTGGTTGCATCCGGACGATCCGCACGCGAATCG
CGACGCCCTCGACAAGATCGTCGGCGACTACCAGTTCACTTGCAACGTCAACGAGTTTGCCGGCCGTTAC
GCCGACACCGGCAACACCGTCTACATGTACTACTACAAGCACAGGTAA
>Lhum.Est2
ATGCATCAACGTGAGTCCTTAGGTGCGCGTTACATTGCGCTGACGAAATGTCCTCACTCGAATGAAAGGA
TCTGGCGGTGCGTATGCATCCTcgcgtttctttttatcgTCGCCGGCGGTTTTCTCAGCACTTCTCAGCC
CCTGGTCGTTACAAAATGGGGCATGATTTACGGCAAGTGGACCAAGAGTAACGGAGTGCGCAGTAATCGG
CTAATCGCGAATTTTCTCGGGATACCGTATGCGCTACCTCCGGTGGGTGATCTGAGATTCAAGAGTCCAC
AGCGATGGAATCGTCCGTGGATGCATATTACCACTGCTGTAGCCGATGGACCAAAATGCATTCAATGGAG
TAAAAGCATGTCCGAAGTAGTTGGCAACGAGGATTGTCTTTACTTAAATATCTTCATTCCCGCTACAAAA
TTGCCGGTTTTAGTCTTCATACATGGCGGTCAATATCACGTCGGCAGCAACAATAGCACGGAGCTCGCGC
CTGATTACTTGACAGAGCAGGACGTGATTCTCGTTACGGTGAATTATCGACTTAATATTTTAGGATTTTT
TAGCACGACAAATGAAGCCTCACCAGGCAATTATGGtgtgaaagatataaaaatggcTCTTGAATGGATA
CAAGAGAATATTCGTAGCTTCCATGGAAATCCCGAATCGGTGACTGTTATGGGACAGAGTGCCGGTGCTG
CGATAATTCATCTGCTCTCTTTAACGAGTAAAACCGAAGGACTCTTCCACAAGTACATTTTGCACAGCGG
CTCCGCTTTAAGTCCATGGGCTTTGCAACCAAGTATACCGTATAGACAAATTTGTCTAGAAGTGGCGAGA
CTTGTAGGCTGCCTGCCGGAAGAAAATGACGACATAATCGCGTTAAATGAGACAACCACCCAAAATTATG
AGGAGGAAAATCAGAACAGAAATTACGCTCTCTACGACGCTGCGATACACAAtagtgataattataattt
ggaGAATGATGAAGAGATGATGAAGTGCATGAGAAAAATCGATgTAGTTTCGATGTATAGTCCGATCTGT
ATCTTTGGCCCTACATTGGAAGCTGACTCGGAAGATGCTATCGTGACGATACATCCGATGGTTGCATTGA
AGAATGGATTGTTTCGCGATATACCAGCAATAATGCAAGTCGTGAAAGATGAAGGTTTGAAGAAGACGCT
CGGTAATTGCTTTaatgaaatgataaaaaatttcgaagaaTACTTGCCCTATTTTATCGAAAGTCAATTA
CACATTTCTAACACCAGCGTTCTCGCCGCCGCGATAGAGGATTTTTACTTCAACGGAACTTTGACTTTGA
GAACGAATCAAATGTTTGTAATATGGCCAACGTTTCAAGCGCTACAATATCAgtcgaaaatcgcaaaatc
cGGTATTTACTTCTCTTACTTCATATATCAGGGCACATTTTCGACTACCCTCGCTTCGGGCAAACAATTT
CATTACGGTACTCACTCTGATGATCTGAACTACTTATTTCCCGTATTAAATGCTAAGTATCAAGATTGGT
TGCTGCACAATACGATGGACGATATTACTATAATTAGTATCATGACAGAAATGTGGGCCAATTTCGCGAA
AGAAGGaGTGCCAAGAGCGTGGTTGCCATGGTTTAACTTTACCCGACATCCATGGCCCGATTACCGCGAT
CGTCATCAGTTCATGAGATTCAACAAGACGCCGGATATTGTGGTGGAAACCGATTTCCTGTCGGACAGAA
TGGAGTTCTGGGAGACATTGATGCCTAACGTATCAATGGAAATACCGGATCAACCAGAAAAAAAGTCCGG
TAATGCCAACGTGATTTGTTGTAGGTTAATAATTCCacttatatcattaataatcgtattttttgttatg
taa
