# Supplementary material for: Molecular evolution of juvenile hormone esterase-like proteins in a socially exchanged fluid
Source: Sci Rep. 2018 Dec 13;8:17830. doi: 10.1038/s41598-018-36048-1 (PMC6293014; doi:10.1038/s41598-018-36048-1)
Supplement: Supplementary file 2 — Supplementary File 1 [file 41598_2018_36048_MOESM2_ESM.zip › our-gene-annotations/having-genomic-sequences-as-refrences/Lhum.Ests-Prot.faa]

>Lhum.Est16
STSFLKPPQPASAWSKKRLAVSPSPFCIQKDIFTTMKTLIGQEDCLYLNVYTPSVKKHSFTKLPVMVWFH
GGGWISGGSDYYKPNYLLDRNIVLVTVNYRLGPLGFLSTEDSECPGNLGLKDQQQALRWVKENIAYFNGD
PTRVTIFGESSGGASVHYHMVSPLSKGFFHRAISQSGTFYNPWTLMPPGSGKKNAETLAKTFK
>Lhum.Est17
MGLKDQSMALRWVSENIEWFGGNPKKITLVGMSAGGASVHYHYLSKMSAGLFQGGISVSGTAFNCWTQTE
NAKEKAKKLGALMGCPTSNSRDMIRCLRHRPARAIAQADSDFMSFLYNPFTPFGPVPERVGDATPFIDRT
PAEIVSSGDVQDVPWITGVVTEEGLYPVAEFIANEEALKQLNDNWDVLGPEFLDFNHTLPRERHVETARL
IKQHYLGTKPIDTRSTKELVQMAGDRFFVVDSEKVARMQAKVNQNPVWYYYYSYNGAESLSTALSGYTTN
KYYGVSHGDDVFIVLDTPYFDPITTQEDRDMQQHWLDFWASFATDGVPKVSNVEWPRLDPSKKDLHYLHF
AGPTKIYMDSNANLGEKTFWSSIKFNENVLKQSKAKKDEL*
>Lhum.Est3
MLMKLPIVLLCLGLAVHANSEEAAPRVKTPLGGLKGYYKISQDGRQYEAYEGVPFALPPIGKLRFKPPRP
IPAWTGEILATKFGSQCLQYSQLPSGPMDKVEGAEDLRTGNKTPLPVLFWIHGGAFQFGSGMFYGAKYLM
DRDVILVTINYRLGPLGT*
>Lhum.Est8
MDNNRVDVYVCEGKLIGIVEKSVYGDNYIAFRGIPYAKPPVGQLRFKDPVPPEPWAGGRDASKHGNISIQ
MDSFTQEMIGDEDCLYLNVYTININLRKKRSVMVWIHGGGFSSGSGDSSLYGPDYIIQKDVILVTLNYRL
GVLGFLNLNDEVAAGNQGLKDVVMALQWVQKNISKFGGDPENVTIFGESAGGTIVHYLAISPVAKGLFHK
AISQSGVATNPWAFTEREPPSTNKGFQLAEKLGKVTTDAKVAYEFLKKIDAKKLRLVEQKTLTTKMEKQQ
FFLSFSPSMDYESSNPFFPKDIKTLIRRGVKVPFLLGYNNCEGSYFISIIYNNRNLKEIDSDFRRAIYPS
VLSKLSQIPITVEELRFLYFGNKTVSEETLLNYSNFLSDEAFYQGIIEVADIQSKSSNRSATYLYKFSYE
NESSVMRKIMGVTLPGVSHGEDLFYLFYPHKMKDFGLEPPELDSDQYKIISYLTQMWTDFAKTGNPTPAV
TDLIPIKWMPLKHGNTCDYLNINTELRMETFRKGEQRWDWKNIKNKL*
>Lhum.Est9
MDNNRVNVNVSEGKLIGIITENVYGDKYIAFRGIPYAKPPVGELRFKDPVPPEPWSGDRDASKFGNNAVQ
LDIFTHQIAGNEDCLYLNVYTTNINPEKKRPVMVWIHGGSFYNGSGDDTFYGPDHIVQKDVVLVTLNYRL
GVLGFLNLYDKVATGNQGLKDVVMALQWVQKNISNFGGDPRNVTIFGESAGAATVHYLTISPLAEGLFHK
AIAQSGAATNPWAFTEREPPSTNIGFQLAEKLGKATTDAKIAYEFLKKIDAKKLIQTEQQDLLTEEKRQL
SVVIFTPSMDNESSNPIFPKPINTLINRGIKVPLLVGYTNDEGLFVRSNFSGKKEILEQVNSDFKKAITP
RILSTLPEIPITVEELRSLYFGDKAVSEETLKNYVDFNGDQELYRGLMKAVDIQIKSGHSSTYLYNFSYE
NEDCPMRKMMNITLPGVCHAEDLCYLFYPHMIKDFLPPELDSEEYKVISRCVQMWTDFAKTGNPTPTITD
LIPVKWEPIKDGDTYNYLNINTNLRMETLRKKEQRWDWENLKIKNTKL*
>Lhum.Est4
MDNNRVNVNVSEGKLIGIITENVYGDKYIAFRGIPYAKPPVGELRFKDPVLPEPWSGDRDASKFGNNAVQ
LNIFTQQITGNEDCLYLNVYTTNINPEKKRPVMVWIHGGGFYFGSGDDTFYGPDHIVQKDVVLVTLNYRL
SVLGFLNLYDKVATGNQGLKDVVMALQWVQKNISNFGGNSKNVTIFGESAGAATVHYLTISPLAEDLFHK
AIAQSGAATNPWAFTEREPPSTNKGFQLAAKLGKATTDAKVAYEFLKKIDAKKLIQTEQQSLLTEEKRQQ
SLVIFTPSMDNESSNPVFPKPINTLINRGIKVPLLVGYTNDEGLLVKSNFSNRKCGKKEVLEQVNFDFKK
AITPRVLSTLPEIPITVEELRSLYFGDKAVSEETLKNYVDFNGDQEFYRGLMEAVDIQIKSGHSSTYLYN
FSYENEDCPMRKMMGITLPGVCHAEDLYYLFYPHMIKDLGFLPPELDSEEYKVISRCVQMWTDFAKTGNP
TPTITDLIPVKWEPLKTEHTYNYLNIDTELRMKTLRKKEQRWDWKNMKMKL*
>Lhum.Est5
MDNNRVNVNVSEGKLIGIITENVYGDKYIAFRGIPYAKPPVGELRFKVNIERRFLNLYDKVATGNQGLKD
VIMALQWVQKNISNFGGDSRNVTIFGESAGAATVHYLTISPLAEGINHNFIDIYTMRLNNHVHNYGFERQ
QSLVTFTPSMDNESSNPVFPKPINTLINRGIKVPLLVGYTNDEGLFVKSIFSARKNPTPTITNLIPVKWE
PLKNGDTYNYLNIDTELRIKTLRKKEQRWDWKNMKIKL*
>Lhum.Est21
MDNNRVNVNVSEGKLIGIITENVYGDKYIAFRGIPYAKPPVGELRFKDPVLPEPWSGNRDASKFGNNAVQ
LDIFLNQIIGNEDCLYLNVYTTNINPEKKRPVMVWIHGGAFYMGSGDATFYGPDYIVKKEVVLVTLNYRL
GVLGFLNLNDKVATGNQGLKDIVMALQWVQKNISNFGGDQRNVTIFGESAGGAAVHYLTISPLAEGLFHK
AISQSGAATNPWAFTEREPPSMNKGFQLAAKLGKATTNAKVAYEFLKKIDAKKLIQTEQQDLLTEEERQQ
FLLAFTPSMDNESSNPFFPKPIKTLINRGVKVPLIVGYTNAEGTFFIGISKKEALEQVNSDFKRAILPNV
LSKLPEIPITVEELRFLYFGDKAVSEETLKNYADFFGDEAFYRGLIEVVDIQIKSGHSSTYLYNFSYENE
NCPERKVMSITLPGVAHGEDLCYLFYPHMMKDLGFVPPELNSEEYKVISRFVQMWTDFAKTGNPTPTITD
LIPVKWEPMKDGDTYNYLSIDTELRMKTLRKKEQRWDWKNIKMKL*
>Lhum.Est6
MNKRRVDVNVHEGKLIGIVEECVYGGNYIAFRGIPYAKPPVGELRFKDPVLPKPWSGSKDASKYGNNAVQ
MDMFSRQIIGNEDCLYLNVYTTNIDPEKKHPVMVWIHGGGFYLGSGDATSFGPDYIVKKEIVLVTLNYRL
GVLGFLNLYDKVATGNQGLKDVVMALQWIQKNISNFAAIVHYLAISPVAEGLFHKAISQSGAATNPWAFT
EREPPSMNKGFQLAKKLGKATTDAKVAYEFLKKIDAKKLIQTQQQNLLTVEEHQQFLLPFTPSMDNESSN
PFFPKPIKTLINRGIKVPFLVGYTNDEGIFFIGKALKRVDSDFKITILPNVLSKLPEIPITVEELRSLYF
GDKAVSEETLKNYADFFGDELFYRGLIEAIDIQIQSGHSSTYLYNFSYENEACLIRKIMGVKFPGVAHAE
DLCYLFYPHMMKDLGLLPPESDSEQYKVINRCVQVWTDFAKTGNPTPTITDLIPVKWKPLKNGDTYNYLN
IDTELRMKTFRKEEQQWNWKNMKMKLQHSTYS*
>Lhum.Est23
MVSAISDETLKQRDSDFKTIIHPKILSTLPQISTVTELKSLYFRNETVSDKTLASYADFFTDIFFIPIMM
IKKLFNITIPGAAHFENVCYLFYPQDYKMINRMTYFHKA*
>Lhum.Est22
MNKRRVDVNVHEGKLIGIVEECVYGGNYIAFRGIPYAKPPVGELRFKDPVLPKPWSGSKDASKYGNNAVQ
MDKFSRQIIGNEDCLYLNVYTTNIDPEKKQPVMVWVHGGGFYIGSGDATSFGPDYIVKKEVVLVTLNYRL
GVLGFLNLYDKVATGNQGLKDVVMALQWIQKNISNFGGDPRNVTIFGESAGAAIVHYLAISPVAEGLFHK
AISQSGAATNPWAFTEREPPSTNKGFQLAEKLGKATTDAKVAYEFLKKIDVKKLIQTQEQDLLTVEEHQQ
FLLPFSPSMDNESSNPFFPKPIKTLINRGVKVPFIVGYTNAEGILFIGSDAFDLSTKEALKRVDSDFKSA
ILPRVLSKLPEIPITVEELRSIYFGDKAVSEETLKNYADFFSDEAFYPGLIEVVDIQIQSGHSSTYLYNL
SYENEACPTRKIMNIRLPGVGHGEDLFYFFYPHMMKDLGFVPPESDSEQYKVINRCVQMWTDFAKTGNPT
PTITDLIPVKWEPLKTGDTYNYLNIDAELRMKTFRKEEQRWNWKNMKMKL*
>Lhum.Est7
MQSRVEVNVTEGKLSGIVEESIYEDGYIAIREIPYAVPPIGELRFQDPVPIQKPWSSKKTSRADTYTRWR
FFFSSGDALLYGPDLLIKRVTVLVTLNYRLGVLDFLNLNHIKASGTQGLKDVLMTLQWVQQNVSKFGGDP
QNITIFDQNVGAAMLQCLGLSPLVEGLFHKAISQSVLTEHDVIVEKGLALAEELGKTTADPKVAYEFLKT
IDAKKLKQIEQKVFGADLTVSDKTLASYADFFTDIFFIPIMMIKKLFNITIPGTTIKKLNCLLAASKSIN
FRSNSKNPTPVITDLIPIKCIPLKQGNVYDYLNINIRSRMETFHKGEERWDWKKIKNINYNILCPSKSST
KL*
>Lhum.Est10
IFDRQCKIFSHFNSKPIVSIPGTNMRATQYLGIPYAQPPLGDLRFARPVTDPLPSWNDLHEKLYKRLLPP
DMSDPGFSEDCLYLNIFVPDGTYVYSSTPRNWNDFCGRQVLVVTVAYRLNIFGFFTTTDSEAPGNYGMFD
QIAALDWIKRNIRNFNGAHDNIIIYGHSSGAISVGLHMLSPLSKGKFHKAIAMSGDAIGSVGSPEKELSV
VDMIAETFGCYRRPTSALVKCLRRLSSDFLIKHSSSIETWGPIVDAETNNETDPFLPQHPRDILESGNYQ
SNLTSVANNTGVCKN*
>Lhum.Est12
MLGEEDCLFLNVYTPVLDKEARRAVMVWFHGGNFNGGSGDDSFFGPDFLVEQDVILVTLNYRLGPLGFLN
TGDKNAPGNAGLKDQVMALKWVKDNVHYFGGCPNRVTIFGEDAGASSVQLHMMSPMSDGEMCA*
>Lhum.Est14
MRKSVQYIFLIYQFITFPNIKIFEMWKYRNSLFIQLCCICLFAFNANGAPVVTISNGTLVGTIMYTRLGR
EINTYRSIPYAAPPVGELRFKPPQPASAWNGILQAVQDAQECTQRNVFLYMEDIIGDEDCLYLNVYTPSF
TESPEKSTFARYPVMFYVHGGGFLGGGSHSAFHGPRFLLDQDIILVTVNYRLGPLGFLSTEDLECPGNLG
LKDQQQALRWVQENIAHFGGDPNRVTIFGNSAGGASVHYHMVSPLSEGLFHRGISQSGTFYCPWTLTPPG
TAKKNAKILGSHLNCKTQDSKEFIECLRTKTAKEIIGTDHIFQQFGYCPLIPFRPVIEPKHPGAFITEDP
VISVREGRLADVPWMTGITSEEGSLKVPGIYGGNLVKRLNDDFINIAPISLLFQEKYRLHDKKVTDEISS
TIRKYYFGHDDIDESDKARFNAINMYSDAWFSHCAHTAVRDFIVNQTSPLYYYYFAYRGSASLSSIFGDS
NKNYGVAHADELQYLFPQDFLFKDLKLTEDDNKMVDILTTMWYNFAKSGNPTPKITKLIPLKWKPVKTND
SPEYLHIKSKGIFVENNLLSDRMTFWDTLADRMIAIGEISKTSKDEL*
>Lhum.Est13
MCITQIINRSKRILFSIINKNSFYSIMDKPIVTVKQGKLQGIFEENVLGSRYIAFKGIPFAAPPVGKLRF
KDPEPPAAWAGVRDASRNAGSECIQLTSLPNPTLIGSEDCLYLNVFIPENIYGTKRNPVMVWVHGGGYFV
GSGNDTDKRPDYLLAKGVILVSINYRLGALGFLNLDHEIASGNQGLKDQAAALKWIKENIETFGGDSNNI
TVFGISAGSSSTHLLMLSPLSKGLFHKAILQSGIATCNWAVLKNKPEDNGFRLASLLGNDSKDPEKVVEF
LQTVPASEIVATQYKIFDLEQRIINIPFRPTIDEKAKTPFLPRPISQLLHDDNDIPIMLGSTSYEYIMFL
KDTSENTLKTQYEDLPHPQKIMQLTERAKQWYLNNKPFTEENIPSLLRLLSDIYFDIAIKTFTDKRRKRK
QAPAYLYKFSYIGNEMTTTRLNGNKLALCGASHTDELSYLFYIPKCKVNDPKPPAVNSKDRKILEILTTM
WSNFAKTG*
>Lhum.Est20
MKRLFLIVLNIVAVFADNNSTEEHVVTAPIGKIRGSTLTSRLGKTIYAFRGVRYAEPPTGQQRFQVAIPA
ADWSDVFDATKEGPACPAIGVENIMEDCLRVNVYTTKLPSLSEPVKKPVLVFFHPGAFYIFSGQSSNYGP
QYLLDKDIVLVTVNNRMGSLGFLSTGDSIAPGNLGMKDQVVALRWVQRNIAAFGGDPHSVTISGYSIGGF
SVLLHMVSPMSKGLFHRAIMMSGSMTMEPYPTNQTNLAKKQAELLNCPTDTTGAMLVCLNSKPVEDFTNT
MPKFFIKADIVLAPMHRTVKLLAENTDQPIYFYLFSYQGRYSFVTWNDTTPYGVVHHDDLQYLFFMQIKF
PFFSNDDPEIPTVELMTNMWSNFAQTGQPVSPALANNVTWEPYDLEKDNYLNISAVPRMMTGFFPERMQK
WESLFPLNSQQDQH*
>Lhum.Est15
MWWCSNKALIRLSCLIYFFAVDAHIIRNDVAPRVTIRNGTLEGTIKMTRWNNKTYAFQGIPYAAPPVEEL
RFKPPEPSSAWNGIRSAENFSRICTQTDLFYNTRKIDGGEDCLYLNVYTPNITKEPYPQYPVMVWIHGGG
WLNGESNYTKPGYLLDHNVVFVTVNYRVGPLGFLSTEDLECPGNLGLKDQQQALRWVQENIVYFNGNPKI
VTIVGQSAGSASVHYHMVSPLSKGLFHRAITQSGTFYNPWALMPLGSARTNAQILGSYLNCTTENSTELI
ACLRTKSAMEITLTYHKFRILDICPPLVPFRPVIEPEHFGAFLTEDPIISVQKGHVADVPWITGIDSEEG
SLLAPLIYYRRYTKIINDKFMNLAPITLLYWERYQFPNQTFVDEITKDIRKQYFNESTIDESDEARFNVI
NMYSDAWFNHGTYRAVRDFVANKTSPVYFYYFAYKGNSLEFDDFTNDYGVTHGAEMEYLFPLEDDMIDLM
TTLWYNFALSGNPTPNNTQLQWNSTTTNSLEDILVIDGKNTSMKSGLLTKRMSFWDCLENRMESASNETH
FCHN*
>Lhum.Est19
MWRYSNKTLIGLSCLIYFFALNAHTMGIYRAPTVKISNGSLEGKIMMSKSNNEIHAYQGIPYAAPPVGDL
RFKPPEPPSAWNGTRSAVRVSRICLQIDLFYEIKYDEDEDCLYLNVYTPIMVFFHGGGWLSGEGNSRQPH
YLLDHNVVLVTVNYRLGPLGFLSTEDLECPGNLGLKDQQQALRWVQENIAYFNGDPTSVTIFGQSAGSAS
VHYHMVSPLSKGLFHRAITQSGTFYNPWALMPPGSANSNTKILGCYLNCTTENSTELIACLRTKSARNIT
ATFSGFKILDICPHLIPFVPVIEPEHLGAFLTEDPTISVQKGHIADVPWITGINSEEGSLFTSSIYNWNF
TEILNNEFMKLAPVTLFHQIRYQFPNQNFVNEITNDIHKQYFNQSNIDESKEATFNMINMYSDAWFNYGT
YRAVRDFVANKTSPVYFYYFTYKGNSLRFGNSTKDYGVTHGAEMEYLFPPKNRNRNDMIDLMTTLWYNFA
LSGNPTPNNTQLQWNSTKSNSLEDISMKSGLLTKRMSFWDCLENRMESASNETHFCYN*
>Lhum.Est1
MWRYPNKTWIRLSCLIYFFALNTHTMGIYGAPTVKIPNGLLEGTIMMSRLHNEIHAYKKIPYAAPPVGEL
RFKPPQPASAWSKKRLAVSPSPFCTQKDIFTDMKILMGQEDCLYLNVYTPSIKKHPFTKHPVMVWFHGGG
WISGGSHYYQPNYLLDRNIVLVTVNYRLGPLGFLSTEDSECPGNLGLKDQQQALRWVQQNIAYFNGDPTS
VTIFGESSGGASVHYHMVSPLSKGLFHRAISQSGTFYNPWTLILIYYIILNLILSYCPTIAFRPIIEPKH
SGAFLIEDPLISVRESRLANVPWLTGVVSQEGALVASTIYGQEMVQELNTKFLRWAPITLLYQERYQLTD
QNFIDEITKDIRKYYFGESIIDNSDEVRFNMINMYSDAWFTHGTYMAVRDFLANQTSPLYFYYFSYRGNI
SLSSTFGDSIRDYGVSHADELQYLFPLSPDLFVNFDHLTEGDRNMIDRLTTFWSNFARFGNSTPIKLQWT
PTESNLLKYLHIVNSEQTVMKSEFLKDRMLFWDNLENRLKSFGTNYRAL*
>Lhum.Est24
MYFVFFLFDNIVLKKVDLFLFRGWQLLQAVDWGPACPQPSEYTGATKGVRDVDEDCLYLNVFTPSIGAGM
AHKHAVMFYIHGGEFTHGASNLFPAHILAAFYDVVVVSINYRLGALGFLSTADENSPGNYGILDQAMALR
WVYDNIAAFNGNPEAITLFGPGAGAASAGLLMTAPK*
>Lhum.Est11
MNCPSSLLLLLLCLSLHSACITRANVANGQHGQDGQNGGSGNGGNGNNHGYDDSPIVETTSGFMRGLSRT
VHVFYGVPFAKPPIGPLRFRKPLPIEYWHGTLNATTLPNSCYQERYEYFPGFEGEEMWNPNTNISEDCLY
LNIWVPQKLRIRHKNVVPVANDDGMAMLVWIYGGGFMSGTATLDVYDADFMAAASSAIIVSINYRVGAFG
FLYLNHEEAPGNMGLWDQAMALRWLRDNARVFGGDPNLITIFGESAGGSSVSLHLISPVTRGLVRRGILQ
SGTLNAPWSYMTGEKENPARVMACMRSVDAKTLSVQQWNSYWGILGFPSAPTIDGVFLPKDPLDLTEILI
GNNEDEGRGTADVNLCCESVCCFTAELLPTRFTADRARLSRAVQPAFCK*
>Lhum.Est18
MQEAWEAAAASREGARNFARTSEELPEPAAFTDNDPLIVRTKKGMVRGKTLKAGTGKEVDAWFGIPYAQK
PLGSLRFRHPRPVERWSGVLNATTLPNSCVQILDTVFGDFAGATIEDCLYVNVVAPRPRPTNAAVMVWIF
GGGFYSGSATLDVYDHKILVSEENVILVSMQYRVASLGFLYFGTSDVPGNAGLFDQMMALQWVHDNIAAF
GGNPDNVTLFGESAGAVSVSMHLLSPLSRHLFNQAIMQSGSPTTPWAIITRNESIMRGIRLAEAVGCPHE
RSNLREVIDCLQTKDAEELVKNEWGTLGICEFPFVPVIDGAFLDETPQRSLKTNILMGSNTEEGFYFIIY
YLTELFRIDGFVSAVSELNPYVNQIGRHAIIYEYTNWLHPDDPHANRDALDKIVGDYQFTCNVNEFAGRY
ADTGNTVYMYYYKHR*
>Lhum.Est2
MHQRESLGARYIALTKCPHSNERIWRCVCILAFLFIVAGGFLSTSQPLVVTKWGMIYGKWTKSNGVRSNR
LIANFLGIPYALPPVGDLRFKSPQRWNRPWMHITTAVADGPKCIQWSKSMSEVVGNEDCLYLNIFIPATK
LPVLVFIHGGQYHVGSNNSTELAPDYLTEQDVILVTVNYRLNILGFFSTTNEASPGNYGVKDIKMALEWI
QENIRSFHGNPESVTVMGQSAGAAIIHLLSLTSKTEGLFHKYILHSGSALSPWALQPSIPYRQICLEVAR
LVGCLPEENDDIIALNETTTQNYEEENQNRNYALYDAAIHNSDNYNLENDEEMMKCMRKIDVVSMYSPIC
IFGPTLEADSEDAIVTIHPMVALKNGLFRDIPAIMQVVKDEGLKKTLGNCFNEMIKNFEEYLPYFIESQL
HISNTSVLAAAIEDFYFNGTLTLRTNQMFVIWPTFQALQYQSKIAKSGIYFSYFIYQGTFSTTLASGKQF
HYGTHSDDLNYLFPVLNAKYQDWLLHNTMDDITIISIMTEMWANFAKEGVPRAWLPWFNFTRHPWPDYRD
RHQFMRFNKTPDIVVETDFLSDRMEFWETLMPNVSMEIPDQPEKKSGNANVICCRLIIPLISLIIVFFVM
*
