# Supplementary material for: Molecular evolution of juvenile hormone esterase-like proteins in a socially exchanged fluid
Source: Sci Rep. 2018 Dec 13;8:17830. doi: 10.1038/s41598-018-36048-1 (PMC6293014; doi:10.1038/s41598-018-36048-1)
Supplement: Supplementary file 2 — Supplementary File 1 [file 41598_2018_36048_MOESM2_ESM.zip › our-gene-annotations/having-genomic-sequences-as-refrences/Ling-Ests.gff]

##gff-version 3
LBMM01007342.1	genBlastG	mRNA	581	5763	37.6824	-	.	ID=Ling.Est1;Name=Ling.Est1;Alias=Amel.VCE6_gi|48097744|ref|XP_391943.1|-R1-1-A1
LBMM01007342.1	genBlastG	CDS	581	1033	.	-	1	ID=Ling.Est1-E7;Parent=Ling.Est1
LBMM01007342.1	genBlastG	CDS	1085	1407	.	-	0	ID=Ling.Est1-E6;Parent=Ling.Est1
LBMM01007342.1	genBlastG	CDS	1701	1808	.	-	0	ID=Ling.Est1-E5;Parent=Ling.Est1
LBMM01007342.1	genBlastG	CDS	1848	2117	.	-	2	ID=Ling.Est1-E4;Parent=Ling.Est1
LBMM01007342.1	genBlastG	CDS	2136	2187	.	-	2	ID=Ling.Est1-E3;Parent=Ling.Est1
LBMM01007342.1	genBlastG	CDS	5476	5551	.	-	1	ID=Ling.Est1-E2;Parent=Ling.Est1
LBMM01007342.1	genBlastG	CDS	5582	5763	.	-	0	ID=Ling.Est1-E1;Parent=Ling.Est1
LBMM01000029.1	genBlastG	mRNA	63124	64091	30.6481	+	.	ID=Ling.Est10;Name=Ling.Est10;Alias=Lhum.VCE6_XP_012218257.1-R6-6-A1
LBMM01000029.1	genBlastG	CDS	63124	63346	.	+	0	ID=Ling.Est10-E1;Parent=Ling.Est10
LBMM01000029.1	genBlastG	CDS	63371	63412	.	+	2	ID=Ling.Est10-E2;Parent=Ling.Est10
LBMM01000029.1	genBlastG	CDS	63520	63705	.	+	0	ID=Ling.Est10-E3;Parent=Ling.Est10
LBMM01000029.1	genBlastG	CDS	63796	64091	.	+	0	ID=Ling.Est10-E4;Parent=Ling.Est10
LBMM01010484.1	genBlastG	mRNA	3808	5007	26.5868	-	.	ID=Ling.Est11;Name=Ling.Est11;Alias=Lhum.VCE6_XP_012218257.1-R9-9-A1
LBMM01010484.1	genBlastG	CDS	3808	4251	.	-	2	ID=Ling.Est11-E3;Parent=Ling.Est11
LBMM01010484.1	genBlastG	CDS	4273	4483	.	-	1	ID=Ling.Est11-E2;Parent=Ling.Est11
LBMM01010484.1	genBlastG	CDS	4691	5007	.	-	0	ID=Ling.Est11-E1;Parent=Ling.Est11
LBMM01010610.1	genBlastG	mRNA	244	1298	73.864	+	.	ID=Ling.Est12;Name=Ling.Est12;Alias=Lnig.VCE6_KMQ87359.1-R1-1-A1
LBMM01010610.1	genBlastG	CDS	244	311	.	+	0	ID=Ling.Est12-E1;Parent=Ling.Est12
LBMM01010610.1	genBlastG	CDS	385	517	.	+	1	ID=Ling.Est12-E2;Parent=Ling.Est12
LBMM01010610.1	genBlastG	CDS	1008	1298	.	+	2	ID=Ling.Est12-E3;Parent=Ling.Est12
LBMM01002469.1	genBlastG	mRNA	12183	13884	19.6666	+	.	ID=Ling.Est13;Name=Ling.Est13;Alias=Nvit.VCE6_gi|645024044|ref|XP_008212940.1|-R1-1-A1
LBMM01002469.1	genBlastG	CDS	12183	12265	.	+	0	ID=Ling.Est13-E1;Parent=Ling.Est13
LBMM01002469.1	genBlastG	CDS	12363	12439	.	+	1	ID=Ling.Est13-E2;Parent=Ling.Est13
LBMM01002469.1	genBlastG	CDS	12461	12484	.	+	1	ID=Ling.Est13-E3;Parent=Ling.Est13
LBMM01002469.1	genBlastG	CDS	12594	12731	.	+	0	ID=Ling.Est13-E4;Parent=Ling.Est13
LBMM01002469.1	genBlastG	CDS	12833	13010	.	+	0	ID=Ling.Est13-E5;Parent=Ling.Est13
LBMM01002469.1	genBlastG	CDS	13098	13231	.	+	2	ID=Ling.Est13-E6;Parent=Ling.Est13
LBMM01002469.1	genBlastG	CDS	13286	13884	.	+	1	ID=Ling.Est13-E7;Parent=Ling.Est13
LBMM01001639.1	genBlastG	mRNA	18835	21715	72.2733	-	.	ID=Ling.Est14;Name=Ling.Est14;Alias=Pbar.VCE6_XP_011640334.1-R2-2-A1
LBMM01001639.1	genBlastG	CDS	18835	19165	.	-	2	ID=Ling.Est14E10;Parent=Ling.Est14
LBMM01001639.1	genBlastG	CDS	19301	19415	.	-	1	ID=Ling.Est14-E9;Parent=Ling.Est14
LBMM01001639.1	genBlastG	CDS	19449	19480	.	-	0	ID=Ling.Est14-E8;Parent=Ling.Est14
LBMM01001639.1	genBlastG	CDS	19646	19696	.	-	2	ID=Ling.Est14-E7;Parent=Ling.Est14
LBMM01001639.1	genBlastG	CDS	19727	19820	.	-	2	ID=Ling.Est14-E6;Parent=Ling.Est14
LBMM01001639.1	genBlastG	CDS	19931	20090	.	-	1	ID=Ling.Est14-E5;Parent=Ling.Est14
LBMM01001639.1	genBlastG	CDS	20331	20707	.	-	2	ID=Ling.Est14-E4;Parent=Ling.Est14
LBMM01001639.1	genBlastG	CDS	20895	21054	.	-	0	ID=Ling.Est14-E3;Parent=Ling.Est14
LBMM01001639.1	genBlastG	CDS	21132	21257	.	-	0	ID=Ling.Est14-E2;Parent=Ling.Est14
LBMM01001639.1	genBlastG	CDS	21515	21715	.	-	0	ID=Ling.Est14-E1;Parent=Ling.Est14
LBMM01017075.1	genBlastG	mRNA	452	1559	47.6602	-	.	ID=Ling.Est15;Name=Ling.Est15;Alias=Pbar.VCE6_XP_011645490.1-R4-4-A1
LBMM01017075.1	genBlastG	CDS	452	654	.	-	0	ID=Ling.Est15-E4;Parent=Ling.Est15
LBMM01017075.1	genBlastG	CDS	801	1022	.	-	2	ID=Ling.Est15-E3;Parent=Ling.Est15
LBMM01017075.1	genBlastG	CDS	1044	1098	.	-	0	ID=Ling.Est15-E2;Parent=Ling.Est15
LBMM01017075.1	genBlastG	CDS	1389	1559	.	-	0	ID=Ling.Est15-E1;Parent=Ling.Est15
LBMM01008550.1	genBlastG	mRNA	4069	5283	25.7049	+	.	ID=Ling.Est16;Name=Ling.Est16;Alias=Pbar.VCE6_XP_011645490.1-R6-6-A1
LBMM01008550.1	genBlastG	CDS	4069	4534	.	+	0	ID=Ling.Est16-E1;Parent=Ling.Est16
LBMM01008550.1	genBlastG	CDS	4559	4588	.	+	2	ID=Ling.Est16-E2;Parent=Ling.Est16
LBMM01008550.1	genBlastG	CDS	4631	4700	.	+	0	ID=Ling.Est16-E3;Parent=Ling.Est16
LBMM01008550.1	genBlastG	CDS	4716	5283	.	+	2	ID=Ling.Est16-E4;Parent=Ling.Est16
LBMM01032186.1	genBlastG	mRNA	3	630	-13.2199	-	.	ID=Ling.Est17;Name=Ling.Est17;Alias=Sinv.VCE6_gi|751211096|ref|XP_011158276.1|-R1-1-A1
LBMM01032186.1	genBlastG	CDS	3	283	.	-	2	ID=Ling.Est17-E2;Parent=Ling.Est17
LBMM01032186.1	genBlastG	CDS	474	630	.	-	0	ID=Ling.Est17-E1;Parent=Ling.Est17
LBMM01014885.1	genBlastG	mRNA	2866	3249	20.2376	+	.	ID=Ling.Est18;Name=Ling.Est18;Alias=Waur.JHE_XP_011688875.1-R9-9-A1
LBMM01014885.1	genBlastG	CDS	2866	2950	.	+	0	ID=Ling.Est18-E1;Parent=Ling.Est18
LBMM01014885.1	genBlastG	CDS	2981	3038	.	+	2	ID=Ling.Est18-E2;Parent=Ling.Est18
LBMM01014885.1	genBlastG	CDS	3057	3249	.	+	2	ID=Ling.Est18-E3;Parent=Ling.Est18
LBMM01035487.1	genBlastG	mRNA	227	367	2.28828	+	.	ID=Ling.Est19;Name=Ling.Est19;Alias=Waur.JHE_XP_011706970.1-R4-4-A1
LBMM01035487.1	genBlastG	CDS	227	367	.	+	0	ID=Ling.Est19-E1;Parent=Ling.Est19
LBMM01001778.1	genBlastG	mRNA	10256	15115	122.015	-	.	ID=Ling.Est2;Name=Ling.Est2;Alias=Amel.VCE6_gi|571578423|ref|XP_006572393.1|-R1-1-A1
LBMM01001778.1	genBlastG	CDS	10256	10628	.	-	2	ID=Ling.Est2E10;Parent=Ling.Est2
LBMM01001778.1	genBlastG	CDS	10927	11068	.	-	1	ID=Ling.Est2-E9;Parent=Ling.Est2
LBMM01001778.1	genBlastG	CDS	11372	11487	.	-	2	ID=Ling.Est2-E8;Parent=Ling.Est2
LBMM01001778.1	genBlastG	CDS	11543	11720	.	-	2	ID=Ling.Est2-E7;Parent=Ling.Est2
LBMM01001778.1	genBlastG	CDS	12059	12227	.	-	2	ID=Ling.Est2-E6;Parent=Ling.Est2
LBMM01001778.1	genBlastG	CDS	12303	12384	.	-	2	ID=Ling.Est2-E5;Parent=Ling.Est2
LBMM01001778.1	genBlastG	CDS	12406	12805	.	-	0	ID=Ling.Est2-E4;Parent=Ling.Est2
LBMM01001778.1	genBlastG	CDS	13208	13357	.	-	2	ID=Ling.Est2-E3;Parent=Ling.Est2
LBMM01001778.1	genBlastG	CDS	13804	13942	.	-	0	ID=Ling.Est2-E2;Parent=Ling.Est2
LBMM01001778.1	genBlastG	CDS	14867	15115	.	-	0	ID=Ling.Est2-E1;Parent=Ling.Est2
LBMM01010610.1	genBlastG	mRNA	2850	5479	19.6457	+	.	ID=Ling.Est20;Name=Ling.Est20;Alias=Waur.VCE6_XP_011707089.1-R2-2-A1
LBMM01010610.1	genBlastG	CDS	2850	3083	.	+	0	ID=Ling.Est20-E1;Parent=Ling.Est20
LBMM01010610.1	genBlastG	CDS	5315	5479	.	+	0	ID=Ling.Est20-E2;Parent=Ling.Est20
LBMM01007100.1	genBlastG	mRNA	3844	4473	9.04863	+	.	ID=Ling.Est21;Name=Ling.Est21;Alias=Waur.VCE6_XP_011707089.1-R5-5-A1
LBMM01007100.1	genBlastG	CDS	3844	4131	.	+	0	ID=Ling.Est21-E1;Parent=Ling.Est21
LBMM01007100.1	genBlastG	CDS	4162	4473	.	+	0	ID=Ling.Est21-E2;Parent=Ling.Est21
LBMM01004514.1	genBlastG	mRNA	8106	13749	205.827	-	.	ID=Ling.Est3;Name=Ling.Est3;Alias=Cflo.JHE_gi|752877677|ref|XP_011256284.1|-R1-1-A1
LBMM01004514.1	genBlastG	CDS	8106	8271	.	-	2	ID=Ling.Est3-E8;Parent=Ling.Est3
LBMM01004514.1	genBlastG	CDS	8346	8490	.	-	1	ID=Ling.Est3-E7;Parent=Ling.Est3
LBMM01004514.1	genBlastG	CDS	8795	9144	.	-	1	ID=Ling.Est3-E6;Parent=Ling.Est3
LBMM01004514.1	genBlastG	CDS	9374	9555	.	-	1	ID=Ling.Est3-E5;Parent=Ling.Est3
LBMM01004514.1	genBlastG	CDS	9681	9892	.	-	0	ID=Ling.Est3-E4;Parent=Ling.Est3
LBMM01004514.1	genBlastG	CDS	10383	10568	.	-	2	ID=Ling.Est3-E3;Parent=Ling.Est3
LBMM01004514.1	genBlastG	CDS	12020	12308	.	-	0	ID=Ling.Est3-E2;Parent=Ling.Est3
LBMM01004514.1	genBlastG	CDS	13615	13749	.	-	0	ID=Ling.Est3-E1;Parent=Ling.Est3
LBMM01000848.1	genBlastG	mRNA	2172	6675	201.681	-	.	ID=Ling.Est4;Name=Ling.Est4;Alias=Cflo.JHE_gi|752877681|ref|XP_011256286.1|-R1-1-A1
LBMM01000848.1	genBlastG	CDS	2172	2337	.	-	2	ID=Ling.Est4-E8;Parent=Ling.Est4
LBMM01000848.1	genBlastG	CDS	2406	2550	.	-	0	ID=Ling.Est4-E7;Parent=Ling.Est4
LBMM01000848.1	genBlastG	CDS	2876	3190	.	-	2	ID=Ling.Est4-E6;Parent=Ling.Est4
LBMM01000848.1	genBlastG	CDS	3700	3865	.	-	1	ID=Ling.Est4-E5;Parent=Ling.Est4
LBMM01000848.1	genBlastG	CDS	3977	4185	.	-	2	ID=Ling.Est4-E4;Parent=Ling.Est4
LBMM01000848.1	genBlastG	CDS	4643	4865	.	-	0	ID=Ling.Est4-E3;Parent=Ling.Est4
LBMM01000848.1	genBlastG	CDS	5205	5486	.	-	0	ID=Ling.Est4-E2;Parent=Ling.Est4
LBMM01000848.1	genBlastG	CDS	6535	6675	.	-	0	ID=Ling.Est4-E1;Parent=Ling.Est4
LBMM01000848.1	genBlastG	mRNA	7535	12084	210.136	-	.	ID=Ling.Est5;Name=Ling.Est5;Alias=Cflo.JHE_gi|752877687|ref|XP_011256289.1|-R1-1-A1
LBMM01000848.1	genBlastG	CDS	7535	7685	.	-	2	ID=Ling.Est5-E8;Parent=Ling.Est5
LBMM01000848.1	genBlastG	CDS	7775	7919	.	-	0	ID=Ling.Est5-E7;Parent=Ling.Est5
LBMM01000848.1	genBlastG	CDS	8183	8500	.	-	2	ID=Ling.Est5-E6;Parent=Ling.Est5
LBMM01000848.1	genBlastG	CDS	8780	8951	.	-	1	ID=Ling.Est5-E5;Parent=Ling.Est5
LBMM01000848.1	genBlastG	CDS	9060	9268	.	-	0	ID=Ling.Est5-E4;Parent=Ling.Est5
LBMM01000848.1	genBlastG	CDS	9808	9993	.	-	2	ID=Ling.Est5-E3;Parent=Ling.Est5
LBMM01000848.1	genBlastG	CDS	10407	10695	.	-	0	ID=Ling.Est5-E2;Parent=Ling.Est5
LBMM01000848.1	genBlastG	CDS	11950	12084	.	-	0	ID=Ling.Est5-E1;Parent=Ling.Est5
LBMM01006747.1	genBlastG	mRNA	309	2916	235.433	+	.	ID=Ling.Est6;Name=Ling.Est6;Alias=Cflo.VCE6_gi|752868879|ref|XP_011251529.1|-R1-1-A1
LBMM01006747.1	genBlastG	CDS	309	569	.	+	0	ID=Ling.Est6-E1;Parent=Ling.Est6
LBMM01006747.1	genBlastG	CDS	827	1130	.	+	0	ID=Ling.Est6-E2;Parent=Ling.Est6
LBMM01006747.1	genBlastG	CDS	1249	1400	.	+	2	ID=Ling.Est6-E3;Parent=Ling.Est6
LBMM01006747.1	genBlastG	CDS	1492	1531	.	+	1	ID=Ling.Est6-E4;Parent=Ling.Est6
LBMM01006747.1	genBlastG	CDS	1556	1734	.	+	2	ID=Ling.Est6-E5;Parent=Ling.Est6
LBMM01006747.1	genBlastG	CDS	1826	1994	.	+	1	ID=Ling.Est6-E6;Parent=Ling.Est6
LBMM01006747.1	genBlastG	CDS	2072	2407	.	+	2	ID=Ling.Est6-E7;Parent=Ling.Est6
LBMM01006747.1	genBlastG	CDS	2521	2647	.	+	0	ID=Ling.Est6-E8;Parent=Ling.Est6
LBMM01006747.1	genBlastG	CDS	2718	2916	.	+	2	ID=Ling.Est6-E9;Parent=Ling.Est6
LBMM01000135.1	genBlastG	mRNA	27742	28214	23.7519	-	.	ID=Ling.Est7;Name=Ling.Est7;Alias=Hsal.VCE6_gi|749787186|ref|XP_011147158.1|-R8-8-A1
LBMM01000135.1	genBlastG	CDS	27742	27941	.	-	2	ID=Ling.Est7-E3;Parent=Ling.Est7
LBMM01000135.1	genBlastG	CDS	28043	28088	.	-	0	ID=Ling.Est7-E2;Parent=Ling.Est7
LBMM01000135.1	genBlastG	CDS	28122	28214	.	-	0	ID=Ling.Est7-E1;Parent=Ling.Est7
LBMM01007100.1	genBlastG	mRNA	3094	3531	22.3338	+	.	ID=Ling.Est8;Name=Ling.Est8;Alias=Hsal.VCE6_gi|749787186|ref|XP_011147158.1|-R9-9-A1
LBMM01007100.1	genBlastG	CDS	3094	3156	.	+	0	ID=Ling.Est8-E1;Parent=Ling.Est8
LBMM01007100.1	genBlastG	CDS	3187	3531	.	+	0	ID=Ling.Est8-E2;Parent=Ling.Est8
LBMM01024556.1	genBlastG	mRNA	216	948	36.7339	-	.	ID=Ling.Est9;Name=Ling.Est9;Alias=Lhum.VCE6_XP_012218257.1-R3-3-A1
LBMM01024556.1	genBlastG	CDS	216	465	.	-	1	ID=Ling.Est9-E2;Parent=Ling.Est9
LBMM01024556.1	genBlastG	CDS	662	948	.	-	0	ID=Ling.Est9-E1;Parent=Ling.Est9
