# Supplementary material for: Molecular evolution of juvenile hormone esterase-like proteins in a socially exchanged fluid
Source: Sci Rep. 2018 Dec 13;8:17830. doi: 10.1038/s41598-018-36048-1 (PMC6293014; doi:10.1038/s41598-018-36048-1)
Supplement: Supplementary file 2 — Supplementary File 1 [file 41598_2018_36048_MOESM2_ESM.zip › our-gene-annotations/having-genomic-sequences-as-refrences/Ling.Ests-CDS.fna]

>Ling.Est10
atgcCAGAGCCAGCTGACAATTGGGAAGGCATGTATGACGCAACTTATCATCGTTCGGTTTGTCCATTCT
TctgtataatagaaaaagacaTGATGGGCGAAGAGGATTGTCTTTATCTTAATGTTTACACACCGGTGTT
GGACAAAGATGCTCGTAAAGCCGTTATGGTATGGTTCCATGGCGGTTTTTTTAACAGTGGTCTCGGGGAC
GATCTCTTCTTTGATGTCATTCTTGTAACGCTTAATTATAGACTCGGTCCAATCGGGTTTTTAAATACTG
GTGACAAAAATGCACCTGGCAACGCCGGACTAAAGGATCAGGTAATGGCGCTTAAATGGGTTAAggataa
tatacattatttcggCGGCTGTCCCAACCGAGTTACGATCTTCGGCCAAAACGCGGGTGCAAGTTCCGTC
CAGTTTCACATGATGTCTCCTATGTCGGACGGTTTGTTCAACAGTGCCATTCAACAGAGCGGAAGCGCGG
TGAATACATGGGCAATTTCTTACAATCCTAGAGAATTAGCCTTCCAATTGGGAGATAAGCTCGACATTGA
GACGAGTGATTCTGCCGAGTTGGTTTCTAAACTCGCGGAATTTAGTCCAAAAGAATTAATTGCGGCTAGC
GATGAAATAATGAAGACCGAGGtatgtaatttctttatagcattCATTAAACGTTATATTGCGCTCACTA
GATATAAACTAGATTTCTTGTTACGCGTATATCTATACGAGAGGTAG
>Ling.Est7
TTTCTGAACGTCTTCACGCCATCGCTTCCGGATACCAGCGACGGTTATCCTGTACTGATATGGATTCACG
GAGGTGGTTTTAGAAGAGGTGCGAAGAGAATGGTCGTGGTGTCCATTCAATATAGACTGGGGACGTTAGG
TTTTTTGAGCACAGGCACGCCGGAAATGCCGGGAAACAACGGGATGTTTGACATGATACTGGCCATCGAC
TGGGTAAAGGATTATATACACTTCTTCGGCGGTAATccgaagaaaataatagcCTTCGGTCACGGTACCG
GCGCCAGTTCTGCCATGATGCTATCGTTGTCAAAATTCTGCGAAAGTAACagcaattaa
>Ling.Est4
ATGCACAGCAACAGAGTGGCCGTAGACGTGCGTGAGGGAAAATTAATCGGTATCGTCGAGGAAAATATTC
ACGGTGGCAATTACATCGCTTTCCGAGGAATACCGTACGCGAGACCGCCGGTCGGTAAACTAAGATTCAA
GGATCCGGCACCACCGGAATCATGGTCCGGCAGCAGAGATGCTTCCAAATATGGAAACGTCGCTGTTCAG
GTGGATGTTATCACCCGCAAATTGATCGGCGCCGAGGATTGCCTCTACTTAAACGTGTACACCGCGGACG
TAGAATCACGGGGAAAACGTCCGGTTATGGTGTGGATACACGGCGGCGCTTTTAGCATGGGTTCCGGCGA
TGCATCCGTTTACGGTCCCGATTATATTGTCCGGAAGGATGTGGTATTGGTCacgttaaattatagatta
ggCAAAGATGTATTAACGCCTCAAGACATTATGATTTCAGGTTTCCTGAATCTTTACGATGAAGCGGCAA
CAGGCAATCAAGGTATGAAGGATGTTGTCATGGCATTACAATGGgttcaacaaaatatatcaaagtttAA
TGGAGATCCAGGAAACGTCACTATTTTTGGCGAAAGCGCTGGTGGAGTCATCGTACATTACTTGACTCTG
TCTCCGTTAAGCGAAGGTTTGTTTCACAAAGCGATATCGCAAAGCGGCGTCGCCGCAAATCCCTGGGCCT
TTAGCGAATGGACAAATAAAGCGACGAACAAAAGTTTCCAACTTGCCGAGTGCCTCGGTAAAGCTACCTC
GGATCCGAAGGTCGCCTGCGAATTTCTCAAAACGATCGACGCGAGAAAACTCCGAAAAGCCGAACAGAAG
GTTCTAACGAACGCAGAACGCCTGCAAAATGTAATAGCTTTTAAGCCCAGTTTAGATCGCGAATCGCCGA
ATCCATTCTTCCCGGAACATCCAAGCACGTTAATACGTCGGAGAGTTAAAGTGCCATATATTTTGGGTTA
TAACAGTTGCGAAGGATCTTACTTAGCATGCAGCAGCATACACAATGAGGAGGCTCTTAAAGAAATCAAT
TCCGATTTCAAGAAAGCCATCACACCTAGTATCTTATCTACGCTACCGCAGATCCCGATCACAGTCGAAG
AACTACGATTTTTATACTTTGGTAATGAAGCAGTGTCAGAAAAAACTCTGATGAATTACGCTGATTTTCT
AGgcgatgaattattttatcgcggcATTATAGAGATAGCCGATACTCAAATGAGCTCTGATGCTAATAAG
CCGACATACttgtacaaattttcataCGAAAGTGAAACTTCTCCCCTGAGAAAATTCTTAAACGTCACGC
TTCCAGGTGTGACTCACTCCGAGGAAttgtattacttattttatccTCATATGATACAAGATTTGGGCTT
TCCACCACTTGCACCTGATTCGAAGGATTACAAGATAATGAGTCGCTTAACGCAGATGTGGACGGATTTT
GCTAAAACAGGGAATCCAACACCCGCGATTACGGATTTGACTCCAATTAAGTGGACACCGTTGAAGCGCG
CCGGGAATGTGTACGATTATTTAAACATCGATATCGAACCTCAAATGGAAATCCTCCGTAAAGGAGAGCA
GCGCTGGGATTGGAAGAAtatgaaacataaattatga
>Ling.Est5
ATGAGTAAAGTAGAAGTACGTGTGACTGAAGGGAAATTAATCGGCATCGTCGAGAAAAGTATCCATGGCG
ATCATTACATTGCCTTCCGCGGGATACCGTATGCTAAACCTCCGGTGGGTGAACTCAGGTTTCAAGATCC
GGTACCGCCGGAACCATGGTCCGGAAGTAGAGACGCTTCGAAGTACGGAAACATCGCTGTTCAGGTGAAT
ATTTTCACGAACGAAGTCATGGGCGACGAAGATTGTCTCTCTTTGAATGTGTTCACCACGGACACGAAGC
CTTTAAATAAACGCGCTGTGATGGTGTGGATACACGGTGGTGGCTTTTTTATGGGCTCCGGCGACGCGTC
TTTCTATGGTCCCGATCATATCGTTCGGAAGGACGTAGTGCTCGTTACCCTGAATTATAGATTAGGTGTT
CTAGgtttcctaaatttatatcataaaatggCGACGGGAAATCAGGGCTTAAAAGACGTACTTATGGCGT
TACGATggattcaaaaaaatatatcgcaattCGGTGGAGATCCCGATAATGTCACAATTTTTGGTGAAAG
TGCGGGTGCAGCGATTGTTCACTATCTGACTATTTCGCCGTTAGCTGAAGGTTTATTTCATAAAGCAATA
TGTCAAAGCGGCGTCGTGAATAATACTTGGGCTCTCACTGAACGAGACACTTCTATCAATAATGGTTTAA
AGTTAGCCGAGAAACTTGGTAAGGCGACTTCAGATACGGAAGTCGCCtgcaaatttctaaaagaGATAGA
CGCGAGAAAATTAAGAGAAGTAGAAGTGAAGCTTTTTTTGACAGTAGCAGAGCGcttaaatctttcaatt
tcatttacgCCGACTATGGATTCCGAATCATCAAATCCTTTTTTACCGGTAGAACCATCGAAATTATTAC
GTAATGGAATTAAAATGCCACTCATATTCGGATACACTAGTGATGAAGGCACTTTTTTCTTAAGAGGCAA
ATTTTTCGgctATGTAAGCAAAGAGAGTCTAAAGGAAATCGATTCTGATTTCAAGAAAATCATACATCCC
AGAATGTTGCGTCAATTATCACAGATACCGATCACAATATCAGAATTACGATCATTATACTTTGAGAATA
AAGCAGTGTCAGAGGAAACTCTAATGAATTATTCTGATTTTGTCGGCGATCAGCATTTCTATAGCGGCAT
TATAGAAGCAATTGATACTCAAATGAGTTCTGGTGTTAACGAGCCGATCTACTTGTACAAATTTTCGTAT
GAAAGTGAAACTTCTCCCATGAAAAACATACTTGATATGCAACTTCCAGGTACAGCTCATATCGAGGAAC
TGGGTTACTTATTTTATCCTCATATAACAAAAGATTTGGGCTTGTCACCAGCTGCACCTGATTCGGAGGa
ttacagaataataaattgcttaACGCAGCTGTGGACAGATTTTGCTAAAACGGGAAATCCAACACCTGCT
TCAGCTAATTGTAAATGGACACCATTGAAAAATGGAAATgcatatgattatttaaatattaatattaaac
ctCAAATGGAGACTCTTAGTAAAGAAAAGCAACGATGGGATTGGAagattaaacataaattatga
>Ling.Est14
ATGAAACGTTGTTTATTCGTTGTCCTTCTGAGCATCGTTCTTGCGTTCGCCAGCGGCGATCCCGTTGGCG
AACAACGCGAGGTGACCGCACCGATCGGGAGAATTCGCGGTTCCATCTTGACCTCCAGACTTGGCAAGAA
GATTTATTCCTTTCGCGGTGTGAGATACGCCGAGCCACCGACCGGACAGCAACGTTTCCAGATTGCTATT
CCAGCGGCAGATTGGAATGATGTCTTTGATGCGACCAAAGAAGGACCCGCTTGTCCAGCAATAGGTGTGG
AGAATATAATGGAGGATTGTCTTCGTGTGAATGTTTACACAACGAAATTACCGTCGGTGAGCGATCCCGT
AAAGAGACCCGTGTTGGTATTCTTCCATCCTGGTGGTTTTTATGTATTCTCAGGTCAAAGCTCCAACTTT
GGACCTGAATACTTGCTGGACAAAGATATCGTTCTCGTCACCGTCAATTATCGTCTCGCGACTCTAGGTT
TTCTAAGCACCGGCGACTCGAAGGCACCAGGCAATTTGGGCTTGAAAGATCAAGTCGTGGCGCTTCGATG
GATTCAGAGGAACATAGCCGCCTTCGGCGGCGATCCTGACAGCGTTACGATATCCGGCTACAGCGTTGGT
GGATTGAGCGTGATGCTGCACATGGTTTCGCCAATGTCCGAGGGATTGTTCCATCGCGCGATCATGATGA
GCGGCTCGATGATGTTAGAACCGAGTTATCCTACCGAGCAATTACATTTGGCGAAGAAGCAAGCCGAGCT
ACTGAACTGTCCGACCGACACCACGGGCTCTATGCTGGTCTGCTTGAATTCTAAACCGGTGGAGAACTTC
ACAGACACTATTCCCAAGTTTTTTGAATGGTATGGTAATCCGATATTGGTATGGACACCCGTAGTAGAAC
CCGAGGTTCACGGTGTGGAGAGATTCTTGCCTGAACAGCCCATTGATCTTATTAAAAGAGGAAAGTTTCA
CAAGGTTCCGCTGATCGCGGGAGTCACCAAGGACGAATTCGGCGCCGTCGAAAAGCAGCGTAGACTCGGA
AACAACTCGATCTTGGACGATTTAAACAATGACTGGTACAAAATCGCACCCATCAGTTTCATGTACGACA
CCGAACTACGTCAATTTTACTTTGGCAATCAATCGATCGGTCCAGACACTGGCCtggataaaattaatcg
cgtGACTATACCCGATAGTGTAGTTACATTTCCATTGCATCGCACCGTAAAACTGTTCGCAGAAAACACT
GATCAACCAATCTACTTTTACGTATCTTCTTATCAAGGACGATATAGTTTCGTCATTTATGACCAATCcg
ttgtttattttatcattttaggAGTGGTGCACCACGACGATTTGCAATATCTATTCTTTATGAGGTTCAA
ATTTCCCTTCTTCGAGAACGATGCTCCGGAAATACCTACGGTGGAACTTATGACAAGTATGTGGTCGAAC
TTTGTTGCAACTGGGCAGCCGGTACCACAAGCTTTAGCGAACAACGTCACGTGGGAACCATACTTATTAG
AAACCGACAACTACTTAGAAATTTCCGAGATACCGAGGATGAAGACAGGACTTTATCCCGATAGAATGCA
AAAATGGGAGAGCCTGTTTCCTTTGAATTCAAAATAG
>Ling.Est2
ATGGAACAACGCAAGTGCGTTACATCGACAGCGTGCCATTGCATGGGCGAAAGGATCTGGTGGTGCACGT
ACGTCCTCGTGCTCTACCTCATCCTCGTCGACGGTTTGCTCAACGGATCCGAGCCCACAGTCCATACGAA
ATGGGGTGTCATCCGAGGCAAGTGGAGTAGAAGCGCGCGCGACCAACGGGTCGCGAATTTTCTCGGGATA
CCGTACGCGTTACCACCGGTGGGAGATTTGAGATTCAAGAGTCCGCAACAATGGAATCATACATGGACGA
CAATTCGCAATGCTACAGCAGATGGAGAAATGTGCCTTCAAACGAGTGGTTCCGAAATTTTTGGCAGTGA
AGACTGcctttatctaaatattttcattcccTATGTAAGGATTCAAAGGATGAAATTGCCGGTTTTAGTC
TTTGTGCATGGCGGTGGATATAGCATTGGCAGCAGCGATAGTAAACTATACGCGCCGGATTATTTGATGG
ATCAGAATGTGATTCTCGTCACGTTGAATTACCGGCTTAATATTTTTGGCTTTTTTAGTACAACGAACCA
AGTCTCGCCAGGCAATTACGGTCTCAAGGATATAAAGATGGCCCTCGAATGGATACACGAGAATATTCAC
AGCTTCAACGGAAATCCCGAATCAGTGACCCTTATGGGAGCAAGTTCCGGTGCTGCGTCGACTCATCTGC
TCGCTTTGTCGAACAAGACGGAAGGACTTTTCCACAAGTACATTTTGCTGGGCAGTTCCGCTTTAGCTCC
GTGGGTTTATCATCCCAGAGAAACGTATCGACAAACTTGTCTGGAATTGGCAAGACTGGTTGGCTGCCAG
CCGGAAAAAGGCGACGGCGAAATCGCGTCAAACGAGACAATCATCGATCCCGAGGAGGAAAATGGAAGGA
GGAAAGATGACGCTAAGATCAACGTTTCatatataaaggaGGACGAAGAAATGGTAAAATGCATGAGAAC
TGTCGATGCGAGgcaattagaaaaaatgttaaaacacTTTtATGTTTGGAGGGAAAATCCAATGTGTAAC
TTTGCTCCTACATTAGAAGATAATTCAGAGGACGCCATCCTGACAATGAATCCGTGGAAAATGATAGAGG
ACGGTTTGTTCCGCGATATACCGGCAATAATGCAAGTCGTGAAAGACGAAGGGTTGGTGAAGACGCTCGA
TCCCGATATGGAAAACgaaatgatagaaaatttCGAAGAATATTTGCCTCTTCTTCTAGAAAATCGCGAT
TGGATTTCCAACACTAGCATTTTCGCCGCCGCGATACAGGATTTTTATCTCAACGGAAATGTGTCGTTGG
ATTTTAAAGACAGCATCACTAAGGTAAGTCTCACAGGCAGCCTGATATGGCCGGTATTTAAAGCTGCGCA
ATATCAATCGGAATTAGGAAATTCCAGCGTTTATTTCTCCTATTTCGCGTACGAGGGCACGTTTTCGTTT
ACCTTGGCTGCAGATGTCTGTCACAACGATGACTTAAACTACTTATTCCCAGTATTTAATAACCAATATT
CGAATATGATGTTAAACAATACGGAGACCGATTTTATAGTTATCAATATCTTGACAGAAATGTGGGCGAA
TTTCATGAGAGAAggAGTACCGAAAGCGTGGATGATCCCTGCGTGGCCCGATTACCGCGATCATCATCAG
TTCATGAGATTCGGGATTGGCAAGTCGCCGGATATTGTGGTACAAACCGATTTCCTGCCCGACAGAATGG
AGTTCTGGGAGAAGTTGTTGTTGATCAACGTATCGTGGTCGGCGGAACCGGAGAAACGCGACACGATCAC
CGACGGTCCTCCGGATGACACGTTTCCCGATAATCCCGACACCATCGATTGCAAGTTAACGATTTatctt
gtattattaattatcgctaTGCTTACGCTATACTATTCAAATTATTCGATCTACGATTTGCGAAGATCTG
CGTGGCGAAAACGCGACGGAACTAACGTCTCGTCATAA
>Ling.Est13
AGAGTCACAAGAATTGTCAATGTATTTTTGGGTATTCCTTATGCTATGCCGCCTATCAAAGAAGGTCGCT
TTAAACCTCCCAGagGATGGCAACTTTTACAAGCTGTTGATTGGGGACCAGCTTGTCCCCAGCCTAGCGA
ATATACTGGCGCTACAAAAGAttgcttatatttaaatatatttaCAACCAAATATGCTGTGATGTTCTAT
ATACACGGTGGCGAGTTTACTCATGGGGCCAGTAATTTGTTTCCAGCTCACATACTAGCTGCCTTCTACA
ATGTTGTAGtagtatcaattaattatcgccTCGGTGCTCTTGGATTTTTAAGTACTGGAGATGAGAATAG
CCCTGGAAATTATGGAATTCTTGATCAAGCTATGGCATTGCAATGGGTGTACGACAATATAGCCACTTTC
AATGGAAATCCTGACTCTATAACAGTGTTTGGACCAGGTGCTGGAGCAGCGAGTGCAGGATTATTAATGG
TTGCACCTAgAACTCGACATATGGTATCAAAAGTAATAGCACAGTCTGGTTCAGCCTTAGCCGATTGGGC
AGTGATAATAGATAAGTATCGAGCGCAAAATACATCTCGAGTGTATGCAGAGATGCTCGGTTGCAGTATA
GAGAGAAATTCTGAATTAAAACCACATGTTGGAATGTTTCCATGGGCACCTGTACTAGATTTCAACTTTA
CAATACCTCAAGATAATTGGTACGAGGATTGGAGGGCATCTGACTGGCGTTTTTTCGCAGAAACACCGGA
AGAGAGTATTAAAGCCCATAGATATAAGAAGGATTTAGCTTATATGGCTGGCGTTACGACTCAGGAAGCa
gcatttattataagtatgtCATCCATCAACTcacttatttctatttcattgTGTTTATATCTCTTTGCAT
CTAGAATTTTgctattacttattttaatcaattatatattattgcgctGCAGATTATTGGATATAAAtat
cactttatataattcttacattgcagaaaataatgttacattaGCGAGAAAtcgatacataataaattct
gAATCATTCGATCAAAAAGTTTGGGAATTAGTTCTGCAGTATAACTACACTCTAAATCCACAAGGTGTTT
ATGAAGCgataaagtatatgtatacgtattgGCCGGATCCAACAAATGTTACACACATACGTGATCAGTA
TATAAAGGTAAGTAATGTAGCAAACAAAATTTCTGTTATATga
>Ling.Est3
ATGGACAGAGTGAAAGTTTATATACGTGATGGCAAGTTGATCGGTATCGTCGAGAAAGGTATTTATGGCG
GTCGCTATGTTGCTTTCCGTGGGATACCGTATGCGAAACCTCCGGTTGGCGAACTTAGATTTAAGGATCC
GGTACCGCCGGAACCATGGTCCGGCAGCAGAGATGCTTCAAAATACGGAAACGTCTCTGTTCAGATTGAC
ATTATCAAACACGAAATTGTAGGCGACGAAGACTGTCTCTATTTGAACGTGTTCACGACGGATATTAATC
CTTTGGAGAAACGACCTGTGATGGTGTGGATACACGGTGGTGGCTTTTTTCTCGGTTCCGGTGATGCGTC
CTTTTACGGCCCCGATTATATCGTTCGAAAGGACGTAGTATTGGTTACCCTAAATTACAGATTAGGCGTT
CTAGGTTTTCTGAATCTATACAATAAAGTGGCAACCGGCAATCAAGGTCTGAAGGATGTGATCATGGCAT
TAAAATGGgtccagaaaaatatatcagagtTTGGTGGAGACTCAGGAAATGTCACCATCTTCGGCGAAAG
CGCCGGTGGAGTCATCGTACATTGCTTGACTTTATCTCCATTAAGTGAAGGCTTATTTCATAAAGCGATA
TCGCAAAGTGGCAACGTTACGTGTCCGTGGGCCTTTACCGAGCCAGGACCTTGTTCGACGAACAAAGGCT
TCCTGCTCGCCGAGAAACTTGGAAAAGCGACCGAAGATCCGAAGGTTGCCTACGAGTTTCTTAAAACGAT
CGACGCGAAAAAACTCATAGAGACTGAACGGAACTCTCTCTTGACGGAAACAgaGCGTCTATATTTTATC
CTGACGTGTTCACCCACTCTGGATCACGAATCATCGAATCCAGTCTTCCCGAAAGACTGTGATCCAGTGA
CGTTTGTACATCGCGGGGTTAAAGTGCCGTATCTTCTGGGTTTTACCAGTTCCGAgggaatttttatcat
aaatagtAACTTTTTCGGACGTGACCATTGCAATAACAcctttaaaattgtttcagaCATAAGTAAGGAG
GCTCTCAGCCAAGTCGATGCTGATTTCAAACTGGCAGTACTACCCAGAATTTTAGCTACACTGCCAAAGA
TACCAATCACATTGTCAGAATTACGATCTTTATATTTTGGTGACAAAGCAATTTCAGAGGAAACACTGAT
AAATTACGCTGATTTTCTCAGTGACGAATTCTTTTTGCGCGGTATTATGCAAGTAGCGGATATTCAGATG
AGTAAAGACGATTCTGGAAAGACATATCTGTATAAATTCTCATACGAGAGCGAAACTTCTCTCATGAGGA
AAGTGTTCAATATTGAGCTTCCAGGTGTGTCTCATGCCGAGGAACTATTTTACTTGTTTTATCCCGAGGT
AATAAAAGAATTGGGCTTATCATTACCCGAGCCTGCTTCGGAGGATTATAAGATGATAAATCGTTTAACG
CAGATGTGGACGGATTTTGCTAAAACAGGGAATCCAACACCCGCGATTACGGATTTAACTCCAAATGAGT
GGACGCCGTTGAAGCGCGCCGGAAATGTATacgattatttaaacattgatATCGAACCTCGAATGGAAAC
CTTCCGTAAAGGGGAGCAACGTTGGGAATGGGAAAACATGATAAATAAACCGTGA
>Ling.Est6
TGCCGGAGAAGTGCCAGTTCAGAGAGATTTGCGCGAACGACAACACGCTGTGAAATGAAGACTATACTGT
TAAGATTAGCGATCGCCCTGCTTTGCTTAGGCTTAGCCGTATTAGCAAATTCAGACGAGGCGGCTCCAAG
GGTCAAGACTCCCTTGGGAGGACTGAAAGGCTACTATAAAGTATCACAGAATGGCAGAAAGTACGAGGCG
TATGAAGGAGTTCCTTATGCATTGCCACCTATTGGGAAATTAAGATTCAAGtCTCCTCGACAAATACCAG
CATGGATCGGCGAATTACCGGCTACGAAGTTCGGTTCTCCGTGTATTCAATACTCTCAAATGCCACACGA
TCCTACGGAAAAGGTTGAGGGTGCCGAAGATTgcttgtatttaaatatttacgttcCAGTACGAGAGAAA
GCGGGAAATAAGATTTCTATGCCGGTGTTGTTTTGGATCCATGGCGGCGCTTTCCAATTTGGTAGCGGTA
TAATTTATGAAGCCAAATATCTGATGGATAGTGACGTCATACTCGTCACGATTAACTATCGGCTGGGACC
GATGggtttCCTCAGCACGGAAGACGAAGTGGTTCCTGGCAACATGGGTCTAAAGGATCAAAGTATGGCG
CTTCGCTGGGTATCCGAGAATATCGAGTGGTTCGGTGGCGATCCGAACAGAGTGACCTTGGTTGGTCTGA
GCGCCGGTGGTGCAAGTcaattaaACCATCTATGTATTATCTACTATGATTATCGTCGTGGAATATCGTT
CAGCGGTACAGCGTTCGATTGTTGGACGCAAGCTGAGAATGCTCTAGAGAAGACCAAAAAACTGAGTGCT
TTGATAGGATGTCCTACAACTACATCTAGAGACATGATACGCTGCTTGAGATATCGTCCGGCTCGCACAA
TCGTAGAGGCTACAAGTGAATTTATGCCGTTCTTCTTCAATCCCTTCACTCCTTTCGGGCCGGTAGCCGA
GAAAGTCGGCGATGATACGCCTTTCATCGACAGGACGCCAGTTGAAATCGTGAATAGCGGTGACGTGCAG
GACGTACCTTGGATTACGGGAGTAACGAGCGAAGAGGGCCTCTATCCGGTGGCCGAATTTATCGTTGAGA
ATGAAAATCTGAAACAACTGAACGATAACTGGGATCTCCTCGGCCCGCATttcttagattttaattacac
cATCCCCAAAGAGAAGCAAGTCGAGATTGCTCGTCTCATCAAGAAGCATTACTTCGGTACGAAACCAATA
GACCGATCAACTACGAGACAACTGGTACAAATGGCGGGTGATCGCTTCTTCGTGGTCGATAGTGAGAAGG
CTGCGCGAATGCAAGCCAAAGTAAATCAGAATCCggtgcattattattatttcacgtaCAGAGGAAAGCA
AAGTTTAAGCGATTCCATGAGCGGTTCCACTGAAGATTACGggGTCTCCCATGGCGATGACGTATTGTAT
GTATTAGCTACTCCCTGGATGGATCCAACAAAAACACAACAGGATCACGATATGCAGAAACTCTTAATCG
ACTTTTGGGTATCTTTTGCCACAAACGGaattgCAAAAATAGCCAATGTAGAATGGCCGAAACTAGATCC
TTCAAAGAAGGAATTTCATTATCTGCATATTGCTAGCCCTACTAAGATTAACATGGACAGCAATACTAAC
TTTGGAGAGAAAAAACTCTGGAATTCAATTAAGTTCAAAGAGAACACATTGACACatacattaaaagata
taaacgaAGAGCTTTGA
>Ling.Est8
AACCCAAGGATCTCTGCGACCTCTGTTTCAGGTGGCTTCTACTCCGGCTCGGCCACCCTCGACGAGAACG
TGATCGTGGTGTCGATGCAATATCGCGTGGCCAGCCTCGGCTTTCTGTACTTCGGCACGTCCGATGTGCC
CGGTAACGCCGGTCTCTTCGACCAAATGATGGCCCTGCAGTGGGTCCGCGACAACATCGCCGCTTTCGGC
GGCAATCCCGACAACGTCACGCTCTTCGGCGAGAGCGCGGGCGCGGTCTCCGTCTCCATGCACCTTCTCT
CGCCGCTTTCCAGGTCAGTATTTAATCGGACAGCAAACAGGGATCGGAGGACGCGATGTGAAATCCGAag
gaatatcaaaataaaattattttcaattcttttctcaattttttatatttatacataa
>Ling.Est21
AACCAGGCCATCATGCAATCGGGCTCGCCGACCACGCCGTGGGCGATAATCTCGCGCGAAGAGTCGATCG
TGCGCGGAATCCGGCTGGCGGAGGCGGTCGGCTGTCCGCACGATCGCGACAATCTGCGGGAGGCGATCGA
CTGCCTGCAGACGAAGGACGCGGAGGAGCTGGTGAAGAACGAGTGGGGCACCCTCGGGATCTGCGAGTTC
CCGTTCGTGCCGGTGATAGACGGCGCGTTCCTCGACGAGACCCCGCAACGCTCCCTCGCCACGACGTCCT
TCAAGAAGGAGGGCTTCTACTTCATCATCTACTATCTAACGGAGCTGTTTCGCATCGACGGCACCGAGGA
CGTGAAGGTCACCCGCGAGCAGTTCGTCAGCGCCGTGTCCGAGCTGAATCCCTATGTCAATCAGATCGGT
CGGCATGCCATCATCTACGAGTACACAAACTGGCTTCACCCGGACGATCCCGACGCGAATCGCGACGCCA
TCGACAAGATCGTCGGCGACTATCAGTTCACCTGCAACGTCAACGAGTTCGCCGGCCGTTACGCCGACAC
CGGCAACACCGTCTACATGTACTACTTCAAACACAGGTAA
>Ling.Est1
AAAGTGACGCAGTATCTCGGCATCCCTTACGCACAACCCCCGATTAATGAGCTTCGCTTCGCGCGGCCGA
TGACAAATCCTCTTCCCTCTTGGAACGACGTGAGAAATACAACGCAATTCGCACCGTCGTGTCAGCAAGT
CAAGGGCCCCATCAAATTGCACGAGAAACTCTACAAACGATTCGAGGATTGCCTCTTCTTGAACATCTTC
GCTCCTGACGGTACGTGCGTTACAGTCATAAACAAATACGGcagttgtACacgccaaaaaaaaaatcgca
agtTCGCGCAATTAAACGAGCACGACTTTTTGGTGACGGTGGCGTATCGATTAAACATCCTGGGATTCTT
CACGACGACGGACCCCGAGGCGCCCGGCAATTACGGTATATTCGATCAGATCGCCGCCCTCGACTGGGTG
AAGCGTAACATCAAGCACTTCAACGGCTCGCCCAACAACATCGTCATCTACGGCCACAGTTCCGGCGCGA
TAAGCGTGGGTCTCCACATGCTGAGTCCGCTCAGCAGGGGCAAGTTCAACAAGGCGATCGCCATGAGCGG
CGACGCCATCGGTTCCGTCGCCGACAAGTTCGGGTGCTATCGACAACCGTCCAGCGCGCTGATGGAGTGT
CTGCGCCGGCTCGATGCCGATTTCATCGTCAAACACTCCTCCGACATCGAGACCTGGGGTAACTTCAACG
CGGTGCCACTGATCGTCGGTTACACGAAGAACGAGCAAGCTCTGGCGCTTATAGAGTCCGGACAGAATTT
GGAGAACGGACTATCCCCGGAAAAGTTCGAGACGATGATCCTAGACGACTTCTCGTCGGTGGTGCCGATC
TCGGATGAGAATAGCACCTGCGAGTCGAAGCCCGAGATGGTGACGAACGCGGTGCTGTTCTTCTACAGGC
CATATCCACCCACGAGAAACGCGACGATGTTTCGAGATCGATACTTGGAGCTGCAAACAGAAAAGACTTT
CGCGGCCGGTCTGACATTGCTGGCCGGCAAGACGCAACCGGTCACCAAGGACGTACCAGAATGGGTGGGC
GTGCCGCATATGTTCGAGCTACCGTTCGTCTGGGGTTTACCGTATCAGATGGGCGGCACGATTCAATGGT
TGCCTAACGACAGGAAGACGACCGACGCGATGATGACGGCGATGGCGACATTCGCCAAGACTGGCGAGCC
TTCCGTAACAGGTGGAACTGGGCCACCGGTCAAGTGGGAGCCCTTCACGCAGGACAATCCGAGGATCCTG
ATCATCGACAAGACTATCGAGATGGGCGAGCCGAACACGGTGGATCACAAGGCCCTCGCGTTCTGGAACG
ATTATTATCCGCAAGTCGTGGAAGAGGCGACGACCTGTTGCAACGTCACGAGCACGGCACGGAGGCTATT
TTCTTACAACGTGTACCTCAGCGGCCTGACGACCACAATGGCGTTACATCTCTTCTGGTTCTAG
>Ling.Est16
ATGAGTTTTTGGATAAATTGTCCGTCCTcgttgttgctgttgctgttaGGTCTGAGCCTGCACAGCGCGT
GCATCACGCGAGCGAACCTCGCCGGCCAGCACAGTGGCCAGGACAGTGGTCACGATCCTTTGTTAGTGGA
GACTACAAGCGGCTTGATGCGTGGTTTCTCCCGTACAGTGCTTGAACGCGAGGTCCACGTATTCTACGGG
GTGCCGTTCGCGAAACCCCCGGTCGGACCGTTGCGGTTTCGCAAGCCGCTGCCGATCGAACCCTGGCACG
GAATCCTGAATGCTACCACGTTACCCAACAGCTGCTACCAGGAGCGTTATGAATACTTCCCTGGTTTCGA
GGGCGAGGAGATGTGGAACCCGAACACCAACATCTCCGAGGATTGTCTCTATCTAAACATCTGGGTGCCG
CAGAAGCTGCGTCTACGTCACAAACCGGAGTCACAGGACAACATCGTATGGATCTATGGCGGCGGTTTCA
TGAGTGCGGCCGGCAATGCGATAATCGCATCGATGCAGTATCGAGTCGGTGCTTTCGGTTTTCTGTATCT
CAATCACGAGGAAGCACCGGGCAATATGGGCCTTTGGGATCAAGCTCTGGCTCTCAAGTGGCTTCGCGAA
AATGCGCGCGCTTTTGGTGGCGATCCCGATCTGATTACAATCTTCGGCGAATCCGCAGGCGGTAGCTCGG
TATCTCTACACCTTATCTCACCGGTTACGCAGGGTCTGGTACGCCGGGGGATTCTTCAGAGTGGCACCCT
GAACGCCCCGTGGAGCTACATGACCGGCGAGAAAGCGAATGAAGTGGCCCGAGTATTGGTAGACGATTGT
GGATGTAATTCGACGATGCTGCAGGAAAATCCGGCGCGAGTTATGGCCTGCATGAGATCGGTGGACGCAA
AAACCCTCTCCGTGCAGCAGTGGAACAGTTATTGGGGCATCCTCGGCTTTCCGTCGGCGCCCACTATTGA
CGGCGTTTTTCTACCTAAGGATCCGTTGGACTTGGTCAGGGAGGCGGATTTCAAAGACACCGAGATCCTG
ATTGGAAATAACGAAAACGAAGGTAGGGACACcattgtgtatgtatgtatgtgtgtatgtatgtatgtat
gtatgtatgtatga
>Ling.Est11
ATGCCGCCGGTCGGCAACCGTCGCTGGCAATTGGCCGAGACCGTGAGCCATATCGAGCATTGCTGGAACG
GCACTTACCTGGCGCACAACTCCTCCGAGAACTGCTGGCAGCGTGAGCCAACAGGTCGTAGGACACACGG
CGCGGAGGATTGCCTCTATCTCGATGTGTTCACTCCGGCGGTTCGTTACGACTATCCGTTGCCCGTGGTC
GTTATGATCGGCGCCGAGACACTGAGCGGTGGCTCACCCGGAGTGATGCAACCCTCAGCCAAGCTAGCGC
GCGTTCGCGACATCGTGTTCGTGCGGCCAAACTTCCGctTGGGAGTTTTCGGATTCTTGGCAGCCGAACC
CCTCACCAGAGCCACTCACCCTCCGACCTCGGGCAATTACGGATTGTCGGACATTATAGCGGCCCTTCAG
TGGGTGCAGTTAAATATCGAGAACTTTGGCGGCAACAAATCTTCCGTCACTCTTTGGGGACATCGGGCGG
GCGGCACTCTAGTGACGACGCTGATCGGCAACCGCCGTATGTGGATATCTAGCGGTAGCGCAATCTTTCC
GGGCAGAGAATTGAACAGGTCCGAGAGTCTGAGCGAAAGCTTCCTCCAAACGATCCAATGTAACGACGCC
TTTTGCCTGAGAAGCAAGAGCGCCACAGATCTCATGGACGCCGTACCAGAAATGTGGTATATGGGTACCG
TGAACCTGCCTGAACGAAAGGAAGTCGAACCCTACAAGGACAGGAGACACGAATGGCTCGTTCTGGACGG
TACTATTCTCCAGGAACACGTCGGTCAGATCCTGGCACAGGACAAACATTTGGTAAAAGTGGTGATGGGT
ACCACCGCGCACGCTGGCACACCATCGCGATTCTTGTCGCCGAACATTACCCTGAATGCAACGCAAGTTC
AGAAGAACGTACAAGAATCCCTGCTCGGAATTACGGGCTTGGCCGAGGAAGCTCTCAAGTAA
>Ling.Est12
atgttgtttaatttttttaagttgaaCAAGCAacgaaagagaatatttatgcACGAGATGCTCCTCAGCT
TATTCTACGAAGAGCGATACCGCCTTCGAGATGCGCAATTTCGAGATGAGATAAGCAGTAGTATTCGCAA
ATTCTACTTCGGCAGTGAAGACATCGATGAATCTGACGAAGCTAGATTCAAAGTCATCGATATGTACAGC
GACGCGTGGTTTAATCACGGCACTCACGAAGCCATCCAAGAATTTATTGCGAATCAAACTTCACCGGTCT
ATTATTACTACTTCGCGTACAGAGGATCCGCTTCCTTCAGCTCGATATTCGGCGATACAGAGAGGAATTA
CGGAGTGTCGCACGCAGATGAGCTGCAGTATTTGTTCCCCGTAGGTGAACAATTGTTCAAGGATACAGAG
TTGTCCAAGGAGGATCACGAGATAATCAACATTATGACCGAACTCTGGTACAATTTCGCAGATTCCGGGT
AA
>Ling.Est20
atgcGCGTGGaatgtttacattttctttatcacgCAGGTCTTTTTCACCGCGGTATCTCGCAGAGCGGTA
ACTTTTACAACCCGTGGACTTTAGCGCCACCGGGATCCGCCAAAGAGAAGGCCATGATCCTGGCTAGAAA
TTTAAGGTGCAACACTGAAAATTCCGCAGAACTTATCAAATGTCTGCGAACAAAAGATGCAGCGGAGATT
ATTGGTACCGATCGTCTTTTCCAGCACTTTGGTTATTGTCCAATGATACCCTTCAAACCGGTAATCGAAC
CCAGACACGTAGGTGCTTTTATAACGGAGGATCCATCAATTTCCGTGAGGCAAGGTCGTCTAGCTGATAT
ACCTTGGATGACGGGAATTACATCAGAAGAAGGAACCCTTAAAGTAGCA
>Ling.Est18
ATGGCGGAGGGTGGTAGGAAGCATCCGGTGTTGCTGTACATTCACGGCGAGAGCTACGACTGGGGCAGCG
GAAACCCCTACGACGTGATCGTCACCATGAACTACCGGCTGGGCGTGCTCGGCTTCCTGAACGCCAACGT
GGCGGTCGCGAATTACGGCCTCATGGATCAAATCGCCGCTCTGCACTGGGTTAAGGAGCATATCGCCCGC
TTCGGCGGCGATCCCGAGAATGTCACCCTCATGGGCCAGGGCACCGGGGCCGCCTGCGTCCACTTTCTCG
CCATCAGTCCCACCGTCATTCGAGGTAAGCGGTCTCGAGTTGTTACAGTTGGGTGA
>Ling.Est15
ATGTCACAGACAGTACAAAGTAATTCATATTCTATCATGGAAAGGCCGATCGTGATTGTGAAGCAAGGAA
AACTGCAAGGAATTTTCGAAGACAATGTTCTTGGTTCTCGTTATCTCGCTTTTAAAGGCATACCATTTGC
TGCTCCGCCAGTGGGCGAGTTGAGATTTAAGGATCCCGAACCTCCGGCTTCCTGGGAAGGTATCCGAGAC
GCTTCCAGAAATGCCGAACAATTACCAATTCAAGCGACAATTGGCGGCGAAGATTGTCTTTATCTTAACG
TTTACATACCTTACAACATCCACCGGACGACAGGGAATCCAGTTATGGTTTGGATCCATGGTGGAACTTA
TCTTGTTGGTTCTGGCAATGACACTTCCAAACGACCTGATTATCTTATGGCAAAAGACGTCATTCTAGTG
TCTATAAATTACAGACTCGGTGCTTTAGGTTTCTTAAATATTGGTCATGAAATGGCAAGCGGAAATCAAG
GTTTGAAGGATCAAGCTGCCGCATTGAAATGGATCAAGGAAAATATCGAGTCTTTTGGCGGAGATCCGAA
TAACATCACTATTTTTGGCAATAGTGCAGGCGGTATATCCGTACATCTACTAATGCTGTCGCCGTTATCT
AAAGGTATAACACGCTCTTaa
>Ling.Est9
GCCGCCTGGAGCGGAGTGCGAGCTGCTGTGAAAAACGCTGAGATATGCACGCAACGGAACATCTACACGT
ATCAGGAAGAGATCGTCGGCGGCGAGGATTGTCTTTACCTGAACGTTTACACGCCGGCGCCGCGCGTTTC
TATAGCGCCGTCGTACATCTCCTATCTACATCCCGTCATGATCTGGTTCCACGGTGGCGGATGGATCACC
GGAGCCGGACATTCCGAATTTTACGGGCCCAAGTTTCTGCTGGATCACGATCTTGTCCTCGTCACCGTGA
ACTTTCGaCTCGGGCCGCTGGGCTTCTTGAGTACGGAGGATCTGGAGTGTCCGGGGAATTTTGGATTGAA
GGATCAGCGGCAAGCCATGCGATGGGTGCAGGAGAATATCGTTTCTTTCGGCGGTAATCCGAATAGCGTG
ACCCTCTTCGGCGAAAGTGCGGGAGGCGCAAGTGTTCACTATCATATGGTCAGCCCTCTCTCGGAAGGTA
AGGTCCTTGGCAAGATCTCTCTAATGAATCTCTTTAATtccttataa
>Ling.Est17
GAAGCGCGCATTTCTGGTATCTGGTTTGGACCTACGATCGATGAGAAAGCAAAGAGACCTTTTCTGCCAT
GCCCTCTTTCTCAATTACTCGATGACGACAATGATATACCAATCATGATTGGTTATACTTCTCACGAATT
CATCATGTTTCTTAAAGATACTAGTGAAAAGGCTTTAGAGACAAAGTACGCAGatctaaatctttatata
aaaaagattacaaaCTTACAAGACTCGAAAAAGATAACGCTGTTGACGCAACAAGTTAAACagcattatt
ttcataataagaCGCTTACTAAAGAGAGTATTCCATCTATTATACAATGCCTGAGTGACTTGTATTTCTG
TATTCCTGTTAAGAATTTTGTGAATGATCGAAGGAAAAAGAAGCAGGCAccgatttatttctataatttt
tcctaTGTCGGTAATGAA
>Ling.Est19
CATACCGACGACATGGCCTATCTTTTTTACGAGCCACAATGTAAAGTCAATGATCCTAACCCGCCGGCGA
TAGGTACAAAGGATCGAGAAGTATTAGAAATTCTTACGAAAATGTGGACCAATTTTGCAAAGACAGggta
a
