# Supplementary material for: Molecular evolution of juvenile hormone esterase-like proteins in a socially exchanged fluid
Source: Sci Rep. 2018 Dec 13;8:17830. doi: 10.1038/s41598-018-36048-1 (PMC6293014; doi:10.1038/s41598-018-36048-1)
Supplement: Supplementary file 2 — Supplementary File 1 [file 41598_2018_36048_MOESM2_ESM.zip › our-gene-annotations/having-genomic-sequences-as-refrences/Ling.Ests-Prot.faa]

>Ling.Est10
MPEPADNWEGMYDATYHRSVCPFFCIIEKDMMGEEDCLYLNVYTPVLDKDARKAVMVWFHGGFFNSGLGD
DLFFDVILVTLNYRLGPIGFLNTGDKNAPGNAGLKDQVMALKWVKDNIHYFGGCPNRVTIFGQNAGASSV
QFHMMSPMSDGLFNSAIQQSGSAVNTWAISYNPRELAFQLGDKLDIETSDSAELVSKLAEFSPKELIAAS
DEIMKTEVCNFFIAFIKRYIALTRYKLDFLLRVYLYER*
>Ling.Est7
FLNVFTPSLPDTSDGYPVLIWIHGGGFRRGAKRMVVVSIQYRLGTLGFLSTGTPEMPGNNGMFDMILAID
WVKDYIHFFGGNPKKIIAFGHGTGASSAMMLSLSKFCESNSN*
>Ling.Est4
MHSNRVAVDVREGKLIGIVEENIHGGNYIAFRGIPYARPPVGKLRFKDPAPPESWSGSRDASKYGNVAVQ
VDVITRKLIGAEDCLYLNVYTADVESRGKRPVMVWIHGGAFSMGSGDASVYGPDYIVRKDVVLVTLNYRL
GKDVLTPQDIMISGFLNLYDEAATGNQGMKDVVMALQWVQQNISKFNGDPGNVTIFGESAGGVIVHYLTL
SPLSEGLFHKAISQSGVAANPWAFSEWTNKATNKSFQLAECLGKATSDPKVACEFLKTIDARKLRKAEQK
VLTNAERLQNVIAFKPSLDRESPNPFFPEHPSTLIRRRVKVPYILGYNSCEGSYLACSSIHNEEALKEIN
SDFKKAITPSILSTLPQIPITVEELRFLYFGNEAVSEKTLMNYADFLGDELFYRGIIEIADTQMSSDANK
PTYLYKFSYESETSPLRKFLNVTLPGVTHSEELYYLFYPHMIQDLGFPPLAPDSKDYKIMSRLTQMWTDF
AKTGNPTPAITDLTPIKWTPLKRAGNVYDYLNIDIEPQMEILRKGEQRWDWKNMKHKL*
>Ling.Est5
MSKVEVRVTEGKLIGIVEKSIHGDHYIAFRGIPYAKPPVGELRFQDPVPPEPWSGSRDASKYGNIAVQVN
IFTNEVMGDEDCLSLNVFTTDTKPLNKRAVMVWIHGGGFFMGSGDASFYGPDHIVRKDVVLVTLNYRLGV
LGFLNLYHKMATGNQGLKDVLMALRWIQKNISQFGGDPDNVTIFGESAGAAIVHYLTISPLAEGLFHKAI
CQSGVVNNTWALTERDTSINNGLKLAEKLGKATSDTEVACKFLKEIDARKLREVEVKLFLTVAERLNLSI
SFTPTMDSESSNPFLPVEPSKLLRNGIKMPLIFGYTSDEGTFFLRGKFFGYVSKESLKEIDSDFKKIIHP
RMLRQLSQIPITISELRSLYFENKAVSEETLMNYSDFVGDQHFYSGIIEAIDTQMSSGVNEPIYLYKFSY
ESETSPMKNILDMQLPGTAHIEELGYLFYPHITKDLGLSPAAPDSEDYRIINCLTQLWTDFAKTGNPTPA
SANCKWTPLKNGNAYDYLNINIKPQMETLSKEKQRWDWKIKHKL*
>Ling.Est14
MKRCLFVVLLSIVLAFASGDPVGEQREVTAPIGRIRGSILTSRLGKKIYSFRGVRYAEPPTGQQRFQIAI
PAADWNDVFDATKEGPACPAIGVENIMEDCLRVNVYTTKLPSVSDPVKRPVLVFFHPGGFYVFSGQSSNF
GPEYLLDKDIVLVTVNYRLATLGFLSTGDSKAPGNLGLKDQVVALRWIQRNIAAFGGDPDSVTISGYSVG
GLSVMLHMVSPMSEGLFHRAIMMSGSMMLEPSYPTEQLHLAKKQAELLNCPTDTTGSMLVCLNSKPVENF
TDTIPKFFEWYGNPILVWTPVVEPEVHGVERFLPEQPIDLIKRGKFHKVPLIAGVTKDEFGAVEKQRRLG
NNSILDDLNNDWYKIAPISFMYDTELRQFYFGNQSIGPDTGLDKINRVTIPDSVVTFPLHRTVKLFAENT
DQPIYFYVSSYQGRYSFVIYDQSVVYFIILGVVHHDDLQYLFFMRFKFPFFENDAPEIPTVELMTSMWSN
FVATGQPVPQALANNVTWEPYLLETDNYLEISEIPRMKTGLYPDRMQKWESLFPLNSK*
>Ling.Est2
MEQRKCVTSTACHCMGERIWWCTYVLVLYLILVDGLLNGSEPTVHTKWGVIRGKWSRSARDQRVANFLGI
PYALPPVGDLRFKSPQQWNHTWTTIRNATADGEMCLQTSGSEIFGSEDCLYLNIFIPYVRIQRMKLPVLV
FVHGGGYSIGSSDSKLYAPDYLMDQNVILVTLNYRLNIFGFFSTTNQVSPGNYGLKDIKMALEWIHENIH
SFNGNPESVTLMGASSGAASTHLLALSNKTEGLFHKYILLGSSALAPWVYHPRETYRQTCLELARLVGCQ
PEKGDGEIASNETIIDPEEENGRRKDDAKINVSYIKEDEEMVKCMRTVDARQLEKMLKHFYVWRENPMCN
FAPTLEDNSEDAILTMNPWKMIEDGLFRDIPAIMQVVKDEGLVKTLDPDMENEMIENFEEYLPLLLENRD
WISNTSIFAAAIQDFYLNGNVSLDFKDSITKVSLTGSLIWPVFKAAQYQSELGNSSVYFSYFAYEGTFSF
TLAADVCHNDDLNYLFPVFNNQYSNMMLNNTETDFIVINILTEMWANFMREGVPKAWMIPAWPDYRDHHQ
FMRFGIGKSPDIVVQTDFLPDRMEFWEKLLLINVSWSAEPEKRDTITDGPPDDTFPDNPDTIDCKLTIYL
VLLIIAMLTLYYSNYSIYDLRRSAWRKRDGTNVSS*
>Ling.Est13
RVTRIVNVFLGIPYAMPPIKEGRFKPPRGWQLLQAVDWGPACPQPSEYTGATKDCLYLNIFTTKYAVMFY
IHGGEFTHGASNLFPAHILAAFYNVVVVSINYRLGALGFLSTGDENSPGNYGILDQAMALQWVYDNIATF
NGNPDSITVFGPGAGAASAGLLMVAPRTRHMVSKVIAQSGSALADWAVIIDKYRAQNTSRVYAEMLGCSI
ERNSELKPHVGMFPWAPVLDFNFTIPQDNWYEDWRASDWRFFAETPEESIKAHRYKKDLAYMAGVTTQEA
AFIISMSSINSLISISLCLYLFASRILLLLILINYILLRCRLLDINITLYNSYIAENNVTLARNRYIINS
ESFDQKVWELVLQYNYTLNPQGVYEAIKYMYTYWPDPTNVTHIRDQYIKVSNVANKISVI*
>Ling.Est3
MDRVKVYIRDGKLIGIVEKGIYGGRYVAFRGIPYAKPPVGELRFKDPVPPEPWSGSRDASKYGNVSVQID
IIKHEIVGDEDCLYLNVFTTDINPLEKRPVMVWIHGGGFFLGSGDASFYGPDYIVRKDVVLVTLNYRLGV
LGFLNLYNKVATGNQGLKDVIMALKWVQKNISEFGGDSGNVTIFGESAGGVIVHCLTLSPLSEGLFHKAI
SQSGNVTCPWAFTEPGPCSTNKGFLLAEKLGKATEDPKVAYEFLKTIDAKKLIETERNSLLTETERLYFI
LTCSPTLDHESSNPVFPKDCDPVTFVHRGVKVPYLLGFTSSEGIFIINSNFFGRDHCNNTFKIVSDISKE
ALSQVDADFKLAVLPRILATLPKIPITLSELRSLYFGDKAISEETLINYADFLSDEFFLRGIMQVADIQM
SKDDSGKTYLYKFSYESETSLMRKVFNIELPGVSHAEELFYLFYPEVIKELGLSLPEPASEDYKMINRLT
QMWTDFAKTGNPTPAITDLTPNEWTPLKRAGNVYDYLNIDIEPRMETFRKGEQRWEWENMINKP*
>Ling.Est6
CRRSASSERFARTTTRCEMKTILLRLAIALLCLGLAVLANSDEAAPRVKTPLGGLKGYYKVSQNGRKYEA
YEGVPYALPPIGKLRFKSPRQIPAWIGELPATKFGSPCIQYSQMPHDPTEKVEGAEDCLYLNIYVPVREK
AGNKISMPVLFWIHGGAFQFGSGIIYEAKYLMDSDVILVTINYRLGPMGFLSTEDEVVPGNMGLKDQSMA
LRWVSENIEWFGGDPNRVTLVGLSAGGASQLNHLCIIYYDYRRGISFSGTAFDCWTQAENALEKTKKLSA
LIGCPTTTSRDMIRCLRYRPARTIVEATSEFMPFFFNPFTPFGPVAEKVGDDTPFIDRTPVEIVNSGDVQ
DVPWITGVTSEEGLYPVAEFIVENENLKQLNDNWDLLGPHFLDFNYTIPKEKQVEIARLIKKHYFGTKPI
DRSTTRQLVQMAGDRFFVVDSEKAARMQAKVNQNPVHYYYFTYRGKQSLSDSMSGSTEDYGVSHGDDVLY
VLATPWMDPTKTQQDHDMQKLLIDFWVSFATNGIAKIANVEWPKLDPSKKEFHYLHIASPTKINMDSNTN
FGEKKLWNSIKFKENTLTHTLKDINEEL*
>Ling.Est8
NPRISATSVSGGFYSGSATLDENVIVVSMQYRVASLGFLYFGTSDVPGNAGLFDQMMALQWVRDNIAAFG
GNPDNVTLFGESAGAVSVSMHLLSPLSRSVFNRTANRDRRTRCEIRRNIKIKLFSILFSIFYIYT*
>Ling.Est21
NQAIMQSGSPTTPWAIISREESIVRGIRLAEAVGCPHDRDNLREAIDCLQTKDAEELVKNEWGTLGICEF
PFVPVIDGAFLDETPQRSLATTSFKKEGFYFIIYYLTELFRIDGTEDVKVTREQFVSAVSELNPYVNQIG
RHAIIYEYTNWLHPDDPDANRDAIDKIVGDYQFTCNVNEFAGRYADTGNTVYMYYFKHR*
>Ling.Est1
KVTQYLGIPYAQPPINELRFARPMTNPLPSWNDVRNTTQFAPSCQQVKGPIKLHEKLYKRFEDCLFLNIF
APDGTCVTVINKYGSCTRQKKNRKFAQLNEHDFLVTVAYRLNILGFFTTTDPEAPGNYGIFDQIAALDWV
KRNIKHFNGSPNNIVIYGHSSGAISVGLHMLSPLSRGKFNKAIAMSGDAIGSVADKFGCYRQPSSALMEC
LRRLDADFIVKHSSDIETWGNFNAVPLIVGYTKNEQALALIESGQNLENGLSPEKFETMILDDFSSVVPI
SDENSTCESKPEMVTNAVLFFYRPYPPTRNATMFRDRYLELQTEKTFAAGLTLLAGKTQPVTKDVPEWVG
VPHMFELPFVWGLPYQMGGTIQWLPNDRKTTDAMMTAMATFAKTGEPSVTGGTGPPVKWEPFTQDNPRIL
IIDKTIEMGEPNTVDHKALAFWNDYYPQVVEEATTCCNVTSTARRLFSYNVYLSGLTTTMALHLFWF*
>Ling.Est16
MSFWINCPSSLLLLLLGLSLHSACITRANLAGQHSGQDSGHDPLLVETTSGLMRGFSRTVLEREVHVFYG
VPFAKPPVGPLRFRKPLPIEPWHGILNATTLPNSCYQERYEYFPGFEGEEMWNPNTNISEDCLYLNIWVP
QKLRLRHKPESQDNIVWIYGGGFMSAAGNAIIASMQYRVGAFGFLYLNHEEAPGNMGLWDQALALKWLRE
NARAFGGDPDLITIFGESAGGSSVSLHLISPVTQGLVRRGILQSGTLNAPWSYMTGEKANEVARVLVDDC
GCNSTMLQENPARVMACMRSVDAKTLSVQQWNSYWGILGFPSAPTIDGVFLPKDPLDLVREADFKDTEIL
IGNNENEGRDTIVYVCMCVCMYVCMYV*
>Ling.Est11
MPPVGNRRWQLAETVSHIEHCWNGTYLAHNSSENCWQREPTGRRTHGAEDCLYLDVFTPAVRYDYPLPVV
VMIGAETLSGGSPGVMQPSAKLARVRDIVFVRPNFRLGVFGFLAAEPLTRATHPPTSGNYGLSDIIAALQ
WVQLNIENFGGNKSSVTLWGHRAGGTLVTTLIGNRRMWISSGSAIFPGRELNRSESLSESFLQTIQCNDA
FCLRSKSATDLMDAVPEMWYMGTVNLPERKEVEPYKDRRHEWLVLDGTILQEHVGQILAQDKHLVKVVMG
TTAHAGTPSRFLSPNITLNATQVQKNVQESLLGITGLAEEALK*
>Ling.Est12
MLFNFFKLNKQRKRIFMHEMLLSLFYEERYRLRDAQFRDEISSSIRKFYFGSEDIDESDEARFKVIDMYS
DAWFNHGTHEAIQEFIANQTSPVYYYYFAYRGSASFSSIFGDTERNYGVSHADELQYLFPVGEQLFKDTE
LSKEDHEIINIMTELWYNFADSG*
>Ling.Est20
MRVECLHFLYHAGLFHRGISQSGNFYNPWTLAPPGSAKEKAMILARNLRCNTENSAELIKCLRTKDAAEI
IGTDRLFQHFGYCPMIPFKPVIEPRHVGAFITEDPSISVRQGRLADIPWMTGITSEEGTLKVA
>Ling.Est18
MAEGGRKHPVLLYIHGESYDWGSGNPYDVIVTMNYRLGVLGFLNANVAVANYGLMDQIAALHWVKEHIAR
FGGDPENVTLMGQGTGAACVHFLAISPTVIRGKRSRVVTVG*
>Ling.Est15
MSQTVQSNSYSIMERPIVIVKQGKLQGIFEDNVLGSRYLAFKGIPFAAPPVGELRFKDPEPPASWEGIRD
ASRNAEQLPIQATIGGEDCLYLNVYIPYNIHRTTGNPVMVWIHGGTYLVGSGNDTSKRPDYLMAKDVILV
SINYRLGALGFLNIGHEMASGNQGLKDQAAALKWIKENIESFGGDPNNITIFGNSAGGISVHLLMLSPLS
KGITRS*
>Ling.Est9
AAWSGVRAAVKNAEICTQRNIYTYQEEIVGGEDCLYLNVYTPAPRVSIAPSYISYLHPVMIWFHGGGWIT
GAGHSEFYGPKFLLDHDLVLVTVNFRLGPLGFLSTEDLECPGNFGLKDQRQAMRWVQENIVSFGGNPNSV
TLFGESAGGASVHYHMVSPLSEGKVLGKISLMNLFNSL*
>Ling.Est17
EARISGIWFGPTIDEKAKRPFLPCPLSQLLDDDNDIPIMIGYTSHEFIMFLKDTSEKALETKYADLNLYI
KKITNLQDSKKITLLTQQVKQHYFHNKTLTKESIPSIIQCLSDLYFCIPVKNFVNDRRKKKQAPIYFYNF
SYVGNE
>Ling.Est19
HTDDMAYLFYEPQCKVNDPNPPAIGTKDREVLEILTKMWTNFAKTG*
