# Supplementary material for: Molecular evolution of juvenile hormone esterase-like proteins in a socially exchanged fluid
Source: Sci Rep. 2018 Dec 13;8:17830. doi: 10.1038/s41598-018-36048-1 (PMC6293014; doi:10.1038/s41598-018-36048-1)
Supplement: Supplementary file 2 — Supplementary File 1 [file 41598_2018_36048_MOESM2_ESM.zip › our-gene-annotations/having-genomic-sequences-as-refrences/Mpha-Ests.gff]

##gff-version 3
DF956526.1	genBlastG	mRNA	59347	62921	207.74	+	.	ID=Mpha.Est1;Name=Mpha.Est1;Alias=Aech.VCE6_gi|746871948|ref|XP_011067217.1|-R1-1-A1
DF956526.1	genBlastG	CDS	59347	59544	.	+	0	ID=Mpha.Est1-E1;Parent=Mpha.Est1
DF956526.1	genBlastG	CDS	59806	60109	.	+	0	ID=Mpha.Est1-E2;Parent=Mpha.Est1
DF956526.1	genBlastG	CDS	60309	60506	.	+	2	ID=Mpha.Est1-E3;Parent=Mpha.Est1
DF956526.1	genBlastG	CDS	60585	60763	.	+	0	ID=Mpha.Est1-E4;Parent=Mpha.Est1
DF956526.1	genBlastG	CDS	60840	61008	.	+	1	ID=Mpha.Est1-E5;Parent=Mpha.Est1
DF956526.1	genBlastG	CDS	61186	61521	.	+	2	ID=Mpha.Est1-E6;Parent=Mpha.Est1
DF956526.1	genBlastG	CDS	62016	62142	.	+	0	ID=Mpha.Est1-E7;Parent=Mpha.Est1
DF956526.1	genBlastG	CDS	62223	62298	.	+	2	ID=Mpha.Est1-E8;Parent=Mpha.Est1
DF956526.1	genBlastG	CDS	62811	62921	.	+	2	ID=Mpha.Est1-E9;Parent=Mpha.Est1
DF955558.1	genBlastG	mRNA	27035	27936	25.5317	+	.	ID=Mpha.Est10;Name=Mpha.Est10;Alias=Lhum.VCE6_XP_012218257.1-R9-9-A1
DF955558.1	genBlastG	CDS	27035	27107	.	+	0	ID=Mpha.Est10-E1;Parent=Mpha.Est10
DF955558.1	genBlastG	CDS	27123	27323	.	+	2	ID=Mpha.Est10-E2;Parent=Mpha.Est10
DF955558.1	genBlastG	CDS	27435	27620	.	+	0	ID=Mpha.Est10-E3;Parent=Mpha.Est10
DF955558.1	genBlastG	CDS	27722	27936	.	+	0	ID=Mpha.Est10-E4;Parent=Mpha.Est10
DF956350.1	genBlastG	mRNA	182	3054	62.4316	-	.	ID=Mpha.Est11;Name=Mpha.Est11;Alias=Nvit.VCE6_gi|345497206|ref|XP_003427935.1|-R3-3-A1
DF956350.1	genBlastG	CDS	182	523	.	-	0	ID=Mpha.Est11-E6;Parent=Mpha.Est11
DF956350.1	genBlastG	CDS	935	1111	.	-	1	ID=Mpha.Est11-E5;Parent=Mpha.Est11
DF956350.1	genBlastG	CDS	1776	2149	.	-	2	ID=Mpha.Est11-E4;Parent=Mpha.Est11
DF956350.1	genBlastG	CDS	2245	2404	.	-	0	ID=Mpha.Est11-E3;Parent=Mpha.Est11
DF956350.1	genBlastG	CDS	2479	2604	.	-	0	ID=Mpha.Est11-E2;Parent=Mpha.Est11
DF956350.1	genBlastG	CDS	2866	3054	.	-	0	ID=Mpha.Est11-E1;Parent=Mpha.Est11
DF958786.1	genBlastG	mRNA	3	2020	57.9214	-	.	ID=Mpha.Est12;Name=Mpha.Est12;Alias=Pbar.VCE6_XP_011645490.1-R3-3-A1
DF958786.1	genBlastG	CDS	3	118	.	-	2	ID=Mpha.Est12-E4;Parent=Mpha.Est12
DF958786.1	genBlastG	CDS	454	742	.	-	1	ID=Mpha.Est12-E3;Parent=Mpha.Est12
DF958786.1	genBlastG	CDS	1850	1893	.	-	2	ID=Mpha.Est12-E2;Parent=Mpha.Est12
DF958786.1	genBlastG	CDS	1948	2020	.	-	0	ID=Mpha.Est12-E1;Parent=Mpha.Est12
DF956231.1	genBlastG	mRNA	191650	193156	31.5292	-	.	ID=Mpha.Est13;Name=Mpha.Est13;Alias=Pbar.VCE6_XP_011645490.1-R6-6-A1
DF956231.1	genBlastG	CDS	191650	191979	.	-	0	ID=Mpha.Est13-E2;Parent=Mpha.Est13
DF956231.1	genBlastG	CDS	193016	193156	.	-	0	ID=Mpha.Est13-E1;Parent=Mpha.Est13
DF954489.1	genBlastG	mRNA	7700	12567	25.3598	-	.	ID=Mpha.Est14;Name=Mpha.Est14;Alias=Pbar.VCE6_XP_011645490.1-R9-9-A1
DF954489.1	genBlastG	CDS	7700	8375	.	-	2	ID=Mpha.Est14-E3;Parent=Mpha.Est14
DF954489.1	genBlastG	CDS	12194	12410	.	-	2	ID=Mpha.Est14-E2;Parent=Mpha.Est14
DF954489.1	genBlastG	CDS	12462	12567	.	-	0	ID=Mpha.Est14-E1;Parent=Mpha.Est14
DF955784.1	genBlastG	mRNA	12266	16993	102.912	+	.	ID=Mpha.Est15;Name=Mpha.Est15;Alias=Sinv.VCE6_gi|751211096|ref|XP_011158276.1|-R1-1-A1
DF955784.1	genBlastG	CDS	12266	12415	.	+	0	ID=Mpha.Est15-E1;Parent=Mpha.Est15
DF955784.1	genBlastG	CDS	12566	12722	.	+	0	ID=Mpha.Est15-E2;Parent=Mpha.Est15
DF955784.1	genBlastG	CDS	13988	14311	.	+	2	ID=Mpha.Est15-E3;Parent=Mpha.Est15
DF955784.1	genBlastG	CDS	14403	14547	.	+	0	ID=Mpha.Est15-E4;Parent=Mpha.Est15
DF955784.1	genBlastG	CDS	16828	16993	.	+	2	ID=Mpha.Est15-E5;Parent=Mpha.Est15
DF961823.1	genBlastG	mRNA	463	2487	32.6326	-	.	ID=Mpha.Est16;Name=Mpha.Est16;Alias=Waur.JHE_XP_011688875.1-R3-3-A1
DF961823.1	genBlastG	CDS	463	659	.	-	2	ID=Mpha.Est16-E2;Parent=Mpha.Est16
DF961823.1	genBlastG	CDS	2283	2487	.	-	0	ID=Mpha.Est16-E1;Parent=Mpha.Est16
DF956231.1	genBlastG	mRNA	196496	200816	166.224	-	.	ID=Mpha.Est17;Name=Mpha.Est17;Alias=Waur.JHE_XP_011704230.1-R1-1-A1
DF956231.1	genBlastG	CDS	196496	196646	.	-	2	ID=Mpha.Est17-E9;Parent=Mpha.Est17
DF956231.1	genBlastG	CDS	196723	196867	.	-	0	ID=Mpha.Est17-E8;Parent=Mpha.Est17
DF956231.1	genBlastG	CDS	197301	197618	.	-	2	ID=Mpha.Est17-E7;Parent=Mpha.Est17
DF956231.1	genBlastG	CDS	198597	198768	.	-	1	ID=Mpha.Est17-E6;Parent=Mpha.Est17
DF956231.1	genBlastG	CDS	198869	199074	.	-	0	ID=Mpha.Est17-E5;Parent=Mpha.Est17
DF956231.1	genBlastG	CDS	199546	199731	.	-	2	ID=Mpha.Est17-E4;Parent=Mpha.Est17
DF956231.1	genBlastG	CDS	200163	200232	.	-	0	ID=Mpha.Est17-E3;Parent=Mpha.Est17
DF956231.1	genBlastG	CDS	200251	200460	.	-	0	ID=Mpha.Est17-E2;Parent=Mpha.Est17
DF956231.1	genBlastG	CDS	200685	200816	.	-	0	ID=Mpha.Est17-E1;Parent=Mpha.Est17
DF963205.1	genBlastG	mRNA	874	5609	159.701	-	.	ID=Mpha.Est18;Name=Mpha.Est18;Alias=Waur.JHE_XP_011704230.1-R2-2-A1
DF963205.1	genBlastG	CDS	874	1024	.	-	2	ID=Mpha.Est18-E9;Parent=Mpha.Est18
DF963205.1	genBlastG	CDS	1102	1246	.	-	0	ID=Mpha.Est18-E8;Parent=Mpha.Est18
DF963205.1	genBlastG	CDS	1619	1936	.	-	2	ID=Mpha.Est18-E7;Parent=Mpha.Est18
DF963205.1	genBlastG	CDS	2376	2547	.	-	0	ID=Mpha.Est18-E6;Parent=Mpha.Est18
DF963205.1	genBlastG	CDS	2647	2754	.	-	1	ID=Mpha.Est18-E5;Parent=Mpha.Est18
DF963205.1	genBlastG	CDS	2785	2858	.	-	0	ID=Mpha.Est18-E4;Parent=Mpha.Est18
DF963205.1	genBlastG	CDS	3445	3630	.	-	2	ID=Mpha.Est18-E3;Parent=Mpha.Est18
DF963205.1	genBlastG	CDS	4283	4571	.	-	0	ID=Mpha.Est18-E2;Parent=Mpha.Est18
DF963205.1	genBlastG	CDS	5469	5609	.	-	0	ID=Mpha.Est18-E1;Parent=Mpha.Est18
DF954614.1	genBlastG	mRNA	37222	37560	15.7808	+	.	ID=Mpha.Est19;Name=Mpha.Est19;Alias=Waur.JHE_XP_011705444.1-R10-10-A1
DF954614.1	genBlastG	CDS	37222	37248	.	+	0	ID=Mpha.Est19-E1;Parent=Mpha.Est19
DF954614.1	genBlastG	CDS	37264	37560	.	+	0	ID=Mpha.Est19-E2;Parent=Mpha.Est19
DF956526.1	genBlastG	mRNA	54853	58192	207.903	+	.	ID=Mpha.Est2;Name=Mpha.Est2;Alias=Aech.VCE6_gi|746871950|ref|XP_011067218.1|-R1-1-A1
DF956526.1	genBlastG	CDS	54853	55044	.	+	0	ID=Mpha.Est2-E1;Parent=Mpha.Est2
DF956526.1	genBlastG	CDS	55389	55695	.	+	0	ID=Mpha.Est2-E2;Parent=Mpha.Est2
DF956526.1	genBlastG	CDS	56444	56641	.	+	2	ID=Mpha.Est2-E3;Parent=Mpha.Est2
DF956526.1	genBlastG	CDS	56729	56907	.	+	0	ID=Mpha.Est2-E4;Parent=Mpha.Est2
DF956526.1	genBlastG	CDS	57012	57180	.	+	1	ID=Mpha.Est2-E5;Parent=Mpha.Est2
DF956526.1	genBlastG	CDS	57254	57589	.	+	2	ID=Mpha.Est2-E6;Parent=Mpha.Est2
DF956526.1	genBlastG	CDS	57783	57909	.	+	0	ID=Mpha.Est2-E7;Parent=Mpha.Est2
DF956526.1	genBlastG	CDS	57997	58192	.	+	2	ID=Mpha.Est2-E8;Parent=Mpha.Est2
DF960187.1	genBlastG	mRNA	4661	5484	49.8935	-	.	ID=Mpha.Est20;Name=Mpha.Est20;Alias=Waur.JHE_XP_011705534.1-R1-1-A1
DF960187.1	genBlastG	CDS	4661	4908	.	-	2	ID=Mpha.Est20-E2;Parent=Mpha.Est20
DF960187.1	genBlastG	CDS	5169	5484	.	-	0	ID=Mpha.Est20-E1;Parent=Mpha.Est20
DF965501.1	genBlastG	mRNA	1901	2722	48.3925	-	.	ID=Mpha.Est21;Name=Mpha.Est21;Alias=Waur.JHE_XP_011705534.1-R2-2-A1
DF965501.1	genBlastG	CDS	1901	2091	.	-	2	ID=Mpha.Est21-E2;Parent=Mpha.Est21
DF965501.1	genBlastG	CDS	2407	2722	.	-	0	ID=Mpha.Est21-E1;Parent=Mpha.Est21
DF957195.1	genBlastG	mRNA	58	252	6.7255	+	.	ID=Mpha.Est22;Name=Mpha.Est22;Alias=Waur.JHE_XP_011706970.1-R3-3-A1
DF957195.1	genBlastG	CDS	58	252	.	+	0	ID=Mpha.Est22-E1;Parent=Mpha.Est22
DF956231.1	genBlastG	mRNA	190611	190898	3.22551	-	.	ID=Mpha.Est23;Name=Mpha.Est23;Alias=Waur.JHE_XP_011706970.1-R5-5-A1
DF956231.1	genBlastG	CDS	190611	190898	.	-	0	ID=Mpha.Est23-E1;Parent=Mpha.Est23
DF966915.1	genBlastG	mRNA	9	3157	116.397	+	.	ID=Mpha.Est24;Name=Mpha.Est24;Alias=Waur.JHE_XP_011707627.1-R3-3-A1
DF966915.1	genBlastG	CDS	9	132	.	+	0	ID=Mpha.Est24-E1;Parent=Mpha.Est24
DF966915.1	genBlastG	CDS	468	653	.	+	2	ID=Mpha.Est24-E2;Parent=Mpha.Est24
DF966915.1	genBlastG	CDS	1101	1312	.	+	0	ID=Mpha.Est24-E3;Parent=Mpha.Est24
DF966915.1	genBlastG	CDS	1421	1592	.	+	1	ID=Mpha.Est24-E4;Parent=Mpha.Est24
DF966915.1	genBlastG	CDS	2148	2215	.	+	2	ID=Mpha.Est24-E5;Parent=Mpha.Est24
DF966915.1	genBlastG	CDS	2231	2462	.	+	1	ID=Mpha.Est24-E6;Parent=Mpha.Est24
DF966915.1	genBlastG	CDS	2772	2916	.	+	2	ID=Mpha.Est24-E7;Parent=Mpha.Est24
DF966915.1	genBlastG	CDS	3001	3157	.	+	2	ID=Mpha.Est24-E8;Parent=Mpha.Est24
DF956884.1	genBlastG	mRNA	3	3167	201.609	-	.	ID=Mpha.Est25;Name=Mpha.Est25;Alias=Waur.VCE6_XP_011687863.1-R3-3-A1
DF956884.1	genBlastG	CDS	3	129	.	-	2	ID=Mpha.Est25-E8;Parent=Mpha.Est25
DF956884.1	genBlastG	CDS	205	331	.	-	0	ID=Mpha.Est25-E7;Parent=Mpha.Est25
DF956884.1	genBlastG	CDS	440	775	.	-	2	ID=Mpha.Est25-E6;Parent=Mpha.Est25
DF956884.1	genBlastG	CDS	897	1065	.	-	1	ID=Mpha.Est25-E5;Parent=Mpha.Est25
DF956884.1	genBlastG	CDS	1170	1348	.	-	0	ID=Mpha.Est25-E4;Parent=Mpha.Est25
DF956884.1	genBlastG	CDS	1434	1631	.	-	2	ID=Mpha.Est25-E3;Parent=Mpha.Est25
DF956884.1	genBlastG	CDS	2396	2693	.	-	0	ID=Mpha.Est25-E2;Parent=Mpha.Est25
DF956884.1	genBlastG	CDS	2970	3167	.	-	0	ID=Mpha.Est25-E1;Parent=Mpha.Est25
DF960055.1	genBlastG	mRNA	12415	22996	220.275	+	.	ID=Mpha.Est26;Name=Mpha.Est26;Alias=Waur.VCE6_XP_011689097.1-R1-1-A1
DF960055.1	genBlastG	CDS	12415	12627	.	+	0	ID=Mpha.Est26-E1;Parent=Mpha.Est26
DF960055.1	genBlastG	CDS	18308	18627	.	+	0	ID=Mpha.Est26-E2;Parent=Mpha.Est26
DF960055.1	genBlastG	CDS	18712	18911	.	+	1	ID=Mpha.Est26-E3;Parent=Mpha.Est26
DF960055.1	genBlastG	CDS	19697	19893	.	+	1	ID=Mpha.Est26-E4;Parent=Mpha.Est26
DF960055.1	genBlastG	CDS	21201	21366	.	+	1	ID=Mpha.Est26-E5;Parent=Mpha.Est26
DF960055.1	genBlastG	CDS	21602	21801	.	+	2	ID=Mpha.Est26-E6;Parent=Mpha.Est26
DF960055.1	genBlastG	CDS	22210	22496	.	+	1	ID=Mpha.Est26-E7;Parent=Mpha.Est26
DF960055.1	genBlastG	CDS	22792	22996	.	+	1	ID=Mpha.Est26-E8;Parent=Mpha.Est26
DF956334.1	genBlastG	mRNA	1851	9079	54.663	-	.	ID=Mpha.Est3;Name=Mpha.Est3;Alias=Amel.VCE6_gi|571546031|ref|XP_006568129.1|-R1-1-A1
DF956334.1	genBlastG	CDS	1851	2139	.	-	2	ID=Mpha.Est3-E7;Parent=Mpha.Est3
DF956334.1	genBlastG	CDS	3673	3814	.	-	2	ID=Mpha.Est3-E6;Parent=Mpha.Est3
DF956334.1	genBlastG	CDS	7387	7534	.	-	1	ID=Mpha.Est3-E5;Parent=Mpha.Est3
DF956334.1	genBlastG	CDS	7578	7765	.	-	2	ID=Mpha.Est3-E4;Parent=Mpha.Est3
DF956334.1	genBlastG	CDS	8055	8223	.	-	1	ID=Mpha.Est3-E3;Parent=Mpha.Est3
DF956334.1	genBlastG	CDS	8296	8786	.	-	2	ID=Mpha.Est3-E2;Parent=Mpha.Est3
DF956334.1	genBlastG	CDS	8947	9079	.	-	0	ID=Mpha.Est3-E1;Parent=Mpha.Est3
DF966915.1	genBlastG	mRNA	4181	5522	28.6617	+	.	ID=Mpha.Est4;Name=Mpha.Est4;Alias=Cflo.Est8b_AdriaLeBoeuf_Masspec-R5-5-A1
DF966915.1	genBlastG	CDS	4181	4324	.	+	0	ID=Mpha.Est4-E1;Parent=Mpha.Est4
DF966915.1	genBlastG	CDS	5193	5402	.	+	0	ID=Mpha.Est4-E2;Parent=Mpha.Est4
DF966915.1	genBlastG	CDS	5433	5522	.	+	0	ID=Mpha.Est4-E3;Parent=Mpha.Est4
DF955954.1	genBlastG	mRNA	285962	287140	31.7651	+	.	ID=Mpha.Est5;Name=Mpha.Est5;Alias=Cqui.JHE_CPIJ017763-PA.1-R1-1-A1
DF955954.1	genBlastG	CDS	285962	285980	.	+	0	ID=Mpha.Est5-E1;Parent=Mpha.Est5
DF955954.1	genBlastG	CDS	286002	286049	.	+	2	ID=Mpha.Est5-E2;Parent=Mpha.Est5
DF955954.1	genBlastG	CDS	286134	286193	.	+	0	ID=Mpha.Est5-E3;Parent=Mpha.Est5
DF955954.1	genBlastG	CDS	286221	286269	.	+	0	ID=Mpha.Est5-E4;Parent=Mpha.Est5
DF955954.1	genBlastG	CDS	286329	286532	.	+	2	ID=Mpha.Est5-E5;Parent=Mpha.Est5
DF955954.1	genBlastG	CDS	286612	286781	.	+	0	ID=Mpha.Est5-E6;Parent=Mpha.Est5
DF955954.1	genBlastG	CDS	286800	287140	.	+	1	ID=Mpha.Est5-E7;Parent=Mpha.Est5
DF960187.1	genBlastG	mRNA	16	195	5.25131	-	.	ID=Mpha.Est6;Name=Mpha.Est6;Alias=Cqui.JHE_CPIJ018752-PA.1-R4-4-A1
DF960187.1	genBlastG	CDS	16	92	.	-	2	ID=Mpha.Est6-E2;Parent=Mpha.Est6
DF960187.1	genBlastG	CDS	108	195	.	-	0	ID=Mpha.Est6-E1;Parent=Mpha.Est6
DF955984.1	genBlastG	mRNA	8445	9596	40.975	+	.	ID=Mpha.Est7;Name=Mpha.Est7;Alias=Dmel.JHE_NP_611085.2-R1-1-A1
DF955984.1	genBlastG	CDS	8445	8843	.	+	0	ID=Mpha.Est7-E1;Parent=Mpha.Est7
DF955984.1	genBlastG	CDS	8877	8987	.	+	0	ID=Mpha.Est7-E2;Parent=Mpha.Est7
DF955984.1	genBlastG	CDS	9021	9058	.	+	0	ID=Mpha.Est7-E3;Parent=Mpha.Est7
DF955984.1	genBlastG	CDS	9074	9331	.	+	1	ID=Mpha.Est7-E4;Parent=Mpha.Est7
DF955984.1	genBlastG	CDS	9404	9596	.	+	0	ID=Mpha.Est7-E5;Parent=Mpha.Est7
DF954824.1	genBlastG	mRNA	79638	80134	23.7428	-	.	ID=Mpha.Est8;Name=Mpha.Est8;Alias=Hsal.VCE6_gi|749787186|ref|XP_011147158.1|-R8-8-A1
DF954824.1	genBlastG	CDS	79638	79876	.	-	1	ID=Mpha.Est8-E4;Parent=Mpha.Est8
DF954824.1	genBlastG	CDS	79963	80009	.	-	0	ID=Mpha.Est8-E3;Parent=Mpha.Est8
DF954824.1	genBlastG	CDS	80040	80096	.	-	1	ID=Mpha.Est8-E2;Parent=Mpha.Est8
DF954824.1	genBlastG	CDS	80112	80134	.	-	0	ID=Mpha.Est8-E1;Parent=Mpha.Est8
DF955652.1	genBlastG	mRNA	2696	7570	32.4256	+	.	ID=Mpha.Est9;Name=Mpha.Est9;Alias=Hsal.VCE6_gi|749799037|ref|XP_011153046.1|-R4-4-A1
DF955652.1	genBlastG	CDS	2696	2813	.	+	0	ID=Mpha.Est9-E1;Parent=Mpha.Est9
DF955652.1	genBlastG	CDS	2877	2943	.	+	2	ID=Mpha.Est9-E2;Parent=Mpha.Est9
DF955652.1	genBlastG	CDS	5968	6297	.	+	2	ID=Mpha.Est9-E3;Parent=Mpha.Est9
DF955652.1	genBlastG	CDS	6340	6380	.	+	0	ID=Mpha.Est9-E4;Parent=Mpha.Est9
DF955652.1	genBlastG	CDS	6399	6530	.	+	1	ID=Mpha.Est9-E5;Parent=Mpha.Est9
DF955652.1	genBlastG	CDS	6777	7570	.	+	0	ID=Mpha.Est9-E6;Parent=Mpha.Est9
