# Supplementary material for: Molecular evolution of juvenile hormone esterase-like proteins in a socially exchanged fluid
Source: Sci Rep. 2018 Dec 13;8:17830. doi: 10.1038/s41598-018-36048-1 (PMC6293014; doi:10.1038/s41598-018-36048-1)
Supplement: Supplementary file 2 — Supplementary File 1 [file 41598_2018_36048_MOESM2_ESM.zip › our-gene-annotations/having-genomic-sequences-as-refrences/Mpha.Ests-CDS.fna]

>Mpha.Est14
GGACCGGTGCAGGGAATTCTAGAGGACGGCGCTTACGCATTCCGCGGTATTCCGTACGCGATGCCACCGG
TCGGTAATCGTCGCTGGCAACCACCCGAATCTCTAAAGAGCTGCTGGCAGCGCGAGACATCCGGTCGCAT
GGACGGCGTCGAGGATTGCCTCTATCTTGACGTATTTACACCAATGGTCGGATACGATTATCCATTACCT
GTGGTCGTTATGATCGGCGCCGAGACCTTGAGTGGCGGCTCACCCGGAGTAATGCAACCTTCAGCTAAGC
TGGCGCGTGTCCGCGACATCGTATTCGTGCGACCAAATTTCCGgaTGGGAGTTTTCGGGTTTCTAGCGGT
CGAGCCTCTCACTAGAGCGACGCATCCTCCAACTTCCGGCAACTACGGACTGTCAGACATTATAGCGGCT
CTTCAATGGGTACAGTTGAACATCGAAAACTTTGGCGGTAACAAGTCATCCGTTACTTTGTGGGGACATC
GAGCGGGTGGCACTCTTGTGACAACGCTGATCGGCTATCGTAAAGCCAAAAATCTATTCTCGAAGACGTG
GATATCCAGTGGTAGTGCGATTTTCCCAGGCAAAGAGCTGGATAAATATGAGGCCATGAACAAACAGTTC
CTTGACTCGATTCGCTGTAGCGATGCTGCTTGTCTTAGAAGTAAGAGTGCCGAAGATCTCATGGACGCCG
TACCAGAGACGTGGTACGTAGGTAACATAGGTCTACCGGGAATGAAGGAAGGAGGACTCTCCTATGAAAA
GAGACACGAATGGCTCGTTCTTGATGGCACGATTCTCCAAGAGCATATTGGCCGGATATTGTCGCAAGAA
AATCTTACGGTGAAGGTGGTGATGGGTACTACCGCGCACTCCGGCACTCCAATACGATACTTGTCGCCGA
ACTCCACTCTTGAGACTTCGCAAGTTGAGAATATGGTACGAGAATCCTTACTTGGAACATCGGGCTTTGC
AGATGAAGCTCTGAGGTGA
>Mpha.Est19
TTTTACTCCGGTTCGGCCACCCTCGACACCCTGGTCTCGGAGGAGAACGTGATCGTGGTGTCGATGCAGT
ATCGCGTTGCCAGCCTCGGCTTCCTCTACTTCGGCACGTCCGACGTGCCCGGTAACTCCGGTCTCTTCGA
CCAGATGATGGCCCTGCAATGGGTGCGCGACAACATTGCCGCGTTCGGCGGCAATCCCGAGAACGTGACG
CTCTTCGGCGAGAGCGCGGGTGCGGTCTCCGTGTCGTTGCACCTCCTGTCCCCGCTGTCCAGGTCAGTTT
TCAAAAAGAGCAAGACAAGTCTACAGACAAGGTGGAAATCGTGA
>Mpha.Est8
TTTCTGAACATCTTCACCCCATCCGGTGGTTATCCTGTACTGGTGTGGATCCACGGAGGTGGTTTTAGAA
GAGGCTCGGCAAAGAAGCTGGTTGTCGTGTCTATCCAGTACCGATTAGGGACATTAGGATTTTTGAGTAC
AGGTACACAGGAGATGCCGGGAAACAACGGTATGTTCGACATGATGCTGGCTATCGACTGGGTGAAggat
tacatatatttcttcggCGGTGATCCCAACAAGGTAGTGGCCTTTGGCCACGGCACCGGCGCCAGTTCCT
CTATGATGCTAGCGTTATCAAAATTCTGTGAAAGTAAGCCGCACAGTCTGTCACGCTGtgaacaaatgtt
ttttattcatcATTGA
>Mpha.Est10
ATGCCGGAGCCAGCGGAGCCATGGGAAGGCACGTATGATGGGACCTATCACCGTTCGTCTTGTCCTTTCT
TTTATATAGTTGGCGAGGAGGATTGTCTTTTTCTTAACGTTTACACTCCGATATTGGACAAAGAAGCTTG
TAAAGCTGTTATGGTATGGTTTCATGGCGGTAATTTCAATCACGGCCTCGGAGACGACACATTCTATGGT
CCTGATTTTTTAATCGAGCAAGATGTTGTTCTTGTGACGCTTAATTATAGACTGGGCGCAATTGgatttt
taaatactgGTGACGAGAATGCACCTGGCAACGCTGGTCTAAAGGATCAGGTAATGGCGTTGAAATGGGT
CAAGGACAATATACATTACTTCGGTGGCTGTCCGAACCGAGTTACGATCTTCGGCGAAGATGCGGGTGCA
AGTTCTGTTCAATTTCACATGATGTCTCCTATGTCCGATGGtttgtttaataaagttatcgCGCAAAGCG
GGAGCGCAGTGAATACATGGGCGATGTCTTACGATGCCAGAGAAGTAGCTTTTAAGTTGGGCGAAAAGCT
CGACATTGAGACTACCGATTCTGCCGAGTTGGTCGCCAGGCTCGCGGAATTCTCTCCGAAAGAGTTAATT
GCGGCCAGCGATGACTTGACGTTTCTTAAACAGGTATTGTACTAA
>Mpha.Est9
TACCTCGGTATCCCTTACGCGCAACCCCCGGTTGGCAAGCTTCGCTTCACGCGACCGGTGACCGATCCTC
TTCCTTCCTGGAACGGCGTGAAAAATGGAACACAATTCGCACCATCTTACATATCCGATCCAGGATTCAG
CGAAGATTGTCTCTTCTTGAACATTTTCGTCCCAAATGAAGGTATagaaaagccTATAGCGAGATTAAAC
GGGGACGACTTTTGCGGCTGGCAGGTGCTAGTGGTGACGGTGGCATATCGATTAAACATCCTCGGATTCT
TCACGACGACAGACACCGAGGCGTCCGGGAATTACGGCATGTTTGATCAGATCGCTGCCCTTGACTGGAT
AAAGCGGAACATCAAGTACTTCAACGGCTCGCCTAGTAACATCATCATTTATGGTCACAGTTCCGGTGCC
ATAAGCGTGGGCCTACACATGTTGAGTCCTCTGAGTAAAGGCAAGTTCCACAAGGCAATTGCTATGAGCG
GGGACGCCATCGGTTCCGTAGGTACATTTGGATGCGACCGACGACCGACTAGTGCGCTAATGGAATCTGA
CTTCTTGATCAAGCATTCGTCTGACATCGAGACGTGGGGCCCGATCGTTGACGCCGAAACAAACAATGAA
ACGGAACCGTTTCTTGCGCAACATCCGAAGGACATCTTGGAAAATGGTAATTGTCAAATTCTGGCGTATA
TGGAGACTATCAACAGCCAAAATTCAGAGGGTGGACTCTCTTCGGAAAACTTTGAAACGATGATCACCGA
GGAATTCACGGCGGCGGTGCAAAACCCGGATGACAACAGCACCTGCGAATCAAAGCCCGAGATGGTGACG
AACGCGGTACTGTTCTTCTACAGACCATATCCATCCACAACAAACACGACGATATTTCGCGACAGATACT
TGGATCTGCAAACGGAAAAGAATTATGCAGCTGGCCTGACGTTTCTGGCCAGCAAAGTAGCGAAGCGAAA
AAAGGCAATGGCTTTCGTATATCGGTTCGATTATCGTCCTAAAACACAACCGGTCACGAAGGACGTGCCG
GAATGGGCGGGCGTACCACATATGTTCGAACTCCCATTCATCTGGGGTCTACCGCATCTGATGGGCGGCA
CGACGCAATGGATATTCAACGATAAGAAAATGTCCGACGTGATGATGGCAATGCTGGCGACGTTCGCCAA
GACCGGAGATCCCTCTTTGACGAGCTCTACAGGATCGATCAAGTGGGAACCGTACACACAGGACAATCCA
AGAATTTTGATCATTGATAAAAACGTGGAGATGAACGAGCCAGATGCGGTGGACTATAAGGCGCTTGCAT
TTTGGAACGAGTATTATCCACAAGTCGTGATGGAGGCGACAAACAATTGTTGCAACATCACGAGCATGGC
GACAACATGGAGGATATTTTCTCGCAGCATATACCTTAGCGGCATGGTGGCTACGGTGGCGTTTCATCAC
TTCTGGCTCTAG
>Mpha.Est15
ATGATAAGAAATCAACCAGAAGTTACTTCTTTTAAACTTGCGTCGATACTTGGTAGTGATTCTAAAGATC
CTGAAGAAGTTGTTAAATTTCTTCGAACAATACCCGCCACTAAAATCGTCGAGGCACAATCTAAAGTTCT
CACTCCAGAGGAATCGCGCATTCTTAATGTCCCATTTGGACCTACAATCGATGATAAAGCAAAAAGTCCT
TTTCTTCCATGTTCCATTTATCAATTATCTAATGATGACAATGATATACCAATTATGGTTGGTTTTACTT
CTCACGAATATATCATGTTTTTTAAAgATACCagtgagaaaattttaaggagAATGTATGCGGAACTACC
CCGATATATTGAAGCTTTCATAAACTCGCAAAACTCGGAAAAAATAATGGAGTTAACAGAACGAGTTAAA
CATCAATACTTTCATAATAGACCGTTTACTGAAGAAAGTATCCCGTCTATTATACGATTTCTGAGTGata
tacattttgatattCCTATCCAAGAGTTTGTCGATaaacgaagaaaaaagaaacaagcactcacttattt
ttatacattttcctATGTCGGCAATCAGATGACCGAGACGAAGCTTATGGGAAATAAATTGACTACAATC
GGAGCTTCTCATGCTGATGATATGTCATACCTTTTTTATTTGCCTAAATGTAAAGTTAATGATCCTAAAC
CGCCGGCAATAGGTACAAACGATCGGAGAATAATAGAAATTCTTACGGAAATGTGGAccaattttgcaaa
aacagGaaATCCTACACCTGCCTTGAACCAGTATATAACTACTACTTGGCTACCAGCAACACCGGATACC
TTTAATTACCTAGACATTGGCGATACTCTTCAACTTTTAACCATTACTGATTCTAGTAATGTATTGCAAG
AATCGgagttaaaaaaatcttgcaaatgttaa
>Mpha.Est5
CAGCCTAGCGAATATACTGATGTTGACGAAGATTGCttgtatttgaatatatttacacCTCCTGTAATAT
CAATTAGATATCCAGTGATGTTTTACATACACGGTGGTGAATTTAGTCATGGGGCAACTGCCTTCTATGA
TGTTGTAGTggtatcaattaattatcgtCTTGGAGCcaaaaaattaatctttctattaatatttttaggt
tTTTTAAGTACTGGGGATGAAAATAGCCCTGGGAATTATGGAATTCTTGATCAAGCTATGGCACTACGAT
GGGTtcatgataatataattagttttaatggAGATCCTGACTCTATAACACTGTTTGGACCAGGTGCTGG
AGCAGCAAGTGCAGGCTTATTAATGATTGCaactcGGCAAATGGTATCAAAAGTTATTGCACAATCGGGT
TCTGCTTTAGCCGATTGGGCGGTGATAATAGACAAGTATCGGGCACAAAATACATCTCGAGTGTATGCAG
AAATGCTCGGTTGCAGTATAGAGAGTAGTTGGAAATTGGTACAATGTTTAAAGGATGGGCGCAATTCTGA
ATTAAAGCCTCATGTTGGAATGTTCCCATGGGCACCTGTGCTGGATATAAATTTCACAGTACCTCGAGAT
GATTGGTACGAAGATTGGAGAGCGAATGACTGGCGCTTTTTTACAGAAACGCCAGAAGAAAGTATTAAAG
CTCGCAAATATAGAAAAGATTTGGCTTACATGGCTGGCGTCACAACTCAGGAAGctgcatttattataag
tatgtGTGTCAtcatttatttccatttaattgtgttttttattctgattcttatttggaatttttctaat
gtttattttattcaatttaatattgcaacatGGTCCATATTTctactataa
>Mpha.Est7
ATGAACTGTCCATCTTcgttgctgttgttgttgctaGGCTTGAGCCTGCACAGCGCGTGCATCACGCGAG
CAAATGGTCAACACGGTGGCCAGGAAGGTGGTAATCATGATTCCTTAGTGGTAGAGACTACTAGCGGGTT
GATGCGCGGTTTCTCTCGGACGGTGCTTGATCGTGAAGTTCACGTGTTCTACGGAGTGCCGTTTGCGAAG
CCTCCGGTCGGGCCTTTGCGATTTCGCAAGCCGCTGCCGATCGAGCCCTGGCATGGGATTCTGAACGCTA
CCATCTTGCCCAATAGCTGCTATCAAGAACGCTACGAATACTTTCCTGGCTTCGAGGGTGAGGAGATGTG
GAATCCAAACACCAACATCTCCGAGGACTGTCTCTACCTCAACATTTGGTCGCCGGACAATGTCGGTAAC
AACGGCATGGCGATACTGGTGTGGGTCTACGGCGGTGGGTTCATGAGCGGTACTGCCACCTTGGACGTCT
ACGACGCTGACATTATGGCATACCGAGTCGGCGCCTTCGGTTTCCTGTATCTCAATCACGAGGAGGCGCC
GGGCAACATGGGTCTCTGGGACCAAGCCCTGGCTCTTAAGTGGCTCCGCGAGAACGCGCGTGTCTTCGGC
GGTGATCCCGACTTGATCACGATATTCGGTGAGTCCGCGGGTGGTAGCTCGGTATCTCTGCATCTCATCT
CGCCTGTCACGCAAGGTCTAGTGCGCCGAGGGATCCTTCAGAGTGGCACACTCAATGCACCGTGGAGTTA
TATGACCGGCGAGAAAGCGAACGAGGTGGCTCAAGTGTCCGTGGATgcgaaaattctctccgtgcagCAG
TGGAATAGTTATTGGGGTATCCTCGGCTTCCCGTCGGCGCCTACTATCGACGGGGTCTTCCTGCCTAAGG
ATCCGTTGGACTTGGTCAGGGAGGCGGATTTTAAAGACACTGAGATCCTGATTGGAAATAACGAGAACGA
AGGTAGGAATAAATGCTAA
>Mpha.Est23
ggtgTGGCACATGCCGAGGAACTGGCGTTATTGTTTTATCCTTCTTTGATAAAGGATTTAGGTATGCCCT
TACCTGCCATTGATTCGAAAGATGGTAAGATGATGAATTACTTAACGCAAATGTGGACAGATTTTGCCAA
AACAGGGtacgagaaatttaatttcttcttatcaaacttcaaaaatgtctttttaatcacaatatttcaa
ttttatattgcatgtattaataattatcaatgtgATTTAGGAATCCAACGCCCACTACAAATGCATGGTT
ACCGATAA
>Mpha.Est13
ATGAGCAACAACCGAGTAGACGTGCACATAAGTGAGGGAAGATTAATCGGCATTATTGAAAAAACTGTCT
ATGGGGATCATTATGTCGCTTTCCGAGGAATACCGTACGCAAAGCCGCCGGTTGGCGAACTCAGATTCAA
GgATCCGGAACCACCGGAAGCATGGTCCGGCAGCAGAGATGCCTCAAAATATGGAAACATTGCTATTCAA
ATTGATATAATGAAACAAGAAACGGTGGGTGACGAAGATTGCCTTTATCTGAACGTATATACTGCAGATA
TCGTTAAAAAACGTCCAGTTATGGTGTGGATTCATGGTGGCGGTTTTAGACTGGGTTCCGGTGATGCTTC
CGTGTACGGTCCTGATTTTATTGTTCAGAAGGACGTAATACTAGTAACGCTAAATTACAGATTAGGAGCT
CTTGGTATGTTGCATGTTAATTCGACATTGTGTAATTCTTGCATCTCATAA
>Mpha.Est17
ATGAGCGAAATAAAAGTACAAGTCGCTGAAGGGATATTGACCGGTATTGTCGaagatagatataatattC
GTTACTTTGCTTTTCGTGGAATACCATATGCCAAGCCTCCAATTGGTGAACTCAGATTTAAGgaTCCAGT
ACCAGCAAAACCATGGTCCGGTGATAGAGACGCCTCGAAGAACGGAAACATGGCCgttcaaataaatctt
ttcacACACGCAATTGAAGGCGATGAAGattgtctttatttaaatgtatacacCACAAAAATCGAACCAT
TGGAAAAGCGTCCGGTAATGGTGTGGGTACACGGTGGTGGCTTTTTTATAGGTTGCGGTAATCAATATCC
CGATTATATCATAGAGAAAGATGTCGTATTGGttagtttaaattatagattagaCGTTCTAGGTTTTTTG
AACCTCAATGATAAAGTGGCATCGGGTAATCAAGGTTTGAAAGATATAGTTTTGGCGTTAAAATggattc
aaaaaaatatatcaaaattcggTGGAGATTCAGAAAATGTCACTATTTTCGGTGAAAGTGCTGGTGGAGC
CATCGTACATTGTCTAGCTTTGTCTCCAGTAACTAAAGgtttatttcataaaattattgcacaaaGTGGC
GTTGCCACAAATCCTTGGGTTTTAACtgaatggaaaaataaaacaacgaaCAAAAGTTTTCAACTTGCTG
AAAAGCTTGGAAAGACAACATCAGATCCAAAGGTCGCATATGAGTTTCTAAAAACAATTGACGCGAAGAA
ACTCATAGAAAATTCATACATGTTATTTGCCGCAGAAAGATTAAGTTTTGAACTACATTTTACACCCAGT
CTTGATTACGAGTCATCAGATCCTTTTTTTCCTGAACATCCAAAGGAATATATAAGCCGTGGAATTAAAA
TGCCTTTTCTTTTAGGGCTTACTCGTAATGAAGggttattttttacaagtagCAACATTTTCGGAgAAAT
AAGCATGGAACAGCTGGAACaaataaatgctaattttaaaaaagcaatactACCAAAAGTATTATCCAAA
TTACCTGAAATAGGAATCACAGTTAACGAATTAAAATCcttatattttggaaaaaataaaatgtcaaagg
aaactttgataaattatgcaaatttcaaaGGAGATGAATTTTTCGTACGCGGTATAATGGATGTActtca
aatacaaaaatctacTGGTAGTTACAAATCGACATATCTATATCATTTCAATTATGAAAGTAATACTTCT
CCTATGAAAACAGTACTACAACTTGAACTTCCAGGTGTGTGTCATactgaagaaatatttttcctatttC
GTCCAGAAATTAAGAACAAATTTAACTTATCGTTACCCAAACGTAATTCAgaagattacaaaataataaa
tcatctaACGCAAATGTGGACGGATTTTGCTAGAACAGgaaatccAACGCCCATTACAAATTTATGGTTA
CCATTAAGCGGTCCACAAAACAaagactataattatttaaatattgatataaattcacaAATGAAAATCT
TTCGTCACGGAAAGGAACGCTGGGATTGGGaaagttacaataaaaattaa
>Mpha.Est3
CTACCAGTTTTAGTTTTCGTGCACGGCGGTGGATTTGTATCAGGAAGTAGCTATAGCAAACTATATGCAC
CGGATTATTTGCTGGATCAAGATATAATCCTCGTCACGTTGAATTACCGACTTTCTGCTTTAGGATTCTT
TAGCACAGAGAATGAAATCTCACCGGGTAATTACGGCCTTAAAGATATAAAGGTTGCCCTCGAATGGATA
CAACAAAACATCCACAGCTTTGGAGGAAATCGCGCGTCTGTAACTCTTATGGGACACAGTGCCGGTTCAG
CGGCAGTTCATATTCTTGCTCTCTCAAAGAAGACCGAAGGACTCTTTCACAGATACATCCTGCTAAGCGG
TTCCGCCTTGAGTCCATGGAGTTATCATCCGCCAAGAAGGTATAGACAAGTATGTTTGAAATTGGCCGAA
CTTGTCGGCTGtttacagaagaaaaacgaCGGCGTGATCGCGTTGAACGAAACAACCACTGAAAATCCGA
TGGGAGAAGACGTAAGGACAAGCGTCTACGACGACATTGCGCATCCGGACTATGAAGAGACAAACGACGA
AGAGATAATGAAATGCATGAGAATGGTCGATGCGAGAAGAATAGAAACGATGACACGAAATTTCAATGTT
TGGAGAAATAATCCAATGTGTAAATTTGGTCCCACATTGGAGGGTGAGTCGAAAGACGCTATCCTAACGA
TGCAACCatggaaaataatgaaaaacggACTATTTCGTGATATACCGGCGATAATGCTGGTCGTAAAGGA
CGAGGGTTTAATGAAGACGCTCTTTTTACTCACAAATCCCGACATCGAAAACGAACTGATAGAGAATTTC
GAAGAATATTTGCCCTATTTTATGGAGTCTCACGAAGTTATATCAAACACTAGCGTTTTCGCTTCCGCGA
TAcaagatttttactttaacgGAAATGTGACGCTGAATCTCATGCATAACGTTACGGAGGTAAGTTCGAA
GATGATGACTGATGGCTTGATAGTATGGCCGATGCTTCAAACTCTGCAATATCTGTCGGAAATAGGacat
tctaatatttatttttgctactTTGCATACGAGGGCACGTTTACAGACACCTTCGTTTCGGGTATGCTGA
ATCACTATGGTGTTACTCATGGCGATGATTTAAACTATCTATTTcctatattgaataataagtaTCGCAA
TGTATTACTAAACAATACACCGAGCGATATTACCATGATTAATATCATGACGGAGATGTGGGCGAGTTTT
GTGATTGAAggGATTCCGAAAGCGCGACTGATCCTCCCGTGGCCCAATTACCACGATCATCATGAGTTCA
TGAGATTCGGGATTGGCAAATCACCAGAATTTGAAGTGCAAGCCAATTTCATGTTTGATAGAATGGAATT
CTGGAAGAAGTTAATGCACAACGAATCGGCAGAATCGATGGACGACGTGTTTGTCAGTGCATCGCCAAAG
TATACCGGCATTAGCGCTAACGCTAATGCGATTGATCGTAGGATAACAGTTCATTTGGCATCAGTAGCAG
TAATctttttctacatataa
>Mpha.Est11
ATGAAACGTTTGTTCGTTATCCTCCTAAGCATCGTTGTTGCACTCGCCGACGATGGCGAACAACACGAGG
TCGCCGCCCCGATTGGAAAAATTCGCGGTTCCACCATGACCACCAGACTTGGCAAGAAAATCTATTCCTT
CCGCGGCGTGAGGTACGCCGAACCGCCGACCGGACAGCAACGTTTTCAAGTCGCAATTCCAGCGGCAGAT
TGGAACAACGTTTTCGATGCGACCGAAGAAGGACCTTCTTGTACAGCACTACATCAAGAGAATATAATAG
AGGATTGTCTCCGTGTGAATATCTACACAACGAAATTACCATCGGAGAGCGATCCCGTGAAGAGACCCGT
ACTGGTGTTCTTTCATCCCGGTGCTTTTTACTTATTCTCGGGTAAAAGCTCTAACTTCGGACCTCAGTAC
TTGATGGACAAAGACATCGTTCTCGTCACCGTCAATTATCGTCTCGCGGCTCTAGGCTTTCTGAGCACCG
GCGACTCGAAGGCGCCGGGCAATTTGGGCCTGAAGGATCAAGTAGCGGCGCTTCGATGGGTCCAGAGGAA
CATAGCCGCATTTGGCGGCGACCCCGACCAAGTCACTATATCCGGCTACAGCGTCGGTGGGATAAGTGTG
CTGTTGCACATGGTCTCGCCGATGTCCAAGGGATTGTTCCATCGGGCGATCATGATGAGCGGTTCGACGA
TCCTAGAACCGTATCCGAACGATCAGTTATACTTGGCGAAGAAACAAGCCGAACTGTTGGATTGCCCAAC
CGACACTACTGGCTCTATGCTGATCTGCTTGAATTCCAAACCAGTGGAGAACTTCACAGAGTCTATAATC
AAGTTCTTTCAACACGAACTCGGAAATGATTCGCTAGTGAACGACTTGAATAATGACTGGTACAGACTCG
CAccgattaattttatgtacgaACGGGATACACCTCGGTCCAGAAACATAAGTACCGAATTACGACGTTT
TTACTTCGGCGACAAACCAATCAGTCCAGATACTTATGACGGTCTTtatatatatttaaatttattattt
attttatcatttcacACAGGAGTGGCGCATCATGACGATTTGCAATATCTGTTCtatatgaaaatcaaat
ttcccTTTTTCGAAAACGATGCTCCGGAAATTCCTATGGTGGAACTTATGACAAACATGTGGTCGAATTT
CGCTCAAACCGGACAACCAGTGTCTCCAGCTTTGGCAAAAAACGTTACATGGGAGCCATATCTATTAGAA
AAGGATAACTATCTAGAAATCTCCGAGGAATCAAAAATGAAGACAGGATTTTTCCCCGATAGAATGCAAA
AATGGGATAGTTTATTTCCTTTGAATCCTTTGaaatag
>Mpha.Est2
ATGCTGCTGAAATTACTGATCGCTGTACTTTGCTTCAACTTTGCCGCTGGTACAGATGAAAGTGTTCCAA
GAGTTAAAACACCATTAGGAAAACTAAAAGGCTACTACAAAACCTCGCAAAGTGGGAGAAAATATGAGGC
ATACGAAGGGATCCCTTATGCGTTACCACCTATTGGGAAATTACGATTTaagccTCCGCAGCCAATGCCG
GCATGGATAGGTGAATTACCGGCTACAAAATTCAGTTCTGCGTGTATTCAATATGATCATATACCACTAC
CAGCAACTTCGGAAAAGGTTGTAGGTGCTGAAGATTGTCTGTACTTAAATGTTTACGTACCAGtaaggga
aaaagagagaaatggaaCTCGAATGCCAGTATTATTTTGGATTCATAGCGGAGCATTCCAATTTGGTAGC
GGCATGTTATTTGGTGCTAAATATCTAATGGATTACGATGTTATACTTGTCACATTTAACTATCGATTGG
GACCAATGGgttTTCTTAGTACGGAAGATGAAGTACTTCCTGGTAACATGGGTCTGAAAGATCAAAGTAT
GGCACTTCGTTGGGTATCGGAGAACATCGAATGGTTCGGTGGCGACCCGCAGAAAGTGACCTTAGTTGGT
TTAAGTGCTGGCGGTGCAAGCGtgcattatcattatttatcgcAACTCAGCGCGGGCCTCtttcaaaacg
GCATATCGTTTAGTGGTACAGCGCTTACTTGTGCGGCACAAACTGAGAATTCTTTAGAAAAAGCCAAAAA
ACTAAGTGCTTTGATGGGATGCCCAACAACTACCTCCAGAGATATGATACGTTGCATGAGATATCGTCCA
GCTCGCGCGATTGTCCAGGCTTCAAGTGAATTTATGcCGTTCTTAAAGACTCCCTTCGCTCCTTTTGGTC
CGGTGGTAGAGAGATTTGGCACTGAAGCACCTTTCATTGATAAAACGCCTGTTGAAATCATAAATAGCGG
AAATGTTCAGGATGTACCCTGGATTACGGGAATAACGAGTGAAGAAGGCCTTTATCCTGTAGCTGAGTTT
ATCAACGACGATGAAAATCTGAAACTGTTGAACGACAATTGGGATGACCTCGCACCGCACTtccttgatt
ttaattatactattcCCAAAGACAAACACGTCGAGATTGCTcgtcttattaaaaaacattacttTGGTAC
AAAACCGATAGATCGACACAGTACGAAAGAACTTATACAAATGACAAGTGATCGTTTTTTCGTGGTCCCT
GGCGAGAAATCTGCGCGAATGCAAGCCAAAGCAAATCAAAGTCCAGTCTGGTTCTATTATTTCAGTTATA
GAGGAGCGCACAGTTTGAGCGATGTTTTAAGCGGTACCACTGAAAATTATGgagTTGCTCACTCTGACGA
CGTATTCTACGTGTTAGATACTCCATATGTAGATCCAACAACAACGCAAAAGGATCGTGATATGCAGAAA
CAGTTAATCAATTTTTGGGTATTGTTTGCCACAGAGGGgaTTCCGAAAGTAGGCAATGTGGAATGGCCAA
AATTAGATCCTTTGAAGaaagaatttcattatttacatatagcTAGTCCTGATAAGATTAACATGGAAAG
TTATACTAATTTTGGAGAAAAAGAATTCTGGAATTCGATAAATTTCAATGAGAATGTACTGAAACGCACT
AGAATGAGTAAAGAAgagctttaa
>Mpha.Est1
ATGTTGCTAAAACTGCTGATCATTCTGTTCGGCTTCAACTTCttcgtttatataaatacggAAGAGATTT
TtccaaaagttaaaataactttaggAGGACTAAAGGGTTACTACAAATTCTCACAAAATGGCAGAAAATA
CGAGGCGTACGAAGGAGTACCTTACGCGTTGCCACCTGTTGGAAAATTACGGTTTAAACCACCTCAGCCA
ATACCAGCATGGATTGGCGAACTGTCAGCTACAAAGTTAAGTTCCGTATGTATTCAATATGATCAAGTGC
CAGCATTTCCTCCGGAAAAAGTTGTGGGTACCGAAGATTGTTTATACTTAAATGTTTACGTGCCAATACg
cgaaaaaggagaaaataaaACCCCATTGCCTGTATTATTTTGGATCCATGGCGGTGCATTCCAATGTGGT
AGCGGCATATTATATGGACCCAAATATCTAATGGACCGCGATATTATACTGGTCACAATTAATTATCGAT
TAGGACCAATAGGCTTTCTCAGCACAGAAGATGAAGTAGTTCCTGGCAACATGGGATTAAAGGATCAAAA
CATGGCACTTCGCTGGGTATCGCAGAACATCGAATGGTTCGGTGGCGACCCGAAAAAAGTAACCTTGGTC
GGTTTAAGTGCTGGCGGTGCAAGCGtacattatcattatttatcgcAAATGAGCGCGGGTCTCTTTCAAg
GTGGTATATCGTTCAGCGGTACAACGTTAGATTGTTGGACGCAAGCTGAAAACTCCTTAGAAAAGGCTAA
GAAATTGGGTGCTTTGATGGGATGCCCTACAACTACTACTAGAGATATGATACGTTGTCTAAGATATCGT
CCAGCTCGTGCAATCGTCCAAGCTACAAGTGAATTTATGcCATTCTTCTTCAATCCTTTCACTCCTTTCG
GACCAGTAGCTGAGAAGTTTAACGATGAAACACCTTTCATTGACAGAACGCCTATTGAAATCATCAGTAG
CGGAGATGTTCAGGACTTGCCCTGGATTACGGGAGTAACGAGTGAAGAAGGCCTCTATCCCGTAGCAGAG
TTTATTACCGatgataaaaatctaaaacggTTGAACGATAATTGGGATAGCCTCGGACCAGCCTAcctag
attttaattatactattcCCAGGGAGAAACATATCGAAATTGCTCGTCTCATTAAGAAACATTACTTTGG
TACAAAATCGATAGATCGACAGAGTACGAAGGAACTAATACAAATGTCGAGCGATCGCTTCTTCGTAGTC
GACGGCGAAAAGGCTGCACGAATGCAAGCCAAAGTAAATCAAAATCCAGTTTGGTTCCACTATTTTTCTT
ACAGAGGTGCACAAAGCTTAAGCGATGCTTACAGCGGTACTACTGTGAATTATGGAGTATCCCACGGCGA
CGACGTACTTTACGTATTAAATACTTCCTGGGTAGACCCAACAACAATGCAAAAAGATCGTGATATGCAG
AAACACTTAATTGACTTTTGGGTACTGTTTGCAACAGAAGGaCTTGCGAAAGTAGCCAATGTAGAATATC
CAAGATTAGACCCTTCAAAAAAAGAACTCCATTATTTGCATATTGCTATTAACATGGAAAGTTGTACTAA
TTTTGGAGAAAAAGAATTCTGGaattcgataaattttaatgagaatGTACTGGAACGCACAACTAGAATG
AGTAAAGAAgagctttaa
>Mpha.Est25
ATGCTGCTGAAAATACTAATCGCCTTGCTTTGTTTTGTCTTTACCGTTCACGCCAATACAGATGAAACTG
TTCCAAGGATTAAAATACCTTTGGGAGGACTAAAAGGCTACTATAAAACCTCACAAAATGGTAGAAAGTA
CGAGGCATATGAAGGGGTTCCTTATGCGTTACCACCTGTTGGGAAATTACGATTTAAGCCTCCTCGATCA
ATACCGGCATGGACTGGCGAACTATCGGCTACAAAATTCGGTTCCGAGTGTATTCAATACGATCAAGTGC
CAGTGACTCCGGAAAGGGTCGTGGGCGCTGAAGATTgtttgtatttaaatgtttacgtGCCAGTAAGAGA
AGAAGGAAATGAAGCCTCATTGCCTGTATTATTTTGGATCCATGGCGGTGCGTTCCAATTTGGTAGCGGC
ATGTTATATGATGCAAAATATCTAATGGACCACGATATTATACTTGTTACAATCAACTATCGATTAGGAC
CAATGGgtTTTCTCAGTACGGAAGATGAAGTAGTTCCTGGTAACATGGGTCTAAAAGATCAAAATATGGC
ACTTCGTTGGGTATCGCAGAACATCGAATGGTTCGGTGGTGACTCGAAGAAAGTAACCTTGGTCGGTTTG
AGTGCTGGCGGTGCAAGCGtgcattatcattatttatcgcAACTCAGCACGGGTCTCTTCCGAGgTGGCA
TATCGTTCAGCGGAACAGCATTTGATTGTTGGTCACAAACTGaaaattctttagaaaaaaCTAAGAAATT
AAGTGCTTTGATGGGATGTCCTACAACTACCTCTAGAGATATGATACGTTGCATGAGATATCGTCCAGCT
CGCGCAATTGTTCAGGCTACAAGTGAATTTATGCCGTTCTTGTACAATCCCTTCACTCCTTTTGGTCCGG
TGGTGGAGAGGTATGGCGATGAAGTACCTTTCATTGATAAAACACCTATTGAAATCATTAATAGCGGACA
CGTTCAGGATGTACCCTGGGTCACGGGAGTAACGAGTGAAGAAGGCCTTTATCCCGTAGCTGagtTTATC
GCCAACGATCAGTATCTCAAACAATTGAACGACAATTGGGATATCCTTGGACCGCATTtccttgatttta
attataccatTCCCAAAGAGAAACATGTTGAAATTGTTCgccttattaaaaaacattacttTGGTACAAA
ACCGATAAACCGACAGAGTACAAAAGAACTCGTAAAAATGGCGAGTGATCGTTTCTTCGTGTTTGATGGA
GAAAAGGCTGCGCGAATGCAAGCCAAAGTGAACCAGAATCCAGTCTGGTTCTATTATTTCAGCTATAGAG
GAGCGCAAAGTTTAAGCGATTCTTTCAGCGGTACCACTGTGAATTATGGAGTTTCTCATGCCGATGACAC
ATTTTACGTATTACATACTTCATGGTTAGATCCAACAACAACACAAAAAGACCGTGATATGCAGAAACTG
TTAATCGATTTTTGGGTAACGTTTGCCACAGAAGGaattccGAAAGTAGGCAGTGTGGAATGGTCAAAAT
TAGATCCTTTGAAGAaagaactttattatttacatatagcTAGTCCTGATAAGATTAACATGGAAAGTTA
TACTAATTTTGGAGAAAAAGAA
>Mpha.Est22
GAGGAACTGGCGTTATTGTTTTATCCTTCTTTGATAAAGGATTTAGGTATGCCCTTACCTGCCATTGATT
CGAAAGATGGTAAGATGATGAATTACTTAACGCAAATGTGGACAGATTTTGCCAAAACAGGGtacgagaa
atttaatttcttcttatcaaacttcaaaaatgtctttttaattacaatattttaa
>Mpha.Est12
ATGGACAACAGCAGAATCGAAATATGCGTGCAGGAAGGAAAGTTAATTGGTATTGTAGAAAAAGGTGTCT
ACGGAATACCATATGCAAAACCGCCAATTGGAGAACTcagatttaaagATCCGGTACCAGCAGAACTATG
GACCGGTGGTAGAGACGCCTCAAAGTACGGAAACAAAGGTGTCCAACTAAACCTTCTCACACGTCTAATT
GAAGGCGATGAAGACTGCCTCTATTTAAACGTGTTCACCACAAAAATCGAGCTTGCTAAAAAGCGCCCAG
TGATGGTGTGGATACACGGCGGTGGTTTCTCTATGGGTTCCGGTGATGCAACCATGTATGGCCCTGATTA
CATCGTGCAGAAAGACATAGTTTTggttactttaaattatagattaggTGCTCTAGgtTTTCTAAATCTC
AACGATAAGGTGGCAACGGGTAATCAAggtataaaagatataatcttGGCATTAAAATGggtacagaaaa
atatttcacagttCGGTGGAGATCCCAAAAAT
>Mpha.Est26
ATGAGGGAACATCAAAGTAACATATTGATCCTGTTAGGCTATCTTTGCGTCTTCGCACTTGATGCAAATA
CCGTCTGGGGTGATCATCCACATGTAAAAACGTCAAACGGTACGATACATGGCAGTACAATGCCCACCCG
ACTtggaagaaatatttatgcattctTGGGAATTCCCTACGCTGCACCGCCAGTCGGAGAATTAAGATTC
AAgCCACCGCAACCTCCGATTTGGAACGGTGTCCTAGAGGCTACGACGAACGCCGAGATATGCACGCAAC
GGAACATCTATGTCTCTCAACAAGAGATTGTCGGCAGCGAGGATTGTCTTTATCTCAATGTCTACACACC
GTGCATACGTTGCACCAAAGATCATCCGAATTTGCAGCATGACCGATGGGAAATCACCGATCGATTCCCA
GTCATGGTTTGGTTCCATGGCGGAGGATGGCTCGCTGGAGCCGGCCACTCCGAATTTTATGGACCCAAGT
TCCTGCTGGACTTTAATCTCGTTCTAGTCACCGTGAACTTCCGACTTGGACCGCTGGGCTTTTTAAGTAC
GGAGGATCTGGAGTGTCCAGGAAATCTGGGATTAAAAGATCAGCAGCAGGCTTTGCGATGGGTACACGAA
AATATCGCTTACTTTAGTGGTGATCCGAATAGAGTGACCATTTTTGGCGAAAGTGCTGGTGGTGCAAGTG
TTTACTACCATATGGTCAGCCCTCTTTCAGAagGACTTTTTCATCGCGGAATTTCGCAGAGTGGCAACTT
CTATAACCCATGGACTTTAACGTCACCGGGAGCTGCCAAAAAAAATGCCATAACCGTaggtaaacattta
aaatgtaattccgAGAATTCCAAGGAACTCATTAAATGCTTACAAACAAAGAGCGCGGAGGAGATTATTG
GCACCGATCGTCTTTTCCAGAAATTTGGTTACTGCCCAATGATACCATTCCGACCAGTAATCGAACCCGA
ACACGAAGGTGCCTTCCTGACAGAGGATCCATTAGTATCTGTACGAGAAGGTCGCCTTCTCGATGTACCT
TGGATGACGGGAATTACTTCAGACGAAGGATCTCTGAAAGTACCAAATATTTATGGTCGCGATAACAATG
TGAAAGAATTggataaaaactttaaaaaaattgcgccTATCAGCTTACTTTATTTAGATAGGTTTAACAT
CACAAATGAGGATTTCCTAAATGAGATCAGCGATACCATTCGCGATTTCTATTTCGGCCATGATTCTATC
GACTACACTGATAATTCCAGATTCAAACTCATTGaaATGTATAGTGATTCGTGGTTTAACCACGGTACTC
ACAGAGCTGTGCAAGACTTTATTGAATATCAAATTTCACCagtcttttattattacttcgcATATAAAGG
AAGCGCGTCCTTCAGCATGATATTCGGTGATCCTACAAGAGATTATGGAGTATCGCATGCGGatgatttg
caatatttattccCTGTGGGCGAACAATTGTTCCCAAATGTAACATTATCCGAACAAGATAACGAAATGA
TCGACGTTATGACCACTCTTTGgtacaattttgcaaattacgGAAATCCTACGCCGAAAGTTACAAAAGT
GATTCCATTGAAGTGGAAACCTGTGAAAACAGAATCCGCACCAGAATATCTGCGTATACAAGACTCAAAG
AAAATTACTATGGAACACAGTCCTGTTTGGGAGAGAATGATATTTTGGGACTCCTTAACACGTCGAATGG
AGCTctatgacaataaatttaaacacgatgaattgtaa
>Mpha.Est6
CTACAGATCCTGTTCTGTCAGTCTTCCAACGCGTTTATCATGGACAACAGCAGAATCGAAATCTACGTGC
AGGAGGGAAAGTTAATTGGTGTCTATGGCGACTACTATATTGCTTTCCGAGGAATACCATATGCAAAACC
GCCAATTGGAGAACTCAGATTTAAA
>Mpha.Est20
ACTAAAgaggagataaaaaaaatcaattctgATTTCAAGAGCGCTATACCACCCAACATTTTATCTATAC
TGCCAAAAATATCAGTCACACCCGAGGACTTACGATCTCTATATTTCGGTGATAAAATCTTGTCAGAGGA
AACAATGGAAAATTATGCTGATTTTCTCAGTGACGAGTACTGGAATCGTGGTATAATGGAAGTAGTGGAT
ATTCAGGCAAAgctaaaagataataaaaatgcgaCCTATCTGTATCAATTTTCATACAAGAGTGAAAATT
CTcctataagaaaaatatatcaaattaccTGTCCAGgtgTGGCACATGCCGAGGAACTGGGGTTATTGTT
TTATCCTTCTTTAATGAAGGATTTAGGTATGCCCTTACCTGCCATTGATTCGAAAGATGGTAAGATGATG
AATTACTTAACTCAAATGTGGACAGATTTTGCCAAAACAGGGTAcgagaaattgaattttttattaaact
tcaaaaatgtcattttaatcacaatgtttcaattttatattgcatgtattaataattatatcaatgtgAT
TTAG
>Mpha.Est16
ATGAAACAAGAAACGGTGGGTGACGAAGATTGCCTTTATCTGAACGTATATACTGCAGATATCGTTAAAA
AACGTCCAGTTATGGTGTGGATTCATGGTGGCGGTTTTAGACTGGGTTCCGGTGATGCTTCCGTGTACGG
TCCTGATTTTATTGTTCAGAAGGACGTAATACTAGTAACGCTAAATTACAGATTAGGAGCTCTTGgTTTC
CTAAATCTCAATGATAAAGTAGCAACGGGCAATCAAGGTCTAAAGGATGTGGTGATGGCTCTACAATGGg
tccaaaaaaatatatcacaattCGGTGGGGATTCAAAAAATGTCACTATCTTTGGCGAAAGTTCTGGTGG
AGTTATCGCGCATTATCTAACTCTGTCTCCGTTGAGCAAAGGTACAACTTAG
>Mpha.Est18
ATGGATAACAACAAAACCGAAGTATGCGTGCACGAGGGAAAATTAATTGGTACCATAGAGAAAGGCGTCT
ATGGCGACTATTATATGTCCTTCCGAGGAATACCATATGCAAAACCGCCTATTGGAGATCTCAGATTCAA
AgaTCCAGTGCCAGTGGAACCATGGTCTGGTGATAGAGACGCAACGAAACACGGAAATATAGCTATTCAA
ATGaacttttttacaaacaaagTTGAGGGCGATGAAGATTGCCtctatttaaatgtatacacCACGAAAA
TTGACCCATCGGAAAAGCATTCAGTGATGGTATGGATACACGGTGGTGGCTATTTTGCAGGTTCTGGTGA
TACAGCTAGTTACGGTCCCGACTATATCATGCAGAAAGATATAGTATTAGTTACTCTAAATTACAGATTA
GACGTTTTAGGTTTTTTGAACCTCAATGATAAAGTGGCAGCAGGCAATCAAGGTTTGAAAGATGTAGTAT
TGGCTTTAAAATgggtaaaaagaaatatatcaaaGTTTGGCGGAGATCCAGAAAATGTTACTATCTTCGG
CGAAAGTGCTGGTGGAGGCATTGTACATTGTTTAGCTTTGTCTCCAACAACTAAAGgtttatttcacaaa
attatcGCACAAAGCGGCGTTGCTACAAATCCTTGGGCTTTAACTGAATCGACAAACGAAAAACTTGGAA
AGACAACATCAGATCCAAAAGTTGCATATGAGTttctaaaaagtattaatgcGAAAAAACTCATAGAATA
TTCACAAATGTTATATACTTCAGAAACTatgaGATTAAGTTTTAATCTATGCTTCACACCCAGTTGGGAT
CACAAATCGTTGGATCCACTTTTTCCTGAACAtccaaaagaatatataagcCGTGGAATTCAAATGCCTT
TCCTTTTAGGAATCACTCGTAACGAAGGAGTGTTTATATTACGAAGCGTATTTTTCGGAGatATAAGCAA
GGAACGACTAGAACAAGTAAATgctgattttaaaaaagcaatattacCACAAGTACTATCTAAATTACCT
GAAATAGGAATCACAGTTGAGGAATTAAGATCGTtgtattttggaaaaaagaaagtgtCAGAGGAAACTT
TGACAAATTATTCGTATTTCTTGGGAGATGAATTTTTTGTACGCGGCACAATGGACGTGgttcaaataca
aaaatctacTGGTAGTTACAAGTCTACATATCTATATCAATTCGATTATGACAGCGATACTTCTTTTGTG
AAGACGATATTAAATGTTGGGCTTCCAGGAGTGTGCCATTCTGAGGACTTAGGTTTCTTATTTTGCCCAG
AAAtgagaacaaaatttaatttgtcgcCACCTAAACCTGGTTCAgaagattataaaatgataaatcatCT
AATACAAATGTGGACAGATTTTGCCAAAACAGGGAATCCAACGCCTACTACAAATTTATGGTTACCATTA
ACTTGTCCAGAAGACGAAAACTACAATTATCTAAGTATTGATAAGAAGTCACAAATGAAAATCTTTCGTA
AAGGAAAGGAACGCTGGGATtgggaaaattataataaaaattaa
>Mpha.Est21
ataagtaaaaatactcttaaaaaaatcgattctGATTTTAAGAAGACCATAATGCCAAAAATTTTAGCCA
TACTACCAAAAATACCGATCACAGTCGAAGAAttacgatttttatattttggtaACAAATCAATATCAGA
CGAAACTCTAATAAATTACGCTGATTTTCTTGGAGATCTCATGTTCTATCGTGGCACTATGGAAGTAGTC
AACATCCAAATGAATTCTGGTTGTCAGACGCCaacatatttgtatacattttcttatgAAAGTAAAACTT
ACAtcggaaagaaaataatagatattccGTTTCCTGGAGTGACTCATGgcgaagatatattttatttatt
ttatcctcATATGATGAAAGATTTTGGTGTTCCACCACCTGAACCTAGTTCAGAggattataaaatgata
aatcgtTTAACGCAAATGTGGACAGATTTTGCTAAAACAgggtacaatatatttaatagttttgcAAATA
CCTTGTGGAGATCTTAA
>Mpha.Est24
ATGGTGTGGATACATGGTGGCGCTTTTAGACTGGGTTCCGGTGATGCTTCCGTGTACGGTCCTGATTTTA
TTGTTCAGAAGGACGTGGTACTAGTAACGCTGAATTATAGACTAGGAGTTCTTGgTTTCCTGAATCTCAA
TGATAAAGTAGCAACGGGTAATCAAGGTTTAAAGGATGTGGTGATGGCTCTACAATGGgttcagaaaaat
atatcacaattCGGTGGAGATTCAAAAAATGTCACTATCTTTGGCGAAAGTGCTGGTGGAGTTATCGTGC
ATTGTCTAACTCTGTCTCCGTTGAGTAAagGATTATTTCATAAAGCGATATCGCAAAGCGGCGTCGTTAC
GAATCCTTGGGCCTTGACTGAATGGACAGACAAAACGATGAATAAAGGTTTTCAACTTGccaaaaaattt
ggaaaagcGACATCAGATCCAAAAGTCGCTTAtgagtttctaaaaaaaatcgacgCGAAAAAACTCATAG
AAACTGCACAAAAAGTTCTTCCTACAGAAGCAGATCGTATGCAATTTACATTACTATTTACACCCAGTTT
AGATTATGAATCACCGAATCCATTCTTTCCGGAACATCCATCCACGTTAGCACGTCGCGGAGTTAAAGTA
CCATTCCTTTTAGGAAATACCAGTTATGAAGGATCTTTCTTCATACACGGTTCATTTTTCGGACgCATAA
GCAAGAAcactcttaaaaaaatagattccGATTTTAAGAAGGCCATAATATCAAAAGTTTTAATACCGAT
CACAGTCGAAGAAttacgatttttatattttggtaACAAATCAATATCAGaagaaactttaataaattac
gctGATTTTCTTGGTGATCTCAATTTCTATCGTGGCACTATGGAAGCGGTCGACATCCAAATGAATTCTG
ATATTAACACGCcaacatatttgtataaattttcatataatagtaaaacttACGTTAGcaagaaaatgaa
tatttcGTTTCCAGGAGTGACTCATGgcgaagatatattttatttattttattctcataTAATGAAAGAT
TTTGATATGCCACCACCTGAACCTAATTCGGAggattataaaatgataaatcgtTTCACGCAAATGTGGA
CAGATTTTGCTAAAACAGGaGATCCAACGCCTGCTATTACGAATTTGACTCCCGTCAAATGGACTCCAGT
GAAggacagaaatatatataattatttaaatattgatattgaacCTCGGATGGAAATCATTCGTAAAGAA
GAACAACGGTGTgattggaaaaatattaaacattaa
>Mpha.Est4
ATCATGGACAACAACCAAGTTGACGTACATGTGAGTGAGGGAAGATTAATCGGCATTATTGAGGAAGCTG
TCTATGGCGGTCACTACGTTGCTTTCCGAGGAATACCGTACGCGAAGCCGCCGGTTGGCGAGCTCAGATT
CAAGgATCCGGAACCACCGGAAGCATGGTCCGGCAGCAGAGATGCCTCAAAATATGGAAACATTGCTATT
CAAATTGATATAATGAAACAAGAAACGGTGGGTGACGAAGATTGCCTTTATCTGAACGTATATACTGCAG
ATATCGTTAAAAAACGTCCAGTTATGGTGTGGATACATGGTGGCGCTTTTAGACTGGGTTCCGGTGATGC
TTCCGACGTAATACTAGTAACGCTAAATTACAGATTAGGAGCTCTTGGTATGTTGCATGTTAATTCGACA
TTGTGTAATTCTTGCATCTCATAA
