# Supplementary material for: Molecular evolution of juvenile hormone esterase-like proteins in a socially exchanged fluid
Source: Sci Rep. 2018 Dec 13;8:17830. doi: 10.1038/s41598-018-36048-1 (PMC6293014; doi:10.1038/s41598-018-36048-1)
Supplement: Supplementary file 2 — Supplementary File 1 [file 41598_2018_36048_MOESM2_ESM.zip › our-gene-annotations/having-genomic-sequences-as-refrences/Mpha.Ests-Prot.faa]

>Mpha.Est14
GPVQGILEDGAYAFRGIPYAMPPVGNRRWQPPESLKSCWQRETSGRMDGVEDCLYLDVFTPMVGYDYPLP
VVVMIGAETLSGGSPGVMQPSAKLARVRDIVFVRPNFRMGVFGFLAVEPLTRATHPPTSGNYGLSDIIAA
LQWVQLNIENFGGNKSSVTLWGHRAGGTLVTTLIGYRKAKNLFSKTWISSGSAIFPGKELDKYEAMNKQF
LDSIRCSDAACLRSKSAEDLMDAVPETWYVGNIGLPGMKEGGLSYEKRHEWLVLDGTILQEHIGRILSQE
NLTVKVVMGTTAHSGTPIRYLSPNSTLETSQVENMVRESLLGTSGFADEALR*
>Mpha.Est19
FYSGSATLDTLVSEENVIVVSMQYRVASLGFLYFGTSDVPGNSGLFDQMMALQWVRDNIAAFGGNPENVT
LFGESAGAVSVSLHLLSPLSRSVFKKSKTSLQTRWKS*
>Mpha.Est8
FLNIFTPSGGYPVLVWIHGGGFRRGSAKKLVVVSIQYRLGTLGFLSTGTQEMPGNNGMFDMMLAIDWVKD
YIYFFGGDPNKVVAFGHGTGASSSMMLALSKFCESKPHSLSRCEQMFFIHH*
>Mpha.Est10
MPEPAEPWEGTYDGTYHRSSCPFFYIVGEEDCLFLNVYTPILDKEACKAVMVWFHGGNFNHGLGDDTFYG
PDFLIEQDVVLVTLNYRLGAIGFLNTGDENAPGNAGLKDQVMALKWVKDNIHYFGGCPNRVTIFGEDAGA
SSVQFHMMSPMSDGLFNKVIAQSGSAVNTWAMSYDAREVAFKLGEKLDIETTDSAELVARLAEFSPKELI
AASDDLTFLKQVLY*
>Mpha.Est9
YLGIPYAQPPVGKLRFTRPVTDPLPSWNGVKNGTQFAPSYISDPGFSEDCLFLNIFVPNEGIEKPIARLN
GDDFCGWQVLVVTVAYRLNILGFFTTTDTEASGNYGMFDQIAALDWIKRNIKYFNGSPSNIIIYGHSSGA
ISVGLHMLSPLSKGKFHKAIAMSGDAIGSVGTFGCDRRPTSALMESDFLIKHSSDIETWGPIVDAETNNE
TEPFLAQHPKDILENGNCQILAYMETINSQNSEGGLSSENFETMITEEFTAAVQNPDDNSTCESKPEMVT
NAVLFFYRPYPSTTNTTIFRDRYLDLQTEKNYAAGLTFLASKVAKRKKAMAFVYRFDYRPKTQPVTKDVP
EWAGVPHMFELPFIWGLPHLMGGTTQWIFNDKKMSDVMMAMLATFAKTGDPSLTSSTGSIKWEPYTQDNP
RILIIDKNVEMNEPDAVDYKALAFWNEYYPQVVMEATNNCCNITSMATTWRIFSRSIYLSGMVATVAFHH
FWL*
>Mpha.Est15
MIRNQPEVTSFKLASILGSDSKDPEEVVKFLRTIPATKIVEAQSKVLTPEESRILNVPFGPTIDDKAKSP
FLPCSIYQLSNDDNDIPIMVGFTSHEYIMFFKDTSEKILRRMYAELPRYIEAFINSQNSEKIMELTERVK
HQYFHNRPFTEESIPSIIRFLSDIHFDIPIQEFVDKRRKKKQALTYFYTFSYVGNQMTETKLMGNKLTTI
GASHADDMSYLFYLPKCKVNDPKPPAIGTNDRRIIEILTEMWTNFAKTGNPTPALNQYITTTWLPATPDT
FNYLDIGDTLQLLTITDSSNVLQESELKKSCKC*
>Mpha.Est5
QPSEYTDVDEDCLYLNIFTPPVISIRYPVMFYIHGGEFSHGATAFYDVVVVSINYRLGAKKLIFLLIFLG
FLSTGDENSPGNYGILDQAMALRWVHDNIISFNGDPDSITLFGPGAGAASAGLLMIATRQMVSKVIAQSG
SALADWAVIIDKYRAQNTSRVYAEMLGCSIESSWKLVQCLKDGRNSELKPHVGMFPWAPVLDINFTVPRD
DWYEDWRANDWRFFTETPEESIKARKYRKDLAYMAGVTTQEAAFIISMCVIIYFHLIVFFILILIWNFSN
VYFIQFNIATWSIFLL*
>Mpha.Est7
MNCPSSLLLLLLGLSLHSACITRANGQHGGQEGGNHDSLVVETTSGLMRGFSRTVLDREVHVFYGVPFAK
PPVGPLRFRKPLPIEPWHGILNATILPNSCYQERYEYFPGFEGEEMWNPNTNISEDCLYLNIWSPDNVGN
NGMAILVWVYGGGFMSGTATLDVYDADIMAYRVGAFGFLYLNHEEAPGNMGLWDQALALKWLRENARVFG
GDPDLITIFGESAGGSSVSLHLISPVTQGLVRRGILQSGTLNAPWSYMTGEKANEVAQVSVDAKILSVQQ
WNSYWGILGFPSAPTIDGVFLPKDPLDLVREADFKDTEILIGNNENEGRNKC*
>Mpha.Est23
GVAHAEELALLFYPSLIKDLGMPLPAIDSKDGKMMNYLTQMWTDFAKTGYEKFNFFLSNFKNVFLITIFQ
FYIACINNYQCDLGIQRPLQMHGYR*
>Mpha.Est13
MSNNRVDVHISEGRLIGIIEKTVYGDHYVAFRGIPYAKPPVGELRFKDPEPPEAWSGSRDASKYGNIAIQ
IDIMKQETVGDEDCLYLNVYTADIVKKRPVMVWIHGGGFRLGSGDASVYGPDFIVQKDVILVTLNYRLGA
LGMLHVNSTLCNSCIS*
>Mpha.Est17
MSEIKVQVAEGILTGIVEDRYNIRYFAFRGIPYAKPPIGELRFKDPVPAKPWSGDRDASKNGNMAVQINL
FTHAIEGDEDCLYLNVYTTKIEPLEKRPVMVWVHGGGFFIGCGNQYPDYIIEKDVVLVSLNYRLDVLGFL
NLNDKVASGNQGLKDIVLALKWIQKNISKFGGDSENVTIFGESAGGAIVHCLALSPVTKGLFHKIIAQSG
VATNPWVLTEWKNKTTNKSFQLAEKLGKTTSDPKVAYEFLKTIDAKKLIENSYMLFAAERLSFELHFTPS
LDYESSDPFFPEHPKEYISRGIKMPFLLGLTRNEGLFFTSSNIFGEISMEQLEQINANFKKAILPKVLSK
LPEIGITVNELKSLYFGKNKMSKETLINYANFKGDEFFVRGIMDVLQIQKSTGSYKSTYLYHFNYESNTS
PMKTVLQLELPGVCHTEEIFFLFRPEIKNKFNLSLPKRNSEDYKIINHLTQMWTDFARTGNPTPITNLWL
PLSGPQNKDYNYLNIDINSQMKIFRHGKERWDWESYNKN*
>Mpha.Est3
LPVLVFVHGGGFVSGSSYSKLYAPDYLLDQDIILVTLNYRLSALGFFSTENEISPGNYGLKDIKVALEWI
QQNIHSFGGNRASVTLMGHSAGSAAVHILALSKKTEGLFHRYILLSGSALSPWSYHPPRRYRQVCLKLAE
LVGCLQKKNDGVIALNETTTENPMGEDVRTSVYDDIAHPDYEETNDEEIMKCMRMVDARRIETMTRNFNV
WRNNPMCKFGPTLEGESKDAILTMQPWKIMKNGLFRDIPAIMLVVKDEGLMKTLFLLTNPDIENELIENF
EEYLPYFMESHEVISNTSVFASAIQDFYFNGNVTLNLMHNVTEVSSKMMTDGLIVWPMLQTLQYLSEIGH
SNIYFCYFAYEGTFTDTFVSGMLNHYGVTHGDDLNYLFPILNNKYRNVLLNNTPSDITMINIMTEMWASF
VIEGIPKARLILPWPNYHDHHEFMRFGIGKSPEFEVQANFMFDRMEFWKKLMHNESAESMDDVFVSASPK
YTGISANANAIDRRITVHLASVAVIFFYI*
>Mpha.Est11
MKRLFVILLSIVVALADDGEQHEVAAPIGKIRGSTMTTRLGKKIYSFRGVRYAEPPTGQQRFQVAIPAAD
WNNVFDATEEGPSCTALHQENIIEDCLRVNIYTTKLPSESDPVKRPVLVFFHPGAFYLFSGKSSNFGPQY
LMDKDIVLVTVNYRLAALGFLSTGDSKAPGNLGLKDQVAALRWVQRNIAAFGGDPDQVTISGYSVGGISV
LLHMVSPMSKGLFHRAIMMSGSTILEPYPNDQLYLAKKQAELLDCPTDTTGSMLICLNSKPVENFTESII
KFFQHELGNDSLVNDLNNDWYRLAPINFMYERDTPRSRNISTELRRFYFGDKPISPDTYDGLYIYLNLLF
ILSFHTGVAHHDDLQYLFYMKIKFPFFENDAPEIPMVELMTNMWSNFAQTGQPVSPALAKNVTWEPYLLE
KDNYLEISEESKMKTGFFPDRMQKWDSLFPLNPLK*
>Mpha.Est2
MLLKLLIAVLCFNFAAGTDESVPRVKTPLGKLKGYYKTSQSGRKYEAYEGIPYALPPIGKLRFKPPQPMP
AWIGELPATKFSSACIQYDHIPLPATSEKVVGAEDCLYLNVYVPVREKERNGTRMPVLFWIHSGAFQFGS
GMLFGAKYLMDYDVILVTFNYRLGPMGFLSTEDEVLPGNMGLKDQSMALRWVSENIEWFGGDPQKVTLVG
LSAGGASVHYHYLSQLSAGLFQNGISFSGTALTCAAQTENSLEKAKKLSALMGCPTTTSRDMIRCMRYRP
ARAIVQASSEFMPFLKTPFAPFGPVVERFGTEAPFIDKTPVEIINSGNVQDVPWITGITSEEGLYPVAEF
INDDENLKLLNDNWDDLAPHFLDFNYTIPKDKHVEIARLIKKHYFGTKPIDRHSTKELIQMTSDRFFVVP
GEKSARMQAKANQSPVWFYYFSYRGAHSLSDVLSGTTENYGVAHSDDVFYVLDTPYVDPTTTQKDRDMQK
QLINFWVLFATEGIPKVGNVEWPKLDPLKKEFHYLHIASPDKINMESYTNFGEKEFWNSINFNENVLKRT
RMSKEEL*
>Mpha.Est1
MLLKLLIILFGFNFFVYINTEEIFPKVKITLGGLKGYYKFSQNGRKYEAYEGVPYALPPVGKLRFKPPQP
IPAWIGELSATKLSSVCIQYDQVPAFPPEKVVGTEDCLYLNVYVPIREKGENKTPLPVLFWIHGGAFQCG
SGILYGPKYLMDRDIILVTINYRLGPIGFLSTEDEVVPGNMGLKDQNMALRWVSQNIEWFGGDPKKVTLV
GLSAGGASVHYHYLSQMSAGLFQGGISFSGTTLDCWTQAENSLEKAKKLGALMGCPTTTTRDMIRCLRYR
PARAIVQATSEFMPFFFNPFTPFGPVAEKFNDETPFIDRTPIEIISSGDVQDLPWITGVTSEEGLYPVAE
FITDDKNLKRLNDNWDSLGPAYLDFNYTIPREKHIEIARLIKKHYFGTKSIDRQSTKELIQMSSDRFFVV
DGEKAARMQAKVNQNPVWFHYFSYRGAQSLSDAYSGTTVNYGVSHGDDVLYVLNTSWVDPTTMQKDRDMQ
KHLIDFWVLFATEGLAKVANVEYPRLDPSKKELHYLHIAINMESCTNFGEKEFWNSINFNENVLERTTRM
SKEEL*
>Mpha.Est25
MLLKILIALLCFVFTVHANTDETVPRIKIPLGGLKGYYKTSQNGRKYEAYEGVPYALPPVGKLRFKPPRS
IPAWTGELSATKFGSECIQYDQVPVTPERVVGAEDCLYLNVYVPVREEGNEASLPVLFWIHGGAFQFGSG
MLYDAKYLMDHDIILVTINYRLGPMGFLSTEDEVVPGNMGLKDQNMALRWVSQNIEWFGGDSKKVTLVGL
SAGGASVHYHYLSQLSTGLFRGGISFSGTAFDCWSQTENSLEKTKKLSALMGCPTTTSRDMIRCMRYRPA
RAIVQATSEFMPFLYNPFTPFGPVVERYGDEVPFIDKTPIEIINSGHVQDVPWVTGVTSEEGLYPVAEFI
ANDQYLKQLNDNWDILGPHFLDFNYTIPKEKHVEIVRLIKKHYFGTKPINRQSTKELVKMASDRFFVFDG
EKAARMQAKVNQNPVWFYYFSYRGAQSLSDSFSGTTVNYGVSHADDTFYVLHTSWLDPTTTQKDRDMQKL
LIDFWVTFATEGIPKVGSVEWSKLDPLKKELYYLHIASPDKINMESYTNFGEKE
>Mpha.Est22
EELALLFYPSLIKDLGMPLPAIDSKDGKMMNYLTQMWTDFAKTGYEKFNFFLSNFKNVFLITIF*
>Mpha.Est12
MDNSRIEICVQEGKLIGIVEKGVYGIPYAKPPIGELRFKDPVPAELWTGGRDASKYGNKGVQLNLLTRLI
EGDEDCLYLNVFTTKIELAKKRPVMVWIHGGGFSMGSGDATMYGPDYIVQKDIVLVTLNYRLGALGFLNL
NDKVATGNQGIKDIILALKWVQKNISQFGGDPKN
>Mpha.Est26
MREHQSNILILLGYLCVFALDANTVWGDHPHVKTSNGTIHGSTMPTRLGRNIYAFLGIPYAAPPVGELRF
KPPQPPIWNGVLEATTNAEICTQRNIYVSQQEIVGSEDCLYLNVYTPCIRCTKDHPNLQHDRWEITDRFP
VMVWFHGGGWLAGAGHSEFYGPKFLLDFNLVLVTVNFRLGPLGFLSTEDLECPGNLGLKDQQQALRWVHE
NIAYFSGDPNRVTIFGESAGGASVYYHMVSPLSEGLFHRGISQSGNFYNPWTLTSPGAAKKNAITVGKHL
KCNSENSKELIKCLQTKSAEEIIGTDRLFQKFGYCPMIPFRPVIEPEHEGAFLTEDPLVSVREGRLLDVP
WMTGITSDEGSLKVPNIYGRDNNVKELDKNFKKIAPISLLYLDRFNITNEDFLNEISDTIRDFYFGHDSI
DYTDNSRFKLIEMYSDSWFNHGTHRAVQDFIEYQISPVFYYYFAYKGSASFSMIFGDPTRDYGVSHADDL
QYLFPVGEQLFPNVTLSEQDNEMIDVMTTLWYNFANYGNPTPKVTKVIPLKWKPVKTESAPEYLRIQDSK
KITMEHSPVWERMIFWDSLTRRMELYDNKFKHDEL*
>Mpha.Est6
LQILFCQSSNAFIMDNSRIEIYVQEGKLIGVYGDYYIAFRGIPYAKPPIGELRFK
>Mpha.Est20
TKEEIKKINSDFKSAIPPNILSILPKISVTPEDLRSLYFGDKILSEETMENYADFLSDEYWNRGIMEVVD
IQAKLKDNKNATYLYQFSYKSENSPIRKIYQITCPGVAHAEELGLLFYPSLMKDLGMPLPAIDSKDGKMM
NYLTQMWTDFAKTGYEKLNFLLNFKNVILITMFQFYIACINNYINVI*
>Mpha.Est16
MKQETVGDEDCLYLNVYTADIVKKRPVMVWIHGGGFRLGSGDASVYGPDFIVQKDVILVTLNYRLGALGF
LNLNDKVATGNQGLKDVVMALQWVQKNISQFGGDSKNVTIFGESSGGVIAHYLTLSPLSKGTT*
>Mpha.Est18
MDNNKTEVCVHEGKLIGTIEKGVYGDYYMSFRGIPYAKPPIGDLRFKDPVPVEPWSGDRDATKHGNIAIQ
MNFFTNKVEGDEDCLYLNVYTTKIDPSEKHSVMVWIHGGGYFAGSGDTASYGPDYIMQKDIVLVTLNYRL
DVLGFLNLNDKVAAGNQGLKDVVLALKWVKRNISKFGGDPENVTIFGESAGGGIVHCLALSPTTKGLFHK
IIAQSGVATNPWALTESTNEKLGKTTSDPKVAYEFLKSINAKKLIEYSQMLYTSETMRLSFNLCFTPSWD
HKSLDPLFPEHPKEYISRGIQMPFLLGITRNEGVFILRSVFFGDISKERLEQVNADFKKAILPQVLSKLP
EIGITVEELRSLYFGKKKVSEETLTNYSYFLGDEFFVRGTMDVVQIQKSTGSYKSTYLYQFDYDSDTSFV
KTILNVGLPGVCHSEDLGFLFCPEMRTKFNLSPPKPGSEDYKMINHLIQMWTDFAKTGNPTPTTNLWLPL
TCPEDENYNYLSIDKKSQMKIFRKGKERWDWENYNKN*
>Mpha.Est21
ISKNTLKKIDSDFKKTIMPKILAILPKIPITVEELRFLYFGNKSISDETLINYADFLGDLMFYRGTMEVV
NIQMNSGCQTPTYLYTFSYESKTYIGKKIIDIPFPGVTHGEDIFYLFYPHMMKDFGVPPPEPSSEDYKMI
NRLTQMWTDFAKTGYNIFNSFANTLWRS*
>Mpha.Est24
MVWIHGGAFRLGSGDASVYGPDFIVQKDVVLVTLNYRLGVLGFLNLNDKVATGNQGLKDVVMALQWVQKN
ISQFGGDSKNVTIFGESAGGVIVHCLTLSPLSKGLFHKAISQSGVVTNPWALTEWTDKTMNKGFQLAKKF
GKATSDPKVAYEFLKKIDAKKLIETAQKVLPTEADRMQFTLLFTPSLDYESPNPFFPEHPSTLARRGVKV
PFLLGNTSYEGSFFIHGSFFGRISKNTLKKIDSDFKKAIISKVLIPITVEELRFLYFGNKSISEETLINY
ADFLGDLNFYRGTMEAVDIQMNSDINTPTYLYKFSYNSKTYVSKKMNISFPGVTHGEDIFYLFYSHIMKD
FDMPPPEPNSEDYKMINRFTQMWTDFAKTGDPTPAITNLTPVKWTPVKDRNIYNYLNIDIEPRMEIIRKE
EQRCDWKNIKH*
>Mpha.Est4
IMDNNQVDVHVSEGRLIGIIEEAVYGGHYVAFRGIPYAKPPVGELRFKDPEPPEAWSGSRDASKYGNIAI
QIDIMKQETVGDEDCLYLNVYTADIVKKRPVMVWIHGGAFRLGSGDASDVILVTLNYRLGALGMLHVNST
LCNSCIS*
