# Supplementary material for: Molecular evolution of juvenile hormone esterase-like proteins in a socially exchanged fluid
Source: Sci Rep. 2018 Dec 13;8:17830. doi: 10.1038/s41598-018-36048-1 (PMC6293014; doi:10.1038/s41598-018-36048-1)
Supplement: Supplementary file 2 — Supplementary File 1 [file 41598_2018_36048_MOESM2_ESM.zip › our-gene-annotations/having-genomic-sequences-as-refrences/Msex-Ests.gff]

##gff-version 3
scaffold00407	genBlastG	mRNA	9770	11638	58.2155	-	.	ID=Msex.Est1;Name=Msex.Est1;Alias=Aech.VCE6_gi|746848177|ref|XP_011054486.1|-R6-6-A1
scaffold00407	genBlastG	CDS	9770	9956	.	-	1	ID=Msex.Est1-E6;Parent=Msex.Est1
scaffold00407	genBlastG	CDS	10455	10528	.	-	0	ID=Msex.Est1-E5;Parent=Msex.Est1
scaffold00407	genBlastG	CDS	10544	10648	.	-	2	ID=Msex.Est1-E4;Parent=Msex.Est1
scaffold00407	genBlastG	CDS	10679	10844	.	-	1	ID=Msex.Est1-E3;Parent=Msex.Est1
scaffold00407	genBlastG	CDS	10923	11119	.	-	0	ID=Msex.Est1-E2;Parent=Msex.Est1
scaffold00407	genBlastG	CDS	11156	11638	.	-	0	ID=Msex.Est1-E1;Parent=Msex.Est1
scaffold00004	genBlastG	mRNA	1446405	1448563	74.9225	+	.	ID=Msex.Est10;Name=Msex.Est10;Alias=Cflo.JHE_gi|752877671|ref|XP_011256281.1|-R7-7-A1
scaffold00004	genBlastG	CDS	1446405	1446464	.	+	0	ID=Msex.Est10-E1;Parent=Msex.Est10
scaffold00004	genBlastG	CDS	1447244	1448374	.	+	0	ID=Msex.Est10-E2;Parent=Msex.Est10
scaffold00004	genBlastG	CDS	1448414	1448477	.	+	0	ID=Msex.Est10-E3;Parent=Msex.Est10
scaffold00004	genBlastG	CDS	1448496	1448563	.	+	2	ID=Msex.Est10-E4;Parent=Msex.Est10
scaffold00158	genBlastG	mRNA	342881	344513	84.9507	+	.	ID=Msex.Est11;Name=Msex.Est11;Alias=Cflo.JHE_gi|752877679|ref|XP_011256285.1|-R2-2-A1
scaffold00158	genBlastG	CDS	342881	343006	.	+	0	ID=Msex.Est11-E1;Parent=Msex.Est11
scaffold00158	genBlastG	CDS	343215	344108	.	+	0	ID=Msex.Est11-E2;Parent=Msex.Est11
scaffold00158	genBlastG	CDS	344148	344513	.	+	0	ID=Msex.Est11-E3;Parent=Msex.Est11
scaffold00192	genBlastG	mRNA	317870	319917	79.9645	+	.	ID=Msex.Est12;Name=Msex.Est12;Alias=Cflo.JHE_gi|752877679|ref|XP_011256285.1|-R7-7-A1
scaffold00192	genBlastG	CDS	317870	318007	.	+	0	ID=Msex.Est12-E1;Parent=Msex.Est12
scaffold00192	genBlastG	CDS	318658	319692	.	+	0	ID=Msex.Est12-E2;Parent=Msex.Est12
scaffold00192	genBlastG	CDS	319783	319839	.	+	0	ID=Msex.Est12-E3;Parent=Msex.Est12
scaffold00192	genBlastG	CDS	319858	319917	.	+	0	ID=Msex.Est12-E4;Parent=Msex.Est12
scaffold00004	genBlastG	mRNA	1767892	1769681	77.7691	-	.	ID=Msex.Est13;Name=Msex.Est13;Alias=Cflo.JHE_gi|752877679|ref|XP_011256285.1|-R8-8-A1
scaffold00004	genBlastG	CDS	1767892	1769247	.	-	2	ID=Msex.Est13-E3;Parent=Msex.Est13
scaffold00004	genBlastG	CDS	1769547	1769598	.	-	1	ID=Msex.Est13-E2;Parent=Msex.Est13
scaffold00004	genBlastG	CDS	1769632	1769681	.	-	0	ID=Msex.Est13-E1;Parent=Msex.Est13
scaffold00129	genBlastG	mRNA	646713	649159	88.3831	-	.	ID=Msex.Est14;Name=Msex.Est14;Alias=Cflo.JHE_gi|752877681|ref|XP_011256286.1|-R1-1-A1
scaffold00129	genBlastG	CDS	646713	648011	.	-	0	ID=Msex.Est14-E2;Parent=Msex.Est14
scaffold00129	genBlastG	CDS	649025	649159	.	-	0	ID=Msex.Est14-E1;Parent=Msex.Est14
scaffold00004	genBlastG	mRNA	1704583	1707817	85.9904	-	.	ID=Msex.Est15;Name=Msex.Est15;Alias=Cflo.JHE_gi|752877683|ref|XP_011256287.1|-R3-3-A1
scaffold00004	genBlastG	CDS	1704583	1705795	.	-	1	ID=Msex.Est15-E3;Parent=Msex.Est15
scaffold00004	genBlastG	CDS	1705814	1705899	.	-	0	ID=Msex.Est15-E2;Parent=Msex.Est15
scaffold00004	genBlastG	CDS	1707683	1707817	.	-	0	ID=Msex.Est15-E1;Parent=Msex.Est15
scaffold00129	genBlastG	mRNA	651663	654440	86.8725	-	.	ID=Msex.Est16;Name=Msex.Est16;Alias=Cflo.JHE_gi|752877685|ref|XP_011256288.1|-R1-1-A1
scaffold00129	genBlastG	CDS	651663	652961	.	-	0	ID=Msex.Est16-E3;Parent=Msex.Est16
scaffold00129	genBlastG	CDS	654306	654350	.	-	0	ID=Msex.Est16-E2;Parent=Msex.Est16
scaffold00129	genBlastG	CDS	654369	654440	.	-	0	ID=Msex.Est16-E1;Parent=Msex.Est16
scaffold00004	genBlastG	mRNA	1453296	1455114	74.072	+	.	ID=Msex.Est17;Name=Msex.Est17;Alias=Cflo.JHE_gi|752877685|ref|XP_011256288.1|-R10-10-A1
scaffold00004	genBlastG	CDS	1453296	1453351	.	+	0	ID=Msex.Est17-E1;Parent=Msex.Est17
scaffold00004	genBlastG	CDS	1453373	1453424	.	+	1	ID=Msex.Est17-E2;Parent=Msex.Est17
scaffold00004	genBlastG	CDS	1453795	1454530	.	+	2	ID=Msex.Est17-E3;Parent=Msex.Est17
scaffold00004	genBlastG	CDS	1454555	1454813	.	+	2	ID=Msex.Est17-E4;Parent=Msex.Est17
scaffold00004	genBlastG	CDS	1454835	1454936	.	+	2	ID=Msex.Est17-E5;Parent=Msex.Est17
scaffold00004	genBlastG	CDS	1454970	1455114	.	+	0	ID=Msex.Est17-E6;Parent=Msex.Est17
scaffold00004	genBlastG	mRNA	1431328	1433766	81.9019	+	.	ID=Msex.Est18;Name=Msex.Est18;Alias=Cflo.JHE_gi|752877685|ref|XP_011256288.1|-R5-5-A1
scaffold00004	genBlastG	CDS	1431328	1431456	.	+	0	ID=Msex.Est18-E1;Parent=Msex.Est18
scaffold00004	genBlastG	CDS	1432447	1433170	.	+	0	ID=Msex.Est18-E2;Parent=Msex.Est18
scaffold00004	genBlastG	CDS	1433216	1433605	.	+	2	ID=Msex.Est18-E3;Parent=Msex.Est18
scaffold00004	genBlastG	CDS	1433669	1433766	.	+	0	ID=Msex.Est18-E4;Parent=Msex.Est18
scaffold00192	genBlastG	mRNA	325544	328247	84.5304	-	.	ID=Msex.Est19;Name=Msex.Est19;Alias=Cflo.VCE6_gi|752881823|ref|XP_011258534.1|-R1-1-A1
scaffold00192	genBlastG	CDS	325544	325597	.	-	0	ID=Msex.Est19-E3;Parent=Msex.Est19
scaffold00192	genBlastG	CDS	325625	326821	.	-	0	ID=Msex.Est19-E2;Parent=Msex.Est19
scaffold00192	genBlastG	CDS	328050	328247	.	-	0	ID=Msex.Est19-E1;Parent=Msex.Est19
scaffold00242	genBlastG	mRNA	233543	234865	44.9713	+	.	ID=Msex.Est2;Name=Msex.Est2;Alias=Amel.VCE6_gi|571546031|ref|XP_006568129.1|-R9-9-A1
scaffold00242	genBlastG	CDS	233543	233545	.	+	0	ID=Msex.Est2-E1;Parent=Msex.Est2
scaffold00242	genBlastG	CDS	233636	234628	.	+	0	ID=Msex.Est2-E2;Parent=Msex.Est2
scaffold00242	genBlastG	CDS	234686	234865	.	+	0	ID=Msex.Est2-E3;Parent=Msex.Est2
scaffold00134	genBlastG	mRNA	693024	693263	2.93549	+	.	ID=Msex.Est20;Name=Msex.Est20;Alias=Cqui.JHE_CPIJ018752-PA.1-R3-3-A1
scaffold00134	genBlastG	CDS	693024	693087	.	+	0	ID=Msex.Est20-E1;Parent=Msex.Est20
scaffold00134	genBlastG	CDS	693133	693263	.	+	2	ID=Msex.Est20-E2;Parent=Msex.Est20
scaffold15314	genBlastG	mRNA	62	328	2.13934	-	.	ID=Msex.Est21;Name=Msex.Est21;Alias=Hsal.JHE_gi|749735133|ref|XP_011153719.1|-R7-7-A1
scaffold15314	genBlastG	CDS	62	328	.	-	0	ID=Msex.Est21-E1;Parent=Msex.Est21
scaffold00287	genBlastG	mRNA	388885	390571	76.2479	+	.	ID=Msex.Est22;Name=Msex.Est22;Alias=Hsal.VCE6_gi|749799033|ref|XP_011153044.1|-R1-1-A1
scaffold00287	genBlastG	CDS	388885	388938	.	+	0	ID=Msex.Est22-E1;Parent=Msex.Est22
scaffold00287	genBlastG	CDS	388975	389239	.	+	0	ID=Msex.Est22-E2;Parent=Msex.Est22
scaffold00287	genBlastG	CDS	389264	389311	.	+	2	ID=Msex.Est22-E3;Parent=Msex.Est22
scaffold00287	genBlastG	CDS	389331	389588	.	+	0	ID=Msex.Est22-E4;Parent=Msex.Est22
scaffold00287	genBlastG	CDS	389637	389805	.	+	0	ID=Msex.Est22-E5;Parent=Msex.Est22
scaffold00287	genBlastG	CDS	389836	389916	.	+	2	ID=Msex.Est22-E6;Parent=Msex.Est22
scaffold00287	genBlastG	CDS	389998	390068	.	+	0	ID=Msex.Est22-E7;Parent=Msex.Est22
scaffold00287	genBlastG	CDS	390117	390395	.	+	1	ID=Msex.Est22-E8;Parent=Msex.Est22
scaffold00287	genBlastG	CDS	390426	390571	.	+	0	ID=Msex.Est22-E9;Parent=Msex.Est22
scaffold00416	genBlastG	mRNA	163713	165068	60.4382	-	.	ID=Msex.Est23;Name=Msex.Est23;Alias=Hsal.VCE6_gi|749799037|ref|XP_011153046.1|-R5-5-A1
scaffold00416	genBlastG	CDS	163713	163949	.	-	1	ID=Msex.Est23-E6;Parent=Msex.Est23
scaffold00416	genBlastG	CDS	163980	164020	.	-	2	ID=Msex.Est23-E5;Parent=Msex.Est23
scaffold00416	genBlastG	CDS	164042	164336	.	-	2	ID=Msex.Est23-E4;Parent=Msex.Est23
scaffold00416	genBlastG	CDS	164391	164886	.	-	0	ID=Msex.Est23-E3;Parent=Msex.Est23
scaffold00416	genBlastG	CDS	164902	164961	.	-	1	ID=Msex.Est23-E2;Parent=Msex.Est23
scaffold00416	genBlastG	CDS	165031	165068	.	-	0	ID=Msex.Est23-E1;Parent=Msex.Est23
scaffold00416	genBlastG	mRNA	183140	184426	59.4305	-	.	ID=Msex.Est24;Name=Msex.Est24;Alias=Hsal.VCE6_gi|749799037|ref|XP_011153046.1|-R6-6-A1
scaffold00416	genBlastG	CDS	183140	183568	.	-	0	ID=Msex.Est24-E4;Parent=Msex.Est24
scaffold00416	genBlastG	CDS	183599	183760	.	-	2	ID=Msex.Est24-E3;Parent=Msex.Est24
scaffold00416	genBlastG	CDS	183800	183872	.	-	1	ID=Msex.Est24-E2;Parent=Msex.Est24
scaffold00416	genBlastG	CDS	183888	184426	.	-	0	ID=Msex.Est24-E1;Parent=Msex.Est24
scaffold00012	genBlastG	mRNA	275937	277199	54.5888	+	.	ID=Msex.Est25;Name=Msex.Est25;Alias=Lhum.VCE6_XP_012216777.1-R10-10-A1
scaffold00012	genBlastG	CDS	275937	277199	.	+	0	ID=Msex.Est25-E1;Parent=Msex.Est25
scaffold00129	genBlastG	mRNA	662155	664127	72.0763	+	.	ID=Msex.Est26;Name=Msex.Est26;Alias=Lhum.VCE6_XP_012216777.1-R3-3-A1
scaffold00129	genBlastG	CDS	662155	662195	.	+	0	ID=Msex.Est26-E1;Parent=Msex.Est26
scaffold00129	genBlastG	CDS	662223	662343	.	+	1	ID=Msex.Est26-E2;Parent=Msex.Est26
scaffold00129	genBlastG	CDS	662784	663412	.	+	2	ID=Msex.Est26-E3;Parent=Msex.Est26
scaffold00129	genBlastG	CDS	663455	663828	.	+	1	ID=Msex.Est26-E4;Parent=Msex.Est26
scaffold00129	genBlastG	CDS	663868	664127	.	+	1	ID=Msex.Est26-E5;Parent=Msex.Est26
scaffold00163	genBlastG	mRNA	243956	245137	40.5996	-	.	ID=Msex.Est27;Name=Msex.Est27;Alias=Lhum.VCE6_XP_012235013.1-R6-6-A1
scaffold00163	genBlastG	CDS	243956	244008	.	-	1	ID=Msex.Est27-E4;Parent=Msex.Est27
scaffold00163	genBlastG	CDS	244030	244574	.	-	2	ID=Msex.Est27-E3;Parent=Msex.Est27
scaffold00163	genBlastG	CDS	244608	244749	.	-	2	ID=Msex.Est27-E2;Parent=Msex.Est27
scaffold00163	genBlastG	CDS	244768	245137	.	-	0	ID=Msex.Est27-E1;Parent=Msex.Est27
scaffold00672	genBlastG	mRNA	31573	32127	23.5119	-	.	ID=Msex.Est28;Name=Msex.Est28;Alias=Lnig.VCE6_KMQ87359.1-R1-1-A1
scaffold00672	genBlastG	CDS	31573	32127	.	-	0	ID=Msex.Est28-E1;Parent=Msex.Est28
scaffold00134	genBlastG	mRNA	694183	695031	18.3778	+	.	ID=Msex.Est29;Name=Msex.Est29;Alias=Lnig.VCE6_KMQ87359.1-R4-4-A1
scaffold00134	genBlastG	CDS	694183	694570	.	+	0	ID=Msex.Est29-E1;Parent=Msex.Est29
scaffold00134	genBlastG	CDS	694595	694717	.	+	2	ID=Msex.Est29-E2;Parent=Msex.Est29
scaffold00134	genBlastG	CDS	694775	694814	.	+	0	ID=Msex.Est29-E3;Parent=Msex.Est29
scaffold00134	genBlastG	CDS	694845	694915	.	+	2	ID=Msex.Est29-E4;Parent=Msex.Est29
scaffold00134	genBlastG	CDS	694943	695031	.	+	1	ID=Msex.Est29-E5;Parent=Msex.Est29
scaffold00055	genBlastG	mRNA	387669	396573	89.9187	-	.	ID=Msex.Est3;Name=Msex.Est3;Alias=Bter.VCE6_XP_003399739.1-R1-1-A1
scaffold00055	genBlastG	CDS	387669	387799	.	-	0	ID=Msex.Est3-E8;Parent=Msex.Est3
scaffold00055	genBlastG	CDS	388087	388227	.	-	2	ID=Msex.Est3-E7;Parent=Msex.Est3
scaffold00055	genBlastG	CDS	389069	389252	.	-	1	ID=Msex.Est3-E6;Parent=Msex.Est3
scaffold00055	genBlastG	CDS	389569	389765	.	-	0	ID=Msex.Est3-E5;Parent=Msex.Est3
scaffold00055	genBlastG	CDS	390308	390502	.	-	2	ID=Msex.Est3-E4;Parent=Msex.Est3
scaffold00055	genBlastG	CDS	390738	390882	.	-	0	ID=Msex.Est3-E3;Parent=Msex.Est3
scaffold00055	genBlastG	CDS	392301	392441	.	-	0	ID=Msex.Est3-E2;Parent=Msex.Est3
scaffold00055	genBlastG	CDS	396352	396573	.	-	0	ID=Msex.Est3-E1;Parent=Msex.Est3
scaffold00163	genBlastG	mRNA	253351	253992	17.0127	-	.	ID=Msex.Est30;Name=Msex.Est30;Alias=Lnig.VCE6_KMQ87359.1-R7-7-A1
scaffold00163	genBlastG	CDS	253351	253700	.	-	2	ID=Msex.Est30-E2;Parent=Msex.Est30
scaffold00163	genBlastG	CDS	253722	253992	.	-	0	ID=Msex.Est30-E1;Parent=Msex.Est30
scaffold00375	genBlastG	mRNA	138695	140053	51.0063	+	.	ID=Msex.Est31;Name=Msex.Est31;Alias=Nvit.VCE6_gi|1032729666|ref|XP_001603087.2|-R5-5-A1
scaffold00375	genBlastG	CDS	138695	138887	.	+	0	ID=Msex.Est31-E1;Parent=Msex.Est31
scaffold00375	genBlastG	CDS	138903	139361	.	+	2	ID=Msex.Est31-E2;Parent=Msex.Est31
scaffold00375	genBlastG	CDS	139968	140053	.	+	0	ID=Msex.Est31-E3;Parent=Msex.Est31
scaffold00303	genBlastG	mRNA	55217	56992	73.8787	-	.	ID=Msex.Est32;Name=Msex.Est32;Alias=Nvit.VCE6_gi|1032758998|ref|XP_016839500.1|-R1-1-A1
scaffold00303	genBlastG	CDS	55217	56992	.	-	0	ID=Msex.Est32-E1;Parent=Msex.Est32
scaffold00071	genBlastG	mRNA	452100	453362	52.1731	-	.	ID=Msex.Est33;Name=Msex.Est33;Alias=Nvit.VCE6_gi|1032758998|ref|XP_016839500.1|-R7-7-A1
scaffold00071	genBlastG	CDS	452100	453124	.	-	2	ID=Msex.Est33-E2;Parent=Msex.Est33
scaffold00071	genBlastG	CDS	453146	453362	.	-	0	ID=Msex.Est33-E1;Parent=Msex.Est33
scaffold00163	genBlastG	mRNA	213060	214343	55.8933	-	.	ID=Msex.Est34;Name=Msex.Est34;Alias=Nvit.VCE6_gi|1032762023|ref|XP_016840353.1|-R6-6-A1
scaffold00163	genBlastG	CDS	213060	213296	.	-	2	ID=Msex.Est34-E4;Parent=Msex.Est34
scaffold00163	genBlastG	CDS	213333	214101	.	-	1	ID=Msex.Est34-E3;Parent=Msex.Est34
scaffold00163	genBlastG	CDS	214126	214244	.	-	0	ID=Msex.Est34-E2;Parent=Msex.Est34
scaffold00163	genBlastG	CDS	214260	214343	.	-	0	ID=Msex.Est34-E1;Parent=Msex.Est34
scaffold00163	genBlastG	mRNA	221639	222907	55.6171	-	.	ID=Msex.Est35;Name=Msex.Est35;Alias=Nvit.VCE6_gi|1032762023|ref|XP_016840353.1|-R7-7-A1
scaffold00163	genBlastG	CDS	221639	221875	.	-	0	ID=Msex.Est35-E2;Parent=Msex.Est35
scaffold00163	genBlastG	CDS	221912	222907	.	-	0	ID=Msex.Est35-E1;Parent=Msex.Est35
scaffold00163	genBlastG	mRNA	204981	206249	53.942	-	.	ID=Msex.Est36;Name=Msex.Est36;Alias=Nvit.VCE6_gi|1032762023|ref|XP_016840353.1|-R8-8-A1
scaffold00163	genBlastG	CDS	204981	205093	.	-	0	ID=Msex.Est36-E4;Parent=Msex.Est36
scaffold00163	genBlastG	CDS	205112	205846	.	-	0	ID=Msex.Est36-E3;Parent=Msex.Est36
scaffold00163	genBlastG	CDS	205862	206038	.	-	2	ID=Msex.Est36-E2;Parent=Msex.Est36
scaffold00163	genBlastG	CDS	206054	206249	.	-	0	ID=Msex.Est36-E1;Parent=Msex.Est36
scaffold00163	genBlastG	mRNA	232371	233723	61.5758	-	.	ID=Msex.Est37;Name=Msex.Est37;Alias=Nvit.VCE6_gi|156542100|ref|XP_001603114.1|-R2-2-A1
scaffold00163	genBlastG	CDS	232371	232552	.	-	1	ID=Msex.Est37-E6;Parent=Msex.Est37
scaffold00163	genBlastG	CDS	232622	232833	.	-	2	ID=Msex.Est37-E5;Parent=Msex.Est37
scaffold00163	genBlastG	CDS	232855	232942	.	-	2	ID=Msex.Est37-E4;Parent=Msex.Est37
scaffold00163	genBlastG	CDS	232967	233039	.	-	1	ID=Msex.Est37-E3;Parent=Msex.Est37
scaffold00163	genBlastG	CDS	233055	233143	.	-	2	ID=Msex.Est37-E2;Parent=Msex.Est37
scaffold00163	genBlastG	CDS	233171	233723	.	-	0	ID=Msex.Est37-E1;Parent=Msex.Est37
scaffold00802	genBlastG	mRNA	73947	79470	61.0556	+	.	ID=Msex.Est38;Name=Msex.Est38;Alias=Nvit.VCE6_gi|156555889|ref|XP_001603773.1|-R1-1-A1
scaffold00802	genBlastG	CDS	73947	74052	.	+	0	ID=Msex.Est38-E1;Parent=Msex.Est38
scaffold00802	genBlastG	CDS	74074	74132	.	+	2	ID=Msex.Est38-E2;Parent=Msex.Est38
scaffold00802	genBlastG	CDS	74199	74359	.	+	1	ID=Msex.Est38-E3;Parent=Msex.Est38
scaffold00802	genBlastG	CDS	74414	74860	.	+	1	ID=Msex.Est38-E4;Parent=Msex.Est38
scaffold00802	genBlastG	CDS	74885	74926	.	+	0	ID=Msex.Est38-E5;Parent=Msex.Est38
scaffold00802	genBlastG	CDS	78177	78284	.	+	0	ID=Msex.Est38-E6;Parent=Msex.Est38
scaffold00802	genBlastG	CDS	78339	79470	.	+	0	ID=Msex.Est38-E7;Parent=Msex.Est38
scaffold00419	genBlastG	mRNA	182397	183641	48.1892	+	.	ID=Msex.Est39;Name=Msex.Est39;Alias=Nvit.VCE6_gi|345497343|ref|XP_001602765.2|-R10-10-A1
scaffold00419	genBlastG	CDS	182397	183414	.	+	0	ID=Msex.Est39-E1;Parent=Msex.Est39
scaffold00419	genBlastG	CDS	183436	183641	.	+	2	ID=Msex.Est39-E2;Parent=Msex.Est39
scaffold00058	genBlastG	mRNA	211638	212744	48.3809	-	.	ID=Msex.Est4;Name=Msex.Est4;Alias=Bter.VCE6_XP_012176619.1-R10-10-A1
scaffold00058	genBlastG	CDS	211638	211712	.	-	1	ID=Msex.Est4-E8;Parent=Msex.Est4
scaffold00058	genBlastG	CDS	211743	211783	.	-	0	ID=Msex.Est4-E7;Parent=Msex.Est4
scaffold00058	genBlastG	CDS	211808	211921	.	-	2	ID=Msex.Est4-E6;Parent=Msex.Est4
scaffold00058	genBlastG	CDS	211940	212072	.	-	0	ID=Msex.Est4-E5;Parent=Msex.Est4
scaffold00058	genBlastG	CDS	212091	212198	.	-	2	ID=Msex.Est4-E4;Parent=Msex.Est4
scaffold00058	genBlastG	CDS	212232	212286	.	-	2	ID=Msex.Est4-E3;Parent=Msex.Est4
scaffold00058	genBlastG	CDS	212314	212338	.	-	2	ID=Msex.Est4-E2;Parent=Msex.Est4
scaffold00058	genBlastG	CDS	212381	212744	.	-	0	ID=Msex.Est4-E1;Parent=Msex.Est4
scaffold00546	genBlastG	mRNA	84058	85383	48.1892	+	.	ID=Msex.Est40;Name=Msex.Est40;Alias=Nvit.VCE6_gi|345497343|ref|XP_001602765.2|-R10-11-A1
scaffold00546	genBlastG	CDS	84058	84175	.	+	0	ID=Msex.Est40-E1;Parent=Msex.Est40
scaffold00546	genBlastG	CDS	84197	85156	.	+	2	ID=Msex.Est40-E2;Parent=Msex.Est40
scaffold00546	genBlastG	CDS	85178	85383	.	+	0	ID=Msex.Est40-E3;Parent=Msex.Est40
scaffold00546	genBlastG	mRNA	75073	76374	49.0374	+	.	ID=Msex.Est41;Name=Msex.Est41;Alias=Nvit.VCE6_gi|345497343|ref|XP_001602765.2|-R8-8-A1
scaffold00546	genBlastG	CDS	75073	75716	.	+	0	ID=Msex.Est41-E1;Parent=Msex.Est41
scaffold00546	genBlastG	CDS	75765	76374	.	+	1	ID=Msex.Est41-E2;Parent=Msex.Est41
scaffold00134	genBlastG	mRNA	684028	685987	81.5682	+	.	ID=Msex.Est42;Name=Msex.Est42;Alias=Nvit.VCE6_gi|645024044|ref|XP_008212940.1|-R1-1-A1
scaffold00134	genBlastG	CDS	684028	684213	.	+	0	ID=Msex.Est42-E1;Parent=Msex.Est42
scaffold00134	genBlastG	CDS	684647	684707	.	+	0	ID=Msex.Est42-E2;Parent=Msex.Est42
scaffold00134	genBlastG	CDS	684738	684858	.	+	2	ID=Msex.Est42-E3;Parent=Msex.Est42
scaffold00134	genBlastG	CDS	684874	685883	.	+	2	ID=Msex.Est42-E4;Parent=Msex.Est42
scaffold00134	genBlastG	CDS	685926	685987	.	+	1	ID=Msex.Est42-E5;Parent=Msex.Est42
scaffold00152	genBlastG	mRNA	318618	350709	93.5984	+	.	ID=Msex.Est43;Name=Msex.Est43;Alias=Pbar.VCE6_XP_011634707.1-R1-1-A1
scaffold00152	genBlastG	CDS	318618	318807	.	+	0	ID=Msex.Est43-E1;Parent=Msex.Est43
scaffold00152	genBlastG	CDS	335534	335582	.	+	2	ID=Msex.Est43-E2;Parent=Msex.Est43
scaffold00152	genBlastG	CDS	335733	335776	.	+	2	ID=Msex.Est43-E3;Parent=Msex.Est43
scaffold00152	genBlastG	CDS	336371	336556	.	+	1	ID=Msex.Est43-E4;Parent=Msex.Est43
scaffold00152	genBlastG	CDS	342753	342943	.	+	0	ID=Msex.Est43-E5;Parent=Msex.Est43
scaffold00152	genBlastG	CDS	344002	344161	.	+	1	ID=Msex.Est43-E6;Parent=Msex.Est43
scaffold00152	genBlastG	CDS	345187	345371	.	+	2	ID=Msex.Est43-E7;Parent=Msex.Est43
scaffold00152	genBlastG	CDS	347889	348059	.	+	1	ID=Msex.Est43-E8;Parent=Msex.Est43
scaffold00152	genBlastG	CDS	350527	350709	.	+	0	ID=Msex.Est43-E9;Parent=Msex.Est43
scaffold00071	genBlastG	mRNA	456029	457264	26.4057	-	.	ID=Msex.Est44;Name=Msex.Est44;Alias=Sinv.VCE6_gi|751211096|ref|XP_011158276.1|-R7-7-A1
scaffold00071	genBlastG	CDS	456029	456254	.	-	1	ID=Msex.Est44-E3;Parent=Msex.Est44
scaffold00071	genBlastG	CDS	456369	456730	.	-	0	ID=Msex.Est44-E2;Parent=Msex.Est44
scaffold00071	genBlastG	CDS	456884	457264	.	-	0	ID=Msex.Est44-E1;Parent=Msex.Est44
scaffold00672	genBlastG	mRNA	26268	27835	68.212	-	.	ID=Msex.Est45;Name=Msex.Est45;Alias=Sinv.VCE6_gi|751218013|ref|XP_011162024.1|-R5-5-A1
scaffold00672	genBlastG	CDS	26268	27533	.	-	0	ID=Msex.Est45-E2;Parent=Msex.Est45
scaffold00672	genBlastG	CDS	27617	27835	.	-	0	ID=Msex.Est45-E1;Parent=Msex.Est45
scaffold00852	genBlastG	mRNA	8913	33930	68.1825	-	.	ID=Msex.Est46;Name=Msex.Est46;Alias=Veme.VCE6_XP_011859912.1-R1-1-A1
scaffold00852	genBlastG	CDS	8913	10268	.	-	0	ID=Msex.Est46-E3;Parent=Msex.Est46
scaffold00852	genBlastG	CDS	33490	33552	.	-	0	ID=Msex.Est46-E2;Parent=Msex.Est46
scaffold00852	genBlastG	CDS	33604	33930	.	-	0	ID=Msex.Est46-E1;Parent=Msex.Est46
scaffold00012	genBlastG	mRNA	1820466	1828994	27.3039	+	.	ID=Msex.Est47;Name=Msex.Est47;Alias=Waur.JHE_XP_011688875.1-R1-1-A1
scaffold00012	genBlastG	CDS	1820466	1820694	.	+	0	ID=Msex.Est47-E1;Parent=Msex.Est47
scaffold00012	genBlastG	CDS	1828147	1828994	.	+	2	ID=Msex.Est47-E2;Parent=Msex.Est47
scaffold00399	genBlastG	mRNA	4259	5279	23.9774	+	.	ID=Msex.Est48;Name=Msex.Est48;Alias=Waur.JHE_XP_011688875.1-R10-13-A1
scaffold00399	genBlastG	CDS	4259	4370	.	+	0	ID=Msex.Est48-E1;Parent=Msex.Est48
scaffold00399	genBlastG	CDS	4996	5279	.	+	2	ID=Msex.Est48-E2;Parent=Msex.Est48
scaffold00103	genBlastG	mRNA	839685	840568	27.2426	-	.	ID=Msex.Est49;Name=Msex.Est49;Alias=Waur.JHE_XP_011688875.1-R2-2-A1
scaffold00103	genBlastG	CDS	839685	839849	.	-	0	ID=Msex.Est49-E2;Parent=Msex.Est49
scaffold00103	genBlastG	CDS	840329	840568	.	-	0	ID=Msex.Est49-E1;Parent=Msex.Est49
scaffold00211	genBlastG	mRNA	488110	489264	50.9211	-	.	ID=Msex.Est5;Name=Msex.Est5;Alias=Bter.VCE6_XP_012176619.1-R3-3-A1
scaffold00211	genBlastG	CDS	488110	488490	.	-	0	ID=Msex.Est5-E4;Parent=Msex.Est5
scaffold00211	genBlastG	CDS	488509	488706	.	-	1	ID=Msex.Est5-E3;Parent=Msex.Est5
scaffold00211	genBlastG	CDS	488803	489206	.	-	2	ID=Msex.Est5-E2;Parent=Msex.Est5
scaffold00211	genBlastG	CDS	489225	489264	.	-	0	ID=Msex.Est5-E1;Parent=Msex.Est5
scaffold07875	genBlastG	mRNA	535	780	25.4681	-	.	ID=Msex.Est50;Name=Msex.Est50;Alias=Waur.JHE_XP_011688875.1-R6-7-A1
scaffold07875	genBlastG	CDS	535	780	.	-	0	ID=Msex.Est50-E1;Parent=Msex.Est50
scaffold00004	genBlastG	mRNA	1438058	1439664	87.2425	+	.	ID=Msex.Est51;Name=Msex.Est51;Alias=Waur.JHE_XP_011704229.1-R1-1-A1
scaffold00004	genBlastG	CDS	1438058	1438060	.	+	0	ID=Msex.Est51-E1;Parent=Msex.Est51
scaffold00004	genBlastG	CDS	1438109	1438213	.	+	0	ID=Msex.Est51-E2;Parent=Msex.Est51
scaffold00004	genBlastG	CDS	1438345	1438888	.	+	0	ID=Msex.Est51-E3;Parent=Msex.Est51
scaffold00004	genBlastG	CDS	1438904	1439104	.	+	2	ID=Msex.Est51-E4;Parent=Msex.Est51
scaffold00004	genBlastG	CDS	1439135	1439403	.	+	0	ID=Msex.Est51-E5;Parent=Msex.Est51
scaffold00004	genBlastG	CDS	1439428	1439500	.	+	1	ID=Msex.Est51-E6;Parent=Msex.Est51
scaffold00004	genBlastG	CDS	1439525	1439664	.	+	2	ID=Msex.Est51-E7;Parent=Msex.Est51
scaffold00004	genBlastG	mRNA	1778225	1779925	79.2142	-	.	ID=Msex.Est52;Name=Msex.Est52;Alias=Waur.JHE_XP_011704230.1-R5-5-A1
scaffold00004	genBlastG	CDS	1778225	1778382	.	-	2	ID=Msex.Est52-E5;Parent=Msex.Est52
scaffold00004	genBlastG	CDS	1778506	1778947	.	-	0	ID=Msex.Est52-E4;Parent=Msex.Est52
scaffold00004	genBlastG	CDS	1778975	1779538	.	-	0	ID=Msex.Est52-E3;Parent=Msex.Est52
scaffold00004	genBlastG	CDS	1779761	1779877	.	-	0	ID=Msex.Est52-E2;Parent=Msex.Est52
scaffold00004	genBlastG	CDS	1779893	1779925	.	-	0	ID=Msex.Est52-E1;Parent=Msex.Est52
scaffold00004	genBlastG	mRNA	1721658	1724002	86.9779	-	.	ID=Msex.Est53;Name=Msex.Est53;Alias=Waur.JHE_XP_011705300.1-R1-1-A1
scaffold00004	genBlastG	CDS	1721658	1722971	.	-	0	ID=Msex.Est53-E2;Parent=Msex.Est53
scaffold00004	genBlastG	CDS	1723877	1724002	.	-	0	ID=Msex.Est53-E1;Parent=Msex.Est53
scaffold00012	genBlastG	mRNA	1749070	1751970	74.6727	+	.	ID=Msex.Est54;Name=Msex.Est54;Alias=Waur.JHE_XP_011705300.1-R9-9-A1
scaffold00012	genBlastG	CDS	1749070	1749252	.	+	0	ID=Msex.Est54-E1;Parent=Msex.Est54
scaffold00012	genBlastG	CDS	1750169	1750245	.	+	0	ID=Msex.Est54-E2;Parent=Msex.Est54
scaffold00012	genBlastG	CDS	1750333	1750482	.	+	1	ID=Msex.Est54-E3;Parent=Msex.Est54
scaffold00012	genBlastG	CDS	1750736	1750948	.	+	0	ID=Msex.Est54-E4;Parent=Msex.Est54
scaffold00012	genBlastG	CDS	1751163	1751970	.	+	0	ID=Msex.Est54-E5;Parent=Msex.Est54
scaffold00008	genBlastG	mRNA	2520673	2521815	18.7442	+	.	ID=Msex.Est55;Name=Msex.Est55;Alias=Waur.JHE_XP_011705444.1-R9-13-A1
scaffold00008	genBlastG	CDS	2520673	2521815	.	+	0	ID=Msex.Est55-E1;Parent=Msex.Est55
scaffold00012	genBlastG	mRNA	1790656	1791132	19.3809	+	.	ID=Msex.Est56;Name=Msex.Est56;Alias=Waur.JHE_XP_011705534.1-R2-2-A1
scaffold00012	genBlastG	CDS	1790656	1791132	.	+	0	ID=Msex.Est56-E1;Parent=Msex.Est56
scaffold00134	genBlastG	mRNA	688220	690134	69.1141	+	.	ID=Msex.Est57;Name=Msex.Est57;Alias=Waur.VCE6_XP_011689096.1-R4-4-A1
scaffold00134	genBlastG	CDS	688220	688405	.	+	0	ID=Msex.Est57-E1;Parent=Msex.Est57
scaffold00134	genBlastG	CDS	688773	688961	.	+	0	ID=Msex.Est57-E2;Parent=Msex.Est57
scaffold00134	genBlastG	CDS	688980	689328	.	+	0	ID=Msex.Est57-E3;Parent=Msex.Est57
scaffold00134	genBlastG	CDS	689347	690134	.	+	2	ID=Msex.Est57-E4;Parent=Msex.Est57
scaffold00163	genBlastG	mRNA	209205	209777	19.8231	-	.	ID=Msex.Est58;Name=Msex.Est58;Alias=Waur.VCE6_XP_011705733.1-R2-2-A1
scaffold00163	genBlastG	CDS	209205	209777	.	-	0	ID=Msex.Est58-E1;Parent=Msex.Est58
scaffold00407	genBlastG	mRNA	16387	16989	18.095	-	.	ID=Msex.Est59;Name=Msex.Est59;Alias=Waur.VCE6_XP_011705733.1-R8-8-A1
scaffold00407	genBlastG	CDS	16387	16989	.	-	0	ID=Msex.Est59-E1;Parent=Msex.Est59
scaffold00196	genBlastG	mRNA	1509	2660	48.4996	-	.	ID=Msex.Est6;Name=Msex.Est6;Alias=Bter.VCE6_XP_012176619.1-R8-8-A1
scaffold00196	genBlastG	CDS	1509	2660	.	-	0	ID=Msex.Est6-E1;Parent=Msex.Est6
scaffold00159	genBlastG	mRNA	98068	99315	59.4503	+	.	ID=Msex.Est7;Name=Msex.Est7;Alias=Cflo.Est5_AdriaLeBoeuf_Masspec-R7-7-A1
scaffold00159	genBlastG	CDS	98068	98736	.	+	0	ID=Msex.Est7-E1;Parent=Msex.Est7
scaffold00159	genBlastG	CDS	98755	98802	.	+	0	ID=Msex.Est7-E2;Parent=Msex.Est7
scaffold00159	genBlastG	CDS	98818	99315	.	+	0	ID=Msex.Est7-E3;Parent=Msex.Est7
scaffold00012	genBlastG	mRNA	1771696	1772505	27.97	+	.	ID=Msex.Est8;Name=Msex.Est8;Alias=Cflo.Est8b_AdriaLeBoeuf_Masspec-R4-4-A1
scaffold00012	genBlastG	CDS	1771696	1771866	.	+	0	ID=Msex.Est8-E1;Parent=Msex.Est8
scaffold00012	genBlastG	CDS	1772197	1772505	.	+	0	ID=Msex.Est8-E2;Parent=Msex.Est8
scaffold00012	genBlastG	mRNA	1762813	1767155	70.3987	+	.	ID=Msex.Est9;Name=Msex.Est9;Alias=Cflo.JHE_gi|752877671|ref|XP_011256281.1|-R10-10-A1
scaffold00012	genBlastG	CDS	1762813	1762977	.	+	0	ID=Msex.Est9-E1;Parent=Msex.Est9
scaffold00012	genBlastG	CDS	1763230	1763321	.	+	0	ID=Msex.Est9-E2;Parent=Msex.Est9
scaffold00012	genBlastG	CDS	1763346	1763373	.	+	1	ID=Msex.Est9-E3;Parent=Msex.Est9
scaffold00012	genBlastG	CDS	1763422	1763546	.	+	2	ID=Msex.Est9-E4;Parent=Msex.Est9
scaffold00012	genBlastG	CDS	1765842	1765990	.	+	1	ID=Msex.Est9-E5;Parent=Msex.Est9
scaffold00012	genBlastG	CDS	1767088	1767155	.	+	1	ID=Msex.Est9-E6;Parent=Msex.Est9
