# Supplementary material for: Molecular evolution of juvenile hormone esterase-like proteins in a socially exchanged fluid
Source: Sci Rep. 2018 Dec 13;8:17830. doi: 10.1038/s41598-018-36048-1 (PMC6293014; doi:10.1038/s41598-018-36048-1)
Supplement: Supplementary file 2 — Supplementary File 1 [file 41598_2018_36048_MOESM2_ESM.zip › our-gene-annotations/having-genomic-sequences-as-refrences/Msex.Ests-CDS.fna]

>Msex.Est18
ATGGCACAAGTAACAGTAACTGAGGGAGTGCTGGAAGGCGAGTTAGTGCAAAATGAATACGGAGGAAGTT
TCTACAGCTTTAAAGGAATACCGTTCGCCGAACCTCCCGTTGGAAGACTTAGGTTTAAGGCGCCACAACC
ACCAAAACCATGGCAGGGAGTACGCAGTGCAAAGAAATTTGGATCAATCTGCTGTCAAATACTGATGGGC
TCCCCACCGCCTGTAGGCAGCGAGGACTGTTTATATCTTAATGTCTACACGCCAGACATAAAGCCCAAAA
AACTGCTGCCAGTCATGTTCTGGGTGCATGGAGGAGCCTTCGTTAGTGGCAGTAGTAATGCATATGGCCC
ACGGTTTCTGGTCAGGAAGGACGTTATAGTAGTGACAATCAACTACAGGCTTGAGGTCTTGGGATTCCTC
TGTTTAGACACTGAGGACATTCCTGGGAACGCTGGCATGAAAGATCAAGTGGCAGCCCTACGCTGGGTTA
ATAAAAATATTAAGAACTTCGGTGGTGACCCTAAAAATATTACCATCTTTGGAGTGAGCGCCGGAGGTGC
CAGTGTCGGATGGCATTTAGTGTCACCAATGACCAAGGGTCTCTTCAAACGAGCTATAATGCAAAGTGGA
GCTCCTACATGTCCTTGGGCCTTGACTGTCGAGCCAAGAGAACTTGCCTTAGCATTCGCTCGTAAACTGG
GATGCTATTCCAAAGATGATAAAGAACTCCACGAGTTTTTCCTATCGCAACCTTTAGAGTCGCTCATTGC
TACCCAAATGCATTTGACACTTTTTGAACAAGCAAAAAATCTTTTCGAGCCAGTATTTGTCATTGTGGAT
GAGAAAAAATTCGCTAATGGCGTCCATGAAGGAGTTGACGTTATAACAGGGTACACGGAAGACGAAGGAT
TACTGGGCGTAGCTCTCGGACTACCCCTAGCCGATAAACTGGAACTGTTCAACCGATTCCACGAGTACCC
TGTTCCTAGACCAATAGTAACTAACAAGCCTGTCGGTGAACTTATAAAAGCAGGAAAAATGATCAAGGAA
TTTTATTTCAAAGACAAAATAAATGTTGAAGACTGGGAGCAATTGGTAAAATATTATTCTGTTGAATTAT
TTGTATACGGTATTATTCAATTCGCAAAATTGTATTCAAATGCGAAGAAAAATAAAGTTTATTTGTACAA
ATTCACTTGCAAATCTGAAAGAAATGCTTTGGCTCATGTTATGTTAGGAATGATTGAATTTGTTAGGAAC
AAAGTAGAATTGGGCTCAGAAACATTTGAGTTGATCGATAAAGTAACGACGATGTGGACAAACTTCGCGA
AGTATGGGTGA
>Msex.Est51
CTCGGTGTGCTGGAGGGAGAGTTAGTGGAGAATCTATACGGAGGAAGTTACTACAGCTTTAAAGGAATAC
CGTTCGCTGAACCGCCCGTTGGAAGACTTAGGTTTAAGGCTCCCCAACCACCAAAAGCATGGGAAGGAGT
GCGATCTGCAAAAGAATTCGGCCCATTCTCGTATCAAGTCGATTGGTGGTCGCCAACGCCCATAGGCAGC
GAGGACTGCTTGTACCTCAATGTCTACACGCCAGACATAAAGCCCAAAAAACTCCTGCCAGTCATGTTCT
GGGTCCACGGAGGAGGCTTCGTAAGCGGCAGTAGCAATGAATACGGCCCACAACTGTTGGTCAAGAAAGA
TGTTATAGTAGTGACAACCAATTACAGGCTGGAGATCTTGGGATTCCTTTGTTTAGATACTGAAGACATA
CCTGGCAATGCTGGCATGAAAGATCAAGTGGCAGCCCTGCGATGGGTTAATAAAAATATTAAGAATTTCG
GTGGTGACCCTGATAATATTACAATCTTTGGTGAAAGCGCAGGCGGTGCCAGTATCGGGTGGCTTATAGT
GTCACCAATGACTAAAGGCCTCTATAAAAAAGCTATAACTCAAAGTGGAACTTCTACGTGCTCTTGGTCT
CAGTCTTTCGAGCCACGAGAACCGCGTAAATTGGGTTGTTATTCTGAAGATGATAAAGAACTCCATGAAT
TTTTTATATCCCTACCTTTCGAGTCCCTCGTTTCTACACAAACTCGTTTAACAATGGCTGAAGAAACAAA
AAATGTTTTCGAACCAGTGTTCATTGTTGTCGATGAGAAGAAATTTGGTGATAACGAAAGATTCTTTTAC
GGTGATGTTTTTATTACTCTTATGACAGGATATACAGAGGACGAAGGGATACTGAACATGGCACTCGGCA
TACCCGTACAGGATAAAATTGATCTAATCAACCGATTCCATGACTACCTTGTCCCAAAACCAATAGCAAT
TAACAACCTCATCAGTGATCAGATACAGGCAGGAAAAATGATCAAGGAATATTATTTTAAAGGGAAAGTA
AATATTGAAGATTGGGAACAATTGGTAAAATATTATTCTTTAGAAGTATTTGTATATGCCACTATTCAGT
TTAAAAATAAGGTCTATTTATATAAATTCACTTGCAAATCTGAGAGGAATGTTTTTGGACCTGTGATGGG
TATGGTGGTGTGTCACGCAGATGACCTTTACTATTTATTCGATCTTGGCCCTTTGGAAAATGTAAAACCA
GAAGTAGGCTCAAAATCACACGAAATGATTGAGAATGTGACGAAGATTTGGACAGACTTCGCTAAATATG
GGTGA
>Msex.Est10
TACTACAGCTTTAAAGGAATACCGTTCGCCGAACCGCCCGTTGGAAGACTTAGGTTTAAGGCACCCCAAC
CTCCAAAAGCATGGGAAGGAGTGCGATGTGCAAAAGAATTCGGCCCATTCTCCTATCAGGTCGATTGGTG
GTCGCCAACGCCCATAGGCAGCGAGGACTGCTTGTACCTCAACGTCTACACGCCAGACATAAAGCCCAAA
AAACTACTGCCAGTCATGTTCTGGGTGCACGGAGGAGGTTTCGTAAGCGGCAGTAGCAATAAATACGGCC
CGCAACTATTAGTCAGGAAAGATGTTATAGTAGTAACAATCAATTACAGGCTGGAGATCTTGGGATTCCT
TTGTTTAGATACTGAAGACATACCTGGAAATGCTGGCATGAAAGATCAAGTGGCAGCCCTACGATGGGTT
AATAAAAATATTAAGAATTTTGGTGGTGACCCTGATAATATTACTATCTTTGGTGAAAGCGCAGGCGGTG
CCAGTATCGGATGGCTTTTAGTGTCACCAATGACGAAAGGCCTCTTCAAACAAGCTATAACTCAAAGTGG
AACTTCTACGTGCTCTTGGTCTCAGTCTTTCGAGCCACGAGAACGCGCTCTAGCATTAGCGCGTAAATTG
GGTTGTTATTCTGAAGACGATAAAGAACTCCATGAATTTTTTATATCCCTACCTTTCGAGTCCCTCGTTT
CTACACAAACTCGTTTAACAATGGCTGAAGAAACAAAAAATATTTACGAACCAGTCTTCATTGTTGTCAA
TGAGAAGAAATTCGGTGATAACGAAAGATTCTTTTACGGCGATATTTATAGTTCTGTAGCTAATGGTGTT
CATGAGGGAGTTACTGTTATGACAGGGTATACAGAGGATGAAGGGATTTTGAACATGGCGCTCGGCATAC
CCGTACAGGATAAAATTGATCTAATCAACCGATTCCATGACTACCTTGTCCCAAAACCAATAGCAATTAA
CAACCTCATCAGTGATCAGATACAGGCAGGAAAAATGATCAAGGAATATTATTTTAAAGGGAAAGTAAAT
ATTGAAGACTGGGAACAATTGGTAAAATATTATTCTTTAGAAGTATTTGTATATGCCACTATTCAGTTTG
CAAAATTGTGTGCAAATGCGAAGAAAAATAAGGTCTATTTATATAAATTCACTTGCAAATCTGAGAGGAA
TGATAAACAAGTGGTGTGTCACGCAGATGACGTCTATTATTTATTTGAAACTAGCCGTACGGAGAGCTCG
AAAACATTCGAAATGATTGAGAATGCGACGAAGATTTGGACAGACTTCGCTAAATATGGGTGA
>Msex.Est17
ATGGTTCAAGTGACAGTAAGTGAGGGTACTTTAGAGGGACAAATTGTGGAGAATGACTTCAAAGGAATAC
CGTACGCGGAGCCACCCGTTGGAGATTTGAGATTCAAGGCACCGGAACCACCACTACCCTACGAAGGAAT
TCGCAGCGCCAAAGAATTTGGGAATGTATGCTACCAAGGAACCAAAAACGGCGGGTGGCGAGGGAGTGAA
GACTGTTTGTATCTGAACGTGTACACACCGAGCATCGAACCTCATAAGCCGTGGCCCATAATGTTTTGGA
TTCATGGCGGGTCATTCAAAGAAGGAAGTGGCAACGACTACTTATTTGCTCCTGAATTCCTCGTCCGACA
CGGTATAATATTAGTCACTTTTAACTACCGCTTGGGACCTCTGGGCTTCCTCTGTCTCCACACTGGAGAT
ATACCAGGCAACGCCGCGATGAAAGACCAGGTTGCTGCACTCAGATGGGTAAAAAGAAATATCCGCAGCT
TTGGAGGGAATCCAGATAATATTACCATATTCGGCAACAGTGCTGGCGCGGCTTGCGTGTGCCTTCACGT
CATCTCCCCGATGACAAAAAATCTCTTCAAAAGAGCAATAGCTATCAGCGGATGCGCAACTAACTGGTGG
ACTTACACTTATGATCCGATTGAAAAAGCATTTGCGCTGGCCGAATCTCTAGGGTTTCGTTCGAAGGACG
TCGAGGAACTATGCAAATTCTTCAAAGAACTCCCTGTTGAGACTCTAGCTGATGTTAACTTACCGTCTAA
TATAGGAAACAACGCCAGTCGTACAAATATTTTTAATAATATACATTTTGCAGTGGTTAGTGAACAAAGG
TTTGGAAACATAAACGATGTACGGACCTACAATATCCACAAAGGAGTTGAAGTTATGATTGGTTACAATG
CTGATGAAGGAGTGATTGTGGTTCCCAAAGTAAATGAATACGATGAACTTGTCGACGACATCAATGGAAA
CCTTGAATTATTGATACCAACACCACTATACAAACATTGTTTAATAAACCAACATAATGAAATTGGAATG
AAGATAAAGACATATTATTTCAAAAACGACCGCTTAACTCGAGAAAGTTGGGATATGGAAACATTTGTGT
ACGATATCATGCAGTGGATCCAATTTACCTGTGCAGAAAAAATGTATTTGTACAAATTCTCTTGTATTTC
TGAGAGAAATATTATAAATAAGGAAGTAGTGGTCCATGCGGATGAGTTGGGATATATTTTCAACGCTAAA
GTTATGGATAAAGTCGACAAGCACTCTGATGTATATCGAATGATCGACAATGTTACGACGCTTTTCACAA
ATTTTGCGAAATACGGGTGA
>Msex.Est15
GTCAAGATGGTTCAAGTGACAGTGAGGGAGGGCGTACTGGAGGGAGAGATCCTGGAAAGTGAGCTCGGAG
GGAGTTACTGCAGCTTCAAAGGAATACCGTACGCCGAACCGCCTGTTGGAGATTTGAGATTCAAGGCACC
GCAACCCAAAAAGCCATGGGAAGGAGTTCTCAGTGCCAAGCAGTTTGGAAATCCATGCTACCAAGTCAAT
TTCACGGTTGGCGAAGATTGTCTCTACCTTAATGTCTACACTCCAAATATCAAGCCCGCAAAGCCTTTAC
CAGTCATGTTCTGGATTCATGGGGGAGGCTTCGTCTGGGGCAGCGGGAGTGATGATTTATACGGCCCAGA
GTATTTGATCAGGCACGATGTTATCCTTGTTACCTTTAATTATAGACTTGAAGTCTTAGGATATCTTAGC
CTTGACACAGAAGATATACCTGGAAATGCGGGCATGAAGGACCAAGTAGCTGCTTTGAGGTGGGTCaAAA
AAAACATTAGTAGTTTTGGTGGTGACCCTGAGAATATAACAATATTTGGAGAAAGCGCGGGAGCGGCGAG
CGTCAGCTTTCATTTAATATCGCCAATGACTAAGGGGCTGTTCAAAAGAGCTATTATCCAAAGTGGAGCG
GCTACTAATTGGTGGTCTCATCCAGTCGAACCAAGAGAACGAGCTTTAATACTAGCGAGACAACTCGGCT
GTCAGTCAGATGGAGACAAAGCTTTGTATGAGtTTTTCAATAACCAACCATTaAAAAAGCTCATTAATAT
AAAAGCACCAGTGTCGAAGATTGATAAGGAATACGAGCTCAGCTTCGGCGTGGTTGATGAGAAGCAATTC
GGCAATAATGAGAGGTTTTTCTACGGCGATGTTGTAGACGCTTTAAAAAACAAGATGCATGACGTAGAAG
TCGTAATTGGTTACACAGATGATGAAGGACTAATGGTAGTGGTGAGTCCAGAAAATTCTGTGGAGAAATT
ATTGGCAAATGCGAACAAGTACCTCGACACGTTCGTGCCTAAGCCGATTTCTATCCGCTGTAGCTTAAAA
GACCAGTTCGAAGTAGCGCGCAAGCTGAAGAAATTCTACGTaAAAAACCCAATTGTTACTGAGGAAGACC
GTGATGCTATGTTTAAATGTATGGGGTTCGACATGTTCTTACAAGGAATAGTCTTGCAGGCGAAGATCTG
TGCGAAGAACAAAAAGAAAACTTATTTATACAAATTCACTTGCAAAACAGAAAGGAATTTCCTAGCCCAC
ATGCTTGGTCTCGGTAAAGTCGTTGGAGACAAGCCCGTGACTTGTCATGCTGACGATCTTCCGTATCTGT
TTCCCTGCAAAGCTATACCTTCCAAGTTAGACAAAGATTCTCCTGTCCACGAAATAATTAAAAGAGTTAC
GACTTTGTGGACGAACTTTGCTAAATATGGGTAA
>Msex.Est53
ATGAAAGTGCAAGTGGAGCAAGGGTGGTTAGAAGGTGAGAAGTTGGAGTCGGTCACCGGGGACTCCTACT
ACAGCTTCAAAGGCATCCCGTACGCTGAACCACCAGTCGGAAAGCTACGGTTCAAGGCCCCTCGGCCACC
GCTGCCTTGGGATGGAGTCAGACCCGCCAAGGAGCACGGCAACGTGTGCCCCCAAGTTAACATATTTACC
GACCAGCTTGTACCAGGAAGTGAGGACTGTCTATATCTCAACGTATATACTCCAGAAATCAAACCACAGA
AACCGATGGCAGTCATGATCTTCATCCATGGAGGCGGTTACAAAAGTGGTTCAGGAAATGAAGATAATTA
CGGGCCAGACTACCTTATCCGACACGACGTTGTAGTCGTTACCATCAATTATAGACTAGATGCTCTGGGA
TTCCTCTGCTTAGACACACCTGATGTGCCAGGCAATGCTGGTTTGAAAGACCAAGTTATGGCTTTGAAAT
GGGTAAAGGAAAATATTGCGCAATTTGGAGGTGATCCTAACGAGGTGACCATTTTTGGAGAAAGCGCTgG
GGGGGCGTCTACTACCTACCATATTATATCTCCAATGTCAAAAGGTCTCTTTAAACGAGCTATATCTATG
AGCGGAGTGCCTTTTTGCGATTGGTCTCTTGAAAACCAACCACGAAGACGCGCATTTGTTTTGGGTAAAC
TTTTGGGGATCGACACCAAAGACCCAAATGAACTCCTAGAATTCCTTCAAAATGTTCCCACGGAAAAACT
GATCAACACCGATCCGTGTATCACAAAATCTGAGGAACTAATAAACAACATATTAAAAATGTATCACTTC
ACTCCAGTAGTCGAGAAGGATTTTGGCCAAGAACATTTTATGACTGAAGAAGTAACCCAAATTCTTAAGA
ATGATACAATAAACGAAGTGGATCTACTTATTGGTCACACCAGCGAAGAAGTTCTTCTTGGAACACCTAA
ATTTGAAAACGAATTTATACAGAAATATAACAGATATCAAGAGATGTTCGTACCTACAGAGATATTGATA
TCATCGACAACAGAAACTATCCTACATCTCGGTGATGAGATCAAAAACTACTACTTTGGAAATAAACTTG
TAAATAACGACTCGATGCGCGAAATGATAACATATAGTAATGAACTAGTATTCATATACCCAATTTACAG
ATTTCTAAAACAGCTTCCAAAAACAGGAGATTCAAAGAGATTTATGTACAAATTTTCTGCTGTATCAAAA
AGAAATGTGTATGGTCAAGCAGGGATAAAGTATGGCATTGTCGGCGCCAGTCATCTGGATGATCTGATGT
ACTTGTTCGACGCTAAAATGCATAGTTTGAAATACGAAAAAGGGAGCCCAGAAGATAAACTAGTCAATCT
AGTTTGCACTGTGTTTACGAATTTTGCAAAATATGGGTAA
>Msex.Est13
GAAGCGGTACAAGTGACTGTGAATGATGGCACGCTTGAAGGCGCAATACTCTTCAAAGGCATTTCATATG
CAAAACCACCAGTTGGTAACCTTAGATTCATGCCACCTCAACCGGTTGATCCCTGGTGCGGGGTGAAGAA
CGCGACAGAACACGGATCTGTATGTCCTCAGTTTGACATATTTTCTGGACAGTACATCAACGGCTCGGAA
GACTGTTTAAGCCTAAACGTCTACACCCCAGAACTCAATCCCGTAGAACCCTATCCAGTAATATTTTTCA
TTCACGGAGGTGGATACAAGAGTGGTTCAGGCGACAGTAGCTCTTACGGGCCCGACTTCTTCATAGATAA
AATGGTAGTTACCGTCACAATAAATTATAGACTCGATGCGCTCGGCTTTCTCTGTCTCGACAACGAAGTA
GTGCCAGGTAACATGGGTTTGAAAGACCAAGTATTAGCTTTGAAGTGGGTAAACAATAACATAAAATATT
TTGGTGGCAACCCAAATAACATCACCATCATGGGTCAGAGCGCCGGCAGTACTTCGGTAGCATTGCATAT
GATATCGCCAATGAGCAAGGGCCTGTTCCAAAGAGCCATATGTTTGAGTGGGGCACCAACATCTGAATTC
ACAATCCCGTACAAACAGAGCATGAGAGCATTCAAGCTCGGTCTTGTACTCGGTAAAGACACTGACAACG
CAACCGAACTCCTGGAGTTCCTGCAAAGTGTGCCCGCCATGAGCTTGGTGAACGTAAATGTAGCCATACT
AGGTTCCGACGCTTTGGGCAGTACTAATGTTTTGAAGTATTTCAATTTTCTACCGGTCATAGAGATAGAT
TTTAAAGGCGAACACTTCCTTACTGTAGACCCCCTGGAAGCATACATGAAGGGCGATGTTCACGAGGTCG
ATGTCATGTTTGGCACCACGGATGAGGAGGCCGTCACCGCAGTGCCGTACTTCGTAGATTCCATTATAAA
TGTCACAGCAAATTATCCAGAGATGATTGTGCCTAAAAAGATTTTATACAACTGCACTCCAGATACAGCT
TTGGAAGTTTCTAAACAGATTACAGAACGTTATTTCGGAGAAGAGTCAGTATCCGTAGACAATATGAAGA
CATTCGTCAGTTTCGCAACCGACTCTTACATAGCTGTTTCTGTACAACGGTTTTTTAGCTACTTGCCGAC
TCGCAGATCCAATCATTTATATTCATACGTGTTCTCCAGTTTCTCAAGCAGGAACTACTACGGGCTCCAG
GGTGTCCCCTACGGGATTTATGCTGCTGGCCACAATGATGACCTATCGTATTTATTCGAGCCTCATGCTC
GTAATTTGACGTCTGATGTCAATAGTGTCGAGTATGGATACGTAAATCTGACTTCAACAGTCTTTTCCAA
CTTCATAAAATACGGGTATGTAGATCTAATTATAAATAATCTTTTCTTCCAGAAGTAG
>Msex.Est52
TTAATTGTATTTTTCAGCCTAGTTCAAAGTAATATTAGAGAGGGCAGGCTTCAGGGCTCGGTGAGGCAGA
CGCAGGCCTTGAACAAAACTTATTACAGTTTCCAAGGTATACCGTATGCAAAACCACCTGTAGGCAATCT
ACGATTTATGCCACCACAACCAGCAGATCGTTGGACCGGGGTGAGAAATGCAACCGAGCACGTCTCCGTC
TGTCCCCAGTTCGATATATTGTCTCAAGTATACATCCCTGGCTCCGAAGACTGCCTGTTCATCAACGTTT
ACACTCCAAATCCCACTACAAGAACTCCCTACTCTGTCCTCTTCTTTATACATGGAGGAGGCTACAAAAG
CTTTTCTGGTGACACAAGTCGCTTTGGACCTGACTTCTTGATCGAGAAAGACGTGGTAGTCGTCACAATA
AACTACAGACTGGACTCTCTCGGCTTCCTTTGTCTCGACGACACAGTGTCTGGCAATATGGGTTTAAAAG
ACCAAGTCTTAGCTTTGCAATGGGTTAAAAGAAATATCAAATACTTTGGTGGTAATCCTAAAAGCGTAAC
AATAATGGGTGAGAGTGCTGGCGCTGCGGCTGTTGGGTTGCATCTCATATCGCCGATGAGTAAGGGTCTC
TTCCAAAGAGCTGTTTCGATGAGCGGAGTCCCGACTAATGACTACAACATCAATTACAAACCACAAATGC
GAGCAAAAAAACTGAATACCACGGAAATTCTAGAATTCCTCCAATCAATTGACTTTGAAAAGTTAATCAA
TGTCGACGCTCTAATACTTGGTTCTGAAACCATCGCTAGAGGTAATATTCTTTTATCTTACCAGTTCTTA
CCAGTAGTGGAGACTGGCTGCCGTGGTGAAAGTTTCCTCTCCGTAGATCCATTAGAAGCATACAAAAATG
GGGATGTCCATGACGTAGACATTATGTTTGGATATACAGAGCTGGAGACAGTGTTAGCGGCGCCTTCACT
AGAGAATTTTATAATAGGACAGTTGGATGGTTACCCTGAATTACTCGTTCCAAAGAGGATTCTACTCAAT
AGTGCAATGGACATGGTGATGGATATTTCCAATCGAATTAAAGAACACTATTTTGCAAATGAGACGATTT
CTGTATCTAACATGAAGAGAGTTCTTAAATACACTAGTGCAGCGTACAACGTCTTCAAAGCTGGTCATAT
GGATGATTTGATGTACTTGTTCCAACCATACGCTTACAATATGACCGTTGACGTCAGCAGTATTGAATAC
GCGTTGATAAATATGACCACAACGTTGTTCACCAACTTTATTAAGTATGGGTGA
>Msex.Est55
ATGTTCTGGATTGGAAGTTATGCATTTTTTTACAACATGGACTTTCTATTTGATCCTTCACATATTAACA
ATCAAGATATTGTGTTGGTTCGTTGTAGTTTTAGGCTAGGAGTATTTGGATTTCTTTCTACTAATGACAT
GACAGCCCCTGGAAACTGTGGTTTGAAAGATATAGTATTGGCTTTAAAATGGGTAAAAAAAAaTATACAT
CACTTTGGTGGAGATCCCAATAATATAACTATATTCGGAAACAGTTCAGGTGGAGCTGCTGTCCACTACC
TTATGCTATCCCCTATGGCAGCCGGTTTATTCCACAAAGCAATTATTCAAAGTGCAAGTGCCTTAAACAA
CTGGGCCATAGAGAAAAATCCCACTCAGCCTGTTATGGACTTGGCCAGAATATTAGGTATAAACACAACA
TGCAAAGTAGAACTACTTGACAAGTTAAGAACGACGTCTGTTAATGATATTATGAAAGCTTGTGCAAAGC
TAGATGCAGAACTATCTAAAAATAAAGAACTAATAGACTCCGTTTTTAAACCTTGCATTGAAGTTGAATA
TGAGGGTCAATCAGCTTTTATAACTAAAAGCCCAGCACTGCTTATGAAAACAGGAAATTTTACCAAGGTT
CCGTTAATCATAGGAAGTAATAATATAGAGGGTGCTGTCATACAGTTTATAATAGAGGATTATTACGATT
TTGAAAAGTACAATAAAAATGTTCACTTACTTGTACCAAAATCACTAGGAGCAGACCCACATACAACAAa
AAATATAGGTCAACAACTTTTAAGATTTTATTTGGGAGGAGAAGAACAGCTCCGTGAAGATACAAGAACA
CAATACTTACAACTTATCAGTGATTACTACTTTTTATACTATGTAAATAAAACGGTAGCTCTACTCAGTA
AACATTCAAACGATTGTCCAATCTACTACTATGTAGTTAATTATGCAGGAGAGTGGGCAGTTCCAAAGGA
TTTACATCTATTCAATACACCTGGACATTGTGCAGAAATACCATTTGTGTTTGGTATATTATCAAACAAC
GATGGTGAAACTCTCATTAAAGGTAGCAGAGATTCAGTAACAACAAGAAACAGAATGGTGAAGATGTGGA
CAAATTTTGCTAAATACGGGTAA
>Msex.Est25
ATTTTTTTCCAGCCCCCGCTCCCACCCTTACCATGGGACGGCATTTACGAAGCGAATCGCACCGTCAAAT
GTCCTCAAAGAGGCAAAGGCGACGAAAATTGTCTCGTTGTTAATGTGTTCACCCCTGTCAAAGTCCCAAA
AAACCCTCTACCTGTATTAGTTTATATTCATGGGGGCTCATTCCTATTGGGAACCGGGCAGACAAGTGGA
GTGGGACCTTTGATAAAAGAAGATATTATTGTGGTAACAATGAACTACAGGCTTGGAGTACTAGGCTTTC
TTTGTCTAGGTATTGAAGAAGCTCCAGGAAACGCTGGCTTGAAAGACCAAATTGCAGCCCTATTGTGGGT
TAGGAATAACATAAACAACTTTGGTGGCAACCCTGAAGATGTAACCATTTATGGAATGAGTGCCGGCGGA
GCGGCAGTTGAGTATCAAGTCCTGTCCAAAATGGGATATGGTTTGTTCAAGCAAGCTATTGTCGAATCTG
GAGCGGCGACGTCAGTCTGGTCGTTTGATGCTAACCCCATAAAAACGGCAATCGACATGGCCCAACTATT
AGATTTTCCTAATACAACTAATGTTTACGAAATGATTGACTATTATAGATCAGTTCCAGCTGAACTAATA
AGCGCCATGAACTATGATTATTACAACAGACTCACAGATGGTACGTTTGGATTCGTGCCATGTGCTGAGA
GAGAAATACCATACATAGAAGCCTTCATAACCGAATCACCATACGAAATATTAACTAAAGAGAAATACAA
CAAAATTCCGATGATTTTCGTATTTGCGACACTTGAAGGTTTATTCCTAAGAAGTTCAGAATTCTACGAG
CAGAACTATAAAGATAGGATGCAGACGAAGTTTCTTGATTTCTTGCCAGCAGATCTTGTCTTTGACACTT
GTGAGATCAAACAAGATATCGCTACAAACATTAAACATTTCTATTTCGGCAACAAAACCATCGGAGACGA
TACTATCATTGAATATTTAAACTATTTTGGCGATTCGTTAGTTTTAAACGCTTTCTTTAATTCCGCTGAG
ATACATTCGAAGAGTAATCCAGTTTATTTGATGGAATTTGCGTATAAAGGTGGTATGGGAAGCTATGAAG
AATTTTATAAGAATATAAATATAGCTGGACATGGGGATGTTGTGAAGCATGTTTTTTtAAACAAACCTAT
AAATGATGAAAGTGACAAACTCGCCGTGGGCAGAATGGCGAAATTGATAGCGAATTTTGTTAAATTTGGG
TAA
>Msex.Est54
ATGAAATATCTGTTTTCAGTGAGCGAGCTAAGCGCACGCATCCCTAGCACGGAGGAGGTGGTGGTGAGGA
CCGAGTCGGGATGGATCCGCGGTCTCAAGCGCAGAGCGGAGGGCAACAAGTCTTACGCCAGCTTCCGCGG
CGTGCCTTACGCGAAACAACCTCTTGGAGAACTTAGGTTTAAGGAGCTTCAACCGTTAGAGCCGTGGCAA
GACGAGCTGGACGCGACGCAGGAGGGCCCCGTGTGCCAGCAGACGGACGTGGACGCGACAGATAAGAACC
GGTTCGCCGGCTTGCCCGTGCTGGTGTTCATCCACGGAGGCGGCTTCGCGTTCGGCTCCGGCGACAGTGA
TCTGCACGGGCCCGAGTATCTCGTCAGCAAGGATGTCATTGTCATCACGTTTAACTACAGGCTGAACGTG
TACGGTTTCCTGTCGCTGAACTCTACAAGCGTGCCGGGCAATGCCGGCCTGCGCGACATGGTGACGCTCC
TCAAGTGGGTGCAGCGTAACGCGCATTTCTTCGGAGGGAGACCCGACGACGTCACCCTCATGGGCCAGAG
CGCCGGCGCTGCTGCAACTCACATACTCTCTCTGTCCAAGGCGGCTGACGGATTGTTTAGGAGAGCAATT
TTAATGAGTGGTACCAGTTCATCTGCTTTCTTTACCACGAACCCGGTATTCGCTCAATATATAAATAAAC
TCTTCGTTACGAATATGGGCATCACAGCCACAGACCCTGAGGAAATCCACCAGAAACTCATAGAAATGCC
AGCCGAAAAACTCAACGAAGCCAATCGCTTCCTGCTGGAACAGTTTGGACTCACCACTTTCTTCCCAGTG
GTAGAATCTCCAATAAACGGTGTCACAACTATTTTAGATGAAGATCCAGAGCAGTTGATAGCCAAAGGTC
GAGGGAAACACATACCCTTGATAATTGGGTTTACTGATGCCGAGTGCGAAATATTCAGAAGGCGATTTGA
GCAGATAGATATAGTCAGCAAAATAAAGGAGAACCCTGGAATACTCGTGCCTCTTTCCGTTCTCTTCTCG
AGTGCTCCCGACACGGTTGCTGAAATAACGAAAGCGATGCACGAGAAGTATTTTAAAAATTCAGTAGACA
TGGAAGGATACATAGAACTTTGCACCGACAGTTATTTCATGTATCCAGCGATTAGTTTGGCAATTAAGAG
AGCCCGCAGTAACGGAGCGCCGGTGTACCTTTACCAATTTTCATTCGACGGGGACTACAGTGTCTTTAGG
GATGTGAACCACCTGAATTTCGAAGGAGCTGGCCATATAGAAGACTTGACGTACGTGTTCAGAACCAACT
CGATGTTGGGTGGCCACGCATCGTTCCCACCGCATGACAAAGACGACCATATGAAGTACTGGATGACGTC
GTTCATCACAAATTTTATGAAATACAGGTAA
>Msex.Est9
ATGTTAGTGTCAGCTGAGTACAAAGACTTCGTGTGCGAGGTGCGCGTGAAGGTGGAAGGTGGGTGGGTGT
GCGGAGTCACGCGCCAGTCCACCTCCGGCGTGGAGTACGACAGCTTCCGAGGTATACCGTACGCGCGGCA
GCCGCTAGGGGAGCTGCGGTTCAAGGAGCTGCAACCGGTAGAGCCGTGGCCACACCATCTAGACGCGACC
AAGGAAGGTCCAATATGTACTCAAACCGACGAGATCTATGGCTTACACGAGTCGTGTATATACGCCAATA
TCCACGCTGGTCTGCCGATACTGGTGTTCATCCATGGCGGTGGCTTCCAGTCAGGCTCTTCAAACCTGGA
CATGCACGGGCCTGATTACCTCATCAGTCGCGGGATCATTGTTATCACCTTTAATTATAGACTAAATGTC
TTCGGTTTCCTATCTCTGAATACATCAGAAATACCTGGAAATAATGGTTTACGGGACCAAGTGACGTTTC
TACGCTGGCTCCAGAGAAACGCGAAAGCATTCGGCGGGAATCCTGAAGATGTCACCTTGAGTGGACATAT
CATAAACATCACTCAAATACTTATAATGTTAGTATCATGTTTTCGAATTCCAATTTATTATAAGTAA
>Msex.Est8
ATTACGTTTTCAGTGAGCTATGCCGCCGAGTGTGACAAGTGCCCGGTGAAGGTAGAGCTGGACTCGGGGC
CGGTGTGCGGGCGCGTACTGCTCGCGGAGAACTCCACGCAGTACCACAGTTTTCGAGGGATCCCGTATGC
GAAGCCGCCAGTAGGCAACAGGCGCTTTAGGGCTCCTGAATCCCCTGATCCTTGGACAGAACCATTAGAT
GCGTCAGTGGAAGGACCAGCATGTCCTCAAAGGGATATTTTCTATGGCATACTGCCAATGCAAATCAGAG
GGCAGAGTGAGGACTGTCTCTACGCCAATGTCCACGTGCCAGCAAACGTAGACTGCTCAGGTGACGGTGA
TTCGGGCCTCCCGGTGCTGGTGTTCATACACGGAGGAGCCTTCACCTCCGGCTCAGGGAATAGTGACATG
TACGGACCTGAATATCTGGTGCGCGAGGGTGTTGTTATCGTCACATTCAATTATAGGTAA
>Msex.Est56
ATGGTGTTCATAAGAAGACTTTTAATTAATCTGAACATGTTAGGTCGTATTCGCAAAGACCCTAGGCACA
TTTTGTCACCGAGGCTAATCTTCAGTTTGAATGCCACCGATGCAAGACACAGAGGGAAACGAGTCTTAGA
AAGATACTTCCACGGGGCACCGTCAATAGAAAACCTTATACATTTCATGTCTGATAACTTCTTCCGGTAT
CCGACATTCAAATTGGCACAATTTCGGAATGCTACGGGGGCTGCGCCGATGTACTTGTACGAGTTTTCGT
ATGAGAGCTTATTCAGCGTAATCAAGCGCGCGCTTTGGGAGAGCTACTGCGGCGCCAGTCATCTAGAGGA
CTTCACTTATATTTTTCGGACGGACACGATACTTCGCCATCGCGTGTCTTTCCCTCCTGTAGACAGCGAT
GACGAGATGAAGGATTGGATGACTGACTTCGTGCTTAATTTCGTCCGTTGCGAGTAA
>Msex.Est47
AGCGTTCTTTTCCACATCCACGAAAGTAACTTTGAACGTGGCAGTGGTGACCCCCTAATCTATGGCCCAG
ATTATTTTGTCTCCAAGGATGTCATCCTTGTGCTGCCCAACTACAGACTAGGGCCTTTAGGATTTTTATG
TTTGAGTAACGCGACAGCTCCAGGAAACGCGGCGCTTAAGGATCTGACCCTCGCACTAAAGTGGGTAAGA
GAAAACATTAGATCGTTTGCACTTTATTGGATTCAACGAAACATTGCCAATTTCGGTGGGAATCCCCATG
ACGTCACTGTGTATGGGACCGAGGCAGGCGCCGCGTCCATACAGATCCTACTAGTGTCTGATATTACTGA
AGGATTGTTCCAGAAAGTTATTATGGAAAGTGGGTCTGTATTATCACCTTCAACATTGACTTACAATCCA
ATTAGCAAAGCATTAGATGCAGCTAGAAAATTTGGGTATGAAGATAATGAAGACCGTGTGAAATTGCTTA
AATTCTACCAAAAAATTTCAGAGAAGGAACTGTCATCATTAACAGAAATATTTCTACCGTGTGTTGAAAA
TGGTTCTTATTACTCCAACACATTGCTTGAGGATGACCCAAAAAGTTTAATAATGCAAGGAAAGTTCCGG
CAAGTGCCAATGCTAATTACTTATACAAACTCTGATGATTCCATAAATGTTGATACATTTAACACATTTC
CAGATAACTTTGATCAATTGTTACCAAACAATCTAAACTTTGAAAGTAATAAAATAAGACATAGAGTAGC
CGAGTTGGTGAAGGAATTCTATTTTGAAAATAATAACCAAAATTTGGTCCAAAAGTTTTTGAAATATTCA
AATGATTTATTTATCGGGTATCCTGTAGTAAAATCAGCTTTATTACATGGTTTAAAAAATACTCACCCAG
TGTTTCTCATGAGACTTGACAACAATCATGGTGGAAGAGAAAATACATCAAAACATTTTCAAAATATATT
TGACTATATTTATAATAAAAACAATAATAAACTTGAAAAGGAAAGAATTGCCAATATGTTGTTAAAGCTT
TGGACTAATTTTATTAAGTTAGGGTAA
>Msex.Est3
ATGCAAAACAAGTTTTTGTCAAACGTATGGCACCCGAAGTCCATAATTTTCGCGATAGTGTCTTTGTATC
TATGTGATGTGACCTGCCAAGAGAAGCCCTTTGTGACTACCCCCCTTGGGCCGCTTAGCGGGTTCTATAT
GAAAACAAGAGAAGGGAGAACGATAGCTGCATATACAGCTATACCTTACGCACTTCCACCTGTTGGAGAT
TTGAGATTTAAGGCTCCAGTGCCAGTAGATGCATGGCAAGGACCGTTGGATGCTACCAAAGAGAGTCCGA
AATGTGTTCAGAGGAATCCATACACCCGACAACAGGAAATAGTCGGACAAGAAGACTGTTTATACCTCAA
CATTTACACCCCTGATTTAGCATACGAAAGTAAGTTACCAGTTATGGTATTCATCCACGGTGGCGGATGG
ATGTGCGGCGATAGCTCCACTGCCATGTATGGTCCACAATTCCTTCTGGATCGAGACGTCATTTTAGTTG
TCATAAACTATAGATTAGGTCCATTGGGATTTTTATCAACGAAGGACGAACACTGTCCGGGAAACAATGG
TCTAAAGGACCAACAAGAGGCGCTGCGGTTTATTCAGAAAACAATTGCGAGTTTCGGTGGAGATAAAGAT
TCTGTCACTATATTCGGTGAAAGTGCTGGAGGAGCCAGCGTTCATTTTCACATGTTATCAAAAACAAGTG
CAGGTCTATTCCACAAAGCTATATCTGAATCTGGGACAGCATTGGTGCCGTGGGCCGAAGCCCCTCCAGG
TGAAGCATTAAGAAACGCTTTTCGCCTTGCCAAGTTCTTAGATTGCCCACAAGCTCCTTCTGAAAAAATG
TTAGAATGTCTTCGAACCAAAGATAGCTATGAAATTATTGACACAGAATTTCGATTCTATGAATGGGACT
ATGAGCCTATGACTCCGTTTAAAGCAGGTGTAGAGCCCAATTTGCCAGGAGCATTTTTAACAGCACCTCC
GCGGCAACCCGAGGTACCTGCAGTGCCTTGGCTTACCGGCTTAAACAAAGATGAAGGATGCTTGAAATCT
GTCTGTGAGTTTAATCTGCTTACCTTTTTCTCTTACTCTTATTTCAACTACCCCGCTTTAGAGGCCGTAG
AATTAACTTTAAACTACACACAATACCCAATATATCTATATGAATTACAGTATAGAGCAACAAACAGTTT
TTCACAAATTTTTGGAGACCTTGAAGGCGACTACGGTGTTTGCCACGCCGACGAATTAATGCATCTTTTC
CCAATTTCATTCTTGAACAAACCATTTTCTGAAGAGGACATTGAATTCAGCAAACTCCTCGTAACTTTAT
GGACTAACTTTGCAACTTCTGGGTAA
>Msex.Est4
ATGGTTTGGATAAAAGGAACAGAGTTTGATAAAATATATGAACATGAACTATCTTTCAGAAATTTTATGG
AAAAGGATGTAGTTATTGTTGATCTAAATTACCGGGAGTCTATTTTAGGCTTCCTTTGCCTTGGTACTGC
AACAGCACCGGGTAATGCTGGATTAAAGGATATCGTGGCCGGGCTGCAATGGGTGCGGCAAAATATCTTA
CAATTTGGAGGAAACCCTGAAGACGTCACGCTTTTTGGACATGGAAGTGGAGCCGCTGCTGTAGACTTGG
TGACCCTGTCTCCTACGTCCGAAGGCTTGGTACATAAAGCTATAGCCCAAAGTGGAAGTGCCTTGGCACC
TTGGGCAGTTACGCGGCATGTCGTTACCAGTACACAACATGTAACTGCTTTAATGGCCACTATAAACGAA
CTCGATTTAACTGATAATTCTTTGGGTGTCGAACCGTTTCTAACAAGAACACCGTACCAAATAATATCGG
AAGGAGACTTCGTTCAAATTCCATTTATTATGGGATTTGTTGATAATGAAGGAACAATAAGAGATGATTG
GTTGGAACGAATGGAAAATTCCTTCTCTGATTTTCTTCAACCAGATTTGGAGTTTGAAAGTGATTCCGAA
AGGGCTGAGGTCGCGGAAGAGATTAAAGCATTTTATTTTCGAGGAGAAACTATAAACTACATCACGTATC
AAGGTGATACTATAATGTTAGTCTCTACTATCAGAGAAGCGCGTCTGCGTGCAGAAATTTCTACAGCTCC
TTTATATTTATACCAATTTTCTTATAAAGGGCCTATTGTTGTAAATACAGCAGCACATAGTGAAGAAtTA
GAAATACCTCTAATAGATCTAACCGTTGGTGATATTTTAGTAGACAGATGGACCAGCTTTGCAGCAAATG
GGTAA
>Msex.Est33
TTCCAGATTGCAACCGAATATCCACATTTTGAAAAGCCTTATGACGCTTACGATGATACTTCTCTTTGCC
CTCAAACCAATAAGACCAATCAATTTGCAATTGGCTCTCTAGACTGTCTCCGTCTTAACATCTATGTACC
CGCAGTAGCTACCTCCACATTTAAGCTACCTGTCATGATATGGATATATGGCGGCGCTTTCCTACGAGGT
TCTAGCAACTATCTGGTGAGGCATGATGTCATCCTAGTAACAATAAACTATCGCGTAGGACCTTACGGCT
TTATGTGCCTTGACATCCCAGAAGTACCAGGAAATCAAGGACTTAAAGACCAATACTTGGCCATAAAGTG
GGTCAAAGAAAACATAGCAGCATTTGGCGGTGACGTGAATAAAATAACTTTGTTTGGCGAGAGCGCTGGT
GGACACTCCATAGATTTACATTTGAGATCGAGTAATGAAAAATTGTTTAACAATGCAATTCTGCAAAGTG
GAAGCGCAGTAGCAGCTACTGTTTTTCAGGAACCTGACAAAGAAGCGCCTATTAAACTGGCTGAGCATCT
AGGTCTCAATACGACTTGTATACATGAAGCATTAGAGTTCCTAGCAGGAACTGAACCCGAACAAATAATT
GAAGCTACAGTTGCACTAGATATGTCTTTTAAACCATGCGTTGAAAAGGATATCGATGGTGTTGATAACT
TTATAACTACTACGTGGGTGGATACAGCTGTGCCCAAAGTTGCTAATATGCCAGTATTGCTAGGTTTTAA
CAATCACGAATTTTTAACAATTTATGCTAACAACGGCGTGGATCATTACAAAGAATCCAACATATTCCAA
AATAGTTTACAAAGCCAATTTAAATTCTCGGAAGATGAATTAGTAGAAATGTCGAATTTATTCCGACACT
TTTATATggGTGATAGACCAATCACTGAAGAACTGGAATGGCCAATAGTCGACTTCGGTTCAGACTACAC
GTACATACATCCTATACGGCGGACAATAAATAAGTTCATGGAGAGTGGAGCTGGTGATTTATATTACTAC
ATGTTTTCGTATTCTGGTGGAAGGAATTATGCAAAAATTGCCGCGAACATAACTGAAGGGGGAGCGGCTC
ATGCCGACGAGATGGGATACTTGTTCAGCATGGCCGCTCTGCAAGACGCGCCAAACGCTGCAGATCAACT
GGTTCTCGATCGAATGACTACGATGTGGACTAACTTTGCAAAGTATAGGTAA
>Msex.Est44
ATGAGGTGGATAAAGGATAACATAGAAGCTTTTGGTGGAGATGTAAACAAGATAACTCTATTTGGTGAGA
GTGCTGGTGCGCATTCTGTTGAATTACACGTCAGATCTTCAAAGGAAAAATTGTATAACAAAATAATTAT
ACAAAGTGGAAGCGCAGTCGCAGCTACCGTTTTAATACCACCCGATAGAGAAGCTCCTATTAAACTGGCC
GATAAACTTGGTTTTGCCACTAACGATGTGTATGAAGCATTGGCTTTCCTCACTAGCCTTGATACGAATT
TGGTCATCGCTGCATCTATAGAACTTGGTTTTCTATTTAAACCATGTGTTGAAAGAGAATTCGAGGGTGT
AGACAGCTTTATTACTAGTAGCTGGATTGAAACACGTACAGATTTGGAGAAGATCGTCAGACATTTCTAT
TTAGGTGATGCAGCAATGAGTAAAGATGTTACATGGTCATTAATAAATTTTGATTCAGACTTCACGTACA
TTCATCCAGTGCAAAGAAGTATAAATAAATTTATCGAGAGTGCAGCTGGGGATGTATTTTACTACATGTT
TTCGTATTCTGGAGGAAGGAATTTTTATAAGATATATAATAACATATTGGAGGGAGGGGCGAGCCATGCA
GACGAGCTGGGCTATCTGTTTAACATGAGTTATCTGACAGAGGAGCCGACGCATGAAGATCAACTTATAA
TTGACCGTATGACGACGATGTGGACAAACTTTGCAAAGTTTAGCAAACCAACACCGGAGGCGACAAATCT
CATACCAGTCGTATGGACACCAGTCACAAATAAATCCTATAATTATTTGAGGATAGATACTGAACTCAAA
GTCGGCAGCAGACCCTTTAACGACAGAATGGCGTTTTGGGATCTCTTCTATGACATGAATAGAGACGCTC
AAAAAAAATTCGAACCCATCGAGGTTAGAAGAATGACTCAGTCTCAAGGAACTTTATAA
>Msex.Est49
ATGTCTTTAAAAGCTTTTAtTTTACTTCACTTGTTTTTTAACAGTTATAATCCAAAGTTAGCCGTGATGG
TGTGGATACACGGAGGCGCATTCGCAGTGGGCTCGGGCAATGCGTTTCTCTATGGGCCTGACCACTTGGT
GAGCGCTGGAGTCGTGCTGGTCACTCTTAACTACAGGCTCGGAGCGTTGGGCTTCTTGAGTCTTGAAAAC
GATGAAGTTCCTGGAAATATGGGCCTTAAGGACCAAGTGATGGCACTAAAGTGGGTGCGGGACAACATTG
AAGCGTTCGGCGGCGATCCAAACCGCGTCACAATATTCGGCGAATCAGCCGGCGCCGCCTCCGTCCACCT
TCACATGCTTTCACCTGAGTCAAAGGTACACAATGCTGCAATTGGGGAATTCTAA
>Msex.Est14
ATGTCAGATCTAATTGTGGAGGTTCAGGAAGGAAAATTAAGAGGTCAAATATCAAAAATTGATAATGATT
TCGTCTACTACACGTTCAAGGGAATTCCATACGCGAAACCACCTCTCGGGGAATTGAGATTTGCGGCACC
CCAGCCAGTTAAGCCATGGGAAGGAATAAAAGACGTGACAAACGAATGCAATATTTGCCCTCAATTTGAC
ATAGAAACTGGTACTGTGATTGGAAACGAAGATTGTTTGTTTTTGAACGTATACTCTCCAAAGCTACCTG
AAAATAATAAACCACTGCTTCCAGTTATGGTTTATGTACACGGTGGGGGGTTCCTCATCGGGCATGGTAC
TGATGCGACAACTGAAGGACCAGATTTCCTAGTGCAAAGAGACGTCGTGGTCGTCAGTATAAATTACCGA
CTCGGTGTGCTTGGTTTCGTCACTCTCAATCGTAAAGAAGCCGCAGGAAATATGGGCTTGAAAGATCAAG
TTCAAGCCCTTAAATGGGTACaAAAAAACATTGCTAAGTTTGGCGGAGATCCGAATAATGTCACTATCTT
TGGAATAAGCGCCGGAGGTGCGTCCGTCGAGTACCTACTGTTATCTCCCACAGCACGAGGACTGTTTCAT
AAATCGATTATACAATCAGGTTCCTCATTGAATCAATGGGCACAAAAAGATAGGAATAAAATAAAAGCAA
ACGCGTATAGAATAGCGAAGGTAGCCGGGAAAGACATAACAAATGACGATCAATTACTAGATTACTTAAA
GAAATTACCTGTTGAGGAATTAATTAAGTTATCAATGAGTGTAATACAAACTGATACATTTAAAGGAGGT
ATCAATTTCACTTTCGTTCCGTGTGTGGAAGAGGAAGGCGACTGGGAACCGTTTATAAGCAAGTCTACTT
ATAAAATTATTTCCGAAGGCGAATTTACCAAGGTTCCGGTGATGGTTGGATTTTGCGAACGCGAAGGTCT
CTTACAAGTATCAAACGCCCCGAAAATTCTCGAAAAATTGACTAAAGAACATAATTTTTTGGATTATTTT
CCTTTTGACATTAGTGCAAAAGAGCAAAAGGACATGGAAGCAAGGTTAAAGAATATTTATCTAGAAATAG
AAAATTATAGCGGAGAAAAAGATACTTTCGCGATAGATTTCTTCTCAGATGTAGATTTTTGTGGTGGTGT
GTATGTTGCTGCTAGTTGTATGGCGAAATATAATTCACCAACATATTTCTACGAGTTCTGCTACGATGGT
AATCTGAATTATCTAAAGACTGCTTATGGTATTAATCGTGCTGGAGCCACCCATGGCGACGATGGTGGTT
ATCTGCTGAAAAGCAGTAAATTGACAAAAGAGTTAAATGACACCGATGTTTTCGTACAAAACTGTATGCT
GTCAATGTGGACTAACTTTGCTAAATTTGGGTAA
>Msex.Est16
ATGTCAGATCTAATTGTGGAGGTTCAAGAAGGAAAATTAAGAGGTCTAATATCAAGAACTGATAATGATT
TCGGAATTCCATATGCGAAACCACCTCTCGGGGAACTGAGATTTGCGGCACCACAGCCAGCAGAGCCATG
GGAAGGAATAAAAGATGCGACAAAAGAATGCAATATTTGCCCTCAAGTTGACAAAGAAACTGGTTATGTG
ATTGGAAACGAAGATTGTTTGTTTTTGAACGTATATACTCCAAAACTACCCGAAAATGATAAACCACCCC
TGCCAGTTATGGTTTATTTGCATGGTGGAGGGTTCGTCTTCGGACACGGTACTGATGCAACAGCTCATGG
CCCAGATTTTCTAGTGCAAAGAGACGTCGTGGTCGTCAGTATTAACTACCGACTCGGTGTGCTTGGTTTT
GTCACTCTCAATCGTAAAGAAGCCGCAGGAAATATGGGCTTGAAAGATCAAGTTCAAGCCCTTAAATGGG
TTCAAAAGAACATTGCTAAATTTGGCGGAGATCCGAATAATGTGACAATCTTTGGAGTAAGCGCCGGCGG
TGCGTCTGTCGAGTACCTACTGTTATCTCTCACAGCAAGAGGACTGTTTCACAAGTCGATTATACAATCA
GGTTCCTCATTGAATCAATGGGCACAAAAAGATAGGAACGAAATAAAAGCAAACGCATATAGAATAGCGA
AAGTAGCCGGGAAAGACATAATAAATGACGATCAATTACTAGATTACCTAAAGAAATTACCAGTTGAGGA
ATTAATTAAGTTATCAATGAGTGTAATACTAACTGATTCGTTTAAGGGAGGTATTAATTTCACTTTCGTT
CCGTGTGTGGAAGAGGAAGGCGACTGGGAATCGTTTATAAGCAAGTCTACTTATAAAATAATTTCCGAAG
GCGAATTCACGAAGGTTCCGGTGATGGTTGGATTTTGTGAACGCGAAGGTCTTTTAGTAGTGTCACATGC
CGCGCCAATTCTTGAGAAATTGACTAACGAACAGAATTTTTTGGATCATTTTCCTTTTGACATTAGAGCG
GACGAGCAAAAGGACATGGAAGCAAGGTTAAAGAATATTTATCTAGGAATAGAAAATTATAGCGGAGAAA
AAGATACTTTTGCGATAGATTTCTTCTCAGATGTAGACTTTTGTGGTGGTGTATATGTTGCGGCTAGTTG
TATGGCGAAATATAATTCACCAACATATTTCTACGAGTTCTGCTACGATGGTAATCTGAATTATCTAAAA
ACTGCTTATGGTATTAATCGTGCTGGAGCCGCCCATGGCGACGATGGTGGTTATCTACTGAAAAGCAGTA
AATTGACGAAAGAGTTAAATGACACCGATGTTTTCGTACAAAACTGTATGTTGTCAATGTGGACTAACTT
TGCTAAATTTGGGTAA
>Msex.Est26
TACGTCTCTGCAATGATAATTTTATCATTAATGTGTATCGTTGTTTCTACAAATCAAGGTACACTTATAG
GTCGAAAAAATAAAACCGAGAATGGCGTTGAATACAATGAATTCTTACAAATACCATTCGCAAAGCCACC
TGTAGGAAATTTAAGATTTAAGAGCCCACAACCACCAGAATCGTGGGAAGGCGAAAGAGATGCCAGAGAA
GCCGATGAGAACCATATATGTACCCAATCTGACATCATCACACAACGTACAAAAGGCAGCGAAGATTGCT
TGTACCTCAATGTCTTTAGTCCGATTTCAGCAAGCAAAACAAATAGTAAGCCAGTGATAGTTTTCATTCA
TGGAGGAGGTTACATCTTTGGTAATGGTATTTTGAAAAATGAAAATAACCCGACTTATCTACTCGAAAAT
GACGTTATCGTTGTATTCATAAACTATAGGCTTGGAGTCTTTGGATTTTTATCATTAGATATTCCTGAAG
CAGCCGGAAACATGGGTTTAAAAGATCAACTAATGGCTTTGAAATGGGTTCAAGAAAATATAGAACATTT
TGGAGGTGACAAAGATAATGTTACGATTATGGGATTAAGTGCCGGTTCAGCATCAGTGGAATATCATATA
CTTTCACCGGTTAGTAAAGGACTTTTCAGCAAAGCAATAATGCAATCTGGATCAGCTCTAAACCATTGGG
CTATAAACCACAACATTAAAAATCTAAGTATGACATTAGTAAGAGAACTGGGTTATAAAGCATCTGAAGA
TAATGACAGAGCAATATACCATATTAAAGTTACTGATCCACGGAATTTCAATGGACTTTTCTTTGGTTTC
GTTCCTTCTATCGAAAAAGATTTTGGGACGGGAGAAACATTTTTAAGTGAATATCCTTATAATTTACTCA
AAGAAGGAAGATTTCAGAAAGTACCTATAATAAGAGGATTTTGCGAATTCGAGGGCTATATCATGTTAAC
AGGTTCGTACTGTAAAAAAaTCAATTTAGTAATCAACAAAAACTTTACCAGTGTTTGGGAATACAAGTTG
CATCCAGAAGACGCAGTTAATTACAACGAAAAATTCAATAATGTATATTATAATGACGTTGAATCTAATA
AAGAACAAACGGCTCTCGATTTCTTCGGAGACTTTGAAATGAAAAGAGTAAATATATATGTTTATCAGTT
TGCATACGACGGCAATATTAATTTTTTAAAGAAGTTATTCAACATAAATAGAAAAGGAGCTGCTCATGCC
GACGATGCCGCATACATTTTCGGCTTAGGCGATCAAAGTCTAAAAAATGCTTCCCATGATGATATAATAA
CCCTGAAACGAATGACGAAGATGTGGACAAATTTCGCGAAGAGTGGGTTAGTATTAATTAACTTATTTAC
ATTAGACACAACAATTAGTCGTTAA
>Msex.Est42
ATGTATTATAAATTAATATTATTTGCTACATACATAATAGGAATCAGTGGTAACAAACCAATAGTGGATA
CAACAAATGGAAAAATATCAGGAAAAGTGCTAAAAACGCTAATAAAAAATGTTGAATACAACGGCTTTAT
GAGCATACCCTACGCGGCACCGCCATTGAAAGATTTGAGGTTTATGCCACCACAACCCGTCGAGCCTTGG
ACCGACGTCTTGTCCACAACAAAGGATAAACCCGCCTGCCAGCCTCTTGGTTACTATGGGTCAGAGGACT
GTCTGTATCTAGATGTTTTCACGCCAGCGTTAGACGATAAAAAGCGCGCCGTCATCGTGTTCATTTTGAA
CGATAATTTTATAAACTCAGACTATGGACCCGATTTCTTCATTGAAGAAGATGTAGTACTGGTTACAATA
AGTCACAGACTCGCGGTCTTTGGCTTTCTTTCGCTTGACGAAGAACTCCTACCGGGTAATGCTGGATTAA
AAGACATAGTAGCTGGATTAGAATGGGTAAGAGACAACATAGCAAGATTTGGTGGAGATCCTGAAAAAGT
AACTCTAATGGGATCCAAAGGAGGTGCAGCAGCTGTAGACTTGTTAATGCATTCAACTGCTAAAGGATTA
TTCAGCGCTGCTATATTACAAGGTGGTTCTTCGTGGAGCACGGCATATTTACAAGAAGGTTCCCGAGAGA
GAGCGTTTAGTTTAGGAGAACTGCTAAACAGAACTGCTACAAATGGCATCAAACTGTTAAAAGAGCTGCA
AGATGTACCAGCTATCGATCTGCCTGTTAGAGAAATGCATGCGTGTCCAAAAGACTATTTTAAAGAAACA
CAAAGAAGCATCACAGCGTTTGGACCAATTGTGGAAAAGGCTGGAAACGGACTTATACCTGAATATCCTG
AGAAATCAAAAGAGAAGTTAAACATTCCCGTAATGTTAGGTTTCAATTCCAGAGAGGGTATGGAATACTC
TATACAATATCTTGTAGAGCCGGCATTTATTACTTTTCTCAATAAAGACTTCCCATTTTTGCTGCCTAGG
AGGATGGACTTAAGATTCGATCCTGTAGAAGATGGTTTCCTGAATGCCGAGAAAGAACTGAAAAAATATT
ACTTCAAAAATAAAATAAACATGAAGAGTATTAAAGACTTCATAACATACACGGGCGATACTTTAGTTGC
TTACCCTGTGGACTACGCGGCCAAAACATATGCAGTTACTTCACAGAAACCCGTGTACTATTACTTCTTT
GACTATTATAGCGATCTGAATGACAACAAAAACGATTTGATGAAGCTATCTCAGATAGAAGATGGCACTT
GGGGAGCGGCTTCCGCTGACGAACTTTGCTACCTCTTTAAATGCCCAGAGGAAAGTAAAATTCAAGCGAA
ACTAATTAAACTGTGGACAAATTTCGCTAAATACAGGTAA
>Msex.Est57
ATGATGGCGGTTAATATTGTTCTATTTTTATCGTTATGTGTTGTTGTAAAAGGAAATCTGATTGTAGATA
CCAGTTCCGGCAAAGTTGAGGGCGTGGAAGTGCCCTCTATTATTAAAAATGAGAAATATTACTCGTTTAT
GGGCATCCCGTATGCTCAACCGCCGATCGGTGAATTAAGGTTTATGCCTCCAATACCCCATCAAGGTTGG
AGTAATGTATTAAACGCGAAAAAAGAATCAAAAGCGTGCTCCCAATTTTACTTGCCTTCGAGGACCATAG
AAGATTATGGATTTTACGGTGATGAAGACTGCCTACGACTCGGCATACATACCCCGAAGGTGCCAGTCAA
AGATGAATTAAGTTTTCCAGTTATCTATTTCAGATTATCCTTCAACGGTTCTAGAGAATATGGTCCAGAT
TTCTTTATGAAAGAAGACGTAATGATAGTGAATATCAACTATAGAGTTGGACCTATGGGATTCATCAGCT
ACGAAGATGACTTACTGCCTGGCAACAATGGCATCAAAGATGTAATTCTAGCATTGAAATGGCTACAACA
GAACATCCATAAATTTGGCGGAGATCCTTACAAGGTCACTTTAATGGGCAACGAAGGCGGTGGAGTACTC
GTTGACATTCTTTTACAATCACCGAAAGCCAAGGGGCTGTTCAGCGCAGTGATTATGCAGAGCGGTACAA
CATGGCAGTCCATGTACTTCAATGCTCTAGCGCTCGCCAAGGAATTAGAAAAACATGTCAGTACAAGTGC
ACAACTCATAAAGGAATTCTCTGAATTTTCTGCGCAGAAAATTAGTGAATCTGAGTTACATTCAATTCCC
ACTGACGATTCGCGACATGCTCAAGTGGGTATACTTGGAAACAGCCCGGTGATAGAACACGACCATCCTG
ATGCCATAATTAACCAGCTTCCAGAAGACTCGCATATTAAAATCGATATACCAATAATGATCGGGTACAA
TTCTAATGAAGGTCTTGAGAAATGTGAGCGATTCTTACGAAAGCCTCAGTACCTGACGTTCGCCGACAGA
GATTTCTTGATGATGTTCCCTATACGAGTCCATTATCATTTCGAAATAAACACTAACGTTTATTGGGATG
CTGTACAAGAAGTTAAAGACTTCTACTTCGAGGAAGGCTACGTAAAGATAAGCAAGCCTGGTGAATATAT
GATGTACCACGGGGATGCCTCGGCCATTTATCCGATTGACTACACAGTAAGGAAATATTTGAATATATCG
TCTGCGCCGATTTATTACTATGCTTTTGACTATAGTGGAGAATTAAATATGAGGAAGAATTTGGCGATGG
AAGAAGCACTTACGGTGGAAGGGACGTGGGGCGCTACCACTGGTGACGAGCTCTGCTATTTGTTCGTTTG
CAATAAAATTAAGAAAGCGTACATAAAAGCTATGGAAGATGAAGATTCTGAAGAGATGAAAGTGTTGAAG
AACATGGTCCGTATGTGGACTAATTTTGCTAAAACTGGGTAA
>Msex.Est20
ATGTTAGGAATGAGATATTTTAAATATATTTTATTAATACAATTTTTTATAAATGTGTGTTCTAGAAAAA
CGAATGTTACGCTTTTTAAGGAACAAAGTTATTATGTGTTTGAAGGAATACCGTACGCAGAACCGCCTGT
TGGCAAACTTAGATTCCAGGTACAGTTTAATATTCTTAATACTACAAAGCACTAA
>Msex.Est29
ATGCAAAGCGGATCCGCCTTCGAATCTTTGTATTTTTATAAGAATCCACAAGAGAAAGCATTCGCACTAG
GTAAAATATTTGAGGTAGAAACAGATGATAGTAAAGTACTTCTTGAAGCATTACAAAACGCTAGCGCAGA
AGAACTGCTCATAAAAGAAATAGAAGTTCTAGATAATATCGACGAAGACTTTAAACAGCATAGCACTTTC
CCTTTTACTCCCACGGTAGAACCCGACAGTCCCAACGCAGTACTGAAGTTTATCCCAGAAGAAGGAAAAA
TTGTGAATGATGTACCCATTATATTCGGGTTTAACTCAAGAGAAGGATTGGATTTAGCATCGCATTtCCT
TTTTGTACCAAGATTGATGACGCATGACGTAGAACTAGTTGATTTTGCATTTCATACTAAAGACCCGGCA
TACAAAGAAGCATCAAGAGAGATAATTGATTTCTATTTTGAACACAAATCTATTCACGACGGTAACATTT
TGGAGTACGCGGCGTACGCTGTAAAATCCTCTATATATTACTATATGTTCGATTTTTGTGGGCGACGGTC
TATGATTCCCATAGATCCTACAGGAGCATCGACAACAGACGAGCTTTGTTACTTACATTTATACATTAAG
AACCTGCCATCCGATCCAAAGGAAATAAAGATTCTGCGCAGAATGGTACGAATGTGGGCCAACTTTGCTA
AAACTCGGTAA
>Msex.Est43
ATGATAAAATTGATTCTATTGATCGCCGTCGCGGCGCTGGCCGCTGCCCAGGGCCCGAACCCTGTGGTCA
GAGTGACCCACGGAGTACTGCAAGGGTCCTGGAAGGTGTCCACAAAAGGAAGGAGCTACGCCAGCTTCCA
AGGAGTGCCGTATGCCAGACCACCAATTGGAAAATATAGGTTTCGGGTATTTTTGTTTCTTAAATACTTC
TCCATAAGATATTTATCATCAATTAACTTGGATGTAGTTGTAGTCACCTTCAACTACAGGCTTGGGCCTC
TTGGTTTCCTGAGCACAGGAGACGAAATAGCGCCCGGCAACAACGGACTGAAGGATCAATCGTTCCTGCT
GCACTGGGTGAAGAACAATATCATGATGTTCGGAGGCAACCCTGACAGCATCACGCTGACCGGCTGCTCT
GCTGGGGGTGCCAGCGTCCACTACCATTATCTGTCTCCGCTGTCTAGAGGTACCTTCAACCGAGGTATAG
CCTTCAGCGGGGCAGCGTTCGCTTCATGGACACACGCGGTGAAACCTGCTCAAAAAGCGAAAACTCTCTC
CACCATCGTTGGATGTCCCACCACCACTAACAAGGAGATGATCGACTGCCTCAAATACCGGCCAGCGGAG
GTCATCGTCAACGCGCAAGCCGAGATGTTGGTGCACCTGTTCACTCCATTCACACCAACAGTGGAGGCGC
CGGGAGTACGGGAGCCATTCCTCTCCCAATACCCATACCACGCCGCCATCGCTGGCAGTATGATGAACGT
GCCTTTAATAACCTCAGTTACATCTGAAGAAGGACTGTATCCTGCTGCAGTATACCAGACAGACCCTGTG
CTACTCCAAGAGCTGGAATCGAACTGGGAGCAGCTGGCGAGCAACATCTTCGAGTACAATGATACCTTGC
CTCTGAACATGCGGTCTGCAGTGGCAACTAAAATTAAACAGCACTACCTTGGCGGGAAACCAGTTGGCCA
AGACACGTACAAATATTTGGTCCAGGCTTTAGGCGACAGGCTGTTCGTCGCCGACGTGGGCAGGCTGGCT
CAAATCCACGCAGCGAAGTCTGGCCAGCCGACGTACGTGTATCGTTATGCTTACAGCGGCTCCGTCAGTC
TTTCAAACATGATGAGCAGATCAGAGAATAACTACGGTATGATGATTCAAAAATTTTTCGGCAACGCTCA
ATGGCTCCCTATGACAGCCGGGGCAAAGGAAATCAGCTACCTCGAAATCCAATCACCAACTAAAGCGGAA
TTCAAATCAAGCTCCGATTTCGGCCAAAGATCTTTCTGGGACAACCTGGGTTTCATTGAAAATGAAAGAT
ATCACGTATATCTTAAGGATGAATTGTAA
>Msex.Est11
ATGGCCATTGTAAGTGTGGAGCAGGGAGCGTTACAAGGTATCGTGTGCGGTCACGGCTCACCAAAATACG
TGGCGTTCAAAGGTATACCTTATGCGAAGCCGCCGCTCGGGAAATTAAGATTCAAGGCGCCAGAGCCTCC
CGAGTCGTGGGCAGGTGTGCGCGACGCGTCGGCACACGGACCCGTCTGTCCCCAATATAATGAACGTATG
AACCGAATCGAAACTGGAAGTGAAGATTGCCTCTATCTTAATGTGTACACGAAATATGTTAATCCCCAAA
AACTACTGCCAGTATTAGTTTGGATCCATGGAGGAGGATTTTACACTGGTTCTGGAAATTCTGATTTTTA
TGGACCCGAATATTTCATGGCACACGACCTTATTTTAGTAACATTCAACTACAGACTCGAAGTTTTAGGA
TTCCTATGTTTAGACAATGATGAAGTGCCAGGTAATGCGGGATTAAAAGACCAGGTTGCGGCTCTAAAAT
GGGTGAAGAAGAATATAAAGGCGTTTGGTGGCGATTCCAACAATATTACAATCTTTGGTTGTAGCGCGGG
TTCTGGGTCTGTATCGGGCCATTTAGTGTCAGATATGAGCAATGGGTTGTTCGACAAGGCCATATGCCAA
AGTGGCGTTTGCCTTAATGAATGGTTTTACAATATATATGCGCGGGAACGGGCATTTCAACTTGGGAAAC
TGCTCGGTATAGACACAGAAGACGATAATGAACTCTTGAATTTTTTAAGAAATGTGCCATCGTCATCTTT
GGTAAACATTACACTGCCTCCACTTGATGCCAATAACTTCGATTTAACTGATAATATTATATTCGGACCA
GTAGTTGAGAAGACATCTTTAAATGTGAAAAAATTCTTACGATATCCACCACCATATTTTGTAAGAAAAG
GGCATATGGCTGATGTGCCAATCATTTTAGGATATACTTCAGGCGAAGGAATCGAAATTGCAAGAAATTT
ATCAAAAaCAGCCCTTTACTATACTAAAACTGGTAGTATTACACTAAATGTGGATGTAAAAATCCGCGAA
CACTATTTTCAGGGTAAGGAAATAAGTAAAGAGATGAGTCAAGCCGTCAGTAATTTAGAAACGGATCGAC
TTTTCGCATACAATATCATGAGATATGCGCGATATCACGTTCGCCATAACTCATGCCCCGCTTATTTGTA
TAAATTTGAGGCAGAGACAGAAAGAAATTATACTAAATCACATTACAACCTGGATTCCATCAAGGGAGTG
TGCCACTCAGACGACTTGATGTACTTTTTTAATGTGACATGTCTTGATATTCCAGTCTCAAAAGAATCGA
AACGGATTATAGAAAAATGTGTACAATTATGGACGAACTTTGCTACAACAGGGTAA
>Msex.Est7
CCCCATCCAGGATTTAATGACACATTCGAGGCATTTGATGACTCTGCCATATGTCCTCAAATAGAAGAGT
TCCATAAAACCATAACAGGAAACCTGGATTGTCTTCATTTGAACATATACGTCCCTAATTCTGCCACGTC
TAAAAACCGCTTGCCAGTCTTGGTCTGGATTTATGGCGGCGGCTTCTCTATAGGCTTTTCAGGTCGCTAC
CTTTACGGACCACGATACTTAATCAGACATGACATTATTTTGGTCACAATAAACTACCGCCTTGGCCCGT
ATGGTTTCATGTGCTTAGACACGCCTGAAGTTCCCGGTAACCAGGGATTGAAAGACCAACAATTAGCATT
GAAGTGGATTAAAAATAACATTGAGTCATTTGGTGGTGATGTTAATGAAATAACAATATTTGGTGAAAGT
GCAGGAAGTGCTTCTGTCGATTTTCATTTGCATTGCAGTAATGAAAAGCTGTTTGATAAAATTATCTTGC
AGAGTGGGTCAGTTATTGGCCCTTGGGTTATAACCGAGCCGGATAGGGCTGCCCCATTGAAACTCGCTGC
ATATCTCGGTTTCGCAACGGAGGACACTGCCGAAGCTTTATCATTTCTTTCATCAGTCGACACTAATTTA
ATTATTGCCGCAACATCTGACTTGAGTCTCTCGTTTGGTTATGAAAATGTTGATAGATTTATTACAGAAA
ATCCAATAAATATAAATAATACCCCTATTCTGATTGGCTATAATAACGATGAGTGGTTGGCAAATAATGT
CAATAAAGAACCAGAATACTTTGATGGTTTAAATATTTTCCGAGATAATTTAGCGAATTATTTTTCCTTT
GATAATGAAGAACTGCAGGAAATGGAACAAATTGTTCGACATTTTTATAATGGCGATGAACCGCTTGATG
TGAACGCTAAACGAAATTTTATTAACTTTGAATCCGATTTTTATTTCAATCATCCAACGGAAAGGACCAT
AAGCCGATATTTAGACAGTGGAGCTACAAATGTATTTTATTATGTTTTTTCATATGTTGGTGGACGAAAC
TTCGTAAAGGATCGACACAATATAACGGTGGGTGGGGCAGCACATGCTGATGAAATTGGTTATTTGTTTG
ATATATCTTACATGACTGAAGAATCAACACTCGAGGATCAACTCATAATTGATCGGATGACGACGCTTTG
GACAAATTTTGTTAAATACGGGTAA
>Msex.Est36
CCGACTTGGCAAGAGACTTTAGAAGCGATCGATAAAGGCATAATATGCCCACAGGCCGACTTTGCACCGA
TAGTACCAAAAGAGAAACTCATGCAAGAGGACTGCCTGATCGCCAATATATTTCAACCAGATACGAAGAA
GAATAATCTACCTGTTTTTATTATTATTCATGGCGGTGGCTTTCAGATAGGTTATGGTGAAAATTTAATG
AGAACCAAAGACATGATTGTAGTCACATTTAACTATCGTCTTGGCAAACATGGATTTCTGTGTTTAGGCA
CAAAAGATATTCCCGGTAATGCCGGGATGAAAGACCAAGTAGCTCTTCTGCGCTGGGTGAAACATAACAT
AGCAGCCTTTGGAGGGAATCCCAGTGGTTACAGTTCTGGCGGAGCCTCAACGGATCTATTAGTGCTCTCA
AAAAGTAGTAGAGGACTTTTTCACAAAGCTATTCCAGAAAGTGGCTACGGTATTGGTGCCTTTTCAGTTC
AGCCTAACCCTTTAAAAATTGCTAAAACATTTGCAAAACGACTAAACTTCACCAACACTGATGACATTTA
TGCCTTAGAAAATTTTTATAAATCAGCATCATTGGAACTACTGATGATGGATGCCGTTGTTACTGAAGTC
GACAATTCATATTTCTTCTCGCCTTGTGTCGAAAATGATGTTGACGACGAATCTTTTCTTATTGAGGATC
CTATCAGTATTATAAAGAGTGGAAGCTATGAGAAGGTTCCAATGCTCGTAGGCTTTTCGAACATGGAGGG
ATTGAACCGCATAGACTTGTTCGAAAAATGGAAAAATGGCATGAATGAAAATTTTGCAAATTATTTACCA
CCCGATTTAATCTTTAAAGACAAGAGGGAAAAGGAAGAAGTTGCCAAAGTTATTAAACAATTTTACTTCA
ACGATAGACCTGTTAGCAACGATAACATTTTGTCTTACATTAATTATTTTTCTGATATTTTCTTTACAAC
CCCAATTTTACTATCAATCAAGATGCATTTAGAGAATGGTCATGATCAGATATATCTTTACGAGTATTCT
TTCGCTGATAAGAATGTTGCGTTGATACCTCACACGAATGTTCGGGGTGCTGAACACTTATTTGACGGAA
CCGGTTTGATCCAACCAGATGAATCGAATATTACTTTAGAATATAAAGAGGTCAAACGAACGATGAGAGA
GCTGTGGTCTAACTTCATCACAACCGGGTGA
>Msex.Est58
GGTGATGAAGTCTTCCTTGACGAAGATCCTCTCACAATTTTACAGAAAGGAAATTATGAGAAACTTCCCT
TATTTATCGGGTTCGCTAACATGGAGGGTTTGTTTCGTGTTCGTTTCTTTGAAACGTGGAAAACTGCAAT
GAACGaAAAATTATCTGATTTTCTGCTAGCTGATTTGACTTTCGAAAATGAACACCAAAAACAAGAAATC
GCAAACACTGTAAAACAATTTTATTTTGGCGACAAACCTATCGATAATGAAAATATCTTGTCATACGTGG
ATTACTTTTCGGATGTTATATTTGCTGTTCCGGCTTTGCGGTCAGTTGAGTTACACCTGAAGAATGGTCA
CGACAAAGTGTACTCGTATCTCTACGAATACTCATTTCCTGATGAGGAGGATCCGCCGGTGCCACACACG
GAAGTGCGTGGCGCTCACCACTGTGCACAATGCCTAGCTTTACAAGACGGaAAAAATGGTTTTGATAAAA
ATGAAAATAACATATCTGACGAATATaAAAAAGTTAAGTCCGTATTAAGAGAAATACGGTCCAACTTTAT
AAAGACTAGGTAA
>Msex.Est34
ATGCCACCACCGACTAATGAAGAAGTCTTAGAGGCTGTAGACAGAGGAATAATATGTCCTCAGGCGAGCA
TGGATCCTTTCACTAAAACTATGAAAGAAGATTGCCTCATTGCGAATATATTTGTGCCTGATACACAGAA
TAAAAATCTACCAGTTTTAGTATACATCCACGGAGGCGGTTTCCAAATGGGTTACGGCCATTTAACCAAG
AAATTGATCGTCGTAACATTTAACTACCGCCTTGGCGTGCATGGTTTTCTATGTTTGGGTACGAAAGACA
TTCCCGGTAATGCTGGTATGAAGGATCAAGTGGCTTTACTGCGCTGGGTAAAAGAAAACATACATGCGTT
TGGTGGAAACCCTAACGATGTAACCTTAGGCGGCGGCAGCGCTGGTGCGGCATCAGCGGATCTACTAATG
CTGTCGAAAGCTTCTAAAGGTTTATTTAATAAAGTAATACCAGAGAGTGGTTCTAGTTTGGCAGCTTTTG
CAATGCAACCAGATCCTTTGGAAAACGCCAAGAACTTTGCAAATCAGTTAAATTTTACAAATACCAATGA
TATTTATGCTTTGGAAGAGTTTTATAAGTCTGCTACCCTGGAACAGCTCACAATAGATACGTTCATTGAT
AAAAAAGACTCTACATTTGTTTTCTCACCGTGCGTTGAACGCAATATCGGCGAGGAAGTCTTCCTCGATG
AAGACCCCCTCACAATTTTACAGAATGGAAACTACGAGAAACTTCCCTTACTCATCGGTTTCGCTAACAT
GGAGGGTTTATTACGTATCGATTTCTTTGAAACGTGGAAAAATGCAATGAATGAAAAGTTTTCTGATTTC
CTACCAGCTGATTTAACTTTCAAAAATGAGGAGCAAAAACAAGAAATTGCCAACATTGTCAAACAATTTT
ACTTTGGTGATAAACCTGTAAATAATGACAATATCCTATCGTACGTGGATTTCTTTTCGGATTTCCATTT
GAAGAACGGTCACGACAAAGTGTATCTCTACGAATACTCATTTACTGATGACGAGATTCCTTTGGTTCCA
CACACGGAAGTGCGTGGCGCTAACCACTGTGCACAAACCATAGCTTTACTAGACGGaAAAAATGTATTTG
AAATGGATGAAAATAAATGTTCTGAAGAATTCAAGAAAATGAAGTCCGTAGTAAGAGAACTATGGACTAA
CTTCGTAACAACTGGGTAA
>Msex.Est35
CCGACTAACCAAGAGCCATTGGAGGCCGTAGATAAAGGAATAATATGTCCCCAGGCGGATTTAGGATTCA
TAGATATGCTAAACTTTACCATGAAAGAAGATTGTCTGATTGCAAATATATTTGTACCTGATACACAAGA
GGATAACCTACCAGTTTTAGTATATGTCCACGGGGGCGCTTTCCAAATAGGTTACGGTCAATGGTTTCAA
TTAAAAAATGTTGCTCGAACTAAAAACATTATCGTCGTAACATTTAACTACCGCCTCGGCGTGCATGGTT
TTCTTTGTTTGGGAACTAAAGACATTCCCGGTAATGCTGGTATGAAGGATCAAGTGGCTTTACTGCGCTG
GGTGAAAGACAACATACATGCATTTGGTGGAAACCCCAACCACGTAACCTTAGGCGGCGGCAGCGCTGGT
GCGGCATCAGCGGATCTACTAATGTTGTCGAAAGCTTCTAAAGGTTTATACAAAAAAGTAATACCAGAGA
GCGGTTCTAGTTTGGCAGCTTTTGCAATGCAACCAGATCCTTTGGAAAACGCCAAGAACTTTGCAAAACA
GTTAAATTTTAGAAATACCAACGACATTTCGGCTTTGGAAAACTTTTATAAGTCTGCTACCCTGGAACAG
CTCACATCAGATGCATTCTTTGATAAAAAAAATTCAACATTTGTTTTCTCACCGTGCGTTGAACGCAATA
TCGGCGAGGAAGTCTTCCTCGATGAAGACCCCCTCACAATTTTACAGAATGGAAACTACGAGAAACTTCC
CTTACTCATCGGTTTCGCTAACATGGAGGGTTTATTACGTATCGATTTCTTTGAAACGTGGAAAAATGCA
ATGAATGAAAAGTTTTCTGATTTCCTACCAGCTGATTTAACTTTCAAAAATGAGGAGCAAAAACAAGAAA
TTGCCAACATTGTCAAACAATTTTACTTTGGTGATAAACCTGTAAATAATGAAAATATCCTATCGTACGT
GGATTTCTTTTCGGATTTCCATTTGAAGAACGGTCACGACAAAGTGTATCTCTACGAGTACTCATTTACT
GATGACGAGATTCCTTTGGTTCCACACACGGAAGTGCGTGGCGCTAACCACTGCGCACAAACCATGGCTT
TATTAGACGGGGCACATTTATTAGAACTAGATGAAGAAAATGTTTCTAAAGAATATAAGAAAATGAAATC
GGTAATGAGAGAACTATGGTCCAACTTCATTACAACCGGGTAA
>Msex.Est37
TTTAAAGCCTATATTAATTTACAACCTATTTATTTCCAGCCACCGGTGCCGCCACCGAATCACCAAGATC
CATTAGAGGCCATAGATAAAGGAATTATATGTCCTCAGGCTAGTTCGGAATTCATCGAAATGGCAAATAA
AACCATGAAAGAAGATTGTCTAATTGCAAACATATTTGTGCCAGATACACAAGAGGACAACCTACCAGTT
TTCGTATATACCCATGGAGGCGGTTTCCAAATAGGTTACGGTCATTGGTTTCAATTaAAAAATCTTGCTC
GAACAAAAAACATTATCGTCGTAACATTTAACTACCGCCTCGGCGTGCATGGTTTTCTTTGTTTGGGAAC
TAAAGACATTCCCGGTAATGCTGGTATGAAGGATCAAGTGGCTTTACTGCGCTGGGTGAAAGACAACATA
CAAGCTTTTGGTGGAAACCCTAACGACGTAACTTTAGGCGGCGGCAGCGCTGGTGCGGCATCAGCGGATC
TAGTAATGCTGTCGAAAGCTTCTAAAAGTTTATTTAATAAAGTAATACCAGAGAGCGGTTCTAATCCTTT
GGAAAATGCCAAGAACTTTGCAAAACAGTTAAATTTTACAAATACCAATGACATTTATGCTTTAGAAAAG
TTTTATAAGTCTATAACAATAGATGCGTTCGTTGATAAAAAAGACTCTACATTTGTTTTCTCACCGTGCG
TTGAACGCAATATCGACCCGCTCACAATTTTACAAAATGGAAACTATGAGAAACTTCCCTTACTCATCGG
TTTCGCTAACATGGAGGGTTTGGTACGTATTGATGCAATGAATGAAAAGTTTTCAGATTTTTTACCAGCT
GATTTAACTTTCAAAAATGAGAAGCAAAAGCAAGAAATTGCAAACATTGTCAAACAATTTTACTTTGGTA
ATAAACCTGTTAATAATGACAATATCCTATCGTACGTGGATTTCTTTTCGGATGTTATATTCAATGTTCC
GGCTTTGCGGTCTGTTGAGTTACACCTGAAGAATGAGGTGCGTGGCGCTACCCACTGTGCACAATCCATG
GCTTTAATCGACGGAGCAAACATAATGCAAGTGGATGAAAATAATATGTCTAAAGAATATAAGAAAATGA
AATCGGTGATAAGAGAACTGTGGTCCAACTTTATTACAACAGGGTATGCAAACTTTTAtTTTTTTTGTTG
TTTATAA
>Msex.Est27
ATGCAAGAAGACTGTCTTATAGCAAATATACATGTGCCAGACACAGACGATAAAAACCTTCCTGTTGCCG
TTTATGTTCACGGGGGAGCCTTCCAAAATGGACGTGGAGGCTCTATCAAACTAACTACTTTCGTACAAAA
TaAAAAAGTTATTGTGGTAACGTTTAATTATCGCGTTGGCATACATGGTTTCCTTTGCCTTGGTACTAAC
GACGCTCCCGGTAATGCTGGGATGAAAGACCAAGTCGCATTATTGCGATGGGTTAATACAAATATTGAGA
AATTCGGAGGTAACCCACAGGATGTGACCATCATTGGATGCAGTGCTGGATCAGCTTCAGTTGATCTTTT
GATGCTTTCAAAATCTGCGCTCATATCAGGCAGTGGATCCAGCATAAGTGCATTTTCTGTCCAAATTGAT
CCCGTAGAAAACGCTAAGATGCATGCAAAAATATTAAATTTCTCAAATGTAGACGATACGTATGCTTTAG
GAAAATTCTATGCGACTGTTCCGGTTCAAAAGGACACGAGTGTAGTGTTTGCTCCTTGTGTTGAACGCTA
TACTGGAGTAGAAATGTTTTTAGATGAAGCTCCTATTAATATTTTAAGAAACGGTAACTATAGAAAAGTG
CCCGTAATTTATGGATTCACTGATATGGAAGGATTGATGCGGTTGCCCGAATTTGAAGAATGGAGTGTTG
AAATGAATGACGACTTTACTCCATTCTTACCAATAGATTTACAATTCCGAAACGAAGAAGAGAAGAAGGA
AGTTGCGCAAACTATCAAAGAGTTTTATTTTGGAGACAAACCTGTGAATGAGGATACCATTTTGGAGTAC
CTAGATTTTAACACGGACGTACTTTTTGCCCATTCTATGTTGTGGTCAGTTAATATACAGGTTGAAAATG
GAAACAATGATATATATTTGTACGAATACTCATATGTTGATAAAAACGTTTCCTCGGTTCCTTATGCGCA
TGTTGTCGGTGCGGGGCACTGCGCGCAAGAATTTCTTTTGTTAGATGAGAAAGGAGGAATTGCTGTAGAT
GAATCTAATATGAAATCAATTATCGCGGACTTGTGGTATAACTTTATAAGAACAAGGTAA
>Msex.Est30
ATGGAATTATTAACTAAAGAGATATTTAACGATAAGACCAATTTTGCTAACAGGTTTACTCCATGCGTAG
AGCGAGATACGAAAGAAGATTACGTATTCTTAGATGACGCCCCAGTCAATATTATAAAACGAGGAAAATA
TCGTAAGATTCCAATATTATATGGGTTCGATGATACAGACGGTTTATTGCAGAAGTCGGACTTTGATATT
TTGCATGAAAGAATGAATACCAATTTCTATGAATTCCTGCCCGTTGATTTAGAATTTGAAATAGCGATAA
AGATTAAAGAATTTTATTTCGGTGATAAGCCGATAAGCAAAGATATTAATGTTTCAAGTGTAATTGATTA
CATTAGTGACGTATTAACGACATATACTACTTCAAAGACTATCAGATTACATGTCGAAGCAGGTCATGAT
AAAATATATTTGTACAAATATACATTCAAGGCCAAACTTCCGGGGGTGCCGTTTACGAACTTATTAGACG
CAACTCATTGCCCTCAACTAACAAATGTATTGGAAGGCGAAGTCAAACAGAATGGTAACAATATTAATAA
AGAGCATGAATCTAATAAAATCATATCTGAGCTGTGGTTCAACTTCATCAAAACAGGGTAA
>Msex.Est12
ATGACAGAAGCACCAGTAGTAAACGTGGAACAGGGCCGGCTGCAGGGCCGCGTGGTCAATAGCCCCTCGG
GCAGGGCGTTCTACAGCTTCCAAGGGATACCGTACGCGAAGCCGCCACTCGGCTCCCTTCGGTTTAAGGC
CCCTCAACCTCCTGAACCTTGGGAGGGTATCAGAGATGCCACCTCCGAGGGGAACGTGAGTGCGCAAATC
GACTATACCTTCACCAAAGAGTACACAGGCGACGAGAACTGTCTCTTCCTCAACATTTACACCCCCAACC
TTGACGGCGAGTTCCTCCCTGTCTTATTCTGGGTTCACGGGGGTGGTTACAGGTGGGGGTCAGGCAACAG
TAACTTGTATGGCCCTGATTACTTAGTAGAAAAGGATGTTGTGGTTGTAACCATTAACTACAGATGTGGA
CCTCTGGGATTCCTATGTCTGAACACCCCGGAAGTCTCAGGTAATGCTGGTTTCAAAGACCAAATTCAAG
CCTTAAGATGGGTGAAAGAGAATATCCATAATTTCGGAGGTAATTCTGGTAACATCACAGTTTTTGGGGA
AAGTTTTGGAGCTATTTCAACGTCTATTCTCACCGCCAGCCCATTGAGTAAGAATTTGATGAGCAAAGCC
ATCATGCAGTCAGGCTGTGGTCTCTGTCAGTGCTTCCAAGAAGATCCTATAAAGAATGCTAAGACCCTAG
CGAGTCATCTTGGCTGTGACGCTGACGATGTCGATGAAATTCTTGAATTTTTGAACTCTACGCCGACTAG
AGACCTTGTAGAAGCCAATGAGAAGATCAATCCACTAGATAGTAGTCCTATGCTCTTCACATTAGTGATA
GAAAAAGAGTTTCCAGGCATCGAAGCCGCGATTTCTGAGGCGTTTATCGACATCTTAACATCTGGAAGAG
TAGCCAACGTTCCTGTTATGATAGGTGGTACTACGCTTGAATTATGCATCGAGAAGAAGTCTGACGATCT
ACAAGATTTCATACCTGCAGATTTGAAATTAGAAAGGAACTCTGAGGAATCTTTGGCTATTGCCGAAAAA
ATTAAGGAGATATACTTCAAAGGGAAACCCAAAAACGCTGAAACTATGTTGGAACAGTTCCAGCTCTTCT
CTGACCAAGCTTTCAATATAGATATGCATAGATACATCAAATATTTGGTCCAATGTGCCACTCACATGGC
TGAACTGGGATATCTGTTCAAGAACGACTTCCAGAAGGACGATGTGAAGACCAGGGAGAGGGTGGTTAGG
CTCTGGACTAACTTCGCCAAGAGTGGGTGA
>Msex.Est19
ATCTTTAATAGTACATTTATATTTATCTATAGTCTATATTGGAATCATATTGTTGTTTCAGTAAAAATGT
CACCCAAAGTGAAAACTGAACAAGGAATCTTGCAAGGAAAGGAGTGTACAACATATTATGGGAAGAAATA
TTATAGCTTCGAAGGCATCCCATATGCCAAAGCGCCTGTTGGTAAACTTAGATTTCGGCCAGAGTCATGG
TCAGGTGTCCGCGTCGCTACCTCTCCCGGTAACAGATGCATACAATTAAATCCGTACTCAAGTACGCCAC
TAGAGGGCTCTGAAGACTGCCTGTACCTTAACGTATACACACCAGTGTTACCACACGATGAAATTGAAAA
ACTACCAGTTATTTTCTTTGTACACGGTGGTAGACTTATTTTTGGATATGGCGACTACTATAACCCAGAT
TATTTCCTTCGACATGATGTTATTCTAGTCACAATCAATTATAGATTAAATATACTAGGTTTTGTATGTT
TGAATATTCCCGAAGCCCCTGGAAATGTTGGTTTGAAGGACACAGTTATGGCTTTACGATGGGTTAATAA
AAATATCATAAATTTTAACGGCGACCCGAATAATGTGACGGTATTTGGCGAGAGCGCTGGAGCTGCTGTT
GTCAGTTCGTATTTAACTTCTAAAATGGCTGAAGGACTATTTGCAAAAGTCATTGCGCAATCTGGGAACT
TGTTATCTGATTTATATATGAGACACGAAGACCCAATCGAAAAGGCTAAGAACGTAGCATCGGTCTTAGG
CGAGGATATAGATGATCCTAAATCTCTCTACGAATTTTTAGTTAATGTTCCTATAGACGATTTGATCTAC
GCCTTCACTACTACAGAATTAAACAGACCACCTGGTATAATAAATGCATATTTCTTACCAGTTGTAGAGC
AAAAATTCGATAATGTCGAACAATTTTTTACTGAATACCCTCTGAAATGTATCAACGAGAATCGTCACGC
AAAAATGCCTGTATTGGCCGGTTGCAATTCTTTCGAAGCAGCTATGTTTTTACGGAAGGATGATGATGGA
AAAATACAATATGAGACTGATTTTTATTATTTTATACCTCACAATTTGTTTATCGAACGCGACAGCGCTA
AAGCCAGAGATTTCATTGCAAAGTTGAAAGCTTTCTATTTGAATAACCGAGAACCTTCAGATGAAACGAA
AGTAGAGTATTTGAACATGGTTTCTGATTGCTATTTCCAAAGAGATGTATATTATTTTAATGAACTTGTG
TCAAAAAGCAATCCTTTATATTTCTTCAAGTTCGATTTCTTTGGTAATTTGAATACCAGAGTCATCAAAA
GTTTGGGCATTAAAGGTGCTTCCCACGGAGATATGATACAATATCAATTTTATAGGAAAAACAAAAGGAT
TATCGACTTCTTCAGTGAGGCTTGGTGCAATTTTGCTAAATATGGGTAA
>Msex.Est6
ATGAATCTGTATGTGCCTGAAGAAGCAAGCGAAGAAAACCCACTTCCAGTAATAATTTATATACACAGCG
GCGCGTTTTCAGGAGGCAGTGGTAATATGGCAAAGTTAACTTACTTAGCAAGGCATGATATTATTGCAAT
CAGTTTCAACTACAGAGTGGGTGCTCTAGGATTTGCTTGTCTTGGCACAGAAGAAATTCCTGGTAACGCA
GCATTGAAAGATCAGATTGCTGCTTTGAAATGGGTTAATAAACATATAAAGAAATTTGGTGGTGATCCGA
ATAAAGTCACGTTGGCTGGCTTCAGTGTTGGTGCTGCTATGGCAGAAATACTTGCATTGTCTAAGTTAAC
TGACGGATTGATACATAAATTAGTTTTGGAAAGTGGATCTGCCCTAGCGCCTTTTGCAATAAACAGACAT
CCAATAACTACTGCTACGAATATAGCAATATCTATGGGGTATAACAACACGGGTAAAATAAAAGATCTAA
CAGAATTTTACTTGAATGCATCAGCGTTGGACTTAGCAGTTAAAAGCAAGAACTTCTTTTTAACTAACAG
CACGTTCGGATTTGCTCCTTGCGTGGAGACTAAAGTTCCTAATACAGTACCCGTTTTGACTGAATCACCT
CTTGACATTATAAAGAGAGGTGACTTCAAGAAAATTCCTATTTTAACCGGCTATTCCAATATGGAAGGCA
TAAGTCGAACAATCAAATTTGGTGATTGGATGGATGATATGAACAAAAATTTTGCTGACTTCCGGCCAGC
TGATTTGGCATTCAACGATGATAAAGCTAAACAAACCTTTATCGATCAAATAAAAAAGTCCTATTTCAAG
GATGAAGAAGTTTCCCATAATACCCTACAAGGCTATATAGACTATTTCTCTGATTCCATGTTCAAGTATG
CTATAATCAAGTCAGCCAAACACTACGCAGAGAAATCTAACCAACCTGTTTATTTGTACGAATTTACTTA
CGTTGGAAAATTGAATATGAAGCATCAGTACATGGATAGAGTAAAAGGCGCTAGTCATAGAGACCAAAGT
GCCTACGTCTTGGACTTCCTAGATTATACTATCAGCTACCGAGATATGGACACTCGTGACCGCATGACTA
CGATGTGGAGTGACTTTGTTAAATATTCGTAA
>Msex.Est5
ATGTTTTACGTACATGGTGGAGCCTTCCTTTTAGGAAGTGGACCAGATCTGTTATTAAAACATGACGTAA
TATTAGTCACATTTAATTATAGACTCGGCGCTCTAGGGTTCCTTTGTTTAGGCATTGAAGAAGTGCCAGG
CAATGCTGGCTTGAAAGATCAGATAGCTGCCTTAAAATGGGTACAAAGAAACATAGCCGTATTTGGTGGA
GATCCCGACAACGTCACAATATTTGGACACAGCGCTGGCGGAGCATCAGTGGCTTTACTTTTGGCCAGTG
AAGCGACTAATGGGCTATTCAAAAAAGTTATTGTGCAGAGTGGATCGTCTTTAGCAAACTGGGCTATTAA
TCCTAAACCAGTGGAGATCGCAAAGTCCATAGCAAAACAATTACTAAGTTTAGATACTGATGATCCTCTT
GAGTTATATGAGTTTTACAAAAATTTTCGAGGCATAGAACCAGCAATAACTGACTCGCCGTATAATTTGT
TGAATAAAAATCCTAAAAATATTTCAGTCATTTATGGATCGACTGACAAGGAGGGTTTATTTTTTATATC
GGAAGAAACAGAAGATTCTTTAAAGAATGCCAATGAGAAACATCTTTTTGGTAATGATTTACTGTTTAAG
AATGAAGATGAAAAAGTGAAACAATTTTATTTCGGCATGGAAGATATAAGCTTCAAAACTAAAATGAATT
TGTCGGATATATTCTCGCATTTATATTTTGAAGTACCAGCGATTTTAGAATCAAACATTCTGAAAAGTAG
AGTTGAAGCTCCAATTTTTAACTACTATTTTACGTATTCAGGAGGTAGAAATATGGTAAAAGAACGGACT
GGGTTTGGAAATGTTACTGGTGCTTGTCATGGCGATGATATATTATATCTTTTTCATGCACTGATTTGGC
CATATAGGATAAAACAAAAAGATCACATTATGATTAATTGGCTGACTAAAATGTGGACTAATTTTGCCAA
ATTTGGGTATGTGAATCAATTAATAATATATCATTGTTTTTAA
>Msex.Est2
ATGCCTTCCGTCCCTCACCCAGGCTTCGAGGACACATTTGATGCGTTCGTCGATTCTTCAATATGCCCTC
AATACTTCGGCGGCACCGTACGAGGATCCCTCGATTGCCTGAACCTAAACATCTACGTCCCCAACACTGC
CACATCCAGAAACCGCCTTCCAGTCATGGTATGGATCCACGGAGGTGGTTTCATTCAAGGCGGAGGGAAC
AGAGAACTTTACTCCCCGGAATTCTTGATAAAACATGACGTCATCATCGTTTCCATTAACTACAGACTCG
GACCTTACGGGTTTCTATGCGTAGAGTCAGAGAATGTTGCTGGTAACCAAGGGTTGAAAGACCAACTTCT
AGCCCTAAGATGGATTAGAGAGAACATACAAGCTTTCGGTGGGGATGTGAATAAGATCACAGTTTTtGGA
ATCGATTCGGGAGCGGAATCGATAAATTTACATCTAGCATCGCCTCATGAGAAGTTATTTGATCAGGCGA
TACTGCAGAGTGCTTCGGAAGTAAAAATTGGAGCGCCAGATAATTCTGTTCCGATAGCTGCCGCAGAAAG
GCTCGGGTATGAAACAGAAGATTTAGAAGACGCTCTGAACTTCCTTTCGAGTCAAGACAACCATTTAGTT
ATAGCGGCTTTCGCCGACTTACGCTTGAATGTCGGCCCATGCGCCGAACCCGACTTCGACGATAAGTTCA
TAGATTCGGAAGCTAGTTCGACGAAAATTCGTAATATTCCTATCATAATTGGGTATACGAATGACGAAGC
GCTGTTCAAATACGCGAAAGCAAGTCCAGATGTATTCGTTAACTTTTCTTTCGAAGACAAAATTGGTTTG
GAAGTCAATTCCGAAGTAGTTGATCACGTCAGACATTTCTACATCGGAGATGAAGATCTAAATGAAGATA
TGAGACACCAGATCATTAACTTTGAGTCCGATTTCAAATACTACCATCCAACAGAAAGGCTGATAAAGAA
ATATACAGATGAAGGGGTAACAGCTAACATCACTGAAGGTGGGGCGACTCATTTCGATGATCTGGGGTAT
CTGTTCAGCTCGAACGTGCTTGGAATACCCTCGGAAGATGACCAAGTTGTAGTGGATCGGCTGACAAGTT
TGTGGACTAACTTTGCTAAGTTTGGGTGCGTATTTTCACCTTTATTAAGACTTTGA
>Msex.Est22
ATGACTGACGTGTTGACCGAAATTGTTTCTGCAGTTTTGTTCCTTTTTTTAGAAGGGTCATTACTCGGTG
TTCGACAGACTAGTATCTTTGATGGTAAAAGTTATTTTGCCTTTTACGGTGTACCATACGCACAGCCTCC
AGTGGGTATATTAAGATTTAAGAATCCTAAAGAGCCAAAAATATGGAAACGGCCATTTGACGCCTCGACA
GAAAATCGAGGGGCGTGCGCTCAAGCACACATTGTACATAAACATGCTGTGTACGGGTACGAAGATTGTT
TACACCTCAATATTTACACACCGTCTATACACAAAGAGGTGTGGGTGCACGGATACGGATTCACTTCGAG
TTTCAGTCACATTTATGAAAATGATGTTATTTTAGTCACTTTAACACACAGAATAGGTCCTTTTGGGTTT
TTAAAAGTAAATGAATCTGACACAGACACTAACATGGGACTAAAAGACATCGTCATGGCTTTGACGTGGA
TTAAACGAAACGTGAAAGTATTCAGTGGAGATAATAAGAAAATTACTGTTATGGGTAGCGGATCAGCGGC
AACATTATTGTCATTGTTATTGACCACGAAATCAAATAAATTATTTGCAAAGATGATCTTGCAAAAAAAA
TCAAGATTACGAAAATTACTTGCTGGAAAAGGGAATAAAGTCTTTGTACATGCTTCAACGAGTTCTATCG
TAGCtGCTGCACAGAAAATATATAACAATCAGGAAATAATACAGCGCCAAAGACCGTTAATTCCTTTTCT
GCCTATTAGAGAATCAAATACATCTTTACACACTAAACCAATGTTAATAGGGTTCAATAGTCAAGAAAGT
ATATCAGACATAATACCATTTCTGCAAAATCCTCAGTATAAAAATGTCGCGGAAACGATAAAGAAAAAGT
ATTTTAAAAATGGAGTTTCTGTTGAGAGATTTTTAAAGGCTGTGACCGTAAACGATAAAGTATATGCATA
TAAATTTAATTATAATGGAAATTTTAATGCAGTTAAGACGACTTCCTTGGCCGGTGTAAATGTAAAAGTG
AAAGGTGCCGCTAATGGAGACGAATTATGCTATTTACTTAAATGtGAACCGCTCTGGGAGAATTATGTAA
AGATTTATCGGGATGTGAGTAATAGAGATAGAATATTTATACAGCAAATTACTGAGTTATGGTCTAATTT
TGCAAAATTTAGCGACCCGACGCCCATCGATTATCCGGCAAAAAATAGCTTGTTTCATATAGGCAGACAG
TTTAAAATGGTTAACGACAAATCGGAAAATGCCATGTTCGCGTTTTGGAATGAAATTTACGAAAAATATT
ATTCGCCTGAACATTGCGAAAACAAACATGACGAATTTTAG
>Msex.Est32
ATGCGCGTGGTGTTGGCGGCGCTGACGGCGCTGGCGGCGCGTGCGCTGGCCGGCCCGCACGAGCACCGAG
CCAGGCACCACGCGCCCGAACACCCCCTCCACTTCCCCGCGGTACCTGCGCCAGCACAGCCCTACCGTGG
TCACGGCGAGGCCGTCCGCTACAACCCTGAGCTCGACACCATCCTCCCGCGGATTGAGGATCACGAGACA
TCGTCTAAGCGCGCCAGTGACGCGGAAACCTCATCCAAGAGAGCCAAGTATGACGAGAGGTTCTACTCAA
ACCATGAGCGGGCCGAAGAACTCATGGCTGATGAACCCGTTTTGGAGCAGGAGGAAGAAGATCCCCTGGT
CGTTCGCACCAGAAAAGGACGGGTAAGGGGAATAACACTGACTGCTGCCACTGGAAAGAAAGTCGACGCG
TGGTTCGGCATACCGTATGCCCAGAAACCCGTCGGTGACCTAAGGTTCAGGCACCCTAGGCCTGCTGAAA
GTTGGGGCGAGGAAATACTGAATACGACAACACTGCCACATTCATGCGTCCAAATAATAGATACGGTGTT
CGGTGATTTCCCCGGCGCCATGATGTGGAATCCCAACACGGACATGCAGGAAGACTGCCTTTATATTAAT
ATAGTCACTCCGCGTCCGCGGCCGAAGAACGCAGCCGTAATGCTTTGGGTCTTCGGCGGCGGCTTTTATT
CGGGGACAGCTACTTTAGATGTTTATGATCCTAAAATTCTTGTGTCTGAAGAAAAAATTGTCTACGTGTC
AATGCAATATCGAGTTGCATCACTCGGATTTTTATTCTTTGACACCCCCGATGTTCCTGGAAATGCTGGT
TTATTCGATCAGTTGATGGCATTGCAATGGGTGAAAGATAATATTGGATACTTTGGAGGTAACCCTCATA
ACATAACATTGTTTGGAGAATCGGCTGGTGCCGTTTCTGTATCGCTTCATTTGTTATCTCCATTATCAAG
AAATCTGTTTTCTCAGGCGATAATGCAATCTGGGGCTGCAACCGCACCTTGGGCTATAATATCTAGAGAG
GAAAGTATCTTGCGTGGGATAAGATTAGCCGAGGCTGTTCACTGCCCTCATTCTAGAACGGACATGGGTC
CTATGATAGAATGTCTGAGGAAGAAGAGTGCTGACGAACTAGTTAATAATGAGTGGGGAACTTTAGGTAT
ATGTGAGTTTCCTTTCGTACCAATCATCGACGGTTCTTTCTTAGACGAAATGCCTATAAGATCCTTAGCA
CATCAGAATTTTAAGAAGACAAATATATTAATGGGATCGAATACAGAAGAAGGCTACTACTTTATACTAT
ACTATTTGACAGAACTCTTTCCGAAAGAAGAGAATGTAGGAATAACGAGAGAACAATATCTTCAGGCTGT
CAGGGAACTAAATCCTTATGTCAATGACGTGGCTAGGCAGGCAATAGTCTTTGAATATACAGACTGGTTA
AATCCCGAGGATCCTGTCAAGAATCGAAATGCGTTAGATAAAATGGTAGGGGATTATCACTTTACTTGTG
GAGTAAACGAATTTGCTCATAGATATGCTGAGACCGGAAACAATGTATACACGTATTACTACAAGCACCG
AAGTAAGAATAATCCGTGGCCGTCTTGGACAGGAGTGATGCACGCTGACGAAATCAACTATGTGTTTGGA
GAACCTTTGAATCCAGGGAAGAATTACTCTCCCGAGGAAATTGAGTTCAGCAGGCGCTTGATGAGATATT
GGGCTAATTTCGCGAGATCAGGGTGA
>Msex.Est31
GAACCACCATCGCACTCTGACGTATACAGAGCCGATATCCGCGCAGTATTATGCCCGCAATTTCCCTTCC
ACGACCCCCTAACCGCTCCGAGTGACAACCCTGATTGCTTAGTCCTCAACGTTTACACCCCTACATCTAT
CAACGGGTCTCTTCCCGTCATGTTCTTCATTCACGGAGGCGGTTTTGGAGTCGCATTTTACGGCCCGCAA
TACCTCCTTACACACGATGTTATCCTAGTTACTGTCAATTATAGGCTGAATGCTTACGGCTTCCTTAATC
TACATACGAAAGAAGCTCCGGGTAACGCTGGTTTGAAAGATATCAGAGCAGCTTTGCGATGGGTCAGGGA
TAATATCAAGAATTTCGGCGGAGATCCTGATAATGTTACTATTTTTGGACACGGCACTGGCGGTACTGCT
GCCATTTTGATGACAATGTCTGAGTCTACTAAAGGATTGTTTAAACGAGTGATATCAGAGAGCGGGTCGC
TCTTTACACCACAGTCTTTTGATCCCAATCCAATTGACACTGCAATTCAAATAGCTAAATGTTTGGAAGT
GAATACAGAAGACCCTGAAAAACTTTACGAAGTGTTTTCCGAAACGCCAATTATTAAATTAGAAGAGGCT
ATTATGAAGCAGATGAATTCTCATATGTTATTTCATAATATCAGTCCTGTATTATATACTGTTCCACTGT
TGCACGGGCCTCCTCTACTGAGAGGGATTAGTCTTTAG
>Msex.Est48
CACGGCGGTGGTCTCCACTCCTTGAGCGGTCGAAGTGAGCACGCCGGCCCTCACTACCTGCTTGATCAGG
ATGTCGTGCTCGTCACCATGAACTATAGACTTGGAATTTTGGGATTCCTGGCACTGGGCACGAAACTCGC
TCCAGGAAACAACGGGTACAAGGATCAGGTGACGGCGCTGCGCTGGATGCGGAGGAACATCGCCACGTTT
GGAGGAGACCCCGACCGCGTCACCATCACCGGCAGCGGCGCCGGAGCAGCCAGCGTCATGCTACACATGA
TCTCTCCCATGTCTAAAGGTTTTCCCGGCGTTTTTGACATGCCTTCTGTAATGAAATCTAACAGCTCATG
TGATAAGACCCTTTCTTTTAATTTATTCGTGGTGCTTTATAACTAG
>Msex.Est1
AATATATTTTGTCCCCAAGCGGCGAGAATTGAAGGAGGAACACTCCAATGTCTGACACTCAACATTTACG
TCCCTAAAGATGCTAATGCTAATAATAAAAAGGCGGTTTTTGTATGGTTCTATGGTGGCGGTTTCTTTGT
CGGATATGCTGGCTTATACGGCGGCAAATATTTGGTCCAACGTGACATAGTAGTCGTTACTGTCAATTAC
AGATTAGGGCCATATGGTTTCCTTTGTTTGAACGATCCCAAAGTACCAGGCAACCAGGGATTGAAGGATC
AAATCGCTGCTTTGAGGTGGATCAAGGCAAATATCGGAGCGTTTGGTGGAGATCCGACCAAAATCGCAAT
TGCTGGCGAAAGCTATGGTGGCGGAGCTGTCGATTTCCATCTCTATTCCAAATATGAACAGTTATTCGAT
AAAGCTATAATCCAAAGTGCTTCTGTTTTCACACCTTACATATTTGGCAAAGGCGATTACAATAGCTCGA
CTAATGACGATGCAATTCGATTTTTAGCAACAGCCAACCCGGTAGAAGTGATGAAACTGTCACGCAACTT
AACAAATTCCCTACAGCCGTGCAAAGAGAAACAATTCAAAGGCGTCCACAACTTCATCACAACCGATCCG
TTCCATTTCAAAAAGTCTGATAAAGTTAAAAATGCAAAAATACTCATTGGCGAGAAGTTATCGGACATAT
TCGCACTTAAAAGAGAAGAATTGGAAACGCTTACAAAGATCGTTCGAGATTTTTACTTAGGTGGAAAGCC
GATAGCAAAGTCATCTATGCTTGAACTGACTGACTTCTTGTCCGATTTCATGGGAAACCATGCTGAGGAA
CGTTCAAAAGTTTACAAATACGTATTTTCGTACATTGGAAGCAGTCCATACAAGGATATACCTGGAGCAG
GGGCCATACATACTGAAGAGCTGGACTTTCTTTTCGAAATAAATCTCACAACTCCTGAGCAGATTATGAT
GCGGGATAGGATGACGGAGATGTGGGCTAACTTTGTGAAGTATGGAGACCCAACACCGAGAGTGACAAAT
TTGTTGCCAGTTAGATGGACGCCAGTCACTACTGGCAGTGCCAGGCCGTACATGAACATAGACGTGAATA
TGGAAGTGGGCGACCACGTCAACCACGAGAGAATGGCCTTCTGGGATCTCATATGGCATAAATATTGGAG
GAATTCTCCATTGCTACATTAA
>Msex.Est59
ATGAAATTCGCACACAATTTGACTAACATCTTACGACCATGTAAAGAGAAACCCTTCAAAGGTGTTTCAA
GTTTCATGACAACAGATCCCTATCATTTCCAAAATTCAGCTAAAATTAGAAATGCTAAAATACTTATTGG
TTACAACAGTAAAGAGACCTTTGATACATTCGTTGATAAAGATGATGCTTTCTATAATGGATTACAAAAT
GCATTCAGCGAGAGACTGGGCCAGATATTTACTATTAAAAAGGAAGAATTGGAAACTCTCGCTAAGATCG
TCCGTGACTTTTATTTAGGAGGGAAGCCGATAGCAAAGGAATCAAGGCTCGAACTGAGCGACTTCTTGTC
CGATTTCATGGTGAACCACGCAGCGGAGCGTTCGGTTAACAATTACGTGAAATTTGGAGCAGAAAAAGTT
TATAAATACATATTTTCCTATATTGGAGGAAGTCCATACAAGTCTTTGCCTGGAGTAGGAGCATTTCATA
CCGAAGAACTACAATACCTTTTCCAAATGACACAAAATCTCACTTCTGATGAACAGATCATGATGCGCAA
CAGGATGACAGAAATGTGGGCTAATTTCGCTAAGTATGGGTAA
>Msex.Est23
ATGTTTATTCTTTACCTGATCGTGTTAGACCAGATTCCTCCGCCAAAATGGAGAGGAGTCTTCCACGCGA
CCAAACGCTTTGGCTCTTGTGCACAAGCACTTGGGTCAGAAGATTGCCTCGAGCTTGATGTATACACTCC
AAACCAAGTGAAACCTGGTGAGAGACTACCAGTCCTGGTGTTCCTCCACGGTGGAGCCTACTACTACGGC
AGTAAATGGCAATATGATCCAGAATTCCTAGTCACaAAAAATGTTATAGTCGTTATTATTAATTATAGAG
TTGGCATCTTGGGATTCTTGTGTTTAAATAATGTAGCTAATCTTGGGTTGAAAGATCAGGTGGCAGCTTT
GAAATGGATAAGGGAGAATATCGCTGTTTTTGGCGGAGACCCTGAAAATGTGACAATATCTGGTCAAAGC
GCAGGAGCTAGCGCTGCAGCGATGCATTTACTATCCAAGTCTAGTAAAGGATTATTCCATAAAGCGATTT
TGATGAGTGGAACACCTATTACTCCATGGGCATTTAATCCAGAACATAAGAAACCAATATTCGAAGATGC
TGCTAAATTTGGTCGAGTTGGAGACGAAATGAATGACACATCAATTAATCCCAGATATTTCAAGTATTCT
CCATGTATTGACAACGCATTCAATGAACCTTTCTTTCACGATACTCCTTACAACACAATCAAATCTGGAG
ATTTCAATAAGGTGCCCATAATCAACGGTTTCGTGGACATCGAAGGAATGTTATTTTACGGGTTAAATGA
CGACACAACCTTCAAAGATTTAGAAGATAACTTTACAGACAAACTGCCATCGGTATTCTCCTGGAACTCT
CAAGAAGTGAAACAAGATATAGCGAGGAAATTTCGCGAACATTATTTTAAACAAATAAGGGGAGTAGTGG
ACTTCTACTCAGACTGGATGTTAATGACCAAATACTCTGACAAACCAGTATATAATTACATGTTTTCGTA
CGTTGGTGATAGAAATTTTGCAAAATTCTTCTTTGGATCGTCAACTGGATTGGAAGGAGCGTGTCATTCT
GACGATATCTTCTACGCATTCAAGCCTGGAGGACTTCCAATGGTCTTATCATCAAGAGACAAACTTTTCA
TAGACAGATTTACTACGATGCTCACGAATTTTATGAAATTCGGGTAA
>Msex.Est24
TTTCAGGCACCGCTTCCACCTCCAAAATGGGACGGTATCTTGGACGCCCAGAACGAAAACACGTGGTGCC
CACAAAAACCAATGGGCATTTACATCGGCGAACCGAACTGCTTGAAACTGAACATCTACGTGCCAGTCCA
GGCTAGAACTAAGCTGTCAGTCATGGTCTACATCCACGGCGGGTGCTTCTTCGGCGGAACGGCCTCCCCA
TTTTTATACGGTGGGGACTTCTTCGCGGAAAATGATGTTATTTTTGTCGGGATAAACTACAGACTGAGTG
TGGAAGGCTTCCTCTGCCTTGGCATCAAAGAAGCGCCAGGCAACGCTGGACTTAAAGACCAGATAGCAGC
TCTGAAGTGGATTCAGAAAAATATAGCCAATTTTGGTGGAGATCCAAACAACGTGACCTTATTTGGGGAA
AGCGCAGGCGCTGTTTCCACGTCTTTTATGATTCTTTCGCCAGCTGCTAGAGGCTTATTCCATAAGGCAA
TACTACAGAGCGGGTCTTCGCTCGCCCCCTGGGGTCTACAACACGATCCTACTTTAGTAAGGAAATTCGG
TTACTACACTCTCGATCCTTACGAAATTCACAGTATTCTATCAAATAAGACTTATTGTGTGGCTGATGAG
CTGATATTTGTACCGTGCGTGGAAAATGAACTCGATGGGGTTGAGCCGGTCATTACTGAGTATCCGAGTG
AGGTTATCAAGAGAGGAAACTACACCAAAGTCCCCATGATCATAGGATACACTGACAATGAAGGCATATA
CTTCAACAATTCGAATATTGACATCATGACGAATTTGCAGCCCGACTTGGAGTTTCCAAGCATCTGGGAC
AAAAACTGTACTGCCGAAAGGCTCCAGAGACACTACTTCTCATCATCAGACGATGATGAAATGATTATGA
ACGTGGTGAATTTGTATTCGGACGTGCATTTCAAGTTCCCGTTGATTTTGGAGTCGGAGATGTATGCGAG
GACAACAGACCAGCCAATTTACTACTATCTGTTCAAGTATAGTGGAACGATAAACATGCCGAAGATTATC
TCAGGGTTTGGGCTGACGAGGGGCGCGTCTCATGCTGACGAACTGTTCTATATGTTCAAGCCACACTCCT
TCCCGCTGCCTCACAGATATCTAGAGAACTCCATGATCAACCGCATGGTGATGTTGTGGACCAACTTCGC
CAAATACGGGTGA
>Msex.Est39
ACACAACCATTTGAAGCAGTTCCCCGAGGTGTCATATGCCCGCAACTCAATATTCTAATAAATGTACCTC
ACATTATGCAAGAAGACTGTCTGGTAGCAAACATATTCGTCCCCGAAACTAACGATACTAATCTACCAGT
CGTGGTGGTCCTCCATGGCGGAGGTTTTGTCTTAGGATCTGGAAGCTCATTACAATATACAAACTTCGTC
AGAAACAATAACATGATCTTGATCACATTTAACTACCGCCTTGGAGCGTACGGTTTTCTATGTTTGGGCA
CTGAAAATGTTCCTGGAAACGCGGGCATGAAAGATCAAGCAGCTTTACTGCGATGGGTTAACCAAAACAT
TGCACAATTCGGGGGCAACCCTAATGACGTGACTGTAATGGGATGCAGCGCTGGCGGGATCTCTGCTGAT
TTATTAACGATGTCGAATATGACAAGAAATCTCTTCCATAAGGCAATACCAGAAAGCGGATGCAGTTACG
GAGCACTTGGAATACAATACGATCCGATACAGAACGCAAGGGATTATGCTAGGCTTTTGAACTACTCTAA
TATCGATAGCATAGAAGCTTTGGAAGAGTTTTATTTGACGGTTCCAGCCGCAACGTTGGCAACGCGATTA
ATAAACACCATAACCCATCTAGATTCCAGCCTCACTTTCACTGCATGTCTCGAAAGAGATGTTGGAGTAG
AAATGTTCCTACAAGATGACCCCGCAGACATACTGAAAAATGGAGATTTCCCCGCCATGCCATTATTATA
TGGACTAGCCAAAGAGGAAGGTATCTTCAGAATACCAAACATATTAATAGGATGGCTGAGCAAGATGAAT
GAGCATTTTTCAGATTTTTTACCAAATGAACTGGAATTTGAGAGTGCGGAAGAAAAAGAAAGAGTGGCAA
ACACCGTCAGGACTTTTTATTTCGGAAATAGATCTATAGGCATATCGACAATACCAGAATACGTAGATTT
TCACACCGATGTTCTGTTTGGGTATAGAATGATGAAGGCTAAGGATCAGCCTATATATCTCTATCAATAT
TCATTTGTGGATGAAAATACTCGTCCGATATGGTTTACGAATGCGACGGGGGCCGACCACTGCGACCAAG
TAAATATCATGTCCGACCACGACACGACGGGCAAAACAGAAGCGTATCTTAACATGCAAAATATGACGCG
CTCGCTCTGGACCAACTTTATACTTACTGGGTAA
>Msex.Est41
ATGTTACATATTAAAATTGATTTGATTCCACAGGCGCCTCTACCTCCACCCACATGGACGCAACCATTTG
ATGCAGTTCCCCGAGGTATTATATGCCCGCAACTCAATATTCTAGTAACTGTACCGCACATTATGCAAGA
AGATTGTCTGGTAGCAAACATATTCGTCCCCGATACTAACGATACTAATCTGCCAGTCGTGGTCAATGTC
CATGGCGGAGGTTTTGTCTTAGGATCTGGAAGCTCTTTACAATACACAAACTTCGTCAGAAACAATAACA
TGATCTTGATCACATTTAACTACCGCCTTGGAGCGTACGGTTTCCTATGTTTGGGCACTGAAAATGCTCC
TGGAAACGCGGGCATGAAAGATCAAGCAGCTTTACTGCGATGGGTTAACCAAAACATTGCTCAATTCGGG
GGCAACCCTAATGACGTGACTGTAATGGGATGCAGCGCTGGCGGGATCTCTACAGACTTATTAACGATAT
CGAACATGACAAGAAATCTCTTCCATAGGGCAATACCAGAAAGCGGGTGCAGTTACGGACCCATTGCAAT
ACAATACGATCCGATACAGAACGCAAGGGACTATGCTAGGCTTTTGAATTACACGAATATCGATAGCATG
GAAGACTTGGAAGACACCATAACCCATCTAGATTCCAGCCTCACTTTCACTGCATGTCTAGAAAGAGATG
TTGGAGTAGAAATGTTCCTACAAGATGACCCCGCAGACATACTGAAAAATGGAGATTTCCCCGCCATGCC
ATTGTTATACGGACTAGCTAAAGAGGAAGGTATGTTCAGAATACCAAACATATTAACAGGATGGCTGAGC
AAGATGAATGAGCATTTTTCAGATTTTTTGCCACATGAACTGGAATTTGAGAGTGTCCAAGAAAAAGAAA
GAGTGGCAAACACCGTCAGGACTTTTTATTTCGGAAATAGACCTATAGGCATATCGACAATACCAGAATA
CGTAGATTATCACACCGATGTTTTGTTTGGGTATAGAATGATGAAGGGTCTTACTTTACGACTTGAAGCT
AAGGATCAGCCTATATATTTATATCAATATTCATTTGTGGATGAAAATACTCAACCGATGTGGTTTACGA
ATGCGACGGGGGCTAACCATTGCGAGCAAGCCAGTATCATGTCCGACCACGACACGACGGGCAAAACAGA
GGCATATATTAACATGCAAAATATGACGCGCTCGCTCTGGACCAACTTTATACTTACCGGGTAA
>Msex.Est40
ATGTTACGTTGTAGTTTCATCACATACTTCTTAATTTCTAATTCAAATATTCCACAGGCGCCTCTGCCTC
CACCCACATGGACACAACCTTTTGATGCAGTTCCCCGAGGTATCATATTAACTGTACCGCACATTATGCA
AGAAGACTGTCTGGTAGCAAACATATTCGTCCCCGATACTAACGATACTAATCTACCAGTCGTGGTCAAT
GTCCATGGCGGAGGTTTTGCCTCCGGATTTGGAAGCTCAATACATTTAACAAACTTCGTTAAAAATAATA
GCATGATCTTGATCACATTTAACTACCGCCTTGCAGCGTATGGTTTCCTATGTTTGGGCACTGAAAATGT
TCCTGGAAACGCGGGCATGAAAGATCAAGCAGCTTTACTGCGATGGGTTAACCAAAACATTGCACAATTC
GGGGGCAACCCTAATGACGTGACTGTAATGGGATGCAGCGCTGGCGGGATCTCTACTGACTTATTAACGA
TATCGAACATGACAAGAAATCTCTTCCATAGGGCAATACCAGAAAGCGGGTGCAGTTACGGAGCCTTTGC
AATACAATACGATCCGATACAGAACGCAAGGGACTATGCTAGGCTTTTGAATGACACTAATATCGATAGC
ATAGAAGACTTGGAAGAGTTTTATTTGACGGTTCCAGCCGAAACGTTGGCAACGCGATTAATGAGCACCA
TGACCCTTCCAGATTCCAGCCTCACCTTCACTGCATGTCTAGAAAGAGATGTTGGAGTAGAAATGTTCCT
ACAAGATGACCCCGCAGACATACTGAAAAATGGAGATTTCCCCGCCATGCCATTGTTATACGGACTAGCC
AAAGAGGAAGGTATGTCCAGAATGCTAAACATATTAACAGGATGGCTGAGCAAGATGAATGAGCATTTTT
CAGATTTTTTGCCACATGAACTGGAATTTGAGAGTGTCCAAGAAAAAGAAAGAGTGGCAAACACCGTCAG
GACTTTTTATTTCGGAAATAGATCTATAGGCTTATCGACAATACCAGAATACGTAGATTATTACACCGAT
GTTCTGTTTGGGTATAGAATGATGAAGGCTAAGGATCAGCCTATATATTTATATCAATATTCATTTGTGG
ATGAAAATACTCAACCGATGTGGTTTACGAATGCGACAGGGGCTAACCATTGCGAGCAAGCCAGTATCAT
GACCGACCACGACACGACGGGCAAAACAGAGGCATATATTAACATGCAAAATATGATGCGCTCGCTCTGG
ACCAACTTTATACTTACCGGGTAA
>Msex.Est45
ATGGAGACAGTAAAAGAAAAATTTGTAGAGTACGGAAATNNNNNNNNNNNNNNNNNNNNCGTAACAGTTA
TATTTTTGTTGCCAAATATCGTGATAGGCGAAAATCCGTTGCTGAATACAAAACTGGGGCTGATACAAGG
CCTCGAAGCTGACGATGGAGATTACTTAATGTTTCTAGGCATACCTTATGCTAAAGTCAATGAATCTAAT
CCCTTTGGAGAATCTCTCCCGCAGCCACCTTTCGCAACGCTATTTGAAGCCAATAATGACGAAATAATGT
GTCCACAAAGTGAAGAATTTAACCAAACAATTCAAGGAACTATTAATTGTCTAACTTTAAACATATACGT
GCCTAAAACTGCAAACTCTACAAATAAGCTGCCAGTGTTGATTTATTTTTATGGAGGTAATTACATATTG
GGATTTAATCGTAAATTTTTGTACGGGCCGAAGTATCTAGTGAGGCATGATATAATTATAGTTGTGTTTA
ATTATCGCGTCGGTCCTTACGGATTCTTGTGCCTTGACATACCGGAAGTTCCTGGAAACCAAGGATTCAA
GGATCAAAAGAACGCATTAAGATGGGTCTATAAATACATTGAAGAATTTGGAGGCGATCGAAATAAAATC
ACTTTAGATGGTCACAGCTTCGGAGCAATAAGCGTTGATCTGCTTCTGCATTCATTGGATGAAAACGaAA
GATTATTCGATAAAGTTATACTACAAAGTGGACCCATTTTTACTCCACATCCAGTAAACCATATGCCGCA
TGATAAGGGAGTGTTAAAACTGGCAAAATACCTGGGTGCAAACACAAGTGACGTCAAAGAAGCAATTACG
TTTCTTTCATCTGTAAATCCCAGTTTAGTGATAGAAGCATCGAAGAAAGTGGTAATTCCGTATAGATATT
GCGTAGAAAAGCCTTTTGAGAACGTGAATAAATTAATTTCTGACTATCCTTGGAACATGAAAGTGCCTGC
AGCCAAAAACATATCTTTTATGGTAGGTAACATACAAAACGAGACACTTTTTATTTATGGTCTCAAGATT
CCAGAAATAATAAAACGCTTTGATCCCATATTGGTCTCGTTTAAGCATTTTAATATGACACGGGAAGAAA
GGTATGAAATGGCAAAAATCATTCGCGATTTTTATGAAGTTGACAGAACATTTAGTATGGAGACAGTAAA
AGAAAAATTTGTAGAGTACGGAAACGATTTTGACTTCCTCGTATCATCAAGGTTAAATATGTTCAAATAC
ATGGAAAAtGGAGCCAAAGATGTATACTATTATATGTTCTCGTATGAAGGCCAAAGAAACTTTATGACGC
GAAAATTGGGCTTAACAACAgAAGATGGTGCAATGCATGGCGACGAAATTTCATTTATATTTGATGTTTC
TTTTATGGAAGAACCTTCGCCTGAAgATCAATTAATTATTGACCGAATGACTACACTTTGGGCAAATTTT
GTTAAATATGGGTGA
>Msex.Est28
ATGTTAATACAACAATCTAACAATGAACTACTGCATCATTACGCGTCAACAGATTTCGATAACACAAACA
AAAATATATTCAAAGATATATTGGACGCTTTATTTAACTTTGACAAGGAACGGCTTGAAAGAATAGAAGA
TCAGGTCAGACATTTTTACATAGGTGACAAGGAAGTGAGTAATAAAGTTAAACAAAAAATAATCGACTTC
GCATCGGACACGGTACACACATATCCAACAAAGATAAACATTGAAAGGTTTATTAAAAACAACGTAAAGA
AGTTGTACTACTATGTGTTTTCGTATTTTGGAGAAAGAAACTTTATTAGACAAATATATGGAGTGAACGA
CTCATTTCAAGGAGCTGCTCATGTTGACGACCAAGGATATCTGTTCGACACGGTACCTATTAAAGACAAA
CATTCACCAAATGACCAACTCATGATAGATCGTGTAACCACAATGTGGGCCAACTTTGTTAAGTATGGGT
GTGTATGTAAATCAAAATTCTTTACAAGTTATAACATACTTTATAAATCCCTGGTTCACTATTAA
>Msex.Est38
ATGATTGGAGTGAATTGTGCTTGCGTTCTAATaGCTGCTCTTTTACTGCCAAATATTGTAACTGGCGAAA
AACCGTTGTTgAAAACGAGGCTGGGGTTAATACAAGATTATTATATGTTTCTAGGCATTCCTTATGCGAA
GATcAATGAATCGAATCTCTTTGGTGAATCTCTCCCGCATCCACCGTTCGATACAATATTTGAAGCCAAC
GACGATAGCATAATGTGTCCACAAAGAGAAGAATTTAACCAAACAATTCAAGGAACTATCAATTGTCTAA
CTTTAAACATATACGTGCCTAAAACAGCAAACTCTACAAATAAGCTATATATGTACGGGCCGAAGTATCT
AGTGAGGCATGATATAATTATAGTTGTGTTTAATTATCGTCTTGGTCCTTACGGCTTCTTGTGCCTTGAC
ATACCGGAAGTTCCTGGAAACCAAGGATACAAaGATCAAAAGAACGCATTAAGATGGGTCTATAACTACA
TTGAAGAATTTGGAGGCGATCGAAATAAAATCACTTTAGACGGTCACAGTTTTGGAGCAATTAGCGTTGA
TCTGCTTCTGCATTCAATGAATGAAAACGAAAAaTTATTCGATAAAGTTATACTACAAAGTGAAGGTTCT
TTATCTCCGTATGCAAAATTACAACGGTTACACGAAAAAAGTGTGTTAAAAATGGCACGACACTTGGGTA
CTAACACTAATGACGTCCGACAAGCGATAACATTTCTTTCTTCTGTGAATTCAAGTTTAGTAATAGAAGC
ATCCGATTGCATAGAAAAGACGTTTAATAACgCATTTAAATCAATCGTGATGTGCCCGCAAATAGAAGAT
TACAACCACACACTAACTGGATCGCTGGATTGCCTTTATTTAAACATCTACGTACCAAACGTGGCGTCAG
TACAAAATCCTCTACATATTTTTGGACCCACATTTTTAATGAAACAAGATATAATACTCATAATAATAAG
TTTTCGTTTAGGTCCGTATGGATTTATGTGTCTTAATACGCCAGAAATACCGGGTAATCAAGGTCCCAAA
GATCAACTTTTAGCGCTCAAGTGGATAAGTGAAAATATAGACGCGTTTGGTGGAGATCCGCAAAGAATAA
CATTAGCTGGCGCTAGCGTTGGCGGATTACATGCAACTTTACATTTCATGCGCACAAAGTATCCGcTGTT
TCAACAAATCATCCTCCAAAGCGGTACAAGGGCGTACCCACTAATAATGACAAATTCAAACGTCACTGTA
CCCCACAGAATAGCTGAGGAACTTGGACTCAAAACAGACAATACGAGTGAGGCAATTAAATTCTTAACTA
TTCAAGATCCCTTAGCAGTTATAAAAGCATCGAGTAAATTGAATATACGTTATAAAGTATGTATAGAGAA
AGAATTCGATAATGTCGAAAATTTTATTACAAGGCACATGGCACATATCACTGATATACCAAGTATCAGA
AAGATGCCCATGTTAATAGCACATTCTAACAATGAACTACTGCATCATTACGCGTCAATAGATTTCGATA
AAGCAAACAAAAATATAATCAAAAATATATTGGACGCTTTATTTGACTTTGGCGAGGAACGGTTTGAAAG
AATAGAAGACCAGGTcAAACATTTTTACATAGGTGACGAGGAAGTGAGTAATAAAGTTAAACAAAAAATA
ATTGACTTCGCTTCGGACACGGTACATAACTACCCAGTAAAGATAAACATTGAAAAGTTTATTAAAAACA
ACGTAAAGAAGTTGTACTACTATGTATTTTCGTATTTTGGAGAAAGAAACTTTATTAGACAAATATATGG
AGTGAACGACTCATTTCAAGGAGCTGCTCATCTTGACGACCAAGGATATCTGTTCGACACGGTACCTATT
AAAGACAAACATTCACCAAATGACCAACTcATGATAGATCGTGTAACCACTACGTGGGCCAACTTTGTTA
AGTATGGGTGTGTATTTAGATCAAAATGTTTTACAAGTTGTAACATATGTATAAATCATTGGTTCACTAT
TATAGGGTGTTATATTCATTTTTGA
>Msex.Est46
ATGATGTCTAAATTCAAAAAAAGAATTCAGTTAATCGCGAAAATGTTGCAAATCGTGCTATTATTATTGC
AAACGACTTTAACACTAACGGCCAGGGAGCCGAAACAAGTAACCCTGGTGAACCAGGGGACGATAACAGG
AATGTATATAACAAGGTTCCGAACGAAAAGGATAGCTGCGTATGTAGGAATACCGTATGCGCAACCTCCA
GTAGACTTTAGAAGGTTCACAGCTCCGGATCACGCAGATTTACCCCAATGGGAAGGAGTGAGGAACGCTA
CGATTTACGCCCCTGATTGTATGCAGAGTGATCCTAAGAAGGAAGATGCACAAATGGAGGAGCCACGAAA
GAAAGAGTATTCTGAGGATTGTTTGTATCTCAACGTTTATTTTAAAATCTTATGTACATTTCAGGTAATC
TTCGTGTCCGTTGCCTACCGGCTTAATATATTTGGATTCTTTTCAACATTAGACAACGCAGCACCGGGAA
ACTACGGATTACTCGACCAAATAGCATCGTTAAACTGGGTCAAGAATAATATAGCTAGTTTTGGAGGAGA
CCCTGACAATGTATGTATATTTGGTCATGATGCTGGAGCGGTTAGCGTGGGGTTACATCTGCTCTCCGCA
TACTCCGCTGGCTTATTCCAAAAGGCCATCGCGATGAGTGGAAACGTATTATCTCCAGAGACAGTCAATA
TTGCAAGAAAAGAAATAATAACAGTCGATAAAGTTGCAAATGCGTTTAGCTGTTTCAGGACTCCGACTGA
TCAATTACTTGATTGTCTTCGAAGGGTTAACTATCAAGCTCTTCTCGACATAGGCGAGCCGCTGGCTGAA
TGGAAACCTATCATAGACACAGGTTTTAGCAATGTATCTGGACCAGTCATACCAGATCTTCCAAGCAAAA
TGTTCAAGGATGATATTTTTACTCCCGTGCCAGTGTTAACTGGTTATACTAATATGGAAGATGCGTTACT
CTTAGAGAAAGATGGCAGCGGAGACTCAGGAGTCAGTCAAAGAGAGTTTGATGTTATGCGTGAAGAAATC
ATCCTTGCGGACATCACTGTTGATAATAGTTCTTGTTTTACGAACCAACATCACATACAAGACGCAGTGG
CATTCTTCTACAAACCAATCCCACCAACAACAAACGAAACGGTATTAAGGAAGCTGTTCCTCGATTTCTA
CACTGATAAAGTCCACGGAGCCACTACGTACCAGTTAGCAAAGCATATCAGTAAACACGCTCCTGTATAT
CTCTACCGGTTCGATTTAAAACCTTTTTCTGACATCGCCAATGAGGGAATTCCAGACTGGATAGGGGTAC
CTCACAACTTCGATTTAATTTTTACATTTGGCTTGCCGTACTCAGCTTTGCCAGAGGACTTTAGTAAATG
GGATTATAGAGATAAAAGCATCTCAGAAATAGTGATGAAAATGTGGTCGAATTTCGCTTGGTATTCGAAT
CCCACAAATTCCGGTGTAATTATTGAATGGGACGCGTTTGAAACGGAAAGGCCCGGGTATTTGATAATCA
ATAGGCAGAATTTCACTATGAGCACGCCAGAAACGGTGAATTACAAGGCATTTGAATTCTGGACAGACTT
TTACCCAAAAGTTGTTGAGATAGGAACGAAATGTTGCAAAGAAACAGCCGAAGACAACGGTTCGGAACAA
ATGCTGCCCACACGAATGTTACATAGCTTACTCTATTTATATTTGATTTTAGTTTTACTATCATAA
>Msex.Est50
ATGTTCTTCGTGCATGGTGGAGGATTCTTTCAAGGTTCAGGATCtTCGTTAATGTACGGACCTAAATACC
TAGTCTCTAAAAATGTGATACTAGTAACTGTTAACTACAGACTCAATATTCAAGGTTTCCTTTGCCTGGG
CATCAAAGAAGCCCCAGGtAATGCAGCCATGAAGGATCTCGTGAGTGCTTTAAGGTGGGTTCAGAGGAAC
ATAAGGCAgCTTGGAGGcGACCCTGATAATGTCACT
>Msex.Est21
TGGGAAGGGATACGAGATGCTACTGAACACGGGCCGGTTTGTCCACAATATGACATGACCACAACAGAAT
TTATCGAAGGCAATGAGGACTGCCTATTTGTAAATGTTTATACAAAGAATTTACGTCCAGATGCAAAGCT
TCCTGTCATGGTTTACGTTCATGGTGGAGCATTCATGTCAGGATCCGGCAACACCGATACCCATGGACCT
GAATTCTTATTACAACACGACGTTATATTAGTAACAATGAATTATAGACTCGAGGTA
