# Supplementary material for: Molecular evolution of juvenile hormone esterase-like proteins in a socially exchanged fluid
Source: Sci Rep. 2018 Dec 13;8:17830. doi: 10.1038/s41598-018-36048-1 (PMC6293014; doi:10.1038/s41598-018-36048-1)
Supplement: Supplementary file 2 — Supplementary File 1 [file 41598_2018_36048_MOESM2_ESM.zip › our-gene-annotations/having-genomic-sequences-as-refrences/Msex.Ests-Prot.faa]

>Msex.Est18
MAQVTVTEGVLEGELVQNEYGGSFYSFKGIPFAEPPVGRLRFKAPQPPKPWQGVRSAKKFGSICCQILMG
SPPPVGSEDCLYLNVYTPDIKPKKLLPVMFWVHGGAFVSGSSNAYGPRFLVRKDVIVVTINYRLEVLGFL
CLDTEDIPGNAGMKDQVAALRWVNKNIKNFGGDPKNITIFGVSAGGASVGWHLVSPMTKGLFKRAIMQSG
APTCPWALTVEPRELALAFARKLGCYSKDDKELHEFFLSQPLESLIATQMHLTLFEQAKNLFEPVFVIVD
EKKFANGVHEGVDVITGYTEDEGLLGVALGLPLADKLELFNRFHEYPVPRPIVTNKPVGELIKAGKMIKE
FYFKDKINVEDWEQLVKYYSVELFVYGIIQFAKLYSNAKKNKVYLYKFTCKSERNALAHVMLGMIEFVRN
KVELGSETFELIDKVTTMWTNFAKYG*
>Msex.Est51
LGVLEGELVENLYGGSYYSFKGIPFAEPPVGRLRFKAPQPPKAWEGVRSAKEFGPFSYQVDWWSPTPIGS
EDCLYLNVYTPDIKPKKLLPVMFWVHGGGFVSGSSNEYGPQLLVKKDVIVVTTNYRLEILGFLCLDTEDI
PGNAGMKDQVAALRWVNKNIKNFGGDPDNITIFGESAGGASIGWLIVSPMTKGLYKKAITQSGTSTCSWS
QSFEPREPRKLGCYSEDDKELHEFFISLPFESLVSTQTRLTMAEETKNVFEPVFIVVDEKKFGDNERFFY
GDVFITLMTGYTEDEGILNMALGIPVQDKIDLINRFHDYLVPKPIAINNLISDQIQAGKMIKEYYFKGKV
NIEDWEQLVKYYSLEVFVYATIQFKNKVYLYKFTCKSERNVFGPVMGMVVCHADDLYYLFDLGPLENVKP
EVGSKSHEMIENVTKIWTDFAKYG*
>Msex.Est10
YYSFKGIPFAEPPVGRLRFKAPQPPKAWEGVRCAKEFGPFSYQVDWWSPTPIGSEDCLYLNVYTPDIKPK
KLLPVMFWVHGGGFVSGSSNKYGPQLLVRKDVIVVTINYRLEILGFLCLDTEDIPGNAGMKDQVAALRWV
NKNIKNFGGDPDNITIFGESAGGASIGWLLVSPMTKGLFKQAITQSGTSTCSWSQSFEPRERALALARKL
GCYSEDDKELHEFFISLPFESLVSTQTRLTMAEETKNIYEPVFIVVNEKKFGDNERFFYGDIYSSVANGV
HEGVTVMTGYTEDEGILNMALGIPVQDKIDLINRFHDYLVPKPIAINNLISDQIQAGKMIKEYYFKGKVN
IEDWEQLVKYYSLEVFVYATIQFAKLCANAKKNKVYLYKFTCKSERNDKQVVCHADDVYYLFETSRTESS
KTFEMIENATKIWTDFAKYG*
>Msex.Est17
MVQVTVSEGTLEGQIVENDFKGIPYAEPPVGDLRFKAPEPPLPYEGIRSAKEFGNVCYQGTKNGGWRGSE
DCLYLNVYTPSIEPHKPWPIMFWIHGGSFKEGSGNDYLFAPEFLVRHGIILVTFNYRLGPLGFLCLHTGD
IPGNAAMKDQVAALRWVKRNIRSFGGNPDNITIFGNSAGAACVCLHVISPMTKNLFKRAIAISGCATNWW
TYTYDPIEKAFALAESLGFRSKDVEELCKFFKELPVETLADVNLPSNIGNNASRTNIFNNIHFAVVSEQR
FGNINDVRTYNIHKGVEVMIGYNADEGVIVVPKVNEYDELVDDINGNLELLIPTPLYKHCLINQHNEIGM
KIKTYYFKNDRLTRESWDMETFVYDIMQWIQFTCAEKMYLYKFSCISERNIINKEVVVHADELGYIFNAK
VMDKVDKHSDVYRMIDNVTTLFTNFAKYG*
>Msex.Est15
VKMVQVTVREGVLEGEILESELGGSYCSFKGIPYAEPPVGDLRFKAPQPKKPWEGVLSAKQFGNPCYQVN
FTVGEDCLYLNVYTPNIKPAKPLPVMFWIHGGGFVWGSGSDDLYGPEYLIRHDVILVTFNYRLEVLGYLS
LDTEDIPGNAGMKDQVAALRWVKKNISSFGGDPENITIFGESAGAASVSFHLISPMTKGLFKRAIIQSGA
ATNWWSHPVEPRERALILARQLGCQSDGDKALYEFFNNQPLKKLINIKAPVSKIDKEYELSFGVVDEKQF
GNNERFFYGDVVDALKNKMHDVEVVIGYTDDEGLMVVVSPENSVEKLLANANKYLDTFVPKPISIRCSLK
DQFEVARKLKKFYVKNPIVTEEDRDAMFKCMGFDMFLQGIVLQAKICAKNKKKTYLYKFTCKTERNFLAH
MLGLGKVVGDKPVTCHADDLPYLFPCKAIPSKLDKDSPVHEIIKRVTTLWTNFAKYG*
>Msex.Est53
MKVQVEQGWLEGEKLESVTGDSYYSFKGIPYAEPPVGKLRFKAPRPPLPWDGVRPAKEHGNVCPQVNIFT
DQLVPGSEDCLYLNVYTPEIKPQKPMAVMIFIHGGGYKSGSGNEDNYGPDYLIRHDVVVVTINYRLDALG
FLCLDTPDVPGNAGLKDQVMALKWVKENIAQFGGDPNEVTIFGESAGGASTTYHIISPMSKGLFKRAISM
SGVPFCDWSLENQPRRRAFVLGKLLGIDTKDPNELLEFLQNVPTEKLINTDPCITKSEELINNILKMYHF
TPVVEKDFGQEHFMTEEVTQILKNDTINEVDLLIGHTSEEVLLGTPKFENEFIQKYNRYQEMFVPTEILI
SSTTETILHLGDEIKNYYFGNKLVNNDSMREMITYSNELVFIYPIYRFLKQLPKTGDSKRFMYKFSAVSK
RNVYGQAGIKYGIVGASHLDDLMYLFDAKMHSLKYEKGSPEDKLVNLVCTVFTNFAKYG*
>Msex.Est13
EAVQVTVNDGTLEGAILFKGISYAKPPVGNLRFMPPQPVDPWCGVKNATEHGSVCPQFDIFSGQYINGSE
DCLSLNVYTPELNPVEPYPVIFFIHGGGYKSGSGDSSSYGPDFFIDKMVVTVTINYRLDALGFLCLDNEV
VPGNMGLKDQVLALKWVNNNIKYFGGNPNNITIMGQSAGSTSVALHMISPMSKGLFQRAICLSGAPTSEF
TIPYKQSMRAFKLGLVLGKDTDNATELLEFLQSVPAMSLVNVNVAILGSDALGSTNVLKYFNFLPVIEID
FKGEHFLTVDPLEAYMKGDVHEVDVMFGTTDEEAVTAVPYFVDSIINVTANYPEMIVPKKILYNCTPDTA
LEVSKQITERYFGEESVSVDNMKTFVSFATDSYIAVSVQRFFSYLPTRRSNHLYSYVFSSFSSRNYYGLQ
GVPYGIYAAGHNDDLSYLFEPHARNLTSDVNSVEYGYVNLTSTVFSNFIKYGYVDLIINNLFFQK*
>Msex.Est52
LIVFFSLVQSNIREGRLQGSVRQTQALNKTYYSFQGIPYAKPPVGNLRFMPPQPADRWTGVRNATEHVSV
CPQFDILSQVYIPGSEDCLFINVYTPNPTTRTPYSVLFFIHGGGYKSFSGDTSRFGPDFLIEKDVVVVTI
NYRLDSLGFLCLDDTVSGNMGLKDQVLALQWVKRNIKYFGGNPKSVTIMGESAGAAAVGLHLISPMSKGL
FQRAVSMSGVPTNDYNINYKPQMRAKKLNTTEILEFLQSIDFEKLINVDALILGSETIARGNILLSYQFL
PVVETGCRGESFLSVDPLEAYKNGDVHDVDIMFGYTELETVLAAPSLENFIIGQLDGYPELLVPKRILLN
SAMDMVMDISNRIKEHYFANETISVSNMKRVLKYTSAAYNVFKAGHMDDLMYLFQPYAYNMTVDVSSIEY
ALINMTTTLFTNFIKYG*
>Msex.Est55
MFWIGSYAFFYNMDFLFDPSHINNQDIVLVRCSFRLGVFGFLSTNDMTAPGNCGLKDIVLALKWVKKNIH
HFGGDPNNITIFGNSSGGAAVHYLMLSPMAAGLFHKAIIQSASALNNWAIEKNPTQPVMDLARILGINTT
CKVELLDKLRTTSVNDIMKACAKLDAELSKNKELIDSVFKPCIEVEYEGQSAFITKSPALLMKTGNFTKV
PLIIGSNNIEGAVIQFIIEDYYDFEKYNKNVHLLVPKSLGADPHTTKNIGQQLLRFYLGGEEQLREDTRT
QYLQLISDYYFLYYVNKTVALLSKHSNDCPIYYYVVNYAGEWAVPKDLHLFNTPGHCAEIPFVFGILSNN
DGETLIKGSRDSVTTRNRMVKMWTNFAKYG*
>Msex.Est25
IFFQPPLPPLPWDGIYEANRTVKCPQRGKGDENCLVVNVFTPVKVPKNPLPVLVYIHGGSFLLGTGQTSG
VGPLIKEDIIVVTMNYRLGVLGFLCLGIEEAPGNAGLKDQIAALLWVRNNINNFGGNPEDVTIYGMSAGG
AAVEYQVLSKMGYGLFKQAIVESGAATSVWSFDANPIKTAIDMAQLLDFPNTTNVYEMIDYYRSVPAELI
SAMNYDYYNRLTDGTFGFVPCAEREIPYIEAFITESPYEILTKEKYNKIPMIFVFATLEGLFLRSSEFYE
QNYKDRMQTKFLDFLPADLVFDTCEIKQDIATNIKHFYFGNKTIGDDTIIEYLNYFGDSLVLNAFFNSAE
IHSKSNPVYLMEFAYKGGMGSYEEFYKNINIAGHGDVVKHVFLNKPINDESDKLAVGRMAKLIANFVKFG
*
>Msex.Est54
MKYLFSVSELSARIPSTEEVVVRTESGWIRGLKRRAEGNKSYASFRGVPYAKQPLGELRFKELQPLEPWQ
DELDATQEGPVCQQTDVDATDKNRFAGLPVLVFIHGGGFAFGSGDSDLHGPEYLVSKDVIVITFNYRLNV
YGFLSLNSTSVPGNAGLRDMVTLLKWVQRNAHFFGGRPDDVTLMGQSAGAAATHILSLSKAADGLFRRAI
LMSGTSSSAFFTTNPVFAQYINKLFVTNMGITATDPEEIHQKLIEMPAEKLNEANRFLLEQFGLTTFFPV
VESPINGVTTILDEDPEQLIAKGRGKHIPLIIGFTDAECEIFRRRFEQIDIVSKIKENPGILVPLSVLFS
SAPDTVAEITKAMHEKYFKNSVDMEGYIELCTDSYFMYPAISLAIKRARSNGAPVYLYQFSFDGDYSVFR
DVNHLNFEGAGHIEDLTYVFRTNSMLGGHASFPPHDKDDHMKYWMTSFITNFMKYR*
>Msex.Est9
MLVSAEYKDFVCEVRVKVEGGWVCGVTRQSTSGVEYDSFRGIPYARQPLGELRFKELQPVEPWPHHLDAT
KEGPICTQTDEIYGLHESCIYANIHAGLPILVFIHGGGFQSGSSNLDMHGPDYLISRGIIVITFNYRLNV
FGFLSLNTSEIPGNNGLRDQVTFLRWLQRNAKAFGGNPEDVTLSGHIINITQILIMLVSCFRIPIYYK*
>Msex.Est8
ITFSVSYAAECDKCPVKVELDSGPVCGRVLLAENSTQYHSFRGIPYAKPPVGNRRFRAPESPDPWTEPLD
ASVEGPACPQRDIFYGILPMQIRGQSEDCLYANVHVPANVDCSGDGDSGLPVLVFIHGGAFTSGSGNSDM
YGPEYLVREGVVIVTFNYR*
>Msex.Est56
MVFIRRLLINLNMLGRIRKDPRHILSPRLIFSLNATDARHRGKRVLERYFHGAPSIENLIHFMSDNFFRY
PTFKLAQFRNATGAAPMYLYEFSYESLFSVIKRALWESYCGASHLEDFTYIFRTDTILRHRVSFPPVDSD
DEMKDWMTDFVLNFVRCE*
>Msex.Est47
SVLFHIHESNFERGSGDPLIYGPDYFVSKDVILVLPNYRLGPLGFLCLSNATAPGNAALKDLTLALKWVR
ENIRSFALYWIQRNIANFGGNPHDVTVYGTEAGAASIQILLVSDITEGLFQKVIMESGSVLSPSTLTYNP
ISKALDAARKFGYEDNEDRVKLLKFYQKISEKELSSLTEIFLPCVENGSYYSNTLLEDDPKSLIMQGKFR
QVPMLITYTNSDDSINVDTFNTFPDNFDQLLPNNLNFESNKIRHRVAELVKEFYFENNNQNLVQKFLKYS
NDLFIGYPVVKSALLHGLKNTHPVFLMRLDNNHGGRENTSKHFQNIFDYIYNKNNNKLEKERIANMLLKL
WTNFIKLG*
>Msex.Est3
MQNKFLSNVWHPKSIIFAIVSLYLCDVTCQEKPFVTTPLGPLSGFYMKTREGRTIAAYTAIPYALPPVGD
LRFKAPVPVDAWQGPLDATKESPKCVQRNPYTRQQEIVGQEDCLYLNIYTPDLAYESKLPVMVFIHGGGW
MCGDSSTAMYGPQFLLDRDVILVVINYRLGPLGFLSTKDEHCPGNNGLKDQQEALRFIQKTIASFGGDKD
SVTIFGESAGGASVHFHMLSKTSAGLFHKAISESGTALVPWAEAPPGEALRNAFRLAKFLDCPQAPSEKM
LECLRTKDSYEIIDTEFRFYEWDYEPMTPFKAGVEPNLPGAFLTAPPRQPEVPAVPWLTGLNKDEGCLKS
VCEFNLLTFFSYSYFNYPALEAVELTLNYTQYPIYLYELQYRATNSFSQIFGDLEGDYGVCHADELMHLF
PISFLNKPFSEEDIEFSKLLVTLWTNFATSG*
>Msex.Est4
MVWIKGTEFDKIYEHELSFRNFMEKDVVIVDLNYRESILGFLCLGTATAPGNAGLKDIVAGLQWVRQNIL
QFGGNPEDVTLFGHGSGAAAVDLVTLSPTSEGLVHKAIAQSGSALAPWAVTRHVVTSTQHVTALMATINE
LDLTDNSLGVEPFLTRTPYQIISEGDFVQIPFIMGFVDNEGTIRDDWLERMENSFSDFLQPDLEFESDSE
RAEVAEEIKAFYFRGETINYITYQGDTIMLVSTIREARLRAEISTAPLYLYQFSYKGPIVVNTAAHSEEL
EIPLIDLTVGDILVDRWTSFAANG*
>Msex.Est33
FQIATEYPHFEKPYDAYDDTSLCPQTNKTNQFAIGSLDCLRLNIYVPAVATSTFKLPVMIWIYGGAFLRG
SSNYLVRHDVILVTINYRVGPYGFMCLDIPEVPGNQGLKDQYLAIKWVKENIAAFGGDVNKITLFGESAG
GHSIDLHLRSSNEKLFNNAILQSGSAVAATVFQEPDKEAPIKLAEHLGLNTTCIHEALEFLAGTEPEQII
EATVALDMSFKPCVEKDIDGVDNFITTTWVDTAVPKVANMPVLLGFNNHEFLTIYANNGVDHYKESNIFQ
NSLQSQFKFSEDELVEMSNLFRHFYMGDRPITEELEWPIVDFGSDYTYIHPIRRTINKFMESGAGDLYYY
MFSYSGGRNYAKIAANITEGGAAHADEMGYLFSMAALQDAPNAADQLVLDRMTTMWTNFAKYR*
>Msex.Est44
MRWIKDNIEAFGGDVNKITLFGESAGAHSVELHVRSSKEKLYNKIIIQSGSAVAATVLIPPDREAPIKLA
DKLGFATNDVYEALAFLTSLDTNLVIAASIELGFLFKPCVEREFEGVDSFITSSWIETRTDLEKIVRHFY
LGDAAMSKDVTWSLINFDSDFTYIHPVQRSINKFIESAAGDVFYYMFSYSGGRNFYKIYNNILEGGASHA
DELGYLFNMSYLTEEPTHEDQLIIDRMTTMWTNFAKFSKPTPEATNLIPVVWTPVTNKSYNYLRIDTELK
VGSRPFNDRMAFWDLFYDMNRDAQKKFEPIEVRRMTQSQGTL*
>Msex.Est49
MSLKAFILLHLFFNSYNPKLAVMVWIHGGAFAVGSGNAFLYGPDHLVSAGVVLVTLNYRLGALGFLSLEN
DEVPGNMGLKDQVMALKWVRDNIEAFGGDPNRVTIFGESAGAASVHLHMLSPESKVHNAAIGEF*
>Msex.Est14
MSDLIVEVQEGKLRGQISKIDNDFVYYTFKGIPYAKPPLGELRFAAPQPVKPWEGIKDVTNECNICPQFD
IETGTVIGNEDCLFLNVYSPKLPENNKPLLPVMVYVHGGGFLIGHGTDATTEGPDFLVQRDVVVVSINYR
LGVLGFVTLNRKEAAGNMGLKDQVQALKWVQKNIAKFGGDPNNVTIFGISAGGASVEYLLLSPTARGLFH
KSIIQSGSSLNQWAQKDRNKIKANAYRIAKVAGKDITNDDQLLDYLKKLPVEELIKLSMSVIQTDTFKGG
INFTFVPCVEEEGDWEPFISKSTYKIISEGEFTKVPVMVGFCEREGLLQVSNAPKILEKLTKEHNFLDYF
PFDISAKEQKDMEARLKNIYLEIENYSGEKDTFAIDFFSDVDFCGGVYVAASCMAKYNSPTYFYEFCYDG
NLNYLKTAYGINRAGATHGDDGGYLLKSSKLTKELNDTDVFVQNCMLSMWTNFAKFG*
>Msex.Est16
MSDLIVEVQEGKLRGLISRTDNDFGIPYAKPPLGELRFAAPQPAEPWEGIKDATKECNICPQVDKETGYV
IGNEDCLFLNVYTPKLPENDKPPLPVMVYLHGGGFVFGHGTDATAHGPDFLVQRDVVVVSINYRLGVLGF
VTLNRKEAAGNMGLKDQVQALKWVQKNIAKFGGDPNNVTIFGVSAGGASVEYLLLSLTARGLFHKSIIQS
GSSLNQWAQKDRNEIKANAYRIAKVAGKDIINDDQLLDYLKKLPVEELIKLSMSVILTDSFKGGINFTFV
PCVEEEGDWESFISKSTYKIISEGEFTKVPVMVGFCEREGLLVVSHAAPILEKLTNEQNFLDHFPFDIRA
DEQKDMEARLKNIYLGIENYSGEKDTFAIDFFSDVDFCGGVYVAASCMAKYNSPTYFYEFCYDGNLNYLK
TAYGINRAGAAHGDDGGYLLKSSKLTKELNDTDVFVQNCMLSMWTNFAKFG*
>Msex.Est26
YVSAMIILSLMCIVVSTNQGTLIGRKNKTENGVEYNEFLQIPFAKPPVGNLRFKSPQPPESWEGERDARE
ADENHICTQSDIITQRTKGSEDCLYLNVFSPISASKTNSKPVIVFIHGGGYIFGNGILKNENNPTYLLEN
DVIVVFINYRLGVFGFLSLDIPEAAGNMGLKDQLMALKWVQENIEHFGGDKDNVTIMGLSAGSASVEYHI
LSPVSKGLFSKAIMQSGSALNHWAINHNIKNLSMTLVRELGYKASEDNDRAIYHIKVTDPRNFNGLFFGF
VPSIEKDFGTGETFLSEYPYNLLKEGRFQKVPIIRGFCEFEGYIMLTGSYCKKINLVINKNFTSVWEYKL
HPEDAVNYNEKFNNVYYNDVESNKEQTALDFFGDFEMKRVNIYVYQFAYDGNINFLKKLFNINRKGAAHA
DDAAYIFGLGDQSLKNASHDDIITLKRMTKMWTNFAKSGLVLINLFTLDTTISR*
>Msex.Est42
MYYKLILFATYIIGISGNKPIVDTTNGKISGKVLKTLIKNVEYNGFMSIPYAAPPLKDLRFMPPQPVEPW
TDVLSTTKDKPACQPLGYYGSEDCLYLDVFTPALDDKKRAVIVFILNDNFINSDYGPDFFIEEDVVLVTI
SHRLAVFGFLSLDEELLPGNAGLKDIVAGLEWVRDNIARFGGDPEKVTLMGSKGGAAAVDLLMHSTAKGL
FSAAILQGGSSWSTAYLQEGSRERAFSLGELLNRTATNGIKLLKELQDVPAIDLPVREMHACPKDYFKET
QRSITAFGPIVEKAGNGLIPEYPEKSKEKLNIPVMLGFNSREGMEYSIQYLVEPAFITFLNKDFPFLLPR
RMDLRFDPVEDGFLNAEKELKKYYFKNKINMKSIKDFITYTGDTLVAYPVDYAAKTYAVTSQKPVYYYFF
DYYSDLNDNKNDLMKLSQIEDGTWGAASADELCYLFKCPEESKIQAKLIKLWTNFAKYR*
>Msex.Est57
MMAVNIVLFLSLCVVVKGNLIVDTSSGKVEGVEVPSIIKNEKYYSFMGIPYAQPPIGELRFMPPIPHQGW
SNVLNAKKESKACSQFYLPSRTIEDYGFYGDEDCLRLGIHTPKVPVKDELSFPVIYFRLSFNGSREYGPD
FFMKEDVMIVNINYRVGPMGFISYEDDLLPGNNGIKDVILALKWLQQNIHKFGGDPYKVTLMGNEGGGVL
VDILLQSPKAKGLFSAVIMQSGTTWQSMYFNALALAKELEKHVSTSAQLIKEFSEFSAQKISESELHSIP
TDDSRHAQVGILGNSPVIEHDHPDAIINQLPEDSHIKIDIPIMIGYNSNEGLEKCERFLRKPQYLTFADR
DFLMMFPIRVHYHFEINTNVYWDAVQEVKDFYFEEGYVKISKPGEYMMYHGDASAIYPIDYTVRKYLNIS
SAPIYYYAFDYSGELNMRKNLAMEEALTVEGTWGATTGDELCYLFVCNKIKKAYIKAMEDEDSEEMKVLK
NMVRMWTNFAKTG*
>Msex.Est20
MLGMRYFKYILLIQFFINVCSRKTNVTLFKEQSYYVFEGIPYAEPPVGKLRFQVQFNILNTTKH*
>Msex.Est29
MQSGSAFESLYFYKNPQEKAFALGKIFEVETDDSKVLLEALQNASAEELLIKEIEVLDNIDEDFKQHSTF
PFTPTVEPDSPNAVLKFIPEEGKIVNDVPIIFGFNSREGLDLASHFLFVPRLMTHDVELVDFAFHTKDPA
YKEASREIIDFYFEHKSIHDGNILEYAAYAVKSSIYYYMFDFCGRRSMIPIDPTGASTTDELCYLHLYIK
NLPSDPKEIKILRRMVRMWANFAKTR*
>Msex.Est43
MIKLILLIAVAALAAAQGPNPVVRVTHGVLQGSWKVSTKGRSYASFQGVPYARPPIGKYRFRVFLFLKYF
SIRYLSSINLDVVVVTFNYRLGPLGFLSTGDEIAPGNNGLKDQSFLLHWVKNNIMMFGGNPDSITLTGCS
AGGASVHYHYLSPLSRGTFNRGIAFSGAAFASWTHAVKPAQKAKTLSTIVGCPTTTNKEMIDCLKYRPAE
VIVNAQAEMLVHLFTPFTPTVEAPGVREPFLSQYPYHAAIAGSMMNVPLITSVTSEEGLYPAAVYQTDPV
LLQELESNWEQLASNIFEYNDTLPLNMRSAVATKIKQHYLGGKPVGQDTYKYLVQALGDRLFVADVGRLA
QIHAAKSGQPTYVYRYAYSGSVSLSNMMSRSENNYGMMIQKFFGNAQWLPMTAGAKEISYLEIQSPTKAE
FKSSSDFGQRSFWDNLGFIENERYHVYLKDEL*
>Msex.Est11
MAIVSVEQGALQGIVCGHGSPKYVAFKGIPYAKPPLGKLRFKAPEPPESWAGVRDASAHGPVCPQYNERM
NRIETGSEDCLYLNVYTKYVNPQKLLPVLVWIHGGGFYTGSGNSDFYGPEYFMAHDLILVTFNYRLEVLG
FLCLDNDEVPGNAGLKDQVAALKWVKKNIKAFGGDSNNITIFGCSAGSGSVSGHLVSDMSNGLFDKAICQ
SGVCLNEWFYNIYARERAFQLGKLLGIDTEDDNELLNFLRNVPSSSLVNITLPPLDANNFDLTDNIIFGP
VVEKTSLNVKKFLRYPPPYFVRKGHMADVPIILGYTSGEGIEIARNLSKTALYYTKTGSITLNVDVKIRE
HYFQGKEISKEMSQAVSNLETDRLFAYNIMRYARYHVRHNSCPAYLYKFEAETERNYTKSHYNLDSIKGV
CHSDDLMYFFNVTCLDIPVSKESKRIIEKCVQLWTNFATTG*
>Msex.Est7
PHPGFNDTFEAFDDSAICPQIEEFHKTITGNLDCLHLNIYVPNSATSKNRLPVLVWIYGGGFSIGFSGRY
LYGPRYLIRHDIILVTINYRLGPYGFMCLDTPEVPGNQGLKDQQLALKWIKNNIESFGGDVNEITIFGES
AGSASVDFHLHCSNEKLFDKIILQSGSVIGPWVITEPDRAAPLKLAAYLGFATEDTAEALSFLSSVDTNL
IIAATSDLSLSFGYENVDRFITENPININNTPILIGYNNDEWLANNVNKEPEYFDGLNIFRDNLANYFSF
DNEELQEMEQIVRHFYNGDEPLDVNAKRNFINFESDFYFNHPTERTISRYLDSGATNVFYYVFSYVGGRN
FVKDRHNITVGGAAHADEIGYLFDISYMTEESTLEDQLIIDRMTTLWTNFVKYG*
>Msex.Est36
PTWQETLEAIDKGIICPQADFAPIVPKEKLMQEDCLIANIFQPDTKKNNLPVFIIIHGGGFQIGYGENLM
RTKDMIVVTFNYRLGKHGFLCLGTKDIPGNAGMKDQVALLRWVKHNIAAFGGNPSGYSSGGASTDLLVLS
KSSRGLFHKAIPESGYGIGAFSVQPNPLKIAKTFAKRLNFTNTDDIYALENFYKSASLELLMMDAVVTEV
DNSYFFSPCVENDVDDESFLIEDPISIIKSGSYEKVPMLVGFSNMEGLNRIDLFEKWKNGMNENFANYLP
PDLIFKDKREKEEVAKVIKQFYFNDRPVSNDNILSYINYFSDIFFTTPILLSIKMHLENGHDQIYLYEYS
FADKNVALIPHTNVRGAEHLFDGTGLIQPDESNITLEYKEVKRTMRELWSNFITTG*
>Msex.Est58
GDEVFLDEDPLTILQKGNYEKLPLFIGFANMEGLFRVRFFETWKTAMNEKLSDFLLADLTFENEHQKQEI
ANTVKQFYFGDKPIDNENILSYVDYFSDVIFAVPALRSVELHLKNGHDKVYSYLYEYSFPDEEDPPVPHT
EVRGAHHCAQCLALQDGKNGFDKNENNISDEYKKVKSVLREIRSNFIKTR*
>Msex.Est34
MPPPTNEEVLEAVDRGIICPQASMDPFTKTMKEDCLIANIFVPDTQNKNLPVLVYIHGGGFQMGYGHLTK
KLIVVTFNYRLGVHGFLCLGTKDIPGNAGMKDQVALLRWVKENIHAFGGNPNDVTLGGGSAGAASADLLM
LSKASKGLFNKVIPESGSSLAAFAMQPDPLENAKNFANQLNFTNTNDIYALEEFYKSATLEQLTIDTFID
KKDSTFVFSPCVERNIGEEVFLDEDPLTILQNGNYEKLPLLIGFANMEGLLRIDFFETWKNAMNEKFSDF
LPADLTFKNEEQKQEIANIVKQFYFGDKPVNNDNILSYVDFFSDFHLKNGHDKVYLYEYSFTDDEIPLVP
HTEVRGANHCAQTIALLDGKNVFEMDENKCSEEFKKMKSVVRELWTNFVTTG*
>Msex.Est35
PTNQEPLEAVDKGIICPQADLGFIDMLNFTMKEDCLIANIFVPDTQEDNLPVLVYVHGGAFQIGYGQWFQ
LKNVARTKNIIVVTFNYRLGVHGFLCLGTKDIPGNAGMKDQVALLRWVKDNIHAFGGNPNHVTLGGGSAG
AASADLLMLSKASKGLYKKVIPESGSSLAAFAMQPDPLENAKNFAKQLNFRNTNDISALENFYKSATLEQ
LTSDAFFDKKNSTFVFSPCVERNIGEEVFLDEDPLTILQNGNYEKLPLLIGFANMEGLLRIDFFETWKNA
MNEKFSDFLPADLTFKNEEQKQEIANIVKQFYFGDKPVNNENILSYVDFFSDFHLKNGHDKVYLYEYSFT
DDEIPLVPHTEVRGANHCAQTMALLDGAHLLELDEENVSKEYKKMKSVMRELWSNFITTG*
>Msex.Est37
FKAYINLQPIYFQPPVPPPNHQDPLEAIDKGIICPQASSEFIEMANKTMKEDCLIANIFVPDTQEDNLPV
FVYTHGGGFQIGYGHWFQLKNLARTKNIIVVTFNYRLGVHGFLCLGTKDIPGNAGMKDQVALLRWVKDNI
QAFGGNPNDVTLGGGSAGAASADLVMLSKASKSLFNKVIPESGSNPLENAKNFAKQLNFTNTNDIYALEK
FYKSITIDAFVDKKDSTFVFSPCVERNIDPLTILQNGNYEKLPLLIGFANMEGLVRIDAMNEKFSDFLPA
DLTFKNEKQKQEIANIVKQFYFGNKPVNNDNILSYVDFFSDVIFNVPALRSVELHLKNEVRGATHCAQSM
ALIDGANIMQVDENNMSKEYKKMKSVIRELWSNFITTGYANFYFFCCL*
>Msex.Est27
MQEDCLIANIHVPDTDDKNLPVAVYVHGGAFQNGRGGSIKLTTFVQNKKVIVVTFNYRVGIHGFLCLGTN
DAPGNAGMKDQVALLRWVNTNIEKFGGNPQDVTIIGCSAGSASVDLLMLSKSALISGSGSSISAFSVQID
PVENAKMHAKILNFSNVDDTYALGKFYATVPVQKDTSVVFAPCVERYTGVEMFLDEAPINILRNGNYRKV
PVIYGFTDMEGLMRLPEFEEWSVEMNDDFTPFLPIDLQFRNEEEKKEVAQTIKEFYFGDKPVNEDTILEY
LDFNTDVLFAHSMLWSVNIQVENGNNDIYLYEYSYVDKNVSSVPYAHVVGAGHCAQEFLLLDEKGGIAVD
ESNMKSIIADLWYNFIRTR*
>Msex.Est30
MELLTKEIFNDKTNFANRFTPCVERDTKEDYVFLDDAPVNIIKRGKYRKIPILYGFDDTDGLLQKSDFDI
LHERMNTNFYEFLPVDLEFEIAIKIKEFYFGDKPISKDINVSSVIDYISDVLTTYTTSKTIRLHVEAGHD
KIYLYKYTFKAKLPGVPFTNLLDATHCPQLTNVLEGEVKQNGNNINKEHESNKIISELWFNFIKTG*
>Msex.Est12
MTEAPVVNVEQGRLQGRVVNSPSGRAFYSFQGIPYAKPPLGSLRFKAPQPPEPWEGIRDATSEGNVSAQI
DYTFTKEYTGDENCLFLNIYTPNLDGEFLPVLFWVHGGGYRWGSGNSNLYGPDYLVEKDVVVVTINYRCG
PLGFLCLNTPEVSGNAGFKDQIQALRWVKENIHNFGGNSGNITVFGESFGAISTSILTASPLSKNLMSKA
IMQSGCGLCQCFQEDPIKNAKTLASHLGCDADDVDEILEFLNSTPTRDLVEANEKINPLDSSPMLFTLVI
EKEFPGIEAAISEAFIDILTSGRVANVPVMIGGTTLELCIEKKSDDLQDFIPADLKLERNSEESLAIAEK
IKEIYFKGKPKNAETMLEQFQLFSDQAFNIDMHRYIKYLVQCATHMAELGYLFKNDFQKDDVKTRERVVR
LWTNFAKSG*
>Msex.Est19
IFNSTFIFIYSLYWNHIVVSVKMSPKVKTEQGILQGKECTTYYGKKYYSFEGIPYAKAPVGKLRFRPESW
SGVRVATSPGNRCIQLNPYSSTPLEGSEDCLYLNVYTPVLPHDEIEKLPVIFFVHGGRLIFGYGDYYNPD
YFLRHDVILVTINYRLNILGFVCLNIPEAPGNVGLKDTVMALRWVNKNIINFNGDPNNVTVFGESAGAAV
VSSYLTSKMAEGLFAKVIAQSGNLLSDLYMRHEDPIEKAKNVASVLGEDIDDPKSLYEFLVNVPIDDLIY
AFTTTELNRPPGIINAYFLPVVEQKFDNVEQFFTEYPLKCINENRHAKMPVLAGCNSFEAAMFLRKDDDG
KIQYETDFYYFIPHNLFIERDSAKARDFIAKLKAFYLNNREPSDETKVEYLNMVSDCYFQRDVYYFNELV
SKSNPLYFFKFDFFGNLNTRVIKSLGIKGASHGDMIQYQFYRKNKRIIDFFSEAWCNFAKYG*
>Msex.Est6
MNLYVPEEASEENPLPVIIYIHSGAFSGGSGNMAKLTYLARHDIIAISFNYRVGALGFACLGTEEIPGNA
ALKDQIAALKWVNKHIKKFGGDPNKVTLAGFSVGAAMAEILALSKLTDGLIHKLVLESGSALAPFAINRH
PITTATNIAISMGYNNTGKIKDLTEFYLNASALDLAVKSKNFFLTNSTFGFAPCVETKVPNTVPVLTESP
LDIIKRGDFKKIPILTGYSNMEGISRTIKFGDWMDDMNKNFADFRPADLAFNDDKAKQTFIDQIKKSYFK
DEEVSHNTLQGYIDYFSDSMFKYAIIKSAKHYAEKSNQPVYLYEFTYVGKLNMKHQYMDRVKGASHRDQS
AYVLDFLDYTISYRDMDTRDRMTTMWSDFVKYS*
>Msex.Est5
MFYVHGGAFLLGSGPDLLLKHDVILVTFNYRLGALGFLCLGIEEVPGNAGLKDQIAALKWVQRNIAVFGG
DPDNVTIFGHSAGGASVALLLASEATNGLFKKVIVQSGSSLANWAINPKPVEIAKSIAKQLLSLDTDDPL
ELYEFYKNFRGIEPAITDSPYNLLNKNPKNISVIYGSTDKEGLFFISEETEDSLKNANEKHLFGNDLLFK
NEDEKVKQFYFGMEDISFKTKMNLSDIFSHLYFEVPAILESNILKSRVEAPIFNYYFTYSGGRNMVKERT
GFGNVTGACHGDDILYLFHALIWPYRIKQKDHIMINWLTKMWTNFAKFGYVNQLIIYHCF*
>Msex.Est2
MPSVPHPGFEDTFDAFVDSSICPQYFGGTVRGSLDCLNLNIYVPNTATSRNRLPVMVWIHGGGFIQGGGN
RELYSPEFLIKHDVIIVSINYRLGPYGFLCVESENVAGNQGLKDQLLALRWIRENIQAFGGDVNKITVFG
IDSGAESINLHLASPHEKLFDQAILQSASEVKIGAPDNSVPIAAAERLGYETEDLEDALNFLSSQDNHLV
IAAFADLRLNVGPCAEPDFDDKFIDSEASSTKIRNIPIIIGYTNDEALFKYAKASPDVFVNFSFEDKIGL
EVNSEVVDHVRHFYIGDEDLNEDMRHQIINFESDFKYYHPTERLIKKYTDEGVTANITEGGATHFDDLGY
LFSSNVLGIPSEDDQVVVDRLTSLWTNFAKFGCVFSPLLRL*
>Msex.Est22
MTDVLTEIVSAVLFLFLEGSLLGVRQTSIFDGKSYFAFYGVPYAQPPVGILRFKNPKEPKIWKRPFDAST
ENRGACAQAHIVHKHAVYGYEDCLHLNIYTPSIHKEVWVHGYGFTSSFSHIYENDVILVTLTHRIGPFGF
LKVNESDTDTNMGLKDIVMALTWIKRNVKVFSGDNKKITVMGSGSAATLLSLLLTTKSNKLFAKMILQKK
SRLRKLLAGKGNKVFVHASTSSIVAAAQKIYNNQEIIQRQRPLIPFLPIRESNTSLHTKPMLIGFNSQES
ISDIIPFLQNPQYKNVAETIKKKYFKNGVSVERFLKAVTVNDKVYAYKFNYNGNFNAVKTTSLAGVNVKV
KGAANGDELCYLLKCEPLWENYVKIYRDVSNRDRIFIQQITELWSNFAKFSDPTPIDYPAKNSLFHIGRQ
FKMVNDKSENAMFAFWNEIYEKYYSPEHCENKHDEF*
>Msex.Est32
MRVVLAALTALAARALAGPHEHRARHHAPEHPLHFPAVPAPAQPYRGHGEAVRYNPELDTILPRIEDHET
SSKRASDAETSSKRAKYDERFYSNHERAEELMADEPVLEQEEEDPLVVRTRKGRVRGITLTAATGKKVDA
WFGIPYAQKPVGDLRFRHPRPAESWGEEILNTTTLPHSCVQIIDTVFGDFPGAMMWNPNTDMQEDCLYIN
IVTPRPRPKNAAVMLWVFGGGFYSGTATLDVYDPKILVSEEKIVYVSMQYRVASLGFLFFDTPDVPGNAG
LFDQLMALQWVKDNIGYFGGNPHNITLFGESAGAVSVSLHLLSPLSRNLFSQAIMQSGAATAPWAIISRE
ESILRGIRLAEAVHCPHSRTDMGPMIECLRKKSADELVNNEWGTLGICEFPFVPIIDGSFLDEMPIRSLA
HQNFKKTNILMGSNTEEGYYFILYYLTELFPKEENVGITREQYLQAVRELNPYVNDVARQAIVFEYTDWL
NPEDPVKNRNALDKMVGDYHFTCGVNEFAHRYAETGNNVYTYYYKHRSKNNPWPSWTGVMHADEINYVFG
EPLNPGKNYSPEEIEFSRRLMRYWANFARSG*
>Msex.Est31
EPPSHSDVYRADIRAVLCPQFPFHDPLTAPSDNPDCLVLNVYTPTSINGSLPVMFFIHGGGFGVAFYGPQ
YLLTHDVILVTVNYRLNAYGFLNLHTKEAPGNAGLKDIRAALRWVRDNIKNFGGDPDNVTIFGHGTGGTA
AILMTMSESTKGLFKRVISESGSLFTPQSFDPNPIDTAIQIAKCLEVNTEDPEKLYEVFSETPIIKLEEA
IMKQMNSHMLFHNISPVLYTVPLLHGPPLLRGISL*
>Msex.Est48
HGGGLHSLSGRSEHAGPHYLLDQDVVLVTMNYRLGILGFLALGTKLAPGNNGYKDQVTALRWMRRNIATF
GGDPDRVTITGSGAGAASVMLHMISPMSKGFPGVFDMPSVMKSNSSCDKTLSFNLFVVLYN*
>Msex.Est1
NIFCPQAARIEGGTLQCLTLNIYVPKDANANNKKAVFVWFYGGGFFVGYAGLYGGKYLVQRDIVVVTVNY
RLGPYGFLCLNDPKVPGNQGLKDQIAALRWIKANIGAFGGDPTKIAIAGESYGGGAVDFHLYSKYEQLFD
KAIIQSASVFTPYIFGKGDYNSSTNDDAIRFLATANPVEVMKLSRNLTNSLQPCKEKQFKGVHNFITTDP
FHFKKSDKVKNAKILIGEKLSDIFALKREELETLTKIVRDFYLGGKPIAKSSMLELTDFLSDFMGNHAEE
RSKVYKYVFSYIGSSPYKDIPGAGAIHTEELDFLFEINLTTPEQIMMRDRMTEMWANFVKYGDPTPRVTN
LLPVRWTPVTTGSARPYMNIDVNMEVGDHVNHERMAFWDLIWHKYWRNSPLLH*
>Msex.Est59
MKFAHNLTNILRPCKEKPFKGVSSFMTTDPYHFQNSAKIRNAKILIGYNSKETFDTFVDKDDAFYNGLQN
AFSERLGQIFTIKKEELETLAKIVRDFYLGGKPIAKESRLELSDFLSDFMVNHAAERSVNNYVKFGAEKV
YKYIFSYIGGSPYKSLPGVGAFHTEELQYLFQMTQNLTSDEQIMMRNRMTEMWANFAKYG*
>Msex.Est23
MFILYLIVLDQIPPPKWRGVFHATKRFGSCAQALGSEDCLELDVYTPNQVKPGERLPVLVFLHGGAYYYG
SKWQYDPEFLVTKNVIVVIINYRVGILGFLCLNNVANLGLKDQVAALKWIRENIAVFGGDPENVTISGQS
AGASAAAMHLLSKSSKGLFHKAILMSGTPITPWAFNPEHKKPIFEDAAKFGRVGDEMNDTSINPRYFKYS
PCIDNAFNEPFFHDTPYNTIKSGDFNKVPIINGFVDIEGMLFYGLNDDTTFKDLEDNFTDKLPSVFSWNS
QEVKQDIARKFREHYFKQIRGVVDFYSDWMLMTKYSDKPVYNYMFSYVGDRNFAKFFFGSSTGLEGACHS
DDIFYAFKPGGLPMVLSSRDKLFIDRFTTMLTNFMKFG*
>Msex.Est24
FQAPLPPPKWDGILDAQNENTWCPQKPMGIYIGEPNCLKLNIYVPVQARTKLSVMVYIHGGCFFGGTASP
FLYGGDFFAENDVIFVGINYRLSVEGFLCLGIKEAPGNAGLKDQIAALKWIQKNIANFGGDPNNVTLFGE
SAGAVSTSFMILSPAARGLFHKAILQSGSSLAPWGLQHDPTLVRKFGYYTLDPYEIHSILSNKTYCVADE
LIFVPCVENELDGVEPVITEYPSEVIKRGNYTKVPMIIGYTDNEGIYFNNSNIDIMTNLQPDLEFPSIWD
KNCTAERLQRHYFSSSDDDEMIMNVVNLYSDVHFKFPLILESEMYARTTDQPIYYYLFKYSGTINMPKII
SGFGLTRGASHADELFYMFKPHSFPLPHRYLENSMINRMVMLWTNFAKYG*
>Msex.Est39
TQPFEAVPRGVICPQLNILINVPHIMQEDCLVANIFVPETNDTNLPVVVVLHGGGFVLGSGSSLQYTNFV
RNNNMILITFNYRLGAYGFLCLGTENVPGNAGMKDQAALLRWVNQNIAQFGGNPNDVTVMGCSAGGISAD
LLTMSNMTRNLFHKAIPESGCSYGALGIQYDPIQNARDYARLLNYSNIDSIEALEEFYLTVPAATLATRL
INTITHLDSSLTFTACLERDVGVEMFLQDDPADILKNGDFPAMPLLYGLAKEEGIFRIPNILIGWLSKMN
EHFSDFLPNELEFESAEEKERVANTVRTFYFGNRSIGISTIPEYVDFHTDVLFGYRMMKAKDQPIYLYQY
SFVDENTRPIWFTNATGADHCDQVNIMSDHDTTGKTEAYLNMQNMTRSLWTNFILTG*
>Msex.Est41
MLHIKIDLIPQAPLPPPTWTQPFDAVPRGIICPQLNILVTVPHIMQEDCLVANIFVPDTNDTNLPVVVNV
HGGGFVLGSGSSLQYTNFVRNNNMILITFNYRLGAYGFLCLGTENAPGNAGMKDQAALLRWVNQNIAQFG
GNPNDVTVMGCSAGGISTDLLTISNMTRNLFHRAIPESGCSYGPIAIQYDPIQNARDYARLLNYTNIDSM
EDLEDTITHLDSSLTFTACLERDVGVEMFLQDDPADILKNGDFPAMPLLYGLAKEEGMFRIPNILTGWLS
KMNEHFSDFLPHELEFESVQEKERVANTVRTFYFGNRPIGISTIPEYVDYHTDVLFGYRMMKGLTLRLEA
KDQPIYLYQYSFVDENTQPMWFTNATGANHCEQASIMSDHDTTGKTEAYINMQNMTRSLWTNFILTG*
>Msex.Est40
MLRCSFITYFLISNSNIPQAPLPPPTWTQPFDAVPRGIILTVPHIMQEDCLVANIFVPDTNDTNLPVVVN
VHGGGFASGFGSSIHLTNFVKNNSMILITFNYRLAAYGFLCLGTENVPGNAGMKDQAALLRWVNQNIAQF
GGNPNDVTVMGCSAGGISTDLLTISNMTRNLFHRAIPESGCSYGAFAIQYDPIQNARDYARLLNDTNIDS
IEDLEEFYLTVPAETLATRLMSTMTLPDSSLTFTACLERDVGVEMFLQDDPADILKNGDFPAMPLLYGLA
KEEGMSRMLNILTGWLSKMNEHFSDFLPHELEFESVQEKERVANTVRTFYFGNRSIGLSTIPEYVDYYTD
VLFGYRMMKAKDQPIYLYQYSFVDENTQPMWFTNATGANHCEQASIMTDHDTTGKTEAYINMQNMMRSLW
TNFILTG*
>Msex.Est45
METVKEKFVEYGNXXXXXXXVTVIFLLPNIVIGENPLLNTKLGLIQGLEADDGDYLMFLGIPYAKVNESN
PFGESLPQPPFATLFEANNDEIMCPQSEEFNQTIQGTINCLTLNIYVPKTANSTNKLPVLIYFYGGNYIL
GFNRKFLYGPKYLVRHDIIIVVFNYRVGPYGFLCLDIPEVPGNQGFKDQKNALRWVYKYIEEFGGDRNKI
TLDGHSFGAISVDLLLHSLDENERLFDKVILQSGPIFTPHPVNHMPHDKGVLKLAKYLGANTSDVKEAIT
FLSSVNPSLVIEASKKVVIPYRYCVEKPFENVNKLISDYPWNMKVPAAKNISFMVGNIQNETLFIYGLKI
PEIIKRFDPILVSFKHFNMTREERYEMAKIIRDFYEVDRTFSMETVKEKFVEYGNDFDFLVSSRLNMFKY
MENGAKDVYYYMFSYEGQRNFMTRKLGLTTEDGAMHGDEISFIFDVSFMEEPSPEDQLIIDRMTTLWANF
VKYG*
>Msex.Est28
MLIQQSNNELLHHYASTDFDNTNKNIFKDILDALFNFDKERLERIEDQVRHFYIGDKEVSNKVKQKIIDF
ASDTVHTYPTKINIERFIKNNVKKLYYYVFSYFGERNFIRQIYGVNDSFQGAAHVDDQGYLFDTVPIKDK
HSPNDQLMIDRVTTMWANFVKYGCVCKSKFFTSYNILYKSLVHY*
>Msex.Est38
MIGVNCACVLIAALLLPNIVTGEKPLLKTRLGLIQDYYMFLGIPYAKINESNLFGESLPHPPFDTIFEAN
DDSIMCPQREEFNQTIQGTINCLTLNIYVPKTANSTNKLYMYGPKYLVRHDIIIVVFNYRLGPYGFLCLD
IPEVPGNQGYKDQKNALRWVYNYIEEFGGDRNKITLDGHSFGAISVDLLLHSMNENEKLFDKVILQSEGS
LSPYAKLQRLHEKSVLKMARHLGTNTNDVRQAITFLSSVNSSLVIEASDCIEKTFNNAFKSIVMCPQIED
YNHTLTGSLDCLYLNIYVPNVASVQNPLHIFGPTFLMKQDIILIIISFRLGPYGFMCLNTPEIPGNQGPK
DQLLALKWISENIDAFGGDPQRITLAGASVGGLHATLHFMRTKYPLFQQIILQSGTRAYPLIMTNSNVTV
PHRIAEELGLKTDNTSEAIKFLTIQDPLAVIKASSKLNIRYKVCIEKEFDNVENFITRHMAHITDIPSIR
KMPMLIAHSNNELLHHYASIDFDKANKNIIKNILDALFDFGEERFERIEDQVKHFYIGDEEVSNKVKQKI
IDFASDTVHNYPVKINIEKFIKNNVKKLYYYVFSYFGERNFIRQIYGVNDSFQGAAHLDDQGYLFDTVPI
KDKHSPNDQLMIDRVTTTWANFVKYGCVFRSKCFTSCNICINHWFTIIGCYIHF*
>Msex.Est46
MMSKFKKRIQLIAKMLQIVLLLLQTTLTLTAREPKQVTLVNQGTITGMYITRFRTKRIAAYVGIPYAQPP
VDFRRFTAPDHADLPQWEGVRNATIYAPDCMQSDPKKEDAQMEEPRKKEYSEDCLYLNVYFKILCTFQVI
FVSVAYRLNIFGFFSTLDNAAPGNYGLLDQIASLNWVKNNIASFGGDPDNVCIFGHDAGAVSVGLHLLSA
YSAGLFQKAIAMSGNVLSPETVNIARKEIITVDKVANAFSCFRTPTDQLLDCLRRVNYQALLDIGEPLAE
WKPIIDTGFSNVSGPVIPDLPSKMFKDDIFTPVPVLTGYTNMEDALLLEKDGSGDSGVSQREFDVMREEI
ILADITVDNSSCFTNQHHIQDAVAFFYKPIPPTTNETVLRKLFLDFYTDKVHGATTYQLAKHISKHAPVY
LYRFDLKPFSDIANEGIPDWIGVPHNFDLIFTFGLPYSALPEDFSKWDYRDKSISEIVMKMWSNFAWYSN
PTNSGVIIEWDAFETERPGYLIINRQNFTMSTPETVNYKAFEFWTDFYPKVVEIGTKCCKETAEDNGSEQ
MLPTRMLHSLLYLYLILVLLS*
>Msex.Est50
MFFVHGGGFFQGSGSSLMYGPKYLVSKNVILVTVNYRLNIQGFLCLGIKEAPGNAAMKDLVSALRWVQRN
IRQLGGDPDNVT
>Msex.Est21
WEGIRDATEHGPVCPQYDMTTTEFIEGNEDCLFVNVYTKNLRPDAKLPVMVYVHGGAFMSGSGNTDTHGP
EFLLQHDVILVTMNYRLEV
