# Supplementary material for: Molecular evolution of juvenile hormone esterase-like proteins in a socially exchanged fluid
Source: Sci Rep. 2018 Dec 13;8:17830. doi: 10.1038/s41598-018-36048-1 (PMC6293014; doi:10.1038/s41598-018-36048-1)
Supplement: Supplementary file 2 — Supplementary File 1 [file 41598_2018_36048_MOESM2_ESM.zip › our-gene-annotations/having-genomic-sequences-as-refrences/Nvit-Ests.gff]

##gff-version 3
gnl|Nvit1.0|Chr1	genBlastG	mRNA	33552726	33565657	-26.2464	-	.	ID=Nvit.Est1;Name=Nvit.Est1;Alias=Amel.VCE6_gi|571578423|ref|XP_006572393.1|-R1-1-A1
gnl|Nvit1.0|Chr1	genBlastG	CDS	33552726	33553008	.	-	2	ID=Nvit.Est1-E7;Parent=Nvit.Est1
gnl|Nvit1.0|Chr1	genBlastG	CDS	33553296	33553437	.	-	1	ID=Nvit.Est1-E6;Parent=Nvit.Est1
gnl|Nvit1.0|Chr1	genBlastG	CDS	33553501	33553616	.	-	2	ID=Nvit.Est1-E5;Parent=Nvit.Est1
gnl|Nvit1.0|Chr1	genBlastG	CDS	33554010	33554166	.	-	2	ID=Nvit.Est1-E4;Parent=Nvit.Est1
gnl|Nvit1.0|Chr1	genBlastG	CDS	33554574	33554829	.	-	2	ID=Nvit.Est1-E3;Parent=Nvit.Est1
gnl|Nvit1.0|Chr1	genBlastG	CDS	33555593	33555782	.	-	1	ID=Nvit.Est1-E2;Parent=Nvit.Est1
gnl|Nvit1.0|Chr1	genBlastG	CDS	33565479	33565657	.	-	0	ID=Nvit.Est1-E1;Parent=Nvit.Est1
gnl|Nvit1.0|Chr3	genBlastG	mRNA	10203579	10205582	132.857	+	.	ID=Nvit.Est10;Name=Nvit.Est10;Alias=Nvit.VCE6_gi|1032759000|ref|XP_016839501.1|-R1-1-A1
gnl|Nvit1.0|Chr3	genBlastG	CDS	10203579	10203767	.	+	0	ID=Nvit.Est10-E1;Parent=Nvit.Est10
gnl|Nvit1.0|Chr3	genBlastG	CDS	10203857	10204522	.	+	0	ID=Nvit.Est10-E2;Parent=Nvit.Est10
gnl|Nvit1.0|Chr3	genBlastG	CDS	10204591	10204756	.	+	0	ID=Nvit.Est10-E3;Parent=Nvit.Est10
gnl|Nvit1.0|Chr3	genBlastG	CDS	10204818	10205159	.	+	2	ID=Nvit.Est10-E4;Parent=Nvit.Est10
gnl|Nvit1.0|Chr3	genBlastG	CDS	10205240	10205366	.	+	0	ID=Nvit.Est10-E5;Parent=Nvit.Est10
gnl|Nvit1.0|Chr3	genBlastG	CDS	10205435	10205582	.	+	2	ID=Nvit.Est10-E6;Parent=Nvit.Est10
gnl|Nvit1.0|Chr3	genBlastG	mRNA	10208494	10209170	44.8439	+	.	ID=Nvit.Est11;Name=Nvit.Est11;Alias=Nvit.VCE6_gi|1032759016|ref|XP_016839507.1|-R1-1-A1
gnl|Nvit1.0|Chr3	genBlastG	CDS	10208494	10208653	.	+	0	ID=Nvit.Est11-E1;Parent=Nvit.Est11
gnl|Nvit1.0|Chr3	genBlastG	CDS	10208720	10208852	.	+	2	ID=Nvit.Est11-E2;Parent=Nvit.Est11
gnl|Nvit1.0|Chr3	genBlastG	CDS	10208915	10209170	.	+	2	ID=Nvit.Est11-E3;Parent=Nvit.Est11
gnl|Nvit1.0|Chr4	genBlastG	mRNA	22090484	22093729	116.752	+	.	ID=Nvit.Est12;Name=Nvit.Est12;Alias=Nvit.VCE6_gi|1032762023|ref|XP_016840353.1|-R1-1-A1
gnl|Nvit1.0|Chr4	genBlastG	CDS	22090484	22090528	.	+	0	ID=Nvit.Est12-E1;Parent=Nvit.Est12
gnl|Nvit1.0|Chr4	genBlastG	CDS	22090660	22090743	.	+	0	ID=Nvit.Est12-E2;Parent=Nvit.Est12
gnl|Nvit1.0|Chr4	genBlastG	CDS	22092140	22092649	.	+	0	ID=Nvit.Est12-E3;Parent=Nvit.Est12
gnl|Nvit1.0|Chr4	genBlastG	CDS	22092923	22093097	.	+	0	ID=Nvit.Est12-E4;Parent=Nvit.Est12
gnl|Nvit1.0|Chr4	genBlastG	CDS	22093165	22093512	.	+	2	ID=Nvit.Est12-E5;Parent=Nvit.Est12
gnl|Nvit1.0|Chr4	genBlastG	CDS	22093599	22093729	.	+	0	ID=Nvit.Est12-E6;Parent=Nvit.Est12
gnl|Nvit1.0|Chr2	genBlastG	mRNA	17095079	17097555	131.489	-	.	ID=Nvit.Est13;Name=Nvit.Est13;Alias=Nvit.VCE6_gi|156542100|ref|XP_001603114.1|-R1-1-A1
gnl|Nvit1.0|Chr2	genBlastG	CDS	17095079	17095195	.	-	2	ID=Nvit.Est13-E7;Parent=Nvit.Est13
gnl|Nvit1.0|Chr2	genBlastG	CDS	17095422	17095578	.	-	2	ID=Nvit.Est13-E6;Parent=Nvit.Est13
gnl|Nvit1.0|Chr2	genBlastG	CDS	17095706	17095829	.	-	0	ID=Nvit.Est13-E5;Parent=Nvit.Est13
gnl|Nvit1.0|Chr2	genBlastG	CDS	17095962	17096297	.	-	2	ID=Nvit.Est13-E4;Parent=Nvit.Est13
gnl|Nvit1.0|Chr2	genBlastG	CDS	17096362	17096527	.	-	0	ID=Nvit.Est13-E3;Parent=Nvit.Est13
gnl|Nvit1.0|Chr2	genBlastG	CDS	17096618	17097286	.	-	0	ID=Nvit.Est13-E2;Parent=Nvit.Est13
gnl|Nvit1.0|Chr2	genBlastG	CDS	17097364	17097555	.	-	0	ID=Nvit.Est13-E1;Parent=Nvit.Est13
gnl|Nvit1.0|Chr2	genBlastG	mRNA	32076139	32078196	137.425	+	.	ID=Nvit.Est14;Name=Nvit.Est14;Alias=Nvit.VCE6_gi|156547775|ref|XP_001605936.1|-R1-1-A1
gnl|Nvit1.0|Chr2	genBlastG	CDS	32076139	32076327	.	+	0	ID=Nvit.Est14-E1;Parent=Nvit.Est14
gnl|Nvit1.0|Chr2	genBlastG	CDS	32076410	32077081	.	+	0	ID=Nvit.Est14-E2;Parent=Nvit.Est14
gnl|Nvit1.0|Chr2	genBlastG	CDS	32077159	32077324	.	+	0	ID=Nvit.Est14-E3;Parent=Nvit.Est14
gnl|Nvit1.0|Chr2	genBlastG	CDS	32077407	32077742	.	+	2	ID=Nvit.Est14-E4;Parent=Nvit.Est14
gnl|Nvit1.0|Chr2	genBlastG	CDS	32077824	32077950	.	+	0	ID=Nvit.Est14-E5;Parent=Nvit.Est14
gnl|Nvit1.0|Chr2	genBlastG	CDS	32078028	32078196	.	+	2	ID=Nvit.Est14-E6;Parent=Nvit.Est14
gnl|Nvit1.0|Chr1	genBlastG	mRNA	38351636	38353838	132.192	-	.	ID=Nvit.Est15;Name=Nvit.Est15;Alias=Nvit.VCE6_gi|156555889|ref|XP_001603773.1|-R1-1-A1
gnl|Nvit1.0|Chr1	genBlastG	CDS	38351636	38351801	.	-	2	ID=Nvit.Est15-E6;Parent=Nvit.Est15
gnl|Nvit1.0|Chr1	genBlastG	CDS	38351894	38352023	.	-	0	ID=Nvit.Est15-E5;Parent=Nvit.Est15
gnl|Nvit1.0|Chr1	genBlastG	CDS	38352179	38352511	.	-	2	ID=Nvit.Est15-E4;Parent=Nvit.Est15
gnl|Nvit1.0|Chr1	genBlastG	CDS	38352643	38352811	.	-	0	ID=Nvit.Est15-E3;Parent=Nvit.Est15
gnl|Nvit1.0|Chr1	genBlastG	CDS	38352898	38353566	.	-	0	ID=Nvit.Est15-E2;Parent=Nvit.Est15
gnl|Nvit1.0|Chr1	genBlastG	CDS	38353650	38353838	.	-	0	ID=Nvit.Est15-E1;Parent=Nvit.Est15
gnl|Nvit1.0|Chr2	genBlastG	mRNA	16932318	16934354	129.173	+	.	ID=Nvit.Est16;Name=Nvit.Est16;Alias=Nvit.VCE6_gi|345497343|ref|XP_001602765.2|-R1-1-A1
gnl|Nvit1.0|Chr2	genBlastG	CDS	16932318	16932488	.	+	0	ID=Nvit.Est16-E1;Parent=Nvit.Est16
gnl|Nvit1.0|Chr2	genBlastG	CDS	16932559	16932874	.	+	0	ID=Nvit.Est16-E2;Parent=Nvit.Est16
gnl|Nvit1.0|Chr2	genBlastG	CDS	16932938	16933314	.	+	2	ID=Nvit.Est16-E3;Parent=Nvit.Est16
gnl|Nvit1.0|Chr2	genBlastG	CDS	16933382	16933535	.	+	1	ID=Nvit.Est16-E4;Parent=Nvit.Est16
gnl|Nvit1.0|Chr2	genBlastG	CDS	16933617	16933958	.	+	2	ID=Nvit.Est16-E5;Parent=Nvit.Est16
gnl|Nvit1.0|Chr2	genBlastG	CDS	16934014	16934140	.	+	0	ID=Nvit.Est16-E6;Parent=Nvit.Est16
gnl|Nvit1.0|Chr2	genBlastG	CDS	16934207	16934354	.	+	2	ID=Nvit.Est16-E7;Parent=Nvit.Est16
gnl|Nvit1.0|Chr1	genBlastG	mRNA	29421829	29424867	143.917	-	.	ID=Nvit.Est17;Name=Nvit.Est17;Alias=Nvit.VCE6_gi|645024047|ref|XP_008212941.1|-R1-1-A1
gnl|Nvit1.0|Chr1	genBlastG	CDS	29421829	29421919	.	-	0	ID=Nvit.Est17E11;Parent=Nvit.Est17
gnl|Nvit1.0|Chr1	genBlastG	CDS	29422004	29422222	.	-	2	ID=Nvit.Est17E10;Parent=Nvit.Est17
gnl|Nvit1.0|Chr1	genBlastG	CDS	29422339	29422471	.	-	2	ID=Nvit.Est17-E9;Parent=Nvit.Est17
gnl|Nvit1.0|Chr1	genBlastG	CDS	29422536	29422683	.	-	1	ID=Nvit.Est17-E8;Parent=Nvit.Est17
gnl|Nvit1.0|Chr1	genBlastG	CDS	29422882	29423042	.	-	2	ID=Nvit.Est17-E7;Parent=Nvit.Est17
gnl|Nvit1.0|Chr1	genBlastG	CDS	29423215	29423377	.	-	1	ID=Nvit.Est17-E6;Parent=Nvit.Est17
gnl|Nvit1.0|Chr1	genBlastG	CDS	29423452	29423651	.	-	0	ID=Nvit.Est17-E5;Parent=Nvit.Est17
gnl|Nvit1.0|Chr1	genBlastG	CDS	29423766	29423951	.	-	2	ID=Nvit.Est17-E4;Parent=Nvit.Est17
gnl|Nvit1.0|Chr1	genBlastG	CDS	29424047	29424209	.	-	0	ID=Nvit.Est17-E3;Parent=Nvit.Est17
gnl|Nvit1.0|Chr1	genBlastG	CDS	29424414	29424554	.	-	0	ID=Nvit.Est17-E2;Parent=Nvit.Est17
gnl|Nvit1.0|Chr1	genBlastG	CDS	29424664	29424867	.	-	0	ID=Nvit.Est17-E1;Parent=Nvit.Est17
gnl|Nvit1.0|Chr1	genBlastG	mRNA	37834072	37835949	26.1221	+	.	ID=Nvit.Est18;Name=Nvit.Est18;Alias=Pbar.VCE6_XP_011645490.1-R1-1-A1
gnl|Nvit1.0|Chr1	genBlastG	CDS	37834072	37834206	.	+	0	ID=Nvit.Est18-E1;Parent=Nvit.Est18
gnl|Nvit1.0|Chr1	genBlastG	CDS	37835286	37835577	.	+	0	ID=Nvit.Est18-E2;Parent=Nvit.Est18
gnl|Nvit1.0|Chr1	genBlastG	CDS	37835681	37835949	.	+	2	ID=Nvit.Est18-E3;Parent=Nvit.Est18
gnl|Nvit1.0|Chr1	genBlastG	mRNA	29429349	29431147	7.96778	-	.	ID=Nvit.Est19;Name=Nvit.Est19;Alias=Pbar.VCE6_XP_011645490.1-R11-11-A1
gnl|Nvit1.0|Chr1	genBlastG	CDS	29429349	29430765	.	-	0	ID=Nvit.Est19-E2;Parent=Nvit.Est19
gnl|Nvit1.0|Chr1	genBlastG	CDS	29430962	29431147	.	-	0	ID=Nvit.Est19-E1;Parent=Nvit.Est19
gnl|Nvit1.0|Chr2	genBlastG	mRNA	15410833	15413341	97.9925	+	.	ID=Nvit.Est2;Name=Nvit.Est2;Alias=Cflo.Est7_AdriaLeBoeuf_Masspec-R9-9-A1
gnl|Nvit1.0|Chr2	genBlastG	CDS	15410833	15410940	.	+	0	ID=Nvit.Est2-E1;Parent=Nvit.Est2
gnl|Nvit1.0|Chr2	genBlastG	CDS	15411014	15411332	.	+	0	ID=Nvit.Est2-E2;Parent=Nvit.Est2
gnl|Nvit1.0|Chr2	genBlastG	CDS	15411431	15411789	.	+	2	ID=Nvit.Est2-E3;Parent=Nvit.Est2
gnl|Nvit1.0|Chr2	genBlastG	CDS	15412316	15412481	.	+	1	ID=Nvit.Est2-E4;Parent=Nvit.Est2
gnl|Nvit1.0|Chr2	genBlastG	CDS	15412566	15412687	.	+	2	ID=Nvit.Est2-E5;Parent=Nvit.Est2
gnl|Nvit1.0|Chr2	genBlastG	CDS	15412703	15412935	.	+	1	ID=Nvit.Est2-E6;Parent=Nvit.Est2
gnl|Nvit1.0|Chr2	genBlastG	CDS	15413062	15413114	.	+	1	ID=Nvit.Est2-E7;Parent=Nvit.Est2
gnl|Nvit1.0|Chr2	genBlastG	CDS	15413220	15413341	.	+	1	ID=Nvit.Est2-E8;Parent=Nvit.Est2
gnl|Nvit1.0|Chr4	genBlastG	mRNA	31515996	31516899	3.96098	-	.	ID=Nvit.Est20;Name=Nvit.Est20;Alias=Pbar.VCE6_XP_011645490.1-R17-17-A1
gnl|Nvit1.0|Chr4	genBlastG	CDS	31515996	31516233	.	-	1	ID=Nvit.Est20-E4;Parent=Nvit.Est20
gnl|Nvit1.0|Chr4	genBlastG	CDS	31516361	31516452	.	-	1	ID=Nvit.Est20-E3;Parent=Nvit.Est20
gnl|Nvit1.0|Chr4	genBlastG	CDS	31516489	31516607	.	-	2	ID=Nvit.Est20-E2;Parent=Nvit.Est20
gnl|Nvit1.0|Chr4	genBlastG	CDS	31516662	31516899	.	-	0	ID=Nvit.Est20-E1;Parent=Nvit.Est20
gnl|Nvit1.0|Chr5	genBlastG	mRNA	11178700	11180824	25.6069	-	.	ID=Nvit.Est21;Name=Nvit.Est21;Alias=Pbar.VCE6_XP_011645490.1-R2-2-A1
gnl|Nvit1.0|Chr5	genBlastG	CDS	11178700	11179076	.	-	2	ID=Nvit.Est21-E4;Parent=Nvit.Est21
gnl|Nvit1.0|Chr5	genBlastG	CDS	11179287	11179575	.	-	1	ID=Nvit.Est21-E3;Parent=Nvit.Est21
gnl|Nvit1.0|Chr5	genBlastG	CDS	11180675	11180742	.	-	2	ID=Nvit.Est21-E2;Parent=Nvit.Est21
gnl|Nvit1.0|Chr5	genBlastG	CDS	11180767	11180824	.	-	0	ID=Nvit.Est21-E1;Parent=Nvit.Est21
gnl|Nvit1.0|Chr1	genBlastG	mRNA	37847825	37848838	21.3824	+	.	ID=Nvit.Est22;Name=Nvit.Est22;Alias=Pbar.VCE6_XP_011645490.1-R5-5-A1
gnl|Nvit1.0|Chr1	genBlastG	CDS	37847825	37847959	.	+	0	ID=Nvit.Est22-E1;Parent=Nvit.Est22
gnl|Nvit1.0|Chr1	genBlastG	CDS	37848254	37848542	.	+	0	ID=Nvit.Est22-E2;Parent=Nvit.Est22
gnl|Nvit1.0|Chr1	genBlastG	CDS	37848618	37848838	.	+	2	ID=Nvit.Est22-E3;Parent=Nvit.Est22
gnl|Nvit1.0|Chr1	genBlastG	mRNA	8780854	8781733	19.6459	+	.	ID=Nvit.Est23;Name=Nvit.Est23;Alias=Pbar.VCE6_XP_011645490.1-R8-8-A1
gnl|Nvit1.0|Chr1	genBlastG	CDS	8780854	8781087	.	+	0	ID=Nvit.Est23-E1;Parent=Nvit.Est23
gnl|Nvit1.0|Chr1	genBlastG	CDS	8781161	8781443	.	+	0	ID=Nvit.Est23-E2;Parent=Nvit.Est23
gnl|Nvit1.0|Chr1	genBlastG	CDS	8781543	8781733	.	+	2	ID=Nvit.Est23-E3;Parent=Nvit.Est23
gnl|Nvit1.0|Chr2	genBlastG	mRNA	32072999	32075051	138.449	+	.	ID=Nvit.Est24;Name=Nvit.Est24;Alias=Sinv.VCE6_gi|751209051|ref|XP_011157167.1|-R3-3-A1
gnl|Nvit1.0|Chr2	genBlastG	CDS	32072999	32073184	.	+	0	ID=Nvit.Est24-E1;Parent=Nvit.Est24
gnl|Nvit1.0|Chr2	genBlastG	CDS	32073262	32073291	.	+	0	ID=Nvit.Est24-E2;Parent=Nvit.Est24
gnl|Nvit1.0|Chr2	genBlastG	CDS	32073337	32073933	.	+	0	ID=Nvit.Est24-E3;Parent=Nvit.Est24
gnl|Nvit1.0|Chr2	genBlastG	CDS	32074026	32074191	.	+	0	ID=Nvit.Est24-E4;Parent=Nvit.Est24
gnl|Nvit1.0|Chr2	genBlastG	CDS	32074268	32074603	.	+	2	ID=Nvit.Est24-E5;Parent=Nvit.Est24
gnl|Nvit1.0|Chr2	genBlastG	CDS	32074674	32074800	.	+	0	ID=Nvit.Est24-E6;Parent=Nvit.Est24
gnl|Nvit1.0|Chr2	genBlastG	CDS	32074904	32075051	.	+	2	ID=Nvit.Est24-E7;Parent=Nvit.Est24
gnl|Nvit1.0|Chr5	genBlastG	mRNA	12215646	12217045	46.0529	-	.	ID=Nvit.Est25;Name=Nvit.Est25;Alias=Sinv.VCE6_gi|751211096|ref|XP_011158276.1|-R1-1-A1
gnl|Nvit1.0|Chr5	genBlastG	CDS	12215646	12215814	.	-	2	ID=Nvit.Est25-E6;Parent=Nvit.Est25
gnl|Nvit1.0|Chr5	genBlastG	CDS	12215913	12216057	.	-	2	ID=Nvit.Est25-E5;Parent=Nvit.Est25
gnl|Nvit1.0|Chr5	genBlastG	CDS	12216143	12216407	.	-	0	ID=Nvit.Est25-E4;Parent=Nvit.Est25
gnl|Nvit1.0|Chr5	genBlastG	CDS	12216525	12216629	.	-	0	ID=Nvit.Est25-E3;Parent=Nvit.Est25
gnl|Nvit1.0|Chr5	genBlastG	CDS	12216654	12216701	.	-	0	ID=Nvit.Est25-E2;Parent=Nvit.Est25
gnl|Nvit1.0|Chr5	genBlastG	CDS	12216782	12217045	.	-	0	ID=Nvit.Est25-E1;Parent=Nvit.Est25
gnl|Nvit1.0|Chr1	genBlastG	mRNA	37846446	37847285	35.5084	+	.	ID=Nvit.Est26;Name=Nvit.Est26;Alias=Sinv.VCE6_gi|751211096|ref|XP_011158276.1|-R2-2-A1
gnl|Nvit1.0|Chr1	genBlastG	CDS	37846446	37846800	.	+	0	ID=Nvit.Est26-E1;Parent=Nvit.Est26
gnl|Nvit1.0|Chr1	genBlastG	CDS	37846885	37847029	.	+	2	ID=Nvit.Est26-E2;Parent=Nvit.Est26
gnl|Nvit1.0|Chr1	genBlastG	CDS	37847120	37847285	.	+	2	ID=Nvit.Est26-E3;Parent=Nvit.Est26
gnl|Nvit1.0|Chr1	genBlastG	mRNA	8782125	8782992	25.2091	+	.	ID=Nvit.Est27;Name=Nvit.Est27;Alias=Sinv.VCE6_gi|751211096|ref|XP_011158276.1|-R3-3-A1
gnl|Nvit1.0|Chr1	genBlastG	CDS	8782125	8782147	.	+	0	ID=Nvit.Est27-E1;Parent=Nvit.Est27
gnl|Nvit1.0|Chr1	genBlastG	CDS	8782169	8782347	.	+	1	ID=Nvit.Est27-E2;Parent=Nvit.Est27
gnl|Nvit1.0|Chr1	genBlastG	CDS	8782642	8782665	.	+	1	ID=Nvit.Est27-E3;Parent=Nvit.Est27
gnl|Nvit1.0|Chr1	genBlastG	CDS	8782696	8782774	.	+	0	ID=Nvit.Est27-E4;Parent=Nvit.Est27
gnl|Nvit1.0|Chr1	genBlastG	CDS	8782842	8782992	.	+	2	ID=Nvit.Est27-E5;Parent=Nvit.Est27
gnl|Nvit1.0|Chr5	genBlastG	mRNA	19982476	19984910	90.4893	-	.	ID=Nvit.Est28;Name=Nvit.Est28;Alias=Sinv.VCE6_gi|751218011|ref|XP_011162023.1|-R2-2-A1
gnl|Nvit1.0|Chr5	genBlastG	CDS	19982476	19982792	.	-	2	ID=Nvit.Est28E11;Parent=Nvit.Est28
gnl|Nvit1.0|Chr5	genBlastG	CDS	19983054	19983141	.	-	0	ID=Nvit.Est28E10;Parent=Nvit.Est28
gnl|Nvit1.0|Chr5	genBlastG	CDS	19983172	19983201	.	-	1	ID=Nvit.Est28-E9;Parent=Nvit.Est28
gnl|Nvit1.0|Chr5	genBlastG	CDS	19983295	19983455	.	-	2	ID=Nvit.Est28-E8;Parent=Nvit.Est28
gnl|Nvit1.0|Chr5	genBlastG	CDS	19983544	19983733	.	-	1	ID=Nvit.Est28-E7;Parent=Nvit.Est28
gnl|Nvit1.0|Chr5	genBlastG	CDS	19983818	19984173	.	-	2	ID=Nvit.Est28-E6;Parent=Nvit.Est28
gnl|Nvit1.0|Chr5	genBlastG	CDS	19984238	19984397	.	-	1	ID=Nvit.Est28-E5;Parent=Nvit.Est28
gnl|Nvit1.0|Chr5	genBlastG	CDS	19984449	19984525	.	-	2	ID=Nvit.Est28-E4;Parent=Nvit.Est28
gnl|Nvit1.0|Chr5	genBlastG	CDS	19984547	19984598	.	-	1	ID=Nvit.Est28-E3;Parent=Nvit.Est28
gnl|Nvit1.0|Chr5	genBlastG	CDS	19984701	19984855	.	-	2	ID=Nvit.Est28-E2;Parent=Nvit.Est28
gnl|Nvit1.0|Chr5	genBlastG	CDS	19984889	19984910	.	-	0	ID=Nvit.Est28-E1;Parent=Nvit.Est28
gnl|Nvit1.0|Chr3	genBlastG	mRNA	1543907	1545743	62.4161	+	.	ID=Nvit.Est29;Name=Nvit.Est29;Alias=Sinv.VCE6_gi|751218011|ref|XP_011162023.1|-R5-5-A1
gnl|Nvit1.0|Chr3	genBlastG	CDS	1543907	1544041	.	+	0	ID=Nvit.Est29-E1;Parent=Nvit.Est29
gnl|Nvit1.0|Chr3	genBlastG	CDS	1544097	1544225	.	+	0	ID=Nvit.Est29-E2;Parent=Nvit.Est29
gnl|Nvit1.0|Chr3	genBlastG	CDS	1544244	1544388	.	+	0	ID=Nvit.Est29-E3;Parent=Nvit.Est29
gnl|Nvit1.0|Chr3	genBlastG	CDS	1544470	1544670	.	+	2	ID=Nvit.Est29-E4;Parent=Nvit.Est29
gnl|Nvit1.0|Chr3	genBlastG	CDS	1544732	1544904	.	+	0	ID=Nvit.Est29-E5;Parent=Nvit.Est29
gnl|Nvit1.0|Chr3	genBlastG	CDS	1545001	1545039	.	+	1	ID=Nvit.Est29-E6;Parent=Nvit.Est29
gnl|Nvit1.0|Chr3	genBlastG	CDS	1545073	1545145	.	+	0	ID=Nvit.Est29-E7;Parent=Nvit.Est29
gnl|Nvit1.0|Chr3	genBlastG	CDS	1545229	1545535	.	+	2	ID=Nvit.Est29-E8;Parent=Nvit.Est29
gnl|Nvit1.0|Chr3	genBlastG	CDS	1545605	1545675	.	+	2	ID=Nvit.Est29-E9;Parent=Nvit.Est29
gnl|Nvit1.0|Chr3	genBlastG	CDS	1545694	1545743	.	+	1	ID=Nvit.Est29E10;Parent=Nvit.Est29
gnl|Nvit1.0|Chr1	genBlastG	mRNA	37829509	37832633	28.4957	+	.	ID=Nvit.Est3;Name=Nvit.Est3;Alias=Cflo.JHE_gi|752877683|ref|XP_011256287.1|-R1-1-A1
gnl|Nvit1.0|Chr1	genBlastG	CDS	37829509	37829643	.	+	0	ID=Nvit.Est3-E1;Parent=Nvit.Est3
gnl|Nvit1.0|Chr1	genBlastG	CDS	37829866	37830154	.	+	0	ID=Nvit.Est3-E2;Parent=Nvit.Est3
gnl|Nvit1.0|Chr1	genBlastG	CDS	37831020	37831205	.	+	2	ID=Nvit.Est3-E3;Parent=Nvit.Est3
gnl|Nvit1.0|Chr1	genBlastG	CDS	37831297	37831512	.	+	0	ID=Nvit.Est3-E4;Parent=Nvit.Est3
gnl|Nvit1.0|Chr1	genBlastG	CDS	37831663	37831848	.	+	0	ID=Nvit.Est3-E5;Parent=Nvit.Est3
gnl|Nvit1.0|Chr1	genBlastG	CDS	37832270	37832414	.	+	0	ID=Nvit.Est3-E6;Parent=Nvit.Est3
gnl|Nvit1.0|Chr1	genBlastG	CDS	37832474	37832633	.	+	2	ID=Nvit.Est3-E7;Parent=Nvit.Est3
gnl|Nvit1.0|Chr1	genBlastG	mRNA	24923371	24929989	152.958	-	.	ID=Nvit.Est30;Name=Nvit.Est30;Alias=Sinv.VCE6_gi|751218013|ref|XP_011162024.1|-R1-1-A1
gnl|Nvit1.0|Chr1	genBlastG	CDS	24923371	24923587	.	-	1	ID=Nvit.Est30-E9;Parent=Nvit.Est30
gnl|Nvit1.0|Chr1	genBlastG	CDS	24924357	24924583	.	-	0	ID=Nvit.Est30-E8;Parent=Nvit.Est30
gnl|Nvit1.0|Chr1	genBlastG	CDS	24924602	24924643	.	-	1	ID=Nvit.Est30-E7;Parent=Nvit.Est30
gnl|Nvit1.0|Chr1	genBlastG	CDS	24924719	24924909	.	-	2	ID=Nvit.Est30-E6;Parent=Nvit.Est30
gnl|Nvit1.0|Chr1	genBlastG	CDS	24924980	24925145	.	-	1	ID=Nvit.Est30-E5;Parent=Nvit.Est30
gnl|Nvit1.0|Chr1	genBlastG	CDS	24927554	24927750	.	-	1	ID=Nvit.Est30-E4;Parent=Nvit.Est30
gnl|Nvit1.0|Chr1	genBlastG	CDS	24928341	24928540	.	-	1	ID=Nvit.Est30-E3;Parent=Nvit.Est30
gnl|Nvit1.0|Chr1	genBlastG	CDS	24928790	24929085	.	-	0	ID=Nvit.Est30-E2;Parent=Nvit.Est30
gnl|Nvit1.0|Chr1	genBlastG	CDS	24929798	24929989	.	-	0	ID=Nvit.Est30-E1;Parent=Nvit.Est30
gnl|Nvit1.0|Chr5	genBlastG	mRNA	11182958	11184912	55.2513	-	.	ID=Nvit.Est31;Name=Nvit.Est31;Alias=Sinv.VCE6_gi|751218013|ref|XP_011162024.1|-R8-8-A1
gnl|Nvit1.0|Chr5	genBlastG	CDS	11182958	11183158	.	-	1	ID=Nvit.Est31-E5;Parent=Nvit.Est31
gnl|Nvit1.0|Chr5	genBlastG	CDS	11183270	11183436	.	-	0	ID=Nvit.Est31-E4;Parent=Nvit.Est31
gnl|Nvit1.0|Chr5	genBlastG	CDS	11183529	11183714	.	-	2	ID=Nvit.Est31-E3;Parent=Nvit.Est31
gnl|Nvit1.0|Chr5	genBlastG	CDS	11183875	11184163	.	-	0	ID=Nvit.Est31-E2;Parent=Nvit.Est31
gnl|Nvit1.0|Chr5	genBlastG	CDS	11184754	11184912	.	-	0	ID=Nvit.Est31-E1;Parent=Nvit.Est31
gnl|Nvit1.0|Chr2	genBlastG	mRNA	27179187	27181381	162.521	-	.	ID=Nvit.Est32;Name=Nvit.Est32;Alias=Sinv.VCE6_gi|751236014|ref|XP_011171818.1|-R1-1-A1
gnl|Nvit1.0|Chr2	genBlastG	CDS	27179187	27179373	.	-	2	ID=Nvit.Est32-E8;Parent=Nvit.Est32
gnl|Nvit1.0|Chr2	genBlastG	CDS	27179445	27179571	.	-	0	ID=Nvit.Est32-E7;Parent=Nvit.Est32
gnl|Nvit1.0|Chr2	genBlastG	CDS	27179648	27179983	.	-	2	ID=Nvit.Est32-E6;Parent=Nvit.Est32
gnl|Nvit1.0|Chr2	genBlastG	CDS	27180060	27180225	.	-	1	ID=Nvit.Est32-E5;Parent=Nvit.Est32
gnl|Nvit1.0|Chr2	genBlastG	CDS	27180304	27180680	.	-	0	ID=Nvit.Est32-E4;Parent=Nvit.Est32
gnl|Nvit1.0|Chr2	genBlastG	CDS	27180761	27180973	.	-	2	ID=Nvit.Est32-E3;Parent=Nvit.Est32
gnl|Nvit1.0|Chr2	genBlastG	CDS	27180998	27181058	.	-	0	ID=Nvit.Est32-E2;Parent=Nvit.Est32
gnl|Nvit1.0|Chr2	genBlastG	CDS	27181190	27181381	.	-	0	ID=Nvit.Est32-E1;Parent=Nvit.Est32
gnl|Nvit1.0|Chr2	genBlastG	mRNA	27172711	27177458	152.367	-	.	ID=Nvit.Est33;Name=Nvit.Est33;Alias=Sinv.VCE6_gi|751236014|ref|XP_011171818.1|-R2-2-A1
gnl|Nvit1.0|Chr2	genBlastG	CDS	27172711	27172903	.	-	2	ID=Nvit.Est33-E9;Parent=Nvit.Est33
gnl|Nvit1.0|Chr2	genBlastG	CDS	27172997	27173108	.	-	0	ID=Nvit.Est33-E8;Parent=Nvit.Est33
gnl|Nvit1.0|Chr2	genBlastG	CDS	27173437	27173775	.	-	2	ID=Nvit.Est33-E7;Parent=Nvit.Est33
gnl|Nvit1.0|Chr2	genBlastG	CDS	27173859	27174024	.	-	1	ID=Nvit.Est33-E6;Parent=Nvit.Est33
gnl|Nvit1.0|Chr2	genBlastG	CDS	27174091	27174467	.	-	2	ID=Nvit.Est33-E5;Parent=Nvit.Est33
gnl|Nvit1.0|Chr2	genBlastG	CDS	27174929	27174986	.	-	0	ID=Nvit.Est33-E4;Parent=Nvit.Est33
gnl|Nvit1.0|Chr2	genBlastG	CDS	27175008	27175118	.	-	0	ID=Nvit.Est33-E3;Parent=Nvit.Est33
gnl|Nvit1.0|Chr2	genBlastG	CDS	27175134	27175232	.	-	0	ID=Nvit.Est33-E2;Parent=Nvit.Est33
gnl|Nvit1.0|Chr2	genBlastG	CDS	27177261	27177458	.	-	0	ID=Nvit.Est33-E1;Parent=Nvit.Est33
gnl|Nvit1.0|Chr5	genBlastG	mRNA	23812992	23813574	10.6296	-	.	ID=Nvit.Est34;Name=Nvit.Est34;Alias=Waur.JHE_XP_011688875.1-R14-14-A1
gnl|Nvit1.0|Chr5	genBlastG	CDS	23812992	23813374	.	-	2	ID=Nvit.Est34-E2;Parent=Nvit.Est34
gnl|Nvit1.0|Chr5	genBlastG	CDS	23813448	23813574	.	-	0	ID=Nvit.Est34-E1;Parent=Nvit.Est34
gnl|Nvit1.0|Chr2	genBlastG	mRNA	28910263	28910650	10.2461	-	.	ID=Nvit.Est35;Name=Nvit.Est35;Alias=Waur.JHE_XP_011688875.1-R15-15-A1
gnl|Nvit1.0|Chr2	genBlastG	CDS	28910263	28910453	.	-	2	ID=Nvit.Est35-E2;Parent=Nvit.Est35
gnl|Nvit1.0|Chr2	genBlastG	CDS	28910521	28910650	.	-	0	ID=Nvit.Est35-E1;Parent=Nvit.Est35
gnl|Nvit1.0|Chr1	genBlastG	mRNA	29435031	29435183	9.18003	-	.	ID=Nvit.Est36;Name=Nvit.Est36;Alias=Waur.JHE_XP_011688875.1-R18-18-A1
gnl|Nvit1.0|Chr1	genBlastG	CDS	29435031	29435183	.	-	0	ID=Nvit.Est36-E1;Parent=Nvit.Est36
gnl|Nvit1.0|Chr5	genBlastG	mRNA	23809679	23810298	8.407	-	.	ID=Nvit.Est37;Name=Nvit.Est37;Alias=Waur.JHE_XP_011688875.1-R21-21-A1
gnl|Nvit1.0|Chr5	genBlastG	CDS	23809679	23810067	.	-	2	ID=Nvit.Est37-E2;Parent=Nvit.Est37
gnl|Nvit1.0|Chr5	genBlastG	CDS	23810172	23810298	.	-	0	ID=Nvit.Est37-E1;Parent=Nvit.Est37
gnl|Nvit1.0|Chr5	genBlastG	mRNA	23805507	23806344	8.25572	-	.	ID=Nvit.Est38;Name=Nvit.Est38;Alias=Waur.JHE_XP_011688875.1-R22-22-A1
gnl|Nvit1.0|Chr5	genBlastG	CDS	23805507	23806072	.	-	2	ID=Nvit.Est38-E2;Parent=Nvit.Est38
gnl|Nvit1.0|Chr5	genBlastG	CDS	23806161	23806344	.	-	0	ID=Nvit.Est38-E1;Parent=Nvit.Est38
gnl|Nvit1.0|Chr3	genBlastG	mRNA	25620044	25620859	5.34997	+	.	ID=Nvit.Est39;Name=Nvit.Est39;Alias=Waur.JHE_XP_011688875.1-R29-29-A1
gnl|Nvit1.0|Chr3	genBlastG	CDS	25620044	25620859	.	+	0	ID=Nvit.Est39-E1;Parent=Nvit.Est39
gnl|Nvit1.0|Chr2	genBlastG	mRNA	31818551	31819032	3.46569	+	.	ID=Nvit.Est4;Name=Nvit.Est4;Alias=Hsal.VCE6_gi|749787186|ref|XP_011147158.1|-R22-22-A1
gnl|Nvit1.0|Chr2	genBlastG	CDS	31818551	31818664	.	+	0	ID=Nvit.Est4-E1;Parent=Nvit.Est4
gnl|Nvit1.0|Chr2	genBlastG	CDS	31818683	31818759	.	+	0	ID=Nvit.Est4-E2;Parent=Nvit.Est4
gnl|Nvit1.0|Chr2	genBlastG	CDS	31818831	31819032	.	+	1	ID=Nvit.Est4-E3;Parent=Nvit.Est4
gnl|Nvit1.0|Chr4	genBlastG	mRNA	25336887	25337330	4.83717	-	.	ID=Nvit.Est40;Name=Nvit.Est40;Alias=Waur.JHE_XP_011688875.1-R31-31-A1
gnl|Nvit1.0|Chr4	genBlastG	CDS	25336887	25337216	.	-	0	ID=Nvit.Est40-E2;Parent=Nvit.Est40
gnl|Nvit1.0|Chr4	genBlastG	CDS	25337235	25337330	.	-	0	ID=Nvit.Est40-E1;Parent=Nvit.Est40
gnl|Nvit1.0|Chr4	genBlastG	mRNA	34574488	34575262	1.6359	-	.	ID=Nvit.Est41;Name=Nvit.Est41;Alias=Waur.JHE_XP_011688875.1-R33-33-A1
gnl|Nvit1.0|Chr4	genBlastG	CDS	34574488	34574685	.	-	1	ID=Nvit.Est41-E3;Parent=Nvit.Est41
gnl|Nvit1.0|Chr4	genBlastG	CDS	34575131	34575168	.	-	2	ID=Nvit.Est41-E2;Parent=Nvit.Est41
gnl|Nvit1.0|Chr4	genBlastG	CDS	34575187	34575262	.	-	0	ID=Nvit.Est41-E1;Parent=Nvit.Est41
gnl|Nvit1.0|Chr3	genBlastG	mRNA	14955904	14956404	12.0752	+	.	ID=Nvit.Est42;Name=Nvit.Est42;Alias=Waur.JHE_XP_011688875.1-R7-7-A1
gnl|Nvit1.0|Chr3	genBlastG	CDS	14955904	14956075	.	+	0	ID=Nvit.Est42-E1;Parent=Nvit.Est42
gnl|Nvit1.0|Chr3	genBlastG	CDS	14956205	14956404	.	+	2	ID=Nvit.Est42-E2;Parent=Nvit.Est42
gnl|Nvit1.0|Chr3	genBlastG	mRNA	14961043	14961288	11.3998	+	.	ID=Nvit.Est43;Name=Nvit.Est43;Alias=Waur.JHE_XP_011688875.1-R9-9-A1
gnl|Nvit1.0|Chr3	genBlastG	CDS	14961043	14961288	.	+	0	ID=Nvit.Est43-E1;Parent=Nvit.Est43
gnl|Nvit1.0|Chr3	genBlastG	mRNA	14957307	14957456	1.49981	+	.	ID=Nvit.Est44;Name=Nvit.Est44;Alias=Waur.JHE_XP_011706970.1-R2-2-A1
gnl|Nvit1.0|Chr3	genBlastG	CDS	14957307	14957456	.	+	0	ID=Nvit.Est44-E1;Parent=Nvit.Est44
gnl|Nvit1.0|Chr5	genBlastG	mRNA	24776345	24776732	0.707977	+	.	ID=Nvit.Est5;Name=Nvit.Est5;Alias=Hsal.VCE6_gi|749787186|ref|XP_011147158.1|-R30-30-A1
gnl|Nvit1.0|Chr5	genBlastG	CDS	24776345	24776384	.	+	0	ID=Nvit.Est5-E1;Parent=Nvit.Est5
gnl|Nvit1.0|Chr5	genBlastG	CDS	24776400	24776465	.	+	2	ID=Nvit.Est5-E2;Parent=Nvit.Est5
gnl|Nvit1.0|Chr5	genBlastG	CDS	24776551	24776732	.	+	0	ID=Nvit.Est5-E3;Parent=Nvit.Est5
gnl|Nvit1.0|Chr5	genBlastG	mRNA	23808983	23809375	10.5307	-	.	ID=Nvit.Est6;Name=Nvit.Est6;Alias=Lnig.VCE6_KMQ87359.1-R6-6-A1
gnl|Nvit1.0|Chr5	genBlastG	CDS	23808983	23809375	.	-	0	ID=Nvit.Est6-E1;Parent=Nvit.Est6
gnl|Nvit1.0|Chr5	genBlastG	mRNA	23811858	23812574	10.3919	-	.	ID=Nvit.Est7;Name=Nvit.Est7;Alias=Lnig.VCE6_KMQ87359.1-R7-7-A1
gnl|Nvit1.0|Chr5	genBlastG	CDS	23811858	23812076	.	-	1	ID=Nvit.Est7-E4;Parent=Nvit.Est7
gnl|Nvit1.0|Chr5	genBlastG	CDS	23812092	23812174	.	-	2	ID=Nvit.Est7-E3;Parent=Nvit.Est7
gnl|Nvit1.0|Chr5	genBlastG	CDS	23812241	23812388	.	-	0	ID=Nvit.Est7-E2;Parent=Nvit.Est7
gnl|Nvit1.0|Chr5	genBlastG	CDS	23812503	23812574	.	-	0	ID=Nvit.Est7-E1;Parent=Nvit.Est7
gnl|Nvit1.0|Chr2	genBlastG	mRNA	17091678	17094587	137.821	-	.	ID=Nvit.Est8;Name=Nvit.Est8;Alias=Nvit.VCE6_gi|1032729666|ref|XP_001603087.2|-R1-1-A1
gnl|Nvit1.0|Chr2	genBlastG	CDS	17091678	17091846	.	-	2	ID=Nvit.Est8-E8;Parent=Nvit.Est8
gnl|Nvit1.0|Chr2	genBlastG	CDS	17091911	17092037	.	-	0	ID=Nvit.Est8-E7;Parent=Nvit.Est8
gnl|Nvit1.0|Chr2	genBlastG	CDS	17092110	17092445	.	-	2	ID=Nvit.Est8-E6;Parent=Nvit.Est8
gnl|Nvit1.0|Chr2	genBlastG	CDS	17092531	17092696	.	-	0	ID=Nvit.Est8-E5;Parent=Nvit.Est8
gnl|Nvit1.0|Chr2	genBlastG	CDS	17092820	17093488	.	-	0	ID=Nvit.Est8-E4;Parent=Nvit.Est8
gnl|Nvit1.0|Chr2	genBlastG	CDS	17093574	17093768	.	-	1	ID=Nvit.Est8-E3;Parent=Nvit.Est8
gnl|Nvit1.0|Chr2	genBlastG	CDS	17094275	17094303	.	-	2	ID=Nvit.Est8-E2;Parent=Nvit.Est8
gnl|Nvit1.0|Chr2	genBlastG	CDS	17094518	17094587	.	-	0	ID=Nvit.Est8-E1;Parent=Nvit.Est8
gnl|Nvit1.0|Chr3	genBlastG	mRNA	10201089	10203088	134.28	+	.	ID=Nvit.Est9;Name=Nvit.Est9;Alias=Nvit.VCE6_gi|1032758998|ref|XP_016839500.1|-R1-1-A1
gnl|Nvit1.0|Chr3	genBlastG	CDS	10201089	10201283	.	+	0	ID=Nvit.Est9-E1;Parent=Nvit.Est9
gnl|Nvit1.0|Chr3	genBlastG	CDS	10201349	10202011	.	+	0	ID=Nvit.Est9-E2;Parent=Nvit.Est9
gnl|Nvit1.0|Chr3	genBlastG	CDS	10202085	10202250	.	+	0	ID=Nvit.Est9-E3;Parent=Nvit.Est9
gnl|Nvit1.0|Chr3	genBlastG	CDS	10202317	10202658	.	+	2	ID=Nvit.Est9-E4;Parent=Nvit.Est9
gnl|Nvit1.0|Chr3	genBlastG	CDS	10202740	10202866	.	+	0	ID=Nvit.Est9-E5;Parent=Nvit.Est9
gnl|Nvit1.0|Chr3	genBlastG	CDS	10202941	10203088	.	+	2	ID=Nvit.Est9-E6;Parent=Nvit.Est9
