# Supplementary material for: Molecular evolution of juvenile hormone esterase-like proteins in a socially exchanged fluid
Source: Sci Rep. 2018 Dec 13;8:17830. doi: 10.1038/s41598-018-36048-1 (PMC6293014; doi:10.1038/s41598-018-36048-1)
Supplement: Supplementary file 2 — Supplementary File 1 [file 41598_2018_36048_MOESM2_ESM.zip › our-gene-annotations/having-genomic-sequences-as-refrences/Nvit.Ests-CDS.fna]

>Nvit.Est23
ATGTTAAGCCGTTGGATCCTTTCAAATGCTTTTGGTGGTTGTGGAGCAAAATGTTTACTCAACAGAACAC
TAGTGGTAATCAATATAAAAAATTACAGCGCGGTCGTACCAACTGTTCAAACAAAACAAGGATTACTAGC
AGGTAGTATACGTAGAAATATCGATGGAGGAGAGTATTTTGCATTCACAGGAGTACCTTTTGCCGAACAA
CCAATCGGGAAATTGAGATTTAAAGAACCTCAACCGCTAAAACCATGGCAAGGTGTAAAAAACGTAACAG
AAGAAAGTAATTCGTCAGCACAATGCGACCTTTCTGCAAATTTATTGGAAGGTGGAGATGATTGTTTGTA
CATAAATATTGCAACAAATTCCTTAACGGGAAAACGTCCGGTCATGGTATGGATTCATGGAGGAGCTTTT
AAAAGAAGCTCAAATACATATAAAAAATATAGCCCAGATTATCTTTTGAAAAAGGATGTAGTTATCGTAA
GTGTTAATTACAGGCTTGGAGTACTAGGATTCTTAAATATGGAGCATGAAGAATGTGCCGGAAATCAAGG
ATTAAAAGACCAAGTCGCTGCCTTAAAGTGGGTACAAGACAACATTGAAGCCTTTGGAGGGGATTCTAAA
AATGTAACCTTATTTGGGGAAAGTGCTGGTGCAGCGTCAATACATGGACTTTGTATTGCTCCTCAAGCAA
AAGGTTGA
>Nvit.Est27
AAAAATTCTGATCCAATTTTGCCTAAAAAAGGTATCGACGTGCCCTTCTTAGTGGGCTACAACAGTCACG
AAGGCATTCTATCTTTTCTAGGAGATTATTCAAATTTCATCAAAGAAATCGAAGACGATTTCGAATCAAT
TATTTCAGATTATCTTAAAATAAGTGATCCAAAAAGAGTGGCCAATATTGCAAAAGTCGTTCGCACCTGC
CACTCGGACGAACTAGAAAAACTTCAAGAAGGAACAAGGGACCGTATTACTATGGAACGAATGACAACCA
TGTGGACTAACTTTGCAAAAACTAGTGATCCAACTCCTACTATTGACGATTTAATAACTACAAAATGGTT
ACCAGTAGAGAAGGACAAGAAAAATTATTTGGAGATTAATGATAATCTTACAAGCGGAGTCAATCCGGAT
GATAATATGAGGCAGATGTGGAGAGTATTGCTTTGA
>Nvit.Est30
ATGAGAGGATTTTTGTACCTCTTGTTGGGCACATTTTTGCTAGCGGATAGTGCGCTAGCTTACAAGCCGC
TGGCGCATATAAAAAATGGCACATTGGAAGGTACTGTTATGAAAAGTCGGAAAGGAAGAGAGTTTTATGG
CTTTCGAGGAATACCGTACGCTTTGCCACCTATAAGCGAACTTCGTTTCGAGCCTCCGAAACCGGCTGCC
GCCTGGGCCGGTGTCCGATCGGCCAAGGAAGATGCGAACATCTGCACTCAGAGAAACATATACACGCACC
AGGAGGAAATAGTTGGAATCGAAGATTGCTTGTATCTGAACGTCCACACGCCTAAGCTTCCCGGTAGAAA
CGAGGCAAATTACGGCGCCTATCCTGTCATGGTTTGGTTCCACGGCGGCGGCTGGGTTACCGGAGCCGGA
CACTCCGAGTTTTATGGACCTAAATTTTTGCTCGATCACGATGTTATTCTGGTCACCGTCAATTACAGGT
TGGGACCACTCGGATTCCTGAGCACGGAGGACCTTGTGACGCCTGGCAACAACGGCATGAAAGACCAGGC
GCAGGCGATCCGCTGGGTCCACGAGAACATCGCGGACTTCGGCGGGGACCCGAACCGCGTGACGCTGTTC
GGCGAGAGCGCCGGCGGAGTCGCCGTGCACTATCACATGACAAGCCCCCTGTCAAGAGGTCTCTTCCAGC
GCGGCATATCTCAGAGCGGCACGGCCCTGTGTCCGTGGGCCCTGACTCGGCCAGGCCTCGCGAGGAAGAA
GGCCCAGCGGGTGGCCGAGTTGCTGGGCTGCCCGAAGGACGATTCGCGCAAACTCGTCGACTGCCTACGC
ACCAAAGAGGCCGTCGACATCATCGGCACCGATCGCGCCTTCCAGGTGTTCGACTACTGTCCCATGATAC
CGTTTAGACCTGTTATTGAACCAGATCATCCAGGAGCATTTTTGAAAGAGGATCCAGCAATTTCCTTGAA
GAATGGCAGACTTAGTGACATTACTTGGATGACAGGAATCACTTCTCACGAGGGTACTCTCAGAGTACCT
GGGCTTTACGGATTAAACAATGGTGAATTAATAAAACGTCTGGATAAAGATTTTGAGAATCTCGCACCAA
CAACTTTGTTATTTGAAGATACATGCCCACAGCAAAACTACAAAAATGTATCGAAAGCGATTCGTGAATT
TTATTTTGGTGATAAACCTTTAGACAAGTCGACTAAATATGAAGTTATCAATATGTACTCCGATGCCTGG
TTTAACTATGCCGCCGATGAAGCTTTGTTCTCCTCGCCGATTTACTACTATTACTTCTCATACAGAGGAA
GTGCTTCGTTCAGTCGAATTTTCGGTGACCCCACAGAAGATTACGGAGTCTCTCACGCAGATGAATTACA
ATATCTATTCCCGGTAGGCGAGCAGCTTTTCCAAGACATTCCACTTAGTAAGGAAGATAACCGAATCATC
GACATTGTCACGGCTCTTTGGTACAATTTCGCCAAATCTGGAAATCCCACACCTGAAATAACTCCTGATA
CACCAACTAAATGGAAACCAGTACACACACCGGCTTTGGAATATCTCAATATTGGCAACTCTAAAGATAT
CCATATGTCCAAGAATCTTTTCCCAGAACGATTGAAATTCTGGAGTGATCTGATGCCATCGATTCGTGAT
ATAGATGGCGTTACGTATCAGTATAAACCAATCAGAGATGAGCTTTGA
>Nvit.Est17
ATGTATAGCAAATTTATTATTTGTTTGTCTATTGGCATTATTGGACTAATTATTAACACTGAATCAAAGT
CGACACCTGTAATTCTGACTACAAAAGGACCAGTGCAAGGAGAAGTTTTAAACACCGCAATAAATTCTGT
TCTCTATTCATCATTCAAAGGTATTCCGTATGCTGAACCTCCTTTAGGTTATTTAAGATTCAAGCCTCCC
ATTGAAAAAAAGCCATGGTCAAACATATTGCCCACTGTAATAGAAGGTGCTAACTGTCCTCAAAAAGATT
TTGTTTACACTACTGAGTATACAGGTTCAGAAGACTGCTTATATCTAAACGTTTATACTCCCAAGTTGCA
GTTTAATGATACCGCAAGTGATTTACTGCCTGTAATGGTATGGATTTACGGAGGTTCCTTCAAATCTGGA
TATGGAAACAGTTCTTTGTATGGACCTGATTATATTATAGAAGAAAATGTTGTTCTAGTAACGTTCAATT
ATCGACTAGGTCCTTTAGGATTTTTAAATTTGAATCACGATAACGCAACAGGAAATGCAGCTCTTAAAGA
CCAAAATTTAGTTTTACGCTGGGTCAATGCAAATATTGAGAAATTCGGAGGTAACCCTAAGGATGTAACA
CTTTTCGGACAAAGTGCTGGTGGAGTAGCAGTCGATCTTCACGTACTATCAAGCTTATCACAAGGATTAT
TTCATCGAGCAATATCAATGAGCGCTTCCCCTCTATGTCCTTGGGCTTTCCAAACGCCCGAAGCCTCAGT
TTCACAAGCATTCGACTTAGGCAGAAGGTTAGGAAAAACAACTAAAAGTGCCGATGAATTATTAAAAACT
CTTTACAACACCTCTGCTATCGAAATGATGAAAATAACCAACGATATGGGATTCGTGAATCCGCCATTCC
AGCCAACTATAGAAAGCACAACAGTTGCTCAAGATCAAGAAAAATTTTTAACAGAATGTCCGTATGCGAA
ATATCTTTCTGATCAGTTTAGCAAAATTTCTTACATAACGGGCTTCACATCGAATGAGACCTTACTTTTT
GCTGAAACTGCTGAAAAATTTTTGGATGCCGTAACATTTGCGACAAACGTTGTCAAATCCGCCCCGAGTA
AAATTCCAATTCCATTGCCAGGCAGTAAGAAAATTCTTGGTGTTCTCACCAAGGAAGTCAAATCTCTTTC
GAATTTCGCAGTTGATGAAGTGATAAAGGAAACTTCGGATGTTATATTTGTAGCAGGGATAGATTATAAG
CGAAAATTACTACAGGAACGCTCTGGTCATCCAGTATACTTATACCGTTTTGCTTATCAATCTGATGACT
CACTACATAAACAACTTTATAACATTGACATTAATGGAGCGGCTCACGGAGACGACTTTGCATATCTTTT
TCATATGACTGTTGTTAACCAATCAACGGATCCGCAGGATCCGTCATTTATTACGAGAAAAAGAATGGTT
CGTTTATGGACAAATTTCGCAAAATATGGTAACCCAACGCCGGAGGGTGGAAATGATACGTTACTGCAAG
GTTTAACGTGGTCTATTACAAAAAAACACAATAGCTATTTAGAAATTGAGAAAAATCTCTCAATTCAGCA
AGATTTTCCAAAGCATGTAACAACTAACCTTGTTGAAGCAGCAGATGTAGTAATATTACCTCTTCAAACT
GGATGCATCGGCGATTTTGCGAAAAAAATAATTAACGTGAAACCATTTACTGACGAAGTTAAGTCAATTG
GAAGCACGATTAAAAATACCTCACAAGCAATATTTTCTAAAATACCAATTATAGGTTGA
>Nvit.Est19
ATGGTAATATTCACGATCCTTTTTGGAGTATTTCTAAGGATCGAGTGTAAATTGACAGATATAGTACATA
CAGAAACAGGGCCTGTGCAAGGTGAAATTTTGCAAACGGTTCTCAACTCTGTCGAATATTCTTCCTTTAA
AGGAATACCATATGCAGAACCACCTGTTGGGCATTTGCGATTTAAGGGCGCTAAGCGCCGTGTAAAACTG
AACCATTTAAGTCAAGAGTATCGTATACAAATTTATAGCACATACTGCTAAAATCAGCAAGTCTCGCCTA
TTCGTGACTTAACAGCGGATTTTAGCCACACTGTACTATAAAGTCTATTACGGCACAGCGAGTATTAGCA
CCCGAGCGTAGCGAGGGAGCTAAACGCCGTGCCGTATCGGACTATTTATGCCACGAGTGTCGTACGTTAT
TTTATAGCACTGACTAGCATAAATCCGCTGTCACGCCAATCCGTGGCCTAAACAGTCCATTTTTACACCG
TACACTTAGCGCCCGAGCGTAGCGAGGACGATCAGCACGCTGCAATAATGGACTGTTTATGCCACGGATA
GGTGTAACATAGATGCGGATTTATGCCACCCAGTGGTATAAAATATACTTATACAATATTTGTTAGGAAT
ATTCCTATTCGATTTATTTGTAAGTTTAATATGCGGTTATTATATGAATGATCTTCATATTTTAATTCTG
CATACTTTTTTAATGCAAACATACAATTATAAGTCATTTGTTTAAAATTTTAAATTATGCAGCCACCTAT
TAAGAAAACACCCTGGTCAGACGTTTTACGAACTACTCTAGAAGGAGCTAATTGCGTTCAAAGGGATTTT
GTGTATCATAATTATACTGGATCCGAAGATTGTTTATATTTGAATGTGTATACACCACAGGTATTTCTAT
AAATTTCAAATTTTAAAAATTTATTATTTTATAGATCATAAGGTAGGTATGTAAATGAAATATGCCTATC
ATGCACTTAAAAATAGTACACTATTGCGTAGATAACAAAGATAAAAATAATGATAGATATTGAATTGAAT
TACTATTTTTAATGCTATGCAAATTGCTTATTTTTCTTTTTTGATCGTTCATATGAGTTTATTATGATTC
AAAAAAATTATTTACTACGAATCAATCTGTTATAGACCCAGTTTAATAGTGCAGTTCCTGTTTCTAAACC
TGTGATGGTTTGGATATATGGAGGTACATTCAAATCAGGCTATGGAAATAGTTCATTGTATGGTCCAGAT
TTTCTAATAGAAGAAGACGTTGTTTTGGTTACTTTCAATTATCGTCTTGGACCTCTAGGTATGTTTACTG
TAAAACAAGTATTTCGCTAATAATTTTATAAATAGACTATAGTTAAGCAATTTTGTATTACTGTCCATAG
GATTTTTATCTTTAAATCATGAAAGTGCAACTGGAAATGCCGGATTAAAAGATCAGAATTTAGTTTTACG
ATGGGTAAATGAAAACATTGCTAAATTTGGAGGTAATCCTAAAAAAATTACCCTATTCGGACAAAGTGCT
GGGGGAGTCGCAGTAGATTTACATGCTTTATCAGATATGTCCAAAGGTATATTTAACATAAAA
>Nvit.Est36
ATGGTTTGGATACACGGGGGAGCGTATAGAACCGGTAATTCAAATGCCTCGTATTATGGACCTGATTTTC
TTCTCGAAGAAGATGTGGTTGTAGTGTCCTTCAACTATCGACTAGGGCCGCTTGGTGAGATATTCCTTGT
GTATACATTATGA
>Nvit.Est1
ATGAAGAATCGAAAATTTTGCCTTCTTCTGGTGATCTCGTGGTTTCATTGTGTTTTTGGCGATGATCCGC
AAGTCGAAACTAATTTTGGTCCAGTACGAGGAGTTTGGTTGAAGACAGCTCGAGGTGCTAATATTACCGG
TTACCTGGGGATTCCGTACGCTGAACCCCCGATAAAAGACACCGGTAACAGCGTCGCGCCCGGTAACTAT
GGTCTCAAGGACGCGGCTATGGCGCTCGTTTGGGTCCACGACAATATCGAGGCTTTCGGTGGAGATCCGA
ACTCGGTGACTCTGATGGGACAGAGTTCCGGAGCGGTGATGGTCCACCTGTTGGCCTCGAGCGAGGCTAC
CAAGGGACAGTTCCAAAAGCGTTTCCAGCGCATCATTACCTATAATTTGATATCCGATCAACGGCCCTGC
GCGATATCGCGTTTCACGGTGTCCGTATTGTTGCAGCACATGTGGCGGCGAAATCCAAAATGTATCTACG
GACCGACCCTGGAAGCAGATGCCGAGGGTGCGATCCTGACGGTAAATCCGGAACGAAGTCTCACTGACGG
CCTATTTAGGGACATGCCGTGGATCAACGGCGTCGTGGATGACGAGGGTCTGCTCAAGACGACCGATGAA
TTCTTGAGGGACTTTGATACGCTGCTTCCAAGCGTTCTAGAGCTGCAAGATTCGATTGAGAATATCACTG
AATTTAGCGATGCAATTAAGGATTTCTATTTTGATGGGGACATTCTAAGGAATATAGAATCAAATATTAC
TCAGGTAAGTTATTACGATTTCCTGCAAAGACGACTGCCGCAGATGAAATCCAAAGTTTACTTTTACGTG
TTAGCTTACGAGGGAACGTTCAGCACTACCTTCAGATGGGGCATTCCGTTCCGATTCGGTGCCGCACACG
GTGACGATTTGAATTACATTTTCCCCTACTTGAACGAGAAATACGCCGACCTGCAACTCTTCAACACGAT
GGGCGATAGAACAATGATCAACATCATGTCCGAGATGTGGATCAACTTTGCCAAAACTGGGGTACCGAGC
GCGCGACTGACCTCGAGCTGGGAGCCCTTCCAGGAGCATAGACGATTCATGAGGTTCGGCGACGGACGTT
CGATCGATCGAGCCATGGAACAGGACTTCCTGACCGAACGCATGGATTTCTGGCGCGATCTGATGGGAAA
CTACTCGTTGCCGATTCTCGAGTACCGAGCCGGTCAACCGGTTGAAGAGGATGCCGTGGCTGCAGCTGCG
GGAATCGGGTTTACAAGGATTACCCTGTGTTTGGCTCTGCTGAGTCGATGGTTTTTGCGTTGA
>Nvit.Est3
ATGAGAGAACCTATCGTAAAGATTCGAAACGGCAAGTTGTGCGGTTCGTTTAAACGCAGCCTAGAGGGAT
ATGAGTACTATTCGTTTAAGGGTATACCCTATGCCAGACCGCCTGTCGGTGAGCTGAGATTTCGAGATCC
AAGACCAGTTGAATCATGGGCTGGCTTACGAGACGCAACAGAATTTGGACCAATCTGTGCCCAATGCGAT
CTTGTGACACAGACAGTGGTGGGATCGGATGACTGTCTATATTTAAATGTTTATACCACGACGATCGATC
AAAATGCTCGTAAGCCCGTTATGTTCTGGATACACGGAGGTGGATTTTTACATGGCTGTGGCAACGACTT
GTTTTTTGGTCCTGATTATCTATTGAGGAATGATATTCTTTTAGTGACGATTAACTACAGAGTTGGCATA
CTAGGATTTTTGAATTTGGAAGACGAAATTGCACCAGGAAACCAAGGTTTGAAAGATCAAGTCATGGCTC
TTATTTGGGTAAAACATAACATTCAAAATTTTGGTGGGGATCCTGACAATGTGACAATTTTTGGAGAAAG
TGCCGGAGGAGCTTGTGTACATTATTTAGCGTTATCGCCTTTAGCGAGGGGACTTTTTCATAAAGCTATT
TCTCAGAGCGGTGTAGCTCTCAACACATGGGCATCAATGCCACCGAATCCAAAAAAATATGCCCATCAAA
TATGCTCGAATCTTGGAAGGGATTTAACAGATTCTCGAGCAATCGTACATTTCTTGCGAAAAATTAACTG
CTTAACATTGATTGATGCGCAAGAAAAGATAAGAACTTTAGAAGTGAGTATTGAACGCACCGATTACAAA
TCCCTAAAACCATTTATGCCAATTCCTCCCCAAGTAGCAGCTGAAGAGGGAATTCATGTGCCCTACATGC
TAGGTTATAACAGTGGAGAAGGGATCTTTTTTTTATCGGGTAATCATGTGAAGAGTTTTCGTTATAAAAT
TATTTTATTCAAATATACCAGTCATTATAATTGTGCTTGTCACGGAGAAGAATTATTTCATCTTTTTAGC
ATACGTATATTGGAAGGGCTTTCAATCAATCCTATAAAGAAAGGCAGCATTAATTATAGGCTAATGGAAC
AAATGACAACAATGTGGACGGATTTCGCCAAAACTGGGAGACCAACGCCAATGACTTCCAAGCTAATACC
TTTGTACTGGCAGCCAGTAATAAATGATACAGTATTTCGTTATTTAAATATTGGTGAGGAGTTGCGCATG
GAAACTATGCTAAATATGGATCGACGTTTTCCGTTTGGGAAAAGCGCTAAAAAATAA
>Nvit.Est18
ATGTCGGAGCCAATCGTAGAAATTGCGAACGGCCAAATACGTGGCATAACCAAGCGCAGTATTGAGGGCT
ACGATTACATTGCGTTTAGAGGGATCCCTTATGCAGAACCACCAGTTGACGATTTCAGATTTAAAGATCC
AGTCCCAGTAAAAAATTGGACTGGCATAAAAGATGCTACAAAGTACGGAGATATATGTGCACAATTTGAT
TTAACACTACGCAATTTTGGTGGAAACGACAACTGTCTTTTCATTAACGTTTACACAAGATCACTCAAAA
ATGTTGAAAAGAAAAAACCAGTCATGGTATGGATACATGGAGGAGCATTTTTGTATGGGTCTGGCAATGA
CATGCATTTTGGGCCTGATTATCTACTAAGAAAAGATATAGTCCTTGTTACGTTCAATTATAGACTTGGA
GTATTCGGTTTTCTAAACTTGGAAGACGAAGTTGCTCCTGGCAACCAAGGGCTAAAAGACCAACTCTTGG
CCTTGAAATGGGTTCAGCAAAATATTGAAGTTTTTGGTGGAGATCCTAATAATGTTACGATTTTCGGTGA
AAGTTCAGGGGCAGTTTCAGTACACTATTTATGTTTGTTTCATGCAAATAAAGGTATATTAAGAATAAGT
TATTTTGATAAAAACCATTTTTGCGAAAAACGCGCAAGGTACGCTGATCTTCGCGGCAAATTTTAA
>Nvit.Est26
ATGAGGAACCAATTCTTAATAATAATTCATTACTACACAGGCATAAAACAACAACATTTTAACCAATTAG
ACAGTAATTTTGAAAACTATTTGACTGATGTGACTAAAGAGATGATAAGAAAAAACAACATTACGCCAGA
AGGCTTAAAACGTCTGTACTATGGCAGCGAAAAAATATGCGAAGAAAATAAAGAAAAATTTGTTGATATG
TATACGGATTTACAATTCGTTGAAGGCATACATAGAGTGGTAAAAGCTCAAGTTAAAAGAAGCTCTGCTC
CTACCTATTTTTATCGTTTCACATATGACAAAGATTTTTCTCTTACCAAGTCGTACACAAATACTACACT
ACCAGGTGCTTCCCATTTTGACGAAGTGCAGTACTTATTTAATATGCAATTTTATGAAATTTTGGACGTA
AAACGACCGGAACCCGGATCAACTGGCCATAGAATAATGGAACAAATGGTAGAAATGTGGGTCAACTTTG
CAAAATGCGGAAGTCCAACACCAGTGCTGAATAATTTAATAACTACTTACTGGCTACCGGTAACAAACGA
GAAAATCTTTCGTACTTTAAATATCGGTGACGATTTACGGATGGAAAGCACAGTTAATCTAAAAGAACGT
TTCCGCTACGGAATACACATGAAAAATAAACTTTGA
>Nvit.Est22
ATGAAAAAGCCTGTTGTGAAAACTACTTGCGGCCGATTACGCGGTTCGATTCAGAAAAGTATTGAAGATT
ACGAGTATTGTGCTTTTAAAGGTATACCGTACGCAGAGCCACCAATTGGAGAACTCCGATTTCAAGATCC
TCGGCCGCCTAAATCATGGGAAGGTGTAAAGGAGGCAACCGAGTTCGGGCCTTGTTGTGCTCAGTACGAT
CAATTCAGACGGCTTTACGACGGCTCCGATGATTGTCTATATTTAAACGTGTATACCAAGTCGCTTAAGC
CAAAAACGCGTCTTCCCGTCATGATGTTTATTCATGGTGGCGCGTTCACTTTTGGATGTGGGGATGACAT
GTTTTATGGACCCGATTATTTACTCAAAAGGGACATAGTTTTAGTAACGATAAATTACAGACTTGGAGTT
CTAGGCTTTTTAAACTTGGAAGATGAAATCGCGCCAGGCAACCAAGGTTTCAAAGATCAAGTTATGGCTT
TAAAGTGGATTCAATCTAATATCATCAATTTCGGAGGAGATCCTGATAATGTAACAGTCTTTGGCGAAAG
CTCGGGAGGGGCATCCGCTAATTATTTAGGCTTGTCCCCAATGTCAAAAAGTATGAAGTTACTTGTACAA
TTTTTTGTAAAGTAG
>Nvit.Est15
ATGTTTTTTTACAATCTCATCATTACACTAATTACATTACCATTGATATGGTCCAACGATGGACCTATTG
TCAAAACTCCTTTGGGATGGATAAAAGGATATTACGATATATCATCACTTAGGAAGAAGTATGAAGCTTT
TGAAGGTATACCGTATGCACAACCTCCCATCGGAAATTTGCGATTTGAACCTCCAAAAAAAGTACTCCTA
TGGGCAGGAAATTGGTCAGCAACTATCGCTTCCCCTAGTTGCATGGGATTTAATATTTTTGGAGCTTCCA
ATGAAAAAGTAGTAGGAGTTGAGGACTGTTTATATTTAAATCTATACAGACCATCTGTTCGACCAGAAAA
ATTACTTTCAACTATTGTCTGGATTCATCCAGGCCCTTTACATTTCAAACCTTTTGAAAAGTATGGTCCG
AAATTTTTAATGAACCGGGCCGTAATCTATGTGGAGCTGAACTTTCGTCTTGGTCCATTAGGTTTCTTGA
GCACGGCAGATGAAATCATTTCAGGTAACATGGGCTTGAAAGATCAATCAATGGCGCTAAAATGGTTATC
TGAAAACATCAAATATTTTGGCGGCGATCCAAATAAAGTAACATTAACTGGAGGCAGTGGAGGAGCATCG
TGTGTTCATTACCATATGTTATCACCTATGAGCGCTGGTCTCTTTCAAAGAGCTATGTCCTTTAGTGGTG
CAGCAACAAATCAAGTTCTGCAAACGACTGATCCTCTAAAAAATGCCAAGATTCTTGCAAAAAATGTCGG
GTGTTCTATTGATAATAAACTTCAAATGGTCGCATGTCTTAAATCTGTACCTGCAAAGTCATTATTTCAA
GCATTATCTAAATTTACGTTTTGGGACGGTTTTTTGTTATACTCTCCATTTTCCATTGTTGTGGAAAAAA
CAAGTAATGATGCTTTTCTAGATCAATCTCCTATTGCTATTATAAAAAAAGGCAAAATTAATGATGTCCC
GTGGCTAGTTACAACTACTGCAGGCGAGGGAATGTTTCCAGCTGGAGTATTCTTTTTGAATGACACAAGA
ATGAAGAGTTTGAACGATAATTGGAAAGATCTTATATTTCCATTACTAAAAATGGAAGACCTTGTTCCTA
AAATATATTATCATGAAGTAGCTGAAAGTATTAGAAAATACTATTTCGGTTCAAAGTCTATTAGTACAGA
CACAAAAGAGATAATAGAGATCCTTTGCGGCGATGGAATAACTAGATATTCCATTGAAAGATCAATTAGA
TTAATGTCAAAAGTTATGCGAAATCCTATTTGGTTTTACAGATACAGTTACCGAGCTGCTGGAACTTATT
GCAATTTAATAACAAATACAAATTGGACAGGTCCTTGTCACGTAGATGATACTCTTCTTGTAGTACATAT
ACCTGAAATTTTTGAGGACGTAACGAGACCATTTGATCTAGCCATGCAAAGAGATTTATTAGATGTATGG
GTGTCTATGGCTGATTATGGAATACCGAAGGTGTTGCGAATGCCATGGCGGCCAATCAGCCCTAGCGACA
AATTTCTGCGTTTCTTAGAAATAAAAAATCCAGGACAATACCATACATCATTTTCAACAAATTTTTCTAA
TAGTGATTTTTGGAGTTCTTTATCCATAAATTCAAGTTTTACGTAA
>Nvit.Est2
ATGGGTACTGTTATCGGTCAGTACAAGACTTCTTACAAAGGCAGACTATATGAGGTCTATGAGGGATTTC
CATATGCAAAGCCTCCGACAGGAAGTCTTCGATTCGAGGAACCAGTGCCTATTGGCCCTTGGGGAATTTT
AAACGCTACGAACAGTAAATCAGTGTGTGCCCAGTATTTTGATATTCCTCCTGACAAAAATGGACTACCG
GTGACTGAAGGTCGTGTTACAGGCTCCGATGATTGTCTTTATTTAAGTATTAATGTTCCAGTTTTGGAGG
ACACTAAACGAAAGCTACCAGTCATTTTTCTAATTCACGGAGGATCTTTTCAGTATGGCAACGGCTTAAC
ATACGGCGCCAAAAATAAGTATCTGCTTGATAGGGATATCGGCTTCGTCTCTATTAATTATCGTCTTGGA
ATACTAGACGAGGTTCTCCCGGGAAATCTGGGTCTCAAAGATCAAAGTCTGTCTCTTCGCTGGACTTCGG
AAAACATCGCATATTTTGGCGTCGATCCCAATAGAATTATCTTAGTGGGTTATAGTGCCGGATCTTCAAG
TGTCCAATACCATTATCTTTCACCCCTCAGTCGTGGACTCTTCCATGGATCTATTGGATTAAGTGGAACG
GTCTTCAATCCGTGGGGTTTTGCACTCGGCGCAAGAGAAAAAGCCCGAAAGCTGGGTGCTATATTCAATT
GTCCAACACAGGATTCACGCAAGCTAGTAAACTGCCTGAAAGGAATACCTGCGCAATCTTTGTTGGCTGC
TACGAAAGAATTCCAATATTGGCAATTTATGCCTGAGGCTCCATTTACTCCTGTTATCGAAAAGGCGGAT
ACTCGTCCTTTTATCAATAAATCACCCAAAGAAATTGCGAATGCAAAAGAAGTGTACGATGTTCCCGCTG
TATTTGGTATGGTTAGCGATGAGGGATGTGACCCAGGGGCAGGATATGCTCCTCATGATAACGTTCTTAA
GGATCTGAATGACAATTGGATATCAATAGCACCTCATTCTCACCTTCTTCAATATAATTACACTTTACCG
AGGAGACTGCATAAAATTTTAGCGTTTTATTTTGGAAATAAAAAAATTAACACAACCACGGCATCTGCAT
CGATACGCATGTTGTCGGATAAACATCATTTCACTGGTATAGAACAAGGGGTGAGGCTACAAGCTATGGT
AACGAAAAGTCCGGTGTACTTTTATTATTATTCTTTTCACGGATCGCAAAGTCGCAGCGAAGATCTCAAT
CACACTAAAAATAATTACGGTATTGCTTACAATTATAAAACAACTTGCTGGAAATGTCTGGTTTTCTTTT
GGATATGTGGGAATCTGTTGCCTATAACGGATATTTCAAATGAAAAAATAACATTCTTACACATTTATGG
ACCAAGGAATTACAGTATGTCAGGCAATGCAAACTTAGGCCATAAACGCTTTTGGAGAAAGTTTTTTCCA
TCGCTTAAGTGA
>Nvit.Est16
ACCTTGTCGGTCATCGCTGTCATGCAGTCGGCAGTAGCCGATTCGCCTTCGGTGGTCACGGCTTACGGCC
CAGTCGTCGGATCCTACAAAACCTCGCAGAACGGCAGAAAGTACGCCGCGTACGAGGGGATCCCGTACGC
CGTGCCACCGGAGGGTGAGCTCAGATTCACGGAAGCGCGGCCGGCTCCTCCCTGGAGAGGGACGTTGGAC
GCGACGAAAAAGAGCTCGGTATGCGCTCAATACTCGGACGTACCGCCGGGCAAGGACGGACAGCCCGTGT
TGAAAGGGTTGTACCAAGGCACGGAAGACTGCTTGTACCTCAACATCTATGTTCCCCAGGTCAAGGGTCG
TAAAGGCGGCTTGCCCGTCATTTTTTTCATACACGGAGGCTCCTTCCAGTACGCCAGTGGAAACATGTTC
GGCGCCAAGTACCTCACCGATAGAGACGTTATCTTCGTCACCTTCAACTACCGCCTCGGAATCTTAGGAT
TCCTGAGCACGGAGGACGAGGTCTTGCCCGGAAATCTGGGATTGAAGGATCAGAATCTCGCCCTGCGCTG
GGTCAACGATAACATAGGCGCCTTCGGCGGCGACAGCCGACACATAGTTCTGTCGGGCTTCAGCGCCGGC
TCCTCGAGCATCCAGTACCACTACCTTTCGCCGATGAGTCGCGGACTGTTTTCGGGCAGCATTGCAATGA
GCGGAACAGCCTTCAATCCTTGGGCTATGGCGCATTTCGCCAGAAAGAACGCGATCAAATTGGGCGCTAT
CTTCAAGTGTCCTACGCACGACAGTCGGCTGATGATCGAGTGCTTGAAGAAAGTGCCGACGATGGAGTTG
GTGCTCGCCGAGAATCAGTTCATGGATTGGCAGTACAATCCCGAGGCGCCGTTCGCACCCGTTTGGGGCG
ACAGCTTCATGCCCCTGTCGCCCAAGGAAACCCTCGAAAGTGGAAAGAACTACGACGCGCCCGCTCTTTA
CGGAATGGTCAGTCAGGAGGGTGATGATCCCGTGGCAGAGTACGCTCCTCACGACAACCTTCTGAAGCAG
CTGGACGAAGACTGGCTTGAGATAACGCCCGCCTTGTTCGAGATGCAATACAACTACGTAGTGCCGAAGA
ACCAGTGGCCGGAGGTAGCTATCGCCGCGAGGAAAAAGTACCTTGGCAACGCGACGATAGACAAGAAGGC
CGTGCCTGGCCTGATAAAGATGCTCACGGATCAGCGATACTTCATCGGCTTCGAGGACGGCATCAGGTTG
CAGGCGAAGGCATCCAAGAGTCCCGTTTACCTCTATTACTACGCGTTCAGGGGCTCGCAGAGCTACAGCG
ATTCCCTCAGTCGCACGCACAATAATTACGGTGTCTGCCACACCGACGACATGAACCTCGTCGTCGAGAA
CCCGGACATCGACCCGACCAAGACTCAAGCCGAGTGGGAGATGTCCAACTTTTTGATGGACATATGGGTC
TCGGTGGCTTACACGGGAGTACCGACCAACATCAGCGCAAAGTGGAATCCGGTCGACGCCGACGATCCCG
AGCTCAAGTACCTGCATATCGCTGCTCCAGGAAAATACAGCATGTCGGGCGACTCGGACTTTGGACTGAA
AAGTTTCTGGAAGCGGTGGTTCTAG
>Nvit.Est8
ATGTTTTACCATTTTCCATCGCATCAGAAAACTAATTTTAACTATAGAAGTCTGAATTTACTTATCTATA
TCAATGCGTACTTGCTTAAAATACACTTAAGAATGAAATTCATCTTATTACTTCTTGGGTTTGGAATAGC
AAAGGGGGCATTTACAGAGGATGCCCCGCCAATAGTTCAAACTAGTCTGGGTGGAATTGAAGGATCCATA
AAAAAATCATACAATGGTCGTACATATGCAGCCTATGAAGGTATACCTTATGGGCTTCCCCCAATGTTGG
AAAGGAGATTTCAGCCTCCTGAGCCAATCACTGGATGGATTGGTAATTTATCTGCTACCAAACCAGGTAG
CCTATGTATTCAGTATTCACATACACCTAAAAACATAGATGACCGAGTTATAGGAGACGAAGATTGCCTT
TATTTAAATGTTTACGTTCCATACACTGTGACCAAAAAACAATTGCCAGTTATCTTTTCAGTTCACGGTG
GCGGTTTTCAATTTGGTGAAGCAGATACTGGGGCCAAATTCCTCATGGACCGTGATGCCATTGTAGTAAC
AATAAGTTATCGTCTCGGGATTTTTGGTTTCCTTAGTACTGAAGATGATATTGTGCTTGGTAATATGGGA
TTGAAAGATCAGAGCATGGCTTTGCGTTGGACATCAGAAAATATTCAATATTTCGGAGGTGATCCAAAAA
AAATTACACTTATTGGAATCAGTGCTGGCGGGGCAAGCGTTCATTATCATTATTTATCACCGTGGAGCAG
AGGACTGTTCCGAAATGGTATATCCTTTAGTGGGGCAACATTTGGCCCAGGAAAGCAAACTGAAAATTCA
CGCGAGAAAGCACATGAATTAGGTGCTTTATTGGGATGTCCAACGGAGAACACCTCTGAAATGGTTACAT
GCTTGCGTTCTAGACCAGCTAGATCAATATCTCAGGCAACAAAACATTTCATGCCATGGCTCTATAATCC
ATTCACACCTTTCGGTCCTGTTGTGGAAAAAACTGGCGATAAGCCGTTTGTTGATCGCTCTCCTATCGAA
ATTATTAGCAGTGGAGATGCAGCTGATTTACTATGGATAACTGGCCTTGTCAGCGAAGAAGGACTATATC
CAGCTGCAGAGTTTATAAACAACGATACACTACTTCAAGAGTTAAATGACAACTGGGATAGTATAGCACC
GCACTTATTGGATTACAATTTTACCATACCTCTGGATATGCATGCGACAGTAGCAAGAAAAATAAGAAAT
CACTATTTAGGAACTAAACAAATCGACTGGAAAACGACTCAGGCATTAACATATCTGATTAGCGATAGAT
TATATGCGGTTGATGGTGAAAAAGCAGCCAGATGGCAAGCTAAAATGAGCAAAAGCCCTGTATACTTTTG
GTACTACAGTTACAGAGCCCTTACCAGTTCCAGCGACGTGCTCAGTAATTCTATGAATAATTATGGTGTG
GCTCACAGTGACGATTTCAGCTTACTTTTTGAAGAAAATTACATGTACCCACCAATGAGAGCGAGCGATA
GAGCAATGCAAGAGAAAATGATTGATTTTGTTGTTTCCGTCGCAGAAAAGGGCTCTCCTGATTTTGGCCT
TGATTTTGAATGGAAAAAACTCGACCCATCCAAAAACGAATTGGAATTCTTACACATTGCAGGTCCTGAT
GACATTAAAATGAGAACCGCCAGCAATTTCGCTGAAAAACGCTTCTGGTTCACCATCAACTTCAACGAGA
ACAAATTATAA
>Nvit.Est13
ATGGAGGCTTTAAACGTGTTTCTCATAATTCTAATCGTAGGCTCGTGCTTTTGTCAAGATGATAGTCCTA
AAGTATCGACTCCCCTTGGAAAAATTAAGGGTCATTATAAAATCTCTAACCAAGGAAAGCAGTTTGAAGC
TTATGAAGGAATTCCATATGCTTTGCCACCGATAGCCGAAAGAAGATTTCAACCACCTGTACCCGTAAAA
CCTTGGAAGAATGAACTTATCGCTAATAATTCAAACTATAGTTGCATGCAACACAGACGAGTTCCCAACG
CTCAGGGTGATTTTGTTAGTGGAGATGAAGATTGTCTTTATTTAAACATCTATGTGCCTATCAGAAAAAC
CAACGAGAGTTTGCCAATCATATTTTGGATCCACGGTGGTGCTTTTCAATATGGTACAGGTCTTAGGTTT
GGACCCAAATACCTGACGGACTACAATGTAATTTTAGTGACAATAAATTATCGCCTTGGAGTTCTCGGAT
TTTTAAGTACCGAAGATCAAGTGGTTTCAGGAAATATGGGCTTAAAGGATCAGAGTGTTGCCTTACGTTG
GATAAGTGATAATATCAAATACTTCGGAGGTGATCCTAAAAAGGTCACCCTTACTGGATTAAGCGCAGGA
GGTGCTAGTGTTCACTATCATTATTTATCTCCTATGAGCGCCGGATTGTTTAGTAGTGGGATTTCGCACA
GTGGCACTTCTTTCAACTGCTGGACGCAAACTGAAAATTCTCGAGAAAAGGCGTTACTTGCTGAACTAGT
CAATTGTCCTACATTCGATATACGCGAGATGATTAAGTGTTTCCAAAATCGACCCGCTAGAATACTAGTA
ACAGCGGAAGCTGAATTCATGCCTTGGAGATTAAATCCATTCACTCCATTCGGTCCGGTAGCCGAAAGAG
ATGCTGTAAACCCATTTATCGATCGTTCGCCAATTGAAATAATAAATAGCGGTGATGTGCAAGATCTGCC
ATGGGTCACTGGCATAACAAGCGAAGAAGGACTCTATCCTGTTGCAGAATTTGCTTTAAATGACGAAGTA
TTAAAGGAATTAGACAAGGATTGGGAATCAATAGCTCCATATCTACTAGACTACTATTATACAATACCAA
AGTATGAGCATGCGTATGTTGCTCGAGTAATTCGTGAGCATTACTTCGGTAATAAGACTATAAACAAGGA
AAATGTATCGACGCTCATACAATTAGTTGGTGACAGAATATTTGGTGCGGATGCTGAAAAAGCTGCAAGA
GCGCAAGCCTATGTTAATAAAAATCCAGTTTGGTTCTTCTATTATTCTCACAGAGCATCTCATAGTGTGA
GCGATTCTTTGTCTAACAGTTCAAAGAATTTAGGTGTATGTCACGGGGATGATACCTCGCTTATTCTTGA
AAATCGCCATATAATACCAACGAGAAAACCTGATATTGATATGCAGAAAGATTTGATCAAGTTTTGGGTT
ACAGTTGCACGCACAGGGATACCTAAGTTTGGACCGAAATGGCTCCAAGTTAATCCAGTCAAATTAAATT
TTGATTACTTGCATATCGCGGGACCAGGAAACTTCAAAACGAAAGCATCTCCAAATTTTGGACAAAGAAT
TTTTTGGCAATCGATAAATTTCGATGAAAATTGGGAAATAATAAAGCATCATCTTGGATATCCTGCCTGG
AATAGTTCACCAGATATTTCTGTAAATTGTATAACACTTACCGTAATGGGTATAATAGCACTATACTTCG
CAAATATATGA
>Nvit.Est33
ATGACCAGACCGGCGAGTCTGTTTCTGGTAGTCACGGCGTTCTGTCTCGCCGTTCGCTCGGACGACGACG
CGCCGAGAGTCAAAACACTTCTCGGCAGCATTAAGGGATACCACAAGATCTCTGAACATGGAAGGCTTTA
CGAAGCTTACGAGGGTGTTCCGTATGCATTGCCTCCAATCGGAAAACTCAGATTTAAGGCTCCACAACCT
ATCAAGGCGTGGGAGGGCGAACTGCAAGCAACGAAACAGGCTCACGCATGTCTGCAGTACACCCATAAAT
CAGGATGGTTGAAGGACGGGGCTGAGGATTGCCTCTACCTGAACATCTACGTGCCCGATCGCGAAGACGA
CACGTCGCTCTTGCCGGTTTTCTTCTGGATCCACGGAGGCGCTTTTACCCACGGCACATACCTCGTGGAT
AAAGACTTTATCGTCGTTGCTATCAATTATCGATTGGGGCCTCTAGGATTCTTGAGCACCGAGGACGATG
TCGTGCCCGGTAATATGGGTCTCAAGGACCAGAGTATGGCACTTCGATGGGTTCACGACAACATCGAGCA
CTTCGGCGGTGACCCCAAAAGAATAAGCCTGGCTGGTATCAGCGCCGGTGGTGCGAGCGTACACTACCAC
TACTTCTCGCCGTTGAGCGCCGGCCTCTTCCAGAACGGCATCTCCTTCAGCGGTACCGCTTTGAACTGCT
GGACCCAGACCGAGAACTCGCGCGAAAAGGCCAAGAGACTCGGTGCTCTGATGGGCTGTCCCACTGAAAG
CACCAAGGAGATGGTCGACTGCTTGAGGCATCGTCCTGCCAGACCCATTGTGCAGGCTGTCCAAGAGTTC
ATGCCCTGGCTCTACAACCCGTACACACCTTTCGGACCAGTGGTCGAAAAAGTCGGTAATAACCCATTCA
TCGATCGCCCACCCGTGGAAATACTCGCAAGCGGCGATGTAGCGGACGTGCCCTGGATAACGAGCATCAC
CAGCGAAGAGGGTCTATATCCTGTGGCCGAGTTCGCGGCTAACAAGCCGCTTCTAAAAGAGCTGGACGAA
AATTGGGAGTCGCTGGCACCGCACTTGTTGGATTTCAATTACACGATTCCGCGCGAGGAGCAGGCGGAGG
TGGCGTTGAAGATTAGAAGACACTACATGGGAAACAATCCCATTAACCGGCAGAACGTGAGGCCAATCAC
AAAAATGGTGGGCGATAGGCTGTTCGTCGTGGACGCAGAGAAAGCCGTCAGGATGCAGGCCAAAGCGAAT
AAGAGTCCGGTGTGGTTTTATTACTACAGCTACAAAGCCGCCGGCGGGAGTCTCGCAGATGCACTTAGCG
GAACCAAGGAAAACTTTGGTGTGAGCCACACTGATGATATATTCCTCTTGTTCGAGAATCTCTTCTTCGA
CCCTACGACGACGGAAAGCGATCGGAGCATGCAGAGCTATATGCTGAACATGTGTTCGGCTAAAGAAGTG
TTTCCAAAAGAATGGAAAAAGGTCGATCCTTCCGAAAAAGATTTTCAGTATTTGCACATTTCTGGACCAG
ACAAATATAAGATGGACAGTCATGACAACCTTGGAGATAAGCAGTTCTGGAGGACCATCAACTTTGAAGA
AAACGTCTTGGAATCATCAGGCAGTGCGAAAGACGAGCTGTAG
>Nvit.Est32
ATGCTGTGGACTAGTTTGCTGGTTTTATTAGCAAGTGTTATTTTAGTTAACTGTAAGGATGATTATCCAA
AAGTAAAAACAACACTTGGAGCAATTCGAGGATATTATAAAAAGTCTGAGAATGGTAAATTGTACGAAGC
ATATGAAGGCATTCCATATGCATATCCACCCATAGGAAAATTAAGATTTAGACCACCTAAGAAAATACCT
GCCTGGACAGGTGAACTACAAGCAACCAAAGTTTCGGATGCATCTGTAGAAAATGAACGAGTTGAGGGAA
GTGAGGATTGCTTATATTTAAATGTTTATGCACCGCTTCGTAAAGCAGATACTTCACCATTACCAGTTAT
TTTGTGGATTCATGGTGGTTGCTTTCAATTTGGAACTGGAAATATTTATGGATCAAGATATTTAGCTGAT
AAAGATGTCATATTTGTAAATATAAACTACAGATTAGGATCTCTAGGTTTTCTAAGTACCGAAGATGAAG
TTGTGCCAGGAAATATGGGACTTAAAGATCAAAGTATGGCTCTGCGTTGGGTTTATGATAACATTGAATA
TTTTGGAGGAGATCCAAAAAAAATAACACTTACAGGTCTTAGTGCTGGAGGTGCTAGTGTACATTATCAT
TATTTGTCTCCTCTCAGTGCAGGATTATTCCAAAATGGTATCTCATTTAGTGGCACAGCACTGTTGTGCT
GGGCACAAACTGAAAATGCGCGAGAAAAGGCTAAAAAGTTGGGTGCTTTACTAGGTTGTCCAACAGATAA
TACAAAAGATATGATACAGTGTTTAAGATATCGTCCAGCTAGAACTGTAGTTCAAGCTACATCTCAGTTT
ATGCCATGGCTTTACAATCCTTACACTCCATTTGGACCAGTTGTAGAAACATCTGGTAAAGATTATTTCA
TTAATAAACCACCAGTTGAACTTATTGCTAGTGGTGATGTACAAGACGTTCCTTGGATAACTGGGGTTGT
AAGTGAAGAAGGACTTTATCCAGTTGCAGAATTCATAACAAATAAAAAGCATTTAAAAGATTTAGATGAC
AATTGGGACTTAGTGGCAAAGTATTTGCTTGATTATAATTATACATTACCAAAAGATAAACATGCTGAGG
TAGCAGAGAAAATAAAAAAGCATTATTTTGGGTCAAAGCCTATTGATAGATTGAATACGCGACCACTGAC
ATTGATGGTTGGAGATCGATTATTTTTAGTTGATGCCGAAAAAGCAGCAAGGAAGCAAGCTAAAGTAAAC
AAAAGCCCTGTCTGGTTTTATTACTATAGTCATAGAGCTGCAGACAGTCTGAGTGATACAATGAGTGGAA
CAAAAGAGAACTTTGGTGTTAGCCATGGTGATGACGCTTTTATGGTCATTGAATCGCCTTATATAAATCC
AACAAAGACACAAGAAGATGTTGCTTTACAAAGAGATTTGTTGAATTTTTGGGTCTCGGTTGCAACTAAA
GGTAAACCAGAATTGGGAACTGAATGGACAGAAGTAAATCCAACCAAGAAAGAACTAAATTACTTGCATA
TATCTGGACCAGGCAAGTATGCGATGGAAACAAATGACAATTTGGGAGAGAAAAATCTTTGGAATTCGAT
AGATTTCAACGAGAATAAGTTGAAAGGAGGATCTAAAGAAGAACTTTAA
>Nvit.Est35
GCTGTTTTATTTTGGATACATGGAGGAGGATTTCTTGGAGGTTCTGGAAATGCGCATACATACGGACCGG
ACTTCATCATTGAACATGACGTACTTCTAGTTACTTTTAACTATCGACTTGGACCACTTGGATTTCTTAC
TTTAAATAATAAAAATGCTCTTGGAGATGCCGGTCTCAAGGATCAAAATTTGGCTTTAAAATGGGTCAAC
AACATTCAGAAATTTGGCGGAGATCCCAATAAAATAACGATTATTGGTCAAAGTGCTGGATCCGTAGCTG
TTGATTTTCATGTTTTGTCAGATGTGTCTGCAGGCACATAA
>Nvit.Est4
ATGATCGGTAGCGAGGACTGCCTCTTTCTCAACGTATTCACGCCTGCTCTGCCAGACGCCACGGATGGTC
ATCCCGTGCTCATCTGGATCCACGGCGGCGGCTTTCGCAGAGGAATGCGCAATCTCGTCGACAAGAACAC
GATCGTCGTGTCCATCCAGTACAGATTGGGATCGCTGGGTAACTTTCTATGCAGCGGCACGAAGGATCTG
TCCGGCAACAACGGACTCTTCGATATGATTCTGGCAACCGAGTGGGTCCGCGACTACATCGAATTCTTCG
GCGGCAATCCGAACAAGATCGTGGCTTTCGGACAGGGTACCGGCGCGAGCTCCGCATTCCTGCTGGGTCT
GTCCAAATTCGGACAAAGTGAGTCGAACGACAGTTGTGCATAA
>Nvit.Est24
ATGAGGGTGGCAGTGTTTGTTTATTTGCTGACGATTAGCTTTTGCGCGTCTGAAGACGTTCCATCAGTTT
CGACACCTTCGGGAAAAATAGTAGGTTATTATCAAACGTCACACCAAGGAAACCGATATGAAGCTTACGA
AGGGATACCTTACGCGTTACCGCCGATTGGAGACAGGCGATTCAAACCTCCGGAACCGATAACCAAACAA
CCAAGCCGCATCACATTCCCGTCGGGCAGTCATGTCCGTGGTGACGAGGACTGTCTGTACTTGCACCTCT
ACGCACCAATTAGGAAAACCAACGCATCGCTACCAGTGATATTTTGGATCCACGGTGGCGCCTTTCAATA
CGGCACAGTCATGGAAAACGAAGCCTACTACTTGATGGACCACGACGTGGTTTACGTTTCGGTAAACTAT
CGTCTTGGTATACTCGGATTTTTGAGTACCGAAGACGATGTAGTATCCGGCAACATGGGTCTGAAGGATC
AAGTAGCAGCGCTGCATTGGGTTAAGAAAAACGTCCAGTACTTTGGAGGAGATCACAACAGAATAACACT
CATGGGTTTGAGTGCCGGTGGGGCTAGTGTTCATTATCATTATCTGTCACCGATGACTGCCGGATTATTT
CACAGCGGAATATCGTTCAGCGGCACGGCTCTGGACTGCTGGACGCAGACTCAAAATTCACGAGAAAAGG
CTGTGAAACTGGGAGAACTCATGGGCTGTCCAGTCAGCGATATCCCTGCGATGATTCGATGTCTAAAGGG
AATACCCGCTAGTGAGCTGGTCGAGGCTCAGGTTCATTTTATGCCATGGCGATTGAACCCTTTCACACCA
TTCGGTCCTGTGGTAGAGAAGTTTTCGGAAAATCCATTCATCGATCAGTCTCCGATCGAAATAATAAAGA
ATGGCAAAGTTCACGATTTACCTTGGGTTGCTAGTGTGGTTAGCGAAGAGGGACTGTATCCCCTAACAGA
GTACATAACTAAGGCCGAAGCCTTGGAAGACATCGACAAAAATTGGGAATCTATAGCACCTCACCTACTT
GATTATTACTACACTATACCCAAAGAGAAACATAACAGCACTGCAAAGCTTATTAGAAAGCATTACTTTG
GGGATGAACCAATTGGCGAGGAGAATATAAGAAGTCTGACGCATCTTGTAGGCGACAGAATGTTTATTGT
AGATGCGGAAAAGGCTGCCAGAGCCCAGGCTGAAGCTAATCGTAGTCCAGTATTCTTCTACTATTATAGT
TACAGAGCTTCTACTAGTATAAGTGAGAGCGAGACTGGAAGTTCAGAAGACTTTGGTGTATGTCACGGCG
ACGACGTGTGCTTAGTTCAGAAAAATCCTTTTGTTACACCGACAAAAACATCATCGGATATGGCAATGCA
CAACGAATTGGTTCGAATATGGACGTCTGTAGCGAGTAAAAGAGTCAATTCAACGAAAAAGCCATTCGAG
TATCTGCATATTCGAGGACCATCCAATTCCAGAATGGAGAGTAACCATAATTTAGCCAATAAACTGTTCT
GGAAATCGATCGACTTCAACGAAAACAAAATTCATCATGCATCGACTTGA
>Nvit.Est14
ATGTTGATTGTAAGCACCATCCTCTTTCTCGCGATTGCACAGTTAGGCTGTTCGCAAGACGCGCCGACAG
TGTTGACTCCTTTGGGAAAAGTCCAGGGCCACTATCTGGTTTCGAATGGAGGAAACAAGTACAAAGCTTT
CCAAGGTATACCCTTCGCGTTACCACCTGTAGGAGAGCGAAGGTTCAAGGCACCCGAACCTGTTAAATCA
TGGCCAGGTCTACTGGTAGCAGACAAATTCAAAGAAGCTTGCGTGAGTCATGGTCGCGATCTTCTTCCGA
CTGGCGGTTACGTGTATGGTGTCGAGGACTGTTTGTACTTGAACGTCTACGTACCGACGAACAAAACCAA
CAAGCCGTTGGCTGTGATATTCTGGATCTACGGTGGCGGTTTCCAATACAGTACTCTTAATGGCAGAGAG
CAAAAATACCTGATGGATCACGACGTCATTTTCGTCTCGGCAGCTTACCGACACGGCTCGCTTGGTTTCC
TGAGTACCGAAGATGAGGTTGTTCCTGGTAACATGGGCCTGAAGGATCAAGCTGTTGCTTTGCGATGGGT
TTCCGAAAACATCGAGTACTTTGGCGGTGATCCTGATCAGGTCATGATCGGCGGACTGAGCGCTGGAGGT
GCCAGTGTTCATTACCACTATTTGTCCCCGTGGTCTGCTGGACTTTTCCAAACTGGAATCTCGTTCAGTG
GAACTGCTTTTGACTGCTGGACCCAAGCCGAGGCGTCGCGCGCAAAAGCCATCAAGTTGGGTGAACTTTT
GGGCTGCCCAACTGACGACATCCGCAAAACCGTTGAGTGTCTCAGAAAACGTCCCGCTTACGATGTTGTA
GCAGCACAAGCTTATTTTATGCCATGGCACTTGAACGAATTCACGCCTTTTGGACCTGTGGTAGAAAAGT
CCACGGACAAACCGTTCATTAACCGTTCTCCAATTGACATCATTAGAAGTGGTGATGCTTATCCGGCACC
TTGGGTCACTGGTGTAACCAGTGAAGAGGGACTTTATCCCGTAGCAGAATTCGCACTGAACGAAACCATT
ATCGAAGACCTTAACAAGAACTGGGAATCGGCAGCGCCCCATTTGCTCCATTACTATTACACGATCCCTA
AAGACCAACACGCCAGTGTCGCTCGCAAAATCAGAAAGTATTACTTCGGTGATAACCCTATCAACAAAGA
AAACTTCCTTACCCTCACCCACCTTGTGAGCGACAGAGTTTTTATTTATGATGCCGTGAAGGCAGCAAAG
GAACAAGCCAAAGCTAGTAACTCACCAGTCTGGTTTTATTATTATACATACAGAGCTGCAAACAGTTTAA
GCGACTCCGCATCGCACAGCACTGAAAATTTTGGTGTAAGCCATGCCGATGATGTTTTACTTGTTGTCGG
AAATCCTTTCATAAATCCCACAAAGACGGAAAATGACTTTGCGATGCACAAAGATTTGGTTAAATTTTGG
TTGTCTGTGGCAAAACAGGGTGTTCCTAAGTTCGGGCCGAAATGGACGAGGCTCAATTCACAGAAAAAGA
ACTTCGAGTATTTACACATGGCTGGGCCAGGAAACTTCAAGCTCGAAACTAACAATGATTTAGGAAAATT
GCAATTTTGGGAAACTCTCGGTTTCAACGAAAATAGAATTAGCTCTTAA
>Nvit.Est29
ATGATGGATTTATTAATAGAGACGAGTAGCGGAAAAATCCGCGGGGTCGTAGAAAAGAGTTCCGAAGGCT
TCGATATTTATAGTTTTAAGGGTATACCCTATGCAGAACCACCGATTGGTGAATTGAGATTTAAGGATCC
AGTGCCGATAAAAAAATGGACGGGAATAAGAGACGCAACGAAGTTCGGTCCGATAAGCATGCAGTACGAT
AGCACCGTTCGAATGAAATCCGAAAATGAAGACTGCCTTAGCTTGAACGTGTACCCAAACGCTCGTAAGG
CAGTCATGGTGTGGATTCATGGTGGTGCTTTTCTATTTGGCTCTTCCTACGACACACTTTATGGGCCCGA
CTATTTAGTTGGACATGATATTGTACTTGTCTCGGTGAACTACCGACTCGGCGTACTTGGCTTTCTAAAC
CTAGAAGACGAGTATGCCACTGGAAACCAAGGACTCAAAGACCAAGCTTTGGCCCTTCGATGGGTGCACG
AGAATATCGGAAATTTTGGAGGAGACCCTGGTAACGTTACCATATTCGGCGAGAGCGCGGGAGGTGCATC
GGTTCACTACTTGTGCTTGTCGCCGTTATCGAAAGGTGCTTGGATTTTCAATTACGTGCACAAAGCCATT
TCTCAGAGCGGGGTCATTTTTAATCCTTGGACTGAAATCAAGAATCCAAAAAAAATCGCGTGTGATCTGT
GCAAGGTGCTAGGCAAGCCTTTGACCAACTCCAAAGATATAGTGGAATTTTTGAGAACAATCGACACCAA
AAGACTGCTGGAAGATAAACTGATATTCGGGCCATCGAGCGATCCCAAATCCGAAGCAAATAAAGGTGTC
CATATACCTTACCTTGTGGGTAATACCAGTCGCGAAGGAATATTTTTCGTACAAGCCTTTAAAATGATGG
GACAGGACATCAACGTGGCATTTCCATTCGATACTGCAAAAGTGTTGAATAAATATCAAGTGACTCCACA
ACAAGCCAAGCGCCTGTATTACAAAAGCAAAAACATCTCAGTTGACAATCTCGAATCCTTTGTAGACTCG
ATGTCCGATCTGCTCTTTGTGGAGGGTATTCATGAGTTCGTGAAGGTGCAGGTCGAGGAAAGCACGTCAC
CTACGTACTTATATCAACTTTCCTACGATTCGGAGTCGTCATTTATAAAATTCGGAACAGCGGCGCAGAT
TTCAGGTTACGTTCATTTTGACGACGTGAGATACCTTTTTAAAGGAAAGATTTACGGCGAAGCAAACGTT
GGCCTGAAAAAAGTCATGGAGCAAATGACTACTTTGTGGACAAACTTCGCAAAATATGGGTAA
>Nvit.Est9
ATGCAGAGCTTTTTAATCGTCGCGTTATGTGCATTATTGAGTGCAGTGTCATGTGAAAATACTGATAAGC
CGTACGTCACGACTCCCTTAGGAAGAATCAATGGATATTATAAAACATCGTACGAAGGACGTCAATATGC
GGTCTACGAAAGCATCCCGTATGCATTACCGCCGATTGGAGATCTTCGTTTCGAGCCACCGGTTCCGGTA
CCTGCTTGGTCGGAGCCCATCAACGCACTTGGTCTACCAAAACCGTGTGCTCAGTACAAACCAGGAGCTG
AGGAGAGCGTAATCGGCGTTGAAGACTGTCTCTACATGAACATTTACACACCAGCCAAAAATGAAACTCA
ATCTCTGCCAGTGATATTTTGGATCCATGGAGGCGGTTTTCAGTACGGAACGAGTTCAAATTATCGCGGA
AAATTCCTCGTCGATAGAGATTTGATTTTGGTCACCTTCAACTATCGAGTGGGACCATTCGGATTCTTGA
GCACCGGGGACAATGTCGTTCCCGGAAACATGGGACTCAAAGACCAGTCTCTGGCTCTTCGTTGGGTGTC
TGAAAATATCCGATACTTCGGTGGAGATCCCAAGAGGATAACTTTGACAGGTGTCAGTGCTGGTGGTGCC
AGCGTTCATCATCACTATCTGTCACCTTTGAGCGCGGGACTCTTTCAGAATGGAATATCTTTCAGCGGAA
CCACATTGGCGCGTTGGGCATTCACACCGGATACCTCGAACACCACCAAGATTCTGGCAAGAGCTTTGAA
ATGCCCAGTGAGCGGCTCGCTAGAAACGATCCAATGTTTGAAGAGAGTACCGGCTAAGAGCATCACTCAG
ACTGTTGCAAATTTATTGGCTGACTTGTACTTCTCATACGTGATGTTCCCACCAGTTGCGGAGAAAATTG
ATGATGGTTATTTTATCAATGATTCGCCAAGAAACATTATTGAACAAGGTCGTGCTTCGAATGTGCCTTG
GATTGCCGGAGTTGTCAGCGAAGAGGGCCTATACATAACAGCGGGTTTTGCACTGAAAGAAGACATGGTG
AAACATACTGATAAGAACTGGGAAACCATAGCACCTTACATGCTGCATTTCGTGAATAACGTACCTGAAG
ATAAACATGATAAACTTGCCAATTCAGCAAAGGTACATTACTTCGGTAAGAAACACTTTAGTACAGACAG
AGAGGCAGTGAAGACTTTAACACATTTGAGTGGAGACGATCAAATTGTTACCGGCGCAATCAGAGCAGCA
AAGTTGCAAGCCAAAGTACACAAAAGTCCTGTTCGCTTTTACTATTATAGCTACAGAGCTGCGCAAAGTT
ACAGCGATCATATTTCGAATACGACTGAGAACTTAGGTGTAAGCCACGATGATGACATTTACATAGTCCT
GGAAAATGACTTCATAGACCCGACGACCACTGCCAGTGACAGAGACATGTTACAAGATATGCTCGATTTT
TGGCAATCTGTGGCTAGCACTGGGACGCCAAATTTAGGAACGCAATGGCCAAGGTTAAATGCTTCTTCCA
GCAACTTTGAATACATGCATATCGCTGGACCTGGAAACTTTACCATGAAAACTAACAATAATCTAGGAGA
AATTCAATTCTGGGAACAAGTAGGACTCTGA
>Nvit.Est10
ATGCAAGTTTTTCTCGTCACTGCGCTGTGTGTATTATGTACGTTCAGTTTAAATATTGATGAGCCACACG
TAACGACTCCATTGGGAAGAATCAATGGGTATAGCAAAATAGCATACGAAGGACGTCAATATGTTGCTTA
TGAAAGCATCCCATATGCATTACCACCAATTGGAGATCTTCGTTTCGAGCAGCCACCGGTTCCGGTACCT
GCTTGGACAGAACCTATCGATGCCCTAGGTTTGCCAAAACCCTGTTCGAAATACGAACCGCCTCCCGAGG
AAAGTAGCACCGGCGTTGAAGATTGTTTATACATAAACATATATACACCGGCAAAAGACGAAAAAGAATC
GCTACCAGTTGTATTTTACATTCATGGAGGTGGATTTCAGTACGGAACAAGTTCAGACTATCGAGAGAAA
TATCTCATGGATAGAAACTTAATTTTGGTTACTTTTAACTATCGAGTTGGACCGCTTGGATTTTTGAGTA
CCGGAGACGATGTCGTTTCTGGAAACATGGGGCTCAAAGACCAGTCTCTCGCTCTTCGTTGGGTATCCGA
AAATATTCAATACTTTGGAGGTGATCCTAAAAGGATAACTTTGGCAGGTGACAGCGCCGGTGGTGCCAGC
GTCCACTATCACTATCTGTCACCTTTGAGCCGCGGACTGTTTCAGAATGGAATATCTTTTAGCGGAACTG
CATTAGCGCGATGGGCTTTTACGCCCGATACCTCGAACACCACCAAGATTCTGGCTAAAGCTTTGAAGTG
TCCAATAAATAATTCCTTGGCCACCATTCAATGTTTGAGAAAAGTACCTGCTACGGATATAACTCGGGCA
GTTAAAAATATGTTGTCCGACTTGTACTTCTCATACGTGCTGTTTCCACCAGTTGCTGAGAAAATTCATG
ATGATTATTTCATTAATGACACGCCAAAAAGCATTATTGAGCAAGGCCGTGCTTTGGACTTGCCATGGAT
TACCGGAGTTGTCAGTGAAGAGGGACTTTACATAACTGCTGGTTTTGCACTGAAAGACGATATGCTAAAA
CATACTGATAAGAACTGGGAAACCATAGCACCTTACATGCTACATTTTGTAAATAACATTCCTGAAGACC
AACACGCCAAATTTGCAAAATTGGCAAAGGTACATTACTTTAGCAATAAAAACTTTAGTACAAGCAGAAA
TTTAGTTAAAACTTTGACACACATGACCGGGGATGATCAAATCGTTACTGGGGCAATTAGAGCTGCAAAG
TTGCAAGCACGAGTAAACAAAAGTCCTGTGCGGTTTTACTACTACAGTTACAGAGCTGCACAAAGTTTCA
GCGATGGACTTTCGAATACTACCGAGAACTTAGGTGTGTGCCACGATGATGATGTTTTCATAGTTATGGA
GAACGACTACGTAGACCCAACAACTACAGCAAATGACAGAGCCATTTTACGAGACATGCTTGATCTTTGG
GAATCGGTAGCTAAGACTGGCATACCAGATTTAGGTACGCAATGGCCACAATTGAATGCTTCCTCCAGAA
ACTTCGAATACATGCATATGGCTGGTCCTGGAAACTTTACCATAGAAACTAATAATAATTTAGGAGAAAT
TCAATTCTGGGATAAAATAGGACTGTAA
>Nvit.Est11
ATGACACACATGATCGGAGATACTCTTTTTATTACTGGAGCAATCAGAGCTGCGAAGTTGCAAGCACGAG
TAAACAAAAGTCCTGTGCGTTTTTACTATTACACTTGCAGATCTGCTCAAAGTTTTAGCGATGAGCTTTC
AAATACTACCGAGAATTTAGGTGTATGTCACGTGGATGATGTATTATTAGTCCTCTACAGTAACCATAAC
CACATAGACCCGTCAACTACAGCCAGTGACAGAGCCATGCAACAGAATATGCTCGATTTTTGGGAATCCT
TAGCCAGCACTAGATCTCCAGATTTAGGCACGCAATGGCCAAGGTTGAACGCTTCCTCTAGCGACTTTGA
ATATATGAATATCGCTGGTCCTGGAAAGTTCAAAATGAAGACTAATAATAATTTGGGTGAGATCCACTTC
TGGGATCAAATAGGACTTTCATCAAGTACACACCATAATATAAAGGCAATTGCAATGTCTCAATACGAAC
AATTACTATTTTGTATAAATTCACAGTCCATCCTCTCAGCATATTCCATCAATTCATAA
>Nvit.Est42
ATGAACATTTATACTCCGCTATTGGATACAAACGCTGAAAAAGCAGTATTACTTTGGATTCATGCTGGAG
GATTTAATTATCTTTCTGGCGATGATGGTGTTCTCGGACCAGATTTTTTAATAGAAAAGGATATTATTTT
AGTTTCATTCAATTACCGACTTGGACCGATGGGATTTTTGAACACTGGCGATGTCAATGCCCCTGGCAAT
ATGGGATTGAAAGATCAAGTTATGGCTTTGAAATGGGTTCGACAGTATATTAAATATTTTGGAGGTGACC
CGGAAAAAATAACACTTGGAGGAATGAATTCTGGCGCAGCTTCTGTTCAATTACACATGATGTCTCCGAT
GTCAAGAGGTTACAAAAATTAA
>Nvit.Est44
ATGCATTGTATAGGAGTTGCTCACGGAGATGAAATAAAATACGTTTTTTATTCTCAAATGTTTAATAACC
TGCCACCAGCTGATTCTGCGCAGGAGAAAATTATGCATATGTTTACAACTATGTGGACCAACTTCGCTAA
AACGGGGTAA
>Nvit.Est43
ATGGGCGATGAAGATTGCCTCTACTTGAACGTGTATACTCCCGAAGTCAATAAAGATGCGAGAAAGGCTG
TTCTTGTGTTCATTCATCCAGGTGGTTTTAATGCAGGCTCTGGAGATGATGACGTGTATGGCCCTGATTT
TCTTGTAGAACACGATGTCGTTGTTGTTACTTTCAATTCAAGACTTGGAGCCGCTGGTAGGTTTGTTCTG
GATATATACACTATTATTTTGGCACTCCATGTGTGA
>Nvit.Est39
ATGCCGATCCTCGTCTGGATCTACGGCGGCGGCTACATGACCGGCACCGCGACCCTCGACGTCTACGACG
CGGACATGATGGCCGCGCGCAGCGACGCAATCATCGCCTCGATGCAGTACCGGGTCGGGGCGTTCGGCTT
CCTCTACCTCAGCGACTACCTCGGCAAGGCCTCGGACGAGGCGCCCGGCAACATGGGCCTCTGGGACCAG
GCGATGGCGCTCAAGTGGCTCAAGGACAACGCCAAGGTCTTCGGCGGCGACCCCAACCTCATAACGATCT
TCGGCGAGTCGGCCGGCGGCGGCTCGGTCTCGCTGCACCTCATGTCCCCGGTGACCCGGGGCCTCGTGCG
CCGGGGCATCCTCCAGAGCGGCACCCTCAACGCGCCCTGGAGCTTCATGAGCGCCGAGCGGGCTAACGAG
GTCGCGCGCATCCTCGTCAACGACTGCAAATGCAACGCGAGCATGCTCGAGGACAGCCCCTCGGAGGTGA
TGGCCTGCATGCGCCAGGTCGACGCCAAGACCATCTCGGTGCAGCAGTGGAACAGCTACGGCGGCATCCT
CGGCTTCCCCTCCGCGCCCACGATCGACGGCGTCTTCCTGCCCAAGGACCCGCTCGACCTGCTGCGCGAG
GAGGACTTCGAGAAGACCGAGATCATCATCGGCAACAACGAGAATGAGGGTAGGAAAATAGAATCGAAAC
AATATAGCGAATCCGCGAGTCATTTTTCAAAGTGCATTCCGGACAGTTACGGAAGGATTATCTTCGCCCC
CGCTGCTGGCGAGGGAGACTATACACAGCCGCGCCCACGTACATAA
>Nvit.Est12
ATGATTATTTTATTCAACACTCTTATTGTTTTTGCAAAGGAAAGGCGCGTATTAGCGAACAACTTAGAGA
GCATTTTTCATGAAATAGATGGTAACATTATCGTAATGTTCTTATTTGTTTTTCTGATTTCCAAGTTACC
GGTGATTCTCTGCTTCCACGAGGGAGCTTTTCAGCGTTGTTCGGGAAGTTACACGAAAGCTAAATATCTG
ATGGACCGAGATGTCATCCTGGTCACGATGAACTACAGACTCGGAGTGTTCGATTTCATGAGCACCGAGG
ATGAAGTCGTTTCTGGCAATATGGGCCTGAAAGATCAAAATTTGGCCCTCAAGTGGGTCGCCGAAAACAT
CCAGCACTTTGGCGGGGATCCCAAAAATATCAGCCTACTGGGAGTCAGCGCTGGCGGCAGCAGCGTTCAC
TACCACTATCTATCGAAGATGAGCAAGGGACTTTTTGTAAACGGAATGTCGTTCAGTGGCACTGCGCTAT
GGCCCTGGGCTTATGATCCGCAGCCTTTGGTCACTGCAAAAAGACTGGCTAGCATCGCTAGATGTACTGC
AGAGAGTAATCTGGAAATGGTAGAGTGCTTAAGGCGAAAGCCTGAACGAGCGTTGACTAATGCTACTAGC
GAGATGCTGAGGCAAACAACATCCCGATACTTTTACTATCCATTCTTCATGCCAGTTGCCGAGAGAAACG
TGGAAGACTGCTTCGTCAATCGTCCGCCAGAAAAAATTTTGAAAAGTGGTGACGTCTACAATGCTCCTTG
GGTTACTGGTATTGTCAGTGAAGAAGGTGGTTCAACTGTATCAGGTCTAGCCTTCAATCAGGAAGCTTTA
TCCTTCATCGACGAGAATTGGGAGACTCTGACGCCCTATATGCTTATGTACAACAAAACGCAACCTTTGA
ACCGACACTCCGATATAGCACTGACAGTCAGGAGCCGTTACATAGGGGAAAATCACAAACTCAAGAGTAA
CGACTCGATAACCTTGTGGGGACTCTTGGACATGAAGACGCACGAGTCATTTTCCATAGTCACGGAAAAA
TCCGCAAGGTTACAAGCCGCTGCCAACAAACATCCAGTTTACGCGTATTATTACAGTTACAGGGCAGCCC
AAAGCCACAGCGAACTTCTCTCTAAAACCAAGTTTGATTTCGGTGTGATTCATTTGGATGACATTCTGCT
GATTCTCGAGAACGATTACGTTGATCCTTCGACAACGTCTAATGACAAACAGATGTTGGATAAAATGTTG
GATTTTTGGTATTCGACGATTACTACGGGGTAA
>Nvit.Est40
ATGTCGGAGGGCGGTCGCAAGCATCCAGTGCTGGTGTTCATCCACGGCGAGAGCTACGAGTGGGGCAGCG
GTAATACCTACGACGGCTCGGTGTTGATCGTCATCACGCTGAACTACCGACTCGGCGTTCTGGGCTTCCT
CAACGCCAACGTCTCGCCCCACACGAAAGCTCGAGTGGCGAACTACGGCCTGATGGATCAGATCGCGGCG
CTGCACTGGGTGCAGCAGAACATCGAGTACTTTGGCGGCGACCCGAGCAACGTCACGCTTATGGGCCAGG
GTACAGGGGCGGCCTGCGTTAATTTTCTCGCCATCAGTCCCACCGTCATGCCAGGTGAGTTTTTGATTTT
GCGTAGGTCAGGTTTATGGAACATTGAGTTCGGAAATTTATATTTTTTCAATTTCGATGATATACTTGTA
TCGTAG
>Nvit.Est20
ATGGAGGCGCCGCTGGAGGAGCCGCTGCCGCGACCCGAGCACCTGGCCGCCCCCCAGGCGCAGACGCTGC
CCCCGCCGCCGCAGCCCCAGCAGCAGCAGCAGCAGCAGCAGCCCGGGAGCGACGACCCCCTCGTCGTCCA
GACGAAGAAGGGCCGCGTGAAGGGCGCGACCCTGACCGCCACCACCGGCAAGAAGGTCGACGCCTGGTTC
GGCATACCCTACGCCCAGAAGCCCCTCGGCCCCCTGAGGTTCCGGCACCCGCGACCGGCCGAGGCGTGGG
AGGGCGTCCTGAACGCGACCAGCCCGCCCAACAGCTGCGTGCAGATCCTGGACACGGTGTTCGGCGACTT
CTCCGGCGACTGCCTCTACGTGAACGTCGTCGCGCCCAAGCCTCGGCCTACTAACGCCGCTGTCATGGTA
TGGATATTCGGTGGTGAGTTCCCAATGCACGAGGAGAACATAATCCTGGTGTCGATGCAGTACCGCGTGG
CCAGCCTGGGCTTCCTCTACTTCGGCACCTCGGACGTGCCGGGCAACGCCGGCCTCTTCGACCAGATGAT
GGCGCTCCAGTGGGTGCGCGACAACATCGCCGCCTTCGGCGGCAACCCCGACAACGTCACCCTCTTCGGC
GAGAGCGCCGGCGCCGTCTCGGTCTCGATGCTCCTGCTCTCGCCGCTCTCCAGGTGA
>Nvit.Est41
GCCGTGATAGTCTACGTCCACGGTGAGAGCTTCGAGTGGGGCACCGGCAACATTTACGACGGCTCTGTAC
TGGCCATGATTACCCTAAACTACCGCCTCGGGATCCTAGGTAACTCGACGGACTCGGTGATGAGCGGCAA
CCTGGCACTGCACGACATCGCTCTGGCACTTACTTGGGTCAGGGAGAATATCGGCGCGTTCGGTGGTGAT
CCGACGCGAGTCACCCTCATGGGCCACGACACTGGCGCTGCCCTCGTCAACTACATACTGCTCGCGCCCT
TCGCCAAAGGTGCGTACCTATCCAACGGCTAA
>Nvit.Est21
ATGGAGCAGCAGCAGCAGTGGAAGATCCAAGTGTCAACGGCGAGCGGGGAGCTACTGGGCGACGACTATT
TTTCTTTTAAAGGAATACCCTACGCTAAGCCGCCAGTTGGTTCACTTAGATTCCGAGACCCAGAACCTCT
GAAACCATGGACGGGAGTACGCGAGGCTTTCAATCATGGTCCGACGAGCGCGCAATTAGATCACGCCACA
GGTCAAATCCACGGCTCGGAGGACTGCCTGTACCTCAACGTCTACACTCGCGGTTTGGACGAAGCCGAGA
GAATGCCGGTGATGCTCTGGATACACGGAGGTGGCTTCCTCTTCGGTAGCGGTGACGACATCTCCTTCGG
ACCGGACTACTTTATGACCAAACGCGTCGTCCTCGTCACCATAAACTACAGGCTCGGAGTCTTAGGTTTC
CTGAACTTGGAGGACGAGGTGGCGTCGGGCAATCAGGGTCTCAAGGATCAAGTAACGGCTTTGAAATGGG
TCAGAGAAAACATCACCAACTTCGGAGGCGATCCCGATAATGTAACAATCTTCGGTGCTAGTGCCGGAGC
CGCTTCCGTTCATTACTTGTGCCTGTCTCCGCTGGCGAGAGGTGAGCTCCGAAGAATATCATTTATCGAT
TGGGTCGTACAACTTGATCGTTTCCAGGTCTCTTTCACAAAGCTATCTGTCAGAGCGGCGACGCTTTTTG
TCCCTGGGCGTCAAAATCAGAGCCCATCGAAAGCGTTTACGAGTTCTTGGACCATCTCGGATGCAAAGAC
AGAGAACCAAAAGCTATTGTAG
>Nvit.Est31
AGTTTGCGCTTGGCTGTCAACATGAGCGAATCACTGGTTGCGGAGACGTGCGCCGGTAAAGTTAAAGGAT
GTCTGGACAAAAGTAGTTTGGGTCCTGAGTACTATGCATTTCGGGGTGTACCATACGCAGAGCCGCCCAT
TGGTCCGCTAAGGTTTGCTGATCCAGTGCCAGTAAAGTCATGGACTGGAGTTCGCGAAGCGACATCGTTC
GGTTCAAATTGCACACATATCAATTTCTTGACGCTTGAGATGACAGGAAGTGATGACTGTCTCTACTTAA
ACGTCTATACGCATAGCTGCGAGAAAGATAAACGACGACCGGTAATGATCTGGATTCACGGAGGTGGTTT
CGTTGGCGGTAGTGGCGATGACGACCTTTACGGACCCGATTACTTCATGGTCAAGGACATCGTGTTTGTC
AGCATCAATTACAGAGTCGGAATTTTAGGATTTTTAAACTTGGAAGATGAAGTGGCACCAGGTAACCAGG
GCTTCAAGGATATGGTATTGGCCTTGAAATGGGTCAAAAGCAATATAGCAAACTTTGGCGGAGATCCTAA
CAATGTCACGATCTTCGGCGAAAGTGCCGGTGGTGCCGCTGTGCATTACCTGACTATTTCACCGTTAGCG
AGAGGCCTTTTCCACAAGGCGATTTCTCAGAGTGGTGTAGCTTTAAACCCCTGGGCCTATCAGACGAATC
CAAAGTCCAAGGTATATCGGGTATGCGAAAAATTGGGATTTAAGTCTCGAGATCCAAAGCAAATAGTCGA
TTATCTCAGAAGCATCGATAGTAGAAAGTTAGAAAAAATCCAATTCACGTTTGCCTTCGGGCCTGGAGTG
GATGCAAAATCGAAGAAACCATTCATGCCCATCTCTATTGAAGAAGCCTCAAAAGAAGGTGCCCAGGTAC
CTTTGATTATTGGTCACACCAACCTCGAGGGTGCTTTGTTAGCCAAGGGTAAAAAAAATTACTTTAATTC
AAAGATGCGTTGGATACATTGA
>Nvit.Est25
ATGCGTAGCTTTTTTGACCGCAAGCTCACTCATAAGTACGTCTCTTCGCCTGCAGGTCTATTCCACAAAG
CCATTTTGCAAAGTGGCTCGATATTCTCCACGAGAAATCTGTTCACGGGAAAAAACGTTATGAACGGTTT
CAAAATTGCTTCGCTCCTGGGACTGGATTCGCAAGATCCGGAGGAGGTGATTGAATTCCTTCGCGGCGTC
CCTGCGAAGAAGATCGTCGAACTTCATGGAAAAATTTTGTCGAAATATGTACGTACGGTGGAAGGTCAGA
TGGAGTATTCGCCGACTTTTGACGCGCCTTACCTACTTCCAGAACTTATAGAAAACGACGCCGACATACC
GATAATGCTGGGACACACGACGAACGAGTCATTGCTGAGCTTCGCGGGTTCGTGTACTATGAAATTACAC
AAGCTCAGGCTCCAGGATCCCAGTAAATTTCCGGAGATCATGAAGAGCCTAAGAGAATTTTACCTGGACA
ACAAGCCGATCAACAAGGAGAACGTCTGGAATCTGATAAATCTGTTGAGCGATTTCTTCGCCTTCTGCAA
CCGAAAGACGGTCGATCTTCGAAACGAGCACGCGAAAGCGCCCACCTACCTCTACAATTTTTCGTACATG
GGCAACGAGCCCACCATGTATCAGTTCGACCAAGGCCCGCAGCCGCTCAAAGGAGTCGCGCACGCCGACG
AGCTGTCCTACCTGTTTTACCTGACCTACATGAAACAAGACGGAGAGCAGTTCCCGCAGGAAGGGACGAC
CGATAGACTGGTCGTCGAGCGACTCGTGAGGATGTGGTACAACTTTGCGGCAACTGGAAATCCGACTCCC
TCGACCGACGATTGCTACCTCACGACGACTTGGAAAGCTTCTACCAAAGATAAACTCTACTATCTCGACA
TAGGCGCCGAGCTTGAACTGAAGGACGAAAGAAATCTGCCCAATCGCGCGATTTACGATAAATTCGCCAG
GATTTACTTGTTCTAA
>Nvit.Est28
TTTTTGAAAATGGAACTAAGGATGCTCCTCGGCGTTTCGGGCGATGACAGTCCAGTGGTCGAAACGAGCC
TTGGTAAAATTAAAGGCTCGTTTATGACCAGCAGATTGGGCAAACAGATCTACTCGTTTAGAGGCATTAG
GTATGGAAAACCACCCATTGGGGAACGTCGCTTTAAGGTACCAGAACCGATCGATGCGTGGACAGGTGCC
TTCGATGCCTCGGAAGAAGCCGGTAGGAATCTTTCGGAAGATTGTCTCGCATTGAACATCTACACGACCA
AGGTGAAGTACATTTACAAATACACACTTCCATCGAAATCCAACGCAGTGAAGCGGCCAGTGATAGTATT
TTTCCCACCCGGAGGCTTTACCGGTTACTCAGCTCAGAGCTACCTATGGGGACCACAGTACTACCTGGAT
CAGGATATCGTCCTGGTCACCGTCAATTATCGCCTATCGGCTTTAGGTTTCATCAGTACCGGGGATGAAC
ACGCCCCGGGAAACTTGGGTCTCAAGGATCAGGTCGTGGCTCTGCGTTTCGTGCGGGACCACATCGCGCG
ATTCAGCGGTGACCCAAATTCCGTGACCATCAGCGGATGCAGCGCCGGAAGTTGGAGCGTCATCCTGCAC
ATGCTGTCGCCGATGTCGCGTGGTCTCTTCCACAAGGCCATCGCCATGAGCGGCTCACCCTTGAAGCCTA
AGCTTCTCCCGAGCGATATGTCCGACGTGGCTAAGAAGCAGGCGTCCTTTGTCGATTGTCCGGTCGACGA
TCTGGACAAGATGTTCGAGTGCCTGAAGAAGGTGCCGGCTCAGCAGTTTGGTAGCGTTGTTCTTCTGCAG
GAGTTTTACGGAGATCCCATTCTGATATTCTCTCCGGTGGTCGAGCCTAAAATCGAAGGCGTCGAGAGGT
TTCTTCGCGCTCAGCCGGTTGACATAATTAGATCGGGCGATTTCAATCACGTGCCGCTAATCACGGGTGT
CACCAAGGACGAGATCGTCGGCACTGCCTTGACACAGAAGGGAAACACGTCGTACTTTGACGACCTGAAC
GCCGAGTGGGAAAGAGTGGCCCCGATTAGCTTCCAGTACGATCGCACCGGCGAGCAGTCCGTCCAAGCCA
GCAGAGCCTTGAAAAAGTTTTACTTCAACGATGAACCCGTCAGTTTTAAAAATGCTTACGGTGACGCTAT
CGTCGGGTTCCCGTACAACACCAAACCCGTGCACTACTACAAATTTGTTTATCAAGGTAGATACAGTTAT
CAGACGTGGAGCGAAACCAAGAAGCCTTACGGCGTAGTACATCACGACGATCTCATCTACGTTTTTTACA
TCTCATATGCTTTTCCGTTCTTTGACAAAGACGCACCGGAAACACCGATGGTCGAGAAGATGACGTCTAT
TTGGGCCAATTTTGCCAAGACCGGCGAACCAATACCCAAGAATAACGATCTATTCAAAAAAGTCAAATGG
AACGTGCTCACACCGGAAAACCACAAGTACCTGGAGATAAATGATACCTTCGCAATGAAAGCGAACTTGT
TTGCTGACCGATATGAGCTTTGGGGTAGACTTTTTCCATTACCAACTTATCAGAAGCCTGAATGTTAG
>Nvit.Est38
ATGGAATATTGGATTTCTCGTCAGCTGTCGAGCGCGGGCGAGATCGTGAAGCGACCGGTGATAGTGTACT
TCCATCCCGGGGGCTACTACTCATCCTCGGCTCAAAGTTTGATCGACGGGCCGCAGTTCCTGCTGGACCA
CGAAATCGTGCTGGTGACCGTCAATTACCGGCTGTCGTCGTTAGGCTTCATGAGCACCGGCGACTCGCTG
CTCCCGGGCAACCTGGGCCTGAAGGACCAGGTCGAGGCCCTCCGCTGGGTCAAGAAGAACATCGCGGCCT
TCGGGGGCGACGCGAACTGCGTCACGATAACCGGCTACAGCGCCGGCTCCTGGAGCGTCTCGTTGCACCT
GGTGTCGCCGATGTCGAAGGGCCTCTTCCATCGGGCCATCGCCTCGAGCGGCTCGGCCGTCTACCAGGAG
CAGCTGCCCAGCAATCAGAGCCACCTGGCCAAGAAGCAGGCCGAGCTCCTCGGCTGTCCCACTGACACAG
TTGGCAACATGCTCGTCTGCCTCAACACCAAGAGCGCCGAGGACTTTGCCAGCAGCGTCGGGGAATTCTT
CGTGAGTGCGCGAGAGGCTGCTTTTTGCAATTTTTCTTTTCTCTTTTGTTCCCACCGATCGATAATCGGA
GAAAATCGTCCGTCTCGAAGGAATGGCACAACAACCCGATTCTGCAGTGGCTGCCGGTGGTCGAGCCGGA
AGTCCGCGGGGTGGAGCGCTTCCTCCCGGCCCAGCCGATCGACCTCATAA
>Nvit.Est6
ATGGTCGCAGTCGCTCTCGAGGCGGCATTGAAGGGCGACGACTCGATCTACCGCAACACGTCCGCGAACT
GGGAGCACGCTGCTCCCATCAGCTTCCAATACGAGCGCGACACCGAGCGTTCCAAGCACATCAGCCGCGA
GATAAGGAAGTTCTACTTCAATGACCAGACCATCAGTACCAAGAACGGCAGAAATCTCGGACTGATCTAC
GCCGACGCTCTCATCGGTTACCCCAACCATCGTTTCGCCGACCTGGTCGCTTCCAACTCTCGCGCTCCCG
TCTGGAACTACATGTTCGTCTACCCGGGACGCTTCAGCTTCTCCGTCTGGAGTGACACTCAAAAACCATA
CGGTGAGTCGAGTCTAATATCCCGTGAGAATTCAATTTTCTAA
>Nvit.Est37
GTCATCGTGTTTTTCCATCCCGGTGGTTTCTACGGCTTCTCAGCCCAGAGCTACGTTTTCGGGCCCCAGT
ATTATCTCGACCAGGACATCGTCTTGGTGACAGTTAATTACAGGCTCGCTACCTTCGGTTTCATGAGTAC
CGGCGATGCCCGAGCTCCGGGAAACCTCGGCCTCAAGGACCAAGTGGTGGCCCTTCGCTGGGTCCAGAAG
AACATCGCCGCGTTCGGCGGTGACCCCAACTCCGTCACCATCACCGGCTACAGCGCCGGCTCCTGGAGCG
TCGTTCTCCACCTCATGTCCCCCATGTCCAAGGGCCTGTTCCATCGCGCCATCGCCATGAGCGGCTCACC
CACGACTCCGGACCTTATGCCCACGAAGCAGCCAGAACTGATTCTCAAGCAGGCCAAGTTCGTCGACTGT
CCTTACGACAACGTTGACGTGGCTTTGGAGTGTCTGAAGAAGGTGCCGCACCAGAAAATCAGTGACTCTA
TGGAAATGTTTAGGGTAAGTGTATAG
>Nvit.Est7
CGCAACACTGATCGCTCCAAGCACATCAGTCGCGAGATCAAAAAGTTCTACTTTAACGACGAGCCGATTT
CGATCTACGCGGACGCGCTCATCGGTTTTCCCGCGCACCGCTTCGCCAACCTGATTTCCGTGAACTCACG
TGCGCCTGTCTACCACTACCAGTTCACATATCAAGGACGGTTCAGCTTCGCCGTCTGGCCAGACACCCAG
AAGCCTTACGGAGTCGTTCATCAGGATGATCTGCAGTACCTGTTCTACATGTCTTTTGGCTTTCCTTTTT
TCAACGCTACTGATCCGGAGACTTTGACAGCCATGTGGGTGAACTTCGCCAAAACCGGTGAGCCCATACC
CAAGAACAACGATCTGTTCAAAGGCGTGACTTGGTCCACCTTGGACTGGAGCAAGAGGAATTATTTGGAA
ATTGGCGAAAGGCTGAATATGAAGAACAACATGTACTCTGACAGATACGCTCTGTGGGAAAGGCTGTTTC
CCCTGGCGCCTGTTGCCAAGGCGTACCGGTAA
>Nvit.Est34
GTCATCGTATTCTTCCATCCAGGAGGCTTCTACGGTTTTTCAGCCCAGAGCTACGTTTTCGGACCGCAGT
ATTACCTCGATCACGACGTCGTGCTGGTCACCGTTAACTACAGACTCGCAACTTTAGGTTTCATCGCTAC
CGGCGATGCCCGAGCTCCGGGAAACCTCGGTTTCAAGGACCAAGTGGTGGCCCTCCGCTGGATTCAAAAG
AACATCGCCTCGTTCGGCGGTGATCCTAACTCAGTCACCATCACCGGCTGCAGCGCCGGCTCCTGGAGCG
TAATCTTCCACTTGATGTCGCCCATGTCCAAGGGTCTGTTCCATCGAGGTATCGCCATGAGCGGATCTCC
CACGACACCTGATCTTCTGCCTACTCATCAGACACATCTGGTCATCAAGCAAGCCGGTTTTGTGGGCTGT
CCTACGAATAGCCTCGACGCTGCTTTCGAGTGCTTGAAGAAGGTGCCGTTCAAGCAGCTCAGCGAATCCT
TGCCCAAATTTTTGGTATGA
>Nvit.Est5
ATGTTCTACATTCATGGAGGAGAATTTGTACATGGAGCAACACACATATTAGCTGGCTTTTACAATGTAA
CAGTTGTTTCCATTAATTATCGTCTTGGAGCCCTTGGCTTTTTGAGCACAGGAGATGAAAACAGTCCTGG
AAACTACGGAATTCTTGATCAAGCAATGGCTCTGAGATGGGTATATGACAACATCAGATTCTTCAATGGT
GACCCAGAGAAAATTACACTATTTGGACCTGGAGCTGGAGCAGCTAGTGCTGGCTTGTTGATGGTTGCAC
CAAGGTAA
