# Supplementary material for: Molecular evolution of juvenile hormone esterase-like proteins in a socially exchanged fluid
Source: Sci Rep. 2018 Dec 13;8:17830. doi: 10.1038/s41598-018-36048-1 (PMC6293014; doi:10.1038/s41598-018-36048-1)
Supplement: Supplementary file 2 — Supplementary File 1 [file 41598_2018_36048_MOESM2_ESM.zip › our-gene-annotations/having-genomic-sequences-as-refrences/Nvit.Ests-Prot.faa]

>Nvit.Est23
MLSRWILSNAFGGCGAKCLLNRTLVVINIKNYSAVVPTVQTKQGLLAGSIRRNIDGGEYFAFTGVPFAEQ
PIGKLRFKEPQPLKPWQGVKNVTEESNSSAQCDLSANLLEGGDDCLYINIATNSLTGKRPVMVWIHGGAF
KRSSNTYKKYSPDYLLKKDVVIVSVNYRLGVLGFLNMEHEECAGNQGLKDQVAALKWVQDNIEAFGGDSK
NVTLFGESAGAASIHGLCIAPQAKG*
>Nvit.Est27
KNSDPILPKKGIDVPFLVGYNSHEGILSFLGDYSNFIKEIEDDFESIISDYLKISDPKRVANIAKVVRTC
HSDELEKLQEGTRDRITMERMTTMWTNFAKTSDPTPTIDDLITTKWLPVEKDKKNYLEINDNLTSGVNPD
DNMRQMWRVLL*
>Nvit.Est30
MRGFLYLLLGTFLLADSALAYKPLAHIKNGTLEGTVMKSRKGREFYGFRGIPYALPPISELRFEPPKPAA
AWAGVRSAKEDANICTQRNIYTHQEEIVGIEDCLYLNVHTPKLPGRNEANYGAYPVMVWFHGGGWVTGAG
HSEFYGPKFLLDHDVILVTVNYRLGPLGFLSTEDLVTPGNNGMKDQAQAIRWVHENIADFGGDPNRVTLF
GESAGGVAVHYHMTSPLSRGLFQRGISQSGTALCPWALTRPGLARKKAQRVAELLGCPKDDSRKLVDCLR
TKEAVDIIGTDRAFQVFDYCPMIPFRPVIEPDHPGAFLKEDPAISLKNGRLSDITWMTGITSHEGTLRVP
GLYGLNNGELIKRLDKDFENLAPTTLLFEDTCPQQNYKNVSKAIREFYFGDKPLDKSTKYEVINMYSDAW
FNYAADEALFSSPIYYYYFSYRGSASFSRIFGDPTEDYGVSHADELQYLFPVGEQLFQDIPLSKEDNRII
DIVTALWYNFAKSGNPTPEITPDTPTKWKPVHTPALEYLNIGNSKDIHMSKNLFPERLKFWSDLMPSIRD
IDGVTYQYKPIRDEL*
>Nvit.Est17
MYSKFIICLSIGIIGLIINTESKSTPVILTTKGPVQGEVLNTAINSVLYSSFKGIPYAEPPLGYLRFKPP
IEKKPWSNILPTVIEGANCPQKDFVYTTEYTGSEDCLYLNVYTPKLQFNDTASDLLPVMVWIYGGSFKSG
YGNSSLYGPDYIIEENVVLVTFNYRLGPLGFLNLNHDNATGNAALKDQNLVLRWVNANIEKFGGNPKDVT
LFGQSAGGVAVDLHVLSSLSQGLFHRAISMSASPLCPWAFQTPEASVSQAFDLGRRLGKTTKSADELLKT
LYNTSAIEMMKITNDMGFVNPPFQPTIESTTVAQDQEKFLTECPYAKYLSDQFSKISYITGFTSNETLLF
AETAEKFLDAVTFATNVVKSAPSKIPIPLPGSKKILGVLTKEVKSLSNFAVDEVIKETSDVIFVAGIDYK
RKLLQERSGHPVYLYRFAYQSDDSLHKQLYNIDINGAAHGDDFAYLFHMTVVNQSTDPQDPSFITRKRMV
RLWTNFAKYGNPTPEGGNDTLLQGLTWSITKKHNSYLEIEKNLSIQQDFPKHVTTNLVEAADVVILPLQT
GCIGDFAKKIINVKPFTDEVKSIGSTIKNTSQAIFSKIPIIG*
>Nvit.Est19
MVIFTILFGVFLRIECKLTDIVHTETGPVQGEILQTVLNSVEYSSFKGIPYAEPPVGHLRFKGAKRRVKL
NHLSQEYRIQIYSTYC*NQQVSPIRDLTADFSHTVL*SLLRHSEY*HPSVARELNAVPYRTIYATSVVRY
FIALTSINPLSRQSVA*TVHFYTVHLAPERSEDDQHAAIMDCLCHG*V*HRCGFMPPSGIKYTYTIFVRN
IPIRFICKFNMRLLYE*SSYFNSAYFFNANIQL*VICLKF*IMQPPIKKTPWSDVLRTTLEGANCVQRDF
VYHNYTGSEDCLYLNVYTPQVFL*ISNFKNLLFYRS*GRYVNEICLSCT*K*YTIA*ITKIKIMIDIELN
YYF*CYANCLFFFFDRSYEFIMIQKNYLLRINLL*TQFNSAVPVSKPVMVWIYGGTFKSGYGNSSLYGPD
FLIEEDVVLVTFNYRLGPLGMFTVKQVFR**FYK*TIVKQFCITVHRIFIFKS*KCNWKCRIKRSEFSFT
MGK*KHC*IWR*S*KNYPIRTKCWGSRSRFTCFIRYVQRYI*HK
>Nvit.Est36
MVWIHGGAYRTGNSNASYYGPDFLLEEDVVVVSFNYRLGPLGEIFLVYTL*
>Nvit.Est1
MKNRKFCLLLVISWFHCVFGDDPQVETNFGPVRGVWLKTARGANITGYLGIPYAEPPIKDTGNSVAPGNY
GLKDAAMALVWVHDNIEAFGGDPNSVTLMGQSSGAVMVHLLASSEATKGQFQKRFQRIITYNLISDQRPC
AISRFTVSVLLQHMWRRNPKCIYGPTLEADAEGAILTVNPERSLTDGLFRDMPWINGVVDDEGLLKTTDE
FLRDFDTLLPSVLELQDSIENITEFSDAIKDFYFDGDILRNIESNITQVSYYDFLQRRLPQMKSKVYFYV
LAYEGTFSTTFRWGIPFRFGAAHGDDLNYIFPYLNEKYADLQLFNTMGDRTMINIMSEMWINFAKTGVPS
ARLTSSWEPFQEHRRFMRFGDGRSIDRAMEQDFLTERMDFWRDLMGNYSLPILEYRAGQPVEEDAVAAAA
GIGFTRITLCLALLSRWFLR*
>Nvit.Est3
MREPIVKIRNGKLCGSFKRSLEGYEYYSFKGIPYARPPVGELRFRDPRPVESWAGLRDATEFGPICAQCD
LVTQTVVGSDDCLYLNVYTTTIDQNARKPVMFWIHGGGFLHGCGNDLFFGPDYLLRNDILLVTINYRVGI
LGFLNLEDEIAPGNQGLKDQVMALIWVKHNIQNFGGDPDNVTIFGESAGGACVHYLALSPLARGLFHKAI
SQSGVALNTWASMPPNPKKYAHQICSNLGRDLTDSRAIVHFLRKINCLTLIDAQEKIRTLEVSIERTDYK
SLKPFMPIPPQVAAEEGIHVPYMLGYNSGEGIFFLSGNHVKSFRYKIILFKYTSHYNCACHGEELFHLFS
IRILEGLSINPIKKGSINYRLMEQMTTMWTDFAKTGRPTPMTSKLIPLYWQPVINDTVFRYLNIGEELRM
ETMLNMDRRFPFGKSAKK*
>Nvit.Est18
MSEPIVEIANGQIRGITKRSIEGYDYIAFRGIPYAEPPVDDFRFKDPVPVKNWTGIKDATKYGDICAQFD
LTLRNFGGNDNCLFINVYTRSLKNVEKKKPVMVWIHGGAFLYGSGNDMHFGPDYLLRKDIVLVTFNYRLG
VFGFLNLEDEVAPGNQGLKDQLLALKWVQQNIEVFGGDPNNVTIFGESSGAVSVHYLCLFHANKGILRIS
YFDKNHFCEKRARYADLRGKF*
>Nvit.Est26
MRNQFLIIIHYYTGIKQQHFNQLDSNFENYLTDVTKEMIRKNNITPEGLKRLYYGSEKICEENKEKFVDM
YTDLQFVEGIHRVVKAQVKRSSAPTYFYRFTYDKDFSLTKSYTNTTLPGASHFDEVQYLFNMQFYEILDV
KRPEPGSTGHRIMEQMVEMWVNFAKCGSPTPVLNNLITTYWLPVTNEKIFRTLNIGDDLRMESTVNLKER
FRYGIHMKNKL*
>Nvit.Est22
MKKPVVKTTCGRLRGSIQKSIEDYEYCAFKGIPYAEPPIGELRFQDPRPPKSWEGVKEATEFGPCCAQYD
QFRRLYDGSDDCLYLNVYTKSLKPKTRLPVMMFIHGGAFTFGCGDDMFYGPDYLLKRDIVLVTINYRLGV
LGFLNLEDEIAPGNQGFKDQVMALKWIQSNIINFGGDPDNVTVFGESSGGASANYLGLSPMSKSMKLLVQ
FFVK*
>Nvit.Est15
MFFYNLIITLITLPLIWSNDGPIVKTPLGWIKGYYDISSLRKKYEAFEGIPYAQPPIGNLRFEPPKKVLL
WAGNWSATIASPSCMGFNIFGASNEKVVGVEDCLYLNLYRPSVRPEKLLSTIVWIHPGPLHFKPFEKYGP
KFLMNRAVIYVELNFRLGPLGFLSTADEIISGNMGLKDQSMALKWLSENIKYFGGDPNKVTLTGGSGGAS
CVHYHMLSPMSAGLFQRAMSFSGAATNQVLQTTDPLKNAKILAKNVGCSIDNKLQMVACLKSVPAKSLFQ
ALSKFTFWDGFLLYSPFSIVVEKTSNDAFLDQSPIAIIKKGKINDVPWLVTTTAGEGMFPAGVFFLNDTR
MKSLNDNWKDLIFPLLKMEDLVPKIYYHEVAESIRKYYFGSKSISTDTKEIIEILCGDGITRYSIERSIR
LMSKVMRNPIWFYRYSYRAAGTYCNLITNTNWTGPCHVDDTLLVVHIPEIFEDVTRPFDLAMQRDLLDVW
VSMADYGIPKVLRMPWRPISPSDKFLRFLEIKNPGQYHTSFSTNFSNSDFWSSLSINSSFT*
>Nvit.Est2
MGTVIGQYKTSYKGRLYEVYEGFPYAKPPTGSLRFEEPVPIGPWGILNATNSKSVCAQYFDIPPDKNGLP
VTEGRVTGSDDCLYLSINVPVLEDTKRKLPVIFLIHGGSFQYGNGLTYGAKNKYLLDRDIGFVSINYRLG
ILDEVLPGNLGLKDQSLSLRWTSENIAYFGVDPNRIILVGYSAGSSSVQYHYLSPLSRGLFHGSIGLSGT
VFNPWGFALGAREKARKLGAIFNCPTQDSRKLVNCLKGIPAQSLLAATKEFQYWQFMPEAPFTPVIEKAD
TRPFINKSPKEIANAKEVYDVPAVFGMVSDEGCDPGAGYAPHDNVLKDLNDNWISIAPHSHLLQYNYTLP
RRLHKILAFYFGNKKINTTTASASIRMLSDKHHFTGIEQGVRLQAMVTKSPVYFYYYSFHGSQSRSEDLN
HTKNNYGIAYNYKTTCWKCLVFFWICGNLLPITDISNEKITFLHIYGPRNYSMSGNANLGHKRFWRKFFP
SLK*
>Nvit.Est16
TLSVIAVMQSAVADSPSVVTAYGPVVGSYKTSQNGRKYAAYEGIPYAVPPEGELRFTEARPAPPWRGTLD
ATKKSSVCAQYSDVPPGKDGQPVLKGLYQGTEDCLYLNIYVPQVKGRKGGLPVIFFIHGGSFQYASGNMF
GAKYLTDRDVIFVTFNYRLGILGFLSTEDEVLPGNLGLKDQNLALRWVNDNIGAFGGDSRHIVLSGFSAG
SSSIQYHYLSPMSRGLFSGSIAMSGTAFNPWAMAHFARKNAIKLGAIFKCPTHDSRLMIECLKKVPTMEL
VLAENQFMDWQYNPEAPFAPVWGDSFMPLSPKETLESGKNYDAPALYGMVSQEGDDPVAEYAPHDNLLKQ
LDEDWLEITPALFEMQYNYVVPKNQWPEVAIAARKKYLGNATIDKKAVPGLIKMLTDQRYFIGFEDGIRL
QAKASKSPVYLYYYAFRGSQSYSDSLSRTHNNYGVCHTDDMNLVVENPDIDPTKTQAEWEMSNFLMDIWV
SVAYTGVPTNISAKWNPVDADDPELKYLHIAAPGKYSMSGDSDFGLKSFWKRWF*
>Nvit.Est8
MFYHFPSHQKTNFNYRSLNLLIYINAYLLKIHLRMKFILLLLGFGIAKGAFTEDAPPIVQTSLGGIEGSI
KKSYNGRTYAAYEGIPYGLPPMLERRFQPPEPITGWIGNLSATKPGSLCIQYSHTPKNIDDRVIGDEDCL
YLNVYVPYTVTKKQLPVIFSVHGGGFQFGEADTGAKFLMDRDAIVVTISYRLGIFGFLSTEDDIVLGNMG
LKDQSMALRWTSENIQYFGGDPKKITLIGISAGGASVHYHYLSPWSRGLFRNGISFSGATFGPGKQTENS
REKAHELGALLGCPTENTSEMVTCLRSRPARSISQATKHFMPWLYNPFTPFGPVVEKTGDKPFVDRSPIE
IISSGDAADLLWITGLVSEEGLYPAAEFINNDTLLQELNDNWDSIAPHLLDYNFTIPLDMHATVARKIRN
HYLGTKQIDWKTTQALTYLISDRLYAVDGEKAARWQAKMSKSPVYFWYYSYRALTSSSDVLSNSMNNYGV
AHSDDFSLLFEENYMYPPMRASDRAMQEKMIDFVVSVAEKGSPDFGLDFEWKKLDPSKNELEFLHIAGPD
DIKMRTASNFAEKRFWFTINFNENKL*
>Nvit.Est13
MEALNVFLIILIVGSCFCQDDSPKVSTPLGKIKGHYKISNQGKQFEAYEGIPYALPPIAERRFQPPVPVK
PWKNELIANNSNYSCMQHRRVPNAQGDFVSGDEDCLYLNIYVPIRKTNESLPIIFWIHGGAFQYGTGLRF
GPKYLTDYNVILVTINYRLGVLGFLSTEDQVVSGNMGLKDQSVALRWISDNIKYFGGDPKKVTLTGLSAG
GASVHYHYLSPMSAGLFSSGISHSGTSFNCWTQTENSREKALLAELVNCPTFDIREMIKCFQNRPARILV
TAEAEFMPWRLNPFTPFGPVAERDAVNPFIDRSPIEIINSGDVQDLPWVTGITSEEGLYPVAEFALNDEV
LKELDKDWESIAPYLLDYYYTIPKYEHAYVARVIREHYFGNKTINKENVSTLIQLVGDRIFGADAEKAAR
AQAYVNKNPVWFFYYSHRASHSVSDSLSNSSKNLGVCHGDDTSLILENRHIIPTRKPDIDMQKDLIKFWV
TVARTGIPKFGPKWLQVNPVKLNFDYLHIAGPGNFKTKASPNFGQRIFWQSINFDENWEIIKHHLGYPAW
NSSPDISVNCITLTVMGIIALYFANI*
>Nvit.Est33
MTRPASLFLVVTAFCLAVRSDDDAPRVKTLLGSIKGYHKISEHGRLYEAYEGVPYALPPIGKLRFKAPQP
IKAWEGELQATKQAHACLQYTHKSGWLKDGAEDCLYLNIYVPDREDDTSLLPVFFWIHGGAFTHGTYLVD
KDFIVVAINYRLGPLGFLSTEDDVVPGNMGLKDQSMALRWVHDNIEHFGGDPKRISLAGISAGGASVHYH
YFSPLSAGLFQNGISFSGTALNCWTQTENSREKAKRLGALMGCPTESTKEMVDCLRHRPARPIVQAVQEF
MPWLYNPYTPFGPVVEKVGNNPFIDRPPVEILASGDVADVPWITSITSEEGLYPVAEFAANKPLLKELDE
NWESLAPHLLDFNYTIPREEQAEVALKIRRHYMGNNPINRQNVRPITKMVGDRLFVVDAEKAVRMQAKAN
KSPVWFYYYSYKAAGGSLADALSGTKENFGVSHTDDIFLLFENLFFDPTTTESDRSMQSYMLNMCSAKEV
FPKEWKKVDPSEKDFQYLHISGPDKYKMDSHDNLGDKQFWRTINFEENVLESSGSAKDEL*
>Nvit.Est32
MLWTSLLVLLASVILVNCKDDYPKVKTTLGAIRGYYKKSENGKLYEAYEGIPYAYPPIGKLRFRPPKKIP
AWTGELQATKVSDASVENERVEGSEDCLYLNVYAPLRKADTSPLPVILWIHGGCFQFGTGNIYGSRYLAD
KDVIFVNINYRLGSLGFLSTEDEVVPGNMGLKDQSMALRWVYDNIEYFGGDPKKITLTGLSAGGASVHYH
YLSPLSAGLFQNGISFSGTALLCWAQTENAREKAKKLGALLGCPTDNTKDMIQCLRYRPARTVVQATSQF
MPWLYNPYTPFGPVVETSGKDYFINKPPVELIASGDVQDVPWITGVVSEEGLYPVAEFITNKKHLKDLDD
NWDLVAKYLLDYNYTLPKDKHAEVAEKIKKHYFGSKPIDRLNTRPLTLMVGDRLFLVDAEKAARKQAKVN
KSPVWFYYYSHRAADSLSDTMSGTKENFGVSHGDDAFMVIESPYINPTKTQEDVALQRDLLNFWVSVATK
GKPELGTEWTEVNPTKKELNYLHISGPGKYAMETNDNLGEKNLWNSIDFNENKLKGGSKEEL*
>Nvit.Est35
AVLFWIHGGGFLGGSGNAHTYGPDFIIEHDVLLVTFNYRLGPLGFLTLNNKNALGDAGLKDQNLALKWVN
NIQKFGGDPNKITIIGQSAGSVAVDFHVLSDVSAGT*
>Nvit.Est4
MIGSEDCLFLNVFTPALPDATDGHPVLIWIHGGGFRRGMRNLVDKNTIVVSIQYRLGSLGNFLCSGTKDL
SGNNGLFDMILATEWVRDYIEFFGGNPNKIVAFGQGTGASSAFLLGLSKFGQSESNDSCA*
>Nvit.Est24
MRVAVFVYLLTISFCASEDVPSVSTPSGKIVGYYQTSHQGNRYEAYEGIPYALPPIGDRRFKPPEPITKQ
PSRITFPSGSHVRGDEDCLYLHLYAPIRKTNASLPVIFWIHGGAFQYGTVMENEAYYLMDHDVVYVSVNY
RLGILGFLSTEDDVVSGNMGLKDQVAALHWVKKNVQYFGGDHNRITLMGLSAGGASVHYHYLSPMTAGLF
HSGISFSGTALDCWTQTQNSREKAVKLGELMGCPVSDIPAMIRCLKGIPASELVEAQVHFMPWRLNPFTP
FGPVVEKFSENPFIDQSPIEIIKNGKVHDLPWVASVVSEEGLYPLTEYITKAEALEDIDKNWESIAPHLL
DYYYTIPKEKHNSTAKLIRKHYFGDEPIGEENIRSLTHLVGDRMFIVDAEKAARAQAEANRSPVFFYYYS
YRASTSISESETGSSEDFGVCHGDDVCLVQKNPFVTPTKTSSDMAMHNELVRIWTSVASKRVNSTKKPFE
YLHIRGPSNSRMESNHNLANKLFWKSIDFNENKIHHAST*
>Nvit.Est14
MLIVSTILFLAIAQLGCSQDAPTVLTPLGKVQGHYLVSNGGNKYKAFQGIPFALPPVGERRFKAPEPVKS
WPGLLVADKFKEACVSHGRDLLPTGGYVYGVEDCLYLNVYVPTNKTNKPLAVIFWIYGGGFQYSTLNGRE
QKYLMDHDVIFVSAAYRHGSLGFLSTEDEVVPGNMGLKDQAVALRWVSENIEYFGGDPDQVMIGGLSAGG
ASVHYHYLSPWSAGLFQTGISFSGTAFDCWTQAEASRAKAIKLGELLGCPTDDIRKTVECLRKRPAYDVV
AAQAYFMPWHLNEFTPFGPVVEKSTDKPFINRSPIDIIRSGDAYPAPWVTGVTSEEGLYPVAEFALNETI
IEDLNKNWESAAPHLLHYYYTIPKDQHASVARKIRKYYFGDNPINKENFLTLTHLVSDRVFIYDAVKAAK
EQAKASNSPVWFYYYTYRAANSLSDSASHSTENFGVSHADDVLLVVGNPFINPTKTENDFAMHKDLVKFW
LSVAKQGVPKFGPKWTRLNSQKKNFEYLHMAGPGNFKLETNNDLGKLQFWETLGFNENRISS*
>Nvit.Est29
MMDLLIETSSGKIRGVVEKSSEGFDIYSFKGIPYAEPPIGELRFKDPVPIKKWTGIRDATKFGPISMQYD
STVRMKSENEDCLSLNVYPNARKAVMVWIHGGAFLFGSSYDTLYGPDYLVGHDIVLVSVNYRLGVLGFLN
LEDEYATGNQGLKDQALALRWVHENIGNFGGDPGNVTIFGESAGGASVHYLCLSPLSKGAWIFNYVHKAI
SQSGVIFNPWTEIKNPKKIACDLCKVLGKPLTNSKDIVEFLRTIDTKRLLEDKLIFGPSSDPKSEANKGV
HIPYLVGNTSREGIFFVQAFKMMGQDINVAFPFDTAKVLNKYQVTPQQAKRLYYKSKNISVDNLESFVDS
MSDLLFVEGIHEFVKVQVEESTSPTYLYQLSYDSESSFIKFGTAAQISGYVHFDDVRYLFKGKIYGEANV
GLKKVMEQMTTLWTNFAKYG*
>Nvit.Est9
MQSFLIVALCALLSAVSCENTDKPYVTTPLGRINGYYKTSYEGRQYAVYESIPYALPPIGDLRFEPPVPV
PAWSEPINALGLPKPCAQYKPGAEESVIGVEDCLYMNIYTPAKNETQSLPVIFWIHGGGFQYGTSSNYRG
KFLVDRDLILVTFNYRVGPFGFLSTGDNVVPGNMGLKDQSLALRWVSENIRYFGGDPKRITLTGVSAGGA
SVHHHYLSPLSAGLFQNGISFSGTTLARWAFTPDTSNTTKILARALKCPVSGSLETIQCLKRVPAKSITQ
TVANLLADLYFSYVMFPPVAEKIDDGYFINDSPRNIIEQGRASNVPWIAGVVSEEGLYITAGFALKEDMV
KHTDKNWETIAPYMLHFVNNVPEDKHDKLANSAKVHYFGKKHFSTDREAVKTLTHLSGDDQIVTGAIRAA
KLQAKVHKSPVRFYYYSYRAAQSYSDHISNTTENLGVSHDDDIYIVLENDFIDPTTTASDRDMLQDMLDF
WQSVASTGTPNLGTQWPRLNASSSNFEYMHIAGPGNFTMKTNNNLGEIQFWEQVGL*
>Nvit.Est10
MQVFLVTALCVLCTFSLNIDEPHVTTPLGRINGYSKIAYEGRQYVAYESIPYALPPIGDLRFEQPPVPVP
AWTEPIDALGLPKPCSKYEPPPEESSTGVEDCLYINIYTPAKDEKESLPVVFYIHGGGFQYGTSSDYREK
YLMDRNLILVTFNYRVGPLGFLSTGDDVVSGNMGLKDQSLALRWVSENIQYFGGDPKRITLAGDSAGGAS
VHYHYLSPLSRGLFQNGISFSGTALARWAFTPDTSNTTKILAKALKCPINNSLATIQCLRKVPATDITRA
VKNMLSDLYFSYVLFPPVAEKIHDDYFINDTPKSIIEQGRALDLPWITGVVSEEGLYITAGFALKDDMLK
HTDKNWETIAPYMLHFVNNIPEDQHAKFAKLAKVHYFSNKNFSTSRNLVKTLTHMTGDDQIVTGAIRAAK
LQARVNKSPVRFYYYSYRAAQSFSDGLSNTTENLGVCHDDDVFIVMENDYVDPTTTANDRAILRDMLDLW
ESVAKTGIPDLGTQWPQLNASSRNFEYMHMAGPGNFTIETNNNLGEIQFWDKIGL*
>Nvit.Est11
MTHMIGDTLFITGAIRAAKLQARVNKSPVRFYYYTCRSAQSFSDELSNTTENLGVCHVDDVLLVLYSNHN
HIDPSTTASDRAMQQNMLDFWESLASTRSPDLGTQWPRLNASSSDFEYMNIAGPGKFKMKTNNNLGEIHF
WDQIGLSSSTHHNIKAIAMSQYEQLLFCINSQSILSAYSINS*
>Nvit.Est42
MNIYTPLLDTNAEKAVLLWIHAGGFNYLSGDDGVLGPDFLIEKDIILVSFNYRLGPMGFLNTGDVNAPGN
MGLKDQVMALKWVRQYIKYFGGDPEKITLGGMNSGAASVQLHMMSPMSRGYKN*
>Nvit.Est44
MHCIGVAHGDEIKYVFYSQMFNNLPPADSAQEKIMHMFTTMWTNFAKTG*
>Nvit.Est43
MGDEDCLYLNVYTPEVNKDARKAVLVFIHPGGFNAGSGDDDVYGPDFLVEHDVVVVTFNSRLGAAGRFVL
DIYTIILALHV*
>Nvit.Est39
MPILVWIYGGGYMTGTATLDVYDADMMAARSDAIIASMQYRVGAFGFLYLSDYLGKASDEAPGNMGLWDQ
AMALKWLKDNAKVFGGDPNLITIFGESAGGGSVSLHLMSPVTRGLVRRGILQSGTLNAPWSFMSAERANE
VARILVNDCKCNASMLEDSPSEVMACMRQVDAKTISVQQWNSYGGILGFPSAPTIDGVFLPKDPLDLLRE
EDFEKTEIIIGNNENEGRKIESKQYSESASHFSKCIPDSYGRIIFAPAAGEGDYTQPRPRT*
>Nvit.Est12
MIILFNTLIVFAKERRVLANNLESIFHEIDGNIIVMFLFVFLISKLPVILCFHEGAFQRCSGSYTKAKYL
MDRDVILVTMNYRLGVFDFMSTEDEVVSGNMGLKDQNLALKWVAENIQHFGGDPKNISLLGVSAGGSSVH
YHYLSKMSKGLFVNGMSFSGTALWPWAYDPQPLVTAKRLASIARCTAESNLEMVECLRRKPERALTNATS
EMLRQTTSRYFYYPFFMPVAERNVEDCFVNRPPEKILKSGDVYNAPWVTGIVSEEGGSTVSGLAFNQEAL
SFIDENWETLTPYMLMYNKTQPLNRHSDIALTVRSRYIGENHKLKSNDSITLWGLLDMKTHESFSIVTEK
SARLQAAANKHPVYAYYYSYRAAQSHSELLSKTKFDFGVIHLDDILLILENDYVDPSTTSNDKQMLDKML
DFWYSTITTG*
>Nvit.Est40
MSEGGRKHPVLVFIHGESYEWGSGNTYDGSVLIVITLNYRLGVLGFLNANVSPHTKARVANYGLMDQIAA
LHWVQQNIEYFGGDPSNVTLMGQGTGAACVNFLAISPTVMPGEFLILRRSGLWNIEFGNLYFFNFDDILV
S*
>Nvit.Est20
MEAPLEEPLPRPEHLAAPQAQTLPPPPQPQQQQQQQQPGSDDPLVVQTKKGRVKGATLTATTGKKVDAWF
GIPYAQKPLGPLRFRHPRPAEAWEGVLNATSPPNSCVQILDTVFGDFSGDCLYVNVVAPKPRPTNAAVMV
WIFGGEFPMHEENIILVSMQYRVASLGFLYFGTSDVPGNAGLFDQMMALQWVRDNIAAFGGNPDNVTLFG
ESAGAVSVSMLLLSPLSR*
>Nvit.Est41
AVIVYVHGESFEWGTGNIYDGSVLAMITLNYRLGILGNSTDSVMSGNLALHDIALALTWVRENIGAFGGD
PTRVTLMGHDTGAALVNYILLAPFAKGAYLSNG*
>Nvit.Est21
MEQQQQWKIQVSTASGELLGDDYFSFKGIPYAKPPVGSLRFRDPEPLKPWTGVREAFNHGPTSAQLDHAT
GQIHGSEDCLYLNVYTRGLDEAERMPVMLWIHGGGFLFGSGDDISFGPDYFMTKRVVLVTINYRLGVLGF
LNLEDEVASGNQGLKDQVTALKWVRENITNFGGDPDNVTIFGASAGAASVHYLCLSPLARGELRRISFID
WVVQLDRFQVSFTKLSVRAATLFVPGRQNQSPSKAFTSSWTISDAKTENQKLL*
>Nvit.Est31
SLRLAVNMSESLVAETCAGKVKGCLDKSSLGPEYYAFRGVPYAEPPIGPLRFADPVPVKSWTGVREATSF
GSNCTHINFLTLEMTGSDDCLYLNVYTHSCEKDKRRPVMIWIHGGGFVGGSGDDDLYGPDYFMVKDIVFV
SINYRVGILGFLNLEDEVAPGNQGFKDMVLALKWVKSNIANFGGDPNNVTIFGESAGGAAVHYLTISPLA
RGLFHKAISQSGVALNPWAYQTNPKSKVYRVCEKLGFKSRDPKQIVDYLRSIDSRKLEKIQFTFAFGPGV
DAKSKKPFMPISIEEASKEGAQVPLIIGHTNLEGALLAKGKKNYFNSKMRWIH*
>Nvit.Est25
MRSFFDRKLTHKYVSSPAGLFHKAILQSGSIFSTRNLFTGKNVMNGFKIASLLGLDSQDPEEVIEFLRGV
PAKKIVELHGKILSKYVRTVEGQMEYSPTFDAPYLLPELIENDADIPIMLGHTTNESLLSFAGSCTMKLH
KLRLQDPSKFPEIMKSLREFYLDNKPINKENVWNLINLLSDFFAFCNRKTVDLRNEHAKAPTYLYNFSYM
GNEPTMYQFDQGPQPLKGVAHADELSYLFYLTYMKQDGEQFPQEGTTDRLVVERLVRMWYNFAATGNPTP
STDDCYLTTTWKASTKDKLYYLDIGAELELKDERNLPNRAIYDKFARIYLF*
>Nvit.Est28
FLKMELRMLLGVSGDDSPVVETSLGKIKGSFMTSRLGKQIYSFRGIRYGKPPIGERRFKVPEPIDAWTGA
FDASEEAGRNLSEDCLALNIYTTKVKYIYKYTLPSKSNAVKRPVIVFFPPGGFTGYSAQSYLWGPQYYLD
QDIVLVTVNYRLSALGFISTGDEHAPGNLGLKDQVVALRFVRDHIARFSGDPNSVTISGCSAGSWSVILH
MLSPMSRGLFHKAIAMSGSPLKPKLLPSDMSDVAKKQASFVDCPVDDLDKMFECLKKVPAQQFGSVVLLQ
EFYGDPILIFSPVVEPKIEGVERFLRAQPVDIIRSGDFNHVPLITGVTKDEIVGTALTQKGNTSYFDDLN
AEWERVAPISFQYDRTGEQSVQASRALKKFYFNDEPVSFKNAYGDAIVGFPYNTKPVHYYKFVYQGRYSY
QTWSETKKPYGVVHHDDLIYVFYISYAFPFFDKDAPETPMVEKMTSIWANFAKTGEPIPKNNDLFKKVKW
NVLTPENHKYLEINDTFAMKANLFADRYELWGRLFPLPTYQKPEC*
>Nvit.Est38
MEYWISRQLSSAGEIVKRPVIVYFHPGGYYSSSAQSLIDGPQFLLDHEIVLVTVNYRLSSLGFMSTGDSL
LPGNLGLKDQVEALRWVKKNIAAFGGDANCVTITGYSAGSWSVSLHLVSPMSKGLFHRAIASSGSAVYQE
QLPSNQSHLAKKQAELLGCPTDTVGNMLVCLNTKSAEDFASSVGEFFVSAREAAFCNFSFLFCSHRSIIG
ENRPSRRNGTTTRFCSGCRWSSRKSAGWSASSRPSRSTS*
>Nvit.Est6
MVAVALEAALKGDDSIYRNTSANWEHAAPISFQYERDTERSKHISREIRKFYFNDQTISTKNGRNLGLIY
ADALIGYPNHRFADLVASNSRAPVWNYMFVYPGRFSFSVWSDTQKPYGESSLISRENSIF*
>Nvit.Est37
VIVFFHPGGFYGFSAQSYVFGPQYYLDQDIVLVTVNYRLATFGFMSTGDARAPGNLGLKDQVVALRWVQK
NIAAFGGDPNSVTITGYSAGSWSVVLHLMSPMSKGLFHRAIAMSGSPTTPDLMPTKQPELILKQAKFVDC
PYDNVDVALECLKKVPHQKISDSMEMFRVSV*
>Nvit.Est7
RNTDRSKHISREIKKFYFNDEPISIYADALIGFPAHRFANLISVNSRAPVYHYQFTYQGRFSFAVWPDTQ
KPYGVVHQDDLQYLFYMSFGFPFFNATDPETLTAMWVNFAKTGEPIPKNNDLFKGVTWSTLDWSKRNYLE
IGERLNMKNNMYSDRYALWERLFPLAPVAKAYR*
>Nvit.Est34
VIVFFHPGGFYGFSAQSYVFGPQYYLDHDVVLVTVNYRLATLGFIATGDARAPGNLGFKDQVVALRWIQK
NIASFGGDPNSVTITGCSAGSWSVIFHLMSPMSKGLFHRGIAMSGSPTTPDLLPTHQTHLVIKQAGFVGC
PTNSLDAAFECLKKVPFKQLSESLPKFLV*
>Nvit.Est5
MFYIHGGEFVHGATHILAGFYNVTVVSINYRLGALGFLSTGDENSPGNYGILDQAMALRWVYDNIRFFNG
DPEKITLFGPGAGAASAGLLMVAPR*
