# Supplementary material for: Molecular evolution of juvenile hormone esterase-like proteins in a socially exchanged fluid
Source: Sci Rep. 2018 Dec 13;8:17830. doi: 10.1038/s41598-018-36048-1 (PMC6293014; doi:10.1038/s41598-018-36048-1)
Supplement: Supplementary file 2 — Supplementary File 1 [file 41598_2018_36048_MOESM2_ESM.zip › our-gene-annotations/having-genomic-sequences-as-refrences/Pbar-Ests.gff]

##gff-version 3
pbar_scf7180000350230	genBlastG	mRNA	209605	213930	128.72	-	.	ID=Pbar.Est1;Name=Pbar.Est1;Alias=Amel.VCE6_gi|571546031|ref|XP_006568129.1|-R1-1-A1
pbar_scf7180000350230	genBlastG	CDS	209605	209881	.	-	2	ID=Pbar.Est1-E9;Parent=Pbar.Est1
pbar_scf7180000350230	genBlastG	CDS	210174	210315	.	-	2	ID=Pbar.Est1-E8;Parent=Pbar.Est1
pbar_scf7180000350230	genBlastG	CDS	210684	210813	.	-	0	ID=Pbar.Est1-E7;Parent=Pbar.Est1
pbar_scf7180000350230	genBlastG	CDS	210857	211003	.	-	0	ID=Pbar.Est1-E6;Parent=Pbar.Est1
pbar_scf7180000350230	genBlastG	CDS	211528	211701	.	-	0	ID=Pbar.Est1-E5;Parent=Pbar.Est1
pbar_scf7180000350230	genBlastG	CDS	211782	212279	.	-	0	ID=Pbar.Est1-E4;Parent=Pbar.Est1
pbar_scf7180000350230	genBlastG	CDS	212379	212516	.	-	0	ID=Pbar.Est1-E3;Parent=Pbar.Est1
pbar_scf7180000350230	genBlastG	CDS	212910	213047	.	-	0	ID=Pbar.Est1-E2;Parent=Pbar.Est1
pbar_scf7180000350230	genBlastG	CDS	213667	213930	.	-	0	ID=Pbar.Est1-E1;Parent=Pbar.Est1
pbar_scf7180000350215	genBlastG	mRNA	233185	235765	270.191	+	.	ID=Pbar.Est10;Name=Pbar.Est10;Alias=Pbar.VCE6_XP_011634704.1-R1-1-A1
pbar_scf7180000350215	genBlastG	CDS	233185	233382	.	+	0	ID=Pbar.Est10-E1;Parent=Pbar.Est10
pbar_scf7180000350215	genBlastG	CDS	233640	233931	.	+	0	ID=Pbar.Est10-E2;Parent=Pbar.Est10
pbar_scf7180000350215	genBlastG	CDS	234108	234305	.	+	2	ID=Pbar.Est10-E3;Parent=Pbar.Est10
pbar_scf7180000350215	genBlastG	CDS	234389	234567	.	+	0	ID=Pbar.Est10-E4;Parent=Pbar.Est10
pbar_scf7180000350215	genBlastG	CDS	234690	234858	.	+	1	ID=Pbar.Est10-E5;Parent=Pbar.Est10
pbar_scf7180000350215	genBlastG	CDS	234938	235273	.	+	2	ID=Pbar.Est10-E6;Parent=Pbar.Est10
pbar_scf7180000350215	genBlastG	CDS	235536	235765	.	+	0	ID=Pbar.Est10-E7;Parent=Pbar.Est10
pbar_scf7180000350215	genBlastG	mRNA	223715	226328	248.421	+	.	ID=Pbar.Est11;Name=Pbar.Est11;Alias=Pbar.VCE6_XP_011634707.1-R1-1-A1
pbar_scf7180000350215	genBlastG	CDS	223715	223912	.	+	0	ID=Pbar.Est11-E1;Parent=Pbar.Est11
pbar_scf7180000350215	genBlastG	CDS	224146	224443	.	+	0	ID=Pbar.Est11-E2;Parent=Pbar.Est11
pbar_scf7180000350215	genBlastG	CDS	224658	224855	.	+	2	ID=Pbar.Est11-E3;Parent=Pbar.Est11
pbar_scf7180000350215	genBlastG	CDS	224973	225151	.	+	0	ID=Pbar.Est11-E4;Parent=Pbar.Est11
pbar_scf7180000350215	genBlastG	CDS	225250	225418	.	+	1	ID=Pbar.Est11-E5;Parent=Pbar.Est11
pbar_scf7180000350215	genBlastG	CDS	225492	225827	.	+	2	ID=Pbar.Est11-E6;Parent=Pbar.Est11
pbar_scf7180000350215	genBlastG	CDS	225935	226061	.	+	0	ID=Pbar.Est11-E7;Parent=Pbar.Est11
pbar_scf7180000350215	genBlastG	CDS	226136	226328	.	+	2	ID=Pbar.Est11-E8;Parent=Pbar.Est11
pbar_scf7180000350316	genBlastG	mRNA	700328	707660	281.454	+	.	ID=Pbar.Est12;Name=Pbar.Est12;Alias=Pbar.VCE6_XP_011640334.1-R1-1-A1
pbar_scf7180000350316	genBlastG	CDS	700328	700537	.	+	0	ID=Pbar.Est12-E1;Parent=Pbar.Est12
pbar_scf7180000350316	genBlastG	CDS	702392	702720	.	+	0	ID=Pbar.Est12-E2;Parent=Pbar.Est12
pbar_scf7180000350316	genBlastG	CDS	703163	703362	.	+	1	ID=Pbar.Est12-E3;Parent=Pbar.Est12
pbar_scf7180000350316	genBlastG	CDS	704505	704701	.	+	1	ID=Pbar.Est12-E4;Parent=Pbar.Est12
pbar_scf7180000350316	genBlastG	CDS	705937	706102	.	+	1	ID=Pbar.Est12-E5;Parent=Pbar.Est12
pbar_scf7180000350316	genBlastG	CDS	706559	706755	.	+	2	ID=Pbar.Est12-E6;Parent=Pbar.Est12
pbar_scf7180000350316	genBlastG	CDS	706894	707180	.	+	1	ID=Pbar.Est12-E7;Parent=Pbar.Est12
pbar_scf7180000350316	genBlastG	CDS	707450	707660	.	+	1	ID=Pbar.Est12-E8;Parent=Pbar.Est12
pbar_scf7180000350056	genBlastG	mRNA	24135	25536	21.1691	-	.	ID=Pbar.Est13;Name=Pbar.Est13;Alias=Pbar.VCE6_XP_011645490.1-R10-10-A1
pbar_scf7180000350056	genBlastG	CDS	24135	24804	.	-	2	ID=Pbar.Est13-E4;Parent=Pbar.Est13
pbar_scf7180000350056	genBlastG	CDS	25004	25043	.	-	0	ID=Pbar.Est13-E3;Parent=Pbar.Est13
pbar_scf7180000350056	genBlastG	CDS	25083	25238	.	-	2	ID=Pbar.Est13-E2;Parent=Pbar.Est13
pbar_scf7180000350056	genBlastG	CDS	25275	25536	.	-	0	ID=Pbar.Est13-E1;Parent=Pbar.Est13
pbar_scf7180000346604	genBlastG	mRNA	7836	9616	90.7049	-	.	ID=Pbar.Est14;Name=Pbar.Est14;Alias=Pbar.VCE6_XP_011645490.1-R2-2-A1
pbar_scf7180000346604	genBlastG	CDS	7836	8041	.	-	2	ID=Pbar.Est14-E3;Parent=Pbar.Est14
pbar_scf7180000346604	genBlastG	CDS	8435	8723	.	-	0	ID=Pbar.Est14-E2;Parent=Pbar.Est14
pbar_scf7180000346604	genBlastG	CDS	9476	9616	.	-	0	ID=Pbar.Est14-E1;Parent=Pbar.Est14
pbar_scf7180000350009	genBlastG	mRNA	49032	52050	72.0075	-	.	ID=Pbar.Est15;Name=Pbar.Est15;Alias=Pbar.VCE6_XP_011645490.1-R3-3-A1
pbar_scf7180000350009	genBlastG	CDS	49032	49234	.	-	2	ID=Pbar.Est15-E3;Parent=Pbar.Est15
pbar_scf7180000350009	genBlastG	CDS	50313	50601	.	-	0	ID=Pbar.Est15-E2;Parent=Pbar.Est15
pbar_scf7180000350009	genBlastG	CDS	51910	52050	.	-	0	ID=Pbar.Est15-E1;Parent=Pbar.Est15
pbar_scf7180000346604	genBlastG	mRNA	68	947	67.5365	-	.	ID=Pbar.Est16;Name=Pbar.Est16;Alias=Pbar.VCE6_XP_011645490.1-R5-5-A1
pbar_scf7180000346604	genBlastG	CDS	68	276	.	-	2	ID=Pbar.Est16-E2;Parent=Pbar.Est16
pbar_scf7180000346604	genBlastG	CDS	659	947	.	-	0	ID=Pbar.Est16-E1;Parent=Pbar.Est16
pbar_scf7180000350037	genBlastG	mRNA	2083650	2085305	68.7925	+	.	ID=Pbar.Est17;Name=Pbar.Est17;Alias=Sinv.VCE6_gi|751211096|ref|XP_011158276.1|-R1-1-A1
pbar_scf7180000350037	genBlastG	CDS	2083650	2083817	.	+	0	ID=Pbar.Est17-E1;Parent=Pbar.Est17
pbar_scf7180000350037	genBlastG	CDS	2083959	2084115	.	+	0	ID=Pbar.Est17-E2;Parent=Pbar.Est17
pbar_scf7180000350037	genBlastG	CDS	2084503	2084841	.	+	2	ID=Pbar.Est17-E3;Parent=Pbar.Est17
pbar_scf7180000350037	genBlastG	CDS	2084941	2085079	.	+	0	ID=Pbar.Est17-E4;Parent=Pbar.Est17
pbar_scf7180000350037	genBlastG	CDS	2085176	2085305	.	+	2	ID=Pbar.Est17-E5;Parent=Pbar.Est17
pbar_scf7180000350380	genBlastG	mRNA	1026926	1027686	22.5377	-	.	ID=Pbar.Est18;Name=Pbar.Est18;Alias=Waur.JHE_XP_011688875.1-R10-10-A1
pbar_scf7180000350380	genBlastG	CDS	1026926	1027347	.	-	2	ID=Pbar.Est18-E2;Parent=Pbar.Est18
pbar_scf7180000350380	genBlastG	CDS	1027560	1027686	.	-	0	ID=Pbar.Est18-E1;Parent=Pbar.Est18
pbar_scf7180000350066	genBlastG	mRNA	64236	69971	52.3343	-	.	ID=Pbar.Est19;Name=Pbar.Est19;Alias=Waur.JHE_XP_011704230.1-R4-4-A1
pbar_scf7180000350066	genBlastG	CDS	64236	65687	.	-	0	ID=Pbar.Est19-E4;Parent=Pbar.Est19
pbar_scf7180000350066	genBlastG	CDS	66175	66492	.	-	0	ID=Pbar.Est19-E3;Parent=Pbar.Est19
pbar_scf7180000350066	genBlastG	CDS	68701	68886	.	-	2	ID=Pbar.Est19-E2;Parent=Pbar.Est19
pbar_scf7180000350066	genBlastG	CDS	69854	69971	.	-	0	ID=Pbar.Est19-E1;Parent=Pbar.Est19
pbar_scf7180000350375	genBlastG	mRNA	888075	892085	124.918	-	.	ID=Pbar.Est2;Name=Pbar.Est2;Alias=Amel.VCE6_gi|571546031|ref|XP_006568129.1|-R2-2-A1
pbar_scf7180000350375	genBlastG	CDS	888075	888119	.	-	2	ID=Pbar.Est2E10;Parent=Pbar.Est2
pbar_scf7180000350375	genBlastG	CDS	888141	888357	.	-	2	ID=Pbar.Est2-E9;Parent=Pbar.Est2
pbar_scf7180000350375	genBlastG	CDS	888683	888824	.	-	0	ID=Pbar.Est2-E8;Parent=Pbar.Est2
pbar_scf7180000350375	genBlastG	CDS	889205	889312	.	-	2	ID=Pbar.Est2-E7;Parent=Pbar.Est2
pbar_scf7180000350375	genBlastG	CDS	889376	889556	.	-	0	ID=Pbar.Est2-E6;Parent=Pbar.Est2
pbar_scf7180000350375	genBlastG	CDS	889843	890031	.	-	1	ID=Pbar.Est2-E5;Parent=Pbar.Est2
pbar_scf7180000350375	genBlastG	CDS	890094	890581	.	-	2	ID=Pbar.Est2-E4;Parent=Pbar.Est2
pbar_scf7180000350375	genBlastG	CDS	890696	890858	.	-	0	ID=Pbar.Est2-E3;Parent=Pbar.Est2
pbar_scf7180000350375	genBlastG	CDS	891231	891368	.	-	0	ID=Pbar.Est2-E2;Parent=Pbar.Est2
pbar_scf7180000350375	genBlastG	CDS	891822	892085	.	-	0	ID=Pbar.Est2-E1;Parent=Pbar.Est2
pbar_scf7180000349983	genBlastG	mRNA	289273	293675	182.408	-	.	ID=Pbar.Est20;Name=Pbar.Est20;Alias=Waur.JHE_XP_011705300.1-R1-1-A1
pbar_scf7180000349983	genBlastG	CDS	289273	289432	.	-	2	ID=Pbar.Est20-E9;Parent=Pbar.Est20
pbar_scf7180000349983	genBlastG	CDS	289538	289682	.	-	2	ID=Pbar.Est20-E8;Parent=Pbar.Est20
pbar_scf7180000349983	genBlastG	CDS	289914	290154	.	-	0	ID=Pbar.Est20-E7;Parent=Pbar.Est20
pbar_scf7180000349983	genBlastG	CDS	290170	290235	.	-	0	ID=Pbar.Est20-E6;Parent=Pbar.Est20
pbar_scf7180000349983	genBlastG	CDS	290856	291017	.	-	1	ID=Pbar.Est20-E5;Parent=Pbar.Est20
pbar_scf7180000349983	genBlastG	CDS	291125	291336	.	-	0	ID=Pbar.Est20-E4;Parent=Pbar.Est20
pbar_scf7180000349983	genBlastG	CDS	291522	291707	.	-	2	ID=Pbar.Est20-E3;Parent=Pbar.Est20
pbar_scf7180000349983	genBlastG	CDS	292129	292417	.	-	0	ID=Pbar.Est20-E2;Parent=Pbar.Est20
pbar_scf7180000349983	genBlastG	CDS	293535	293675	.	-	0	ID=Pbar.Est20-E1;Parent=Pbar.Est20
pbar_scf7180000349521	genBlastG	mRNA	261	440	5.72125	+	.	ID=Pbar.Est21;Name=Pbar.Est21;Alias=Waur.JHE_XP_011706970.1-R7-7-A1
pbar_scf7180000349521	genBlastG	CDS	261	440	.	+	0	ID=Pbar.Est21-E1;Parent=Pbar.Est21
pbar_scf7180000350066	genBlastG	mRNA	5814	9258	149.612	-	.	ID=Pbar.Est22;Name=Pbar.Est22;Alias=Waur.JHE_XP_011707627.1-R2-2-A1
pbar_scf7180000350066	genBlastG	CDS	5814	5973	.	-	2	ID=Pbar.Est22E10;Parent=Pbar.Est22
pbar_scf7180000350066	genBlastG	CDS	6093	6237	.	-	2	ID=Pbar.Est22-E9;Parent=Pbar.Est22
pbar_scf7180000350066	genBlastG	CDS	6468	6609	.	-	1	ID=Pbar.Est22-E8;Parent=Pbar.Est22
pbar_scf7180000350066	genBlastG	CDS	6695	6789	.	-	2	ID=Pbar.Est22-E7;Parent=Pbar.Est22
pbar_scf7180000350066	genBlastG	CDS	6808	6880	.	-	0	ID=Pbar.Est22-E6;Parent=Pbar.Est22
pbar_scf7180000350066	genBlastG	CDS	7491	7589	.	-	0	ID=Pbar.Est22-E5;Parent=Pbar.Est22
pbar_scf7180000350066	genBlastG	CDS	8002	8043	.	-	1	ID=Pbar.Est22-E4;Parent=Pbar.Est22
pbar_scf7180000350066	genBlastG	CDS	8076	8212	.	-	0	ID=Pbar.Est22-E3;Parent=Pbar.Est22
pbar_scf7180000350066	genBlastG	CDS	8494	8676	.	-	2	ID=Pbar.Est22-E2;Parent=Pbar.Est22
pbar_scf7180000350066	genBlastG	CDS	9057	9258	.	-	0	ID=Pbar.Est22-E1;Parent=Pbar.Est22
pbar_scf7180000350312	genBlastG	mRNA	2641089	2641349	10.272	+	.	ID=Pbar.Est23;Name=Pbar.Est23;Alias=Waur.VCE6_XP_011707069.1-R10-10-A1
pbar_scf7180000350312	genBlastG	CDS	2641089	2641262	.	+	0	ID=Pbar.Est23-E1;Parent=Pbar.Est23
pbar_scf7180000350312	genBlastG	CDS	2641296	2641349	.	+	0	ID=Pbar.Est23-E2;Parent=Pbar.Est23
pbar_scf7180000350248	genBlastG	mRNA	101930	102559	8.77942	+	.	ID=Pbar.Est24;Name=Pbar.Est24;Alias=Waur.VCE6_XP_011707089.1-R6-6-A1
pbar_scf7180000350248	genBlastG	CDS	101930	102217	.	+	0	ID=Pbar.Est24-E1;Parent=Pbar.Est24
pbar_scf7180000350248	genBlastG	CDS	102248	102559	.	+	0	ID=Pbar.Est24-E2;Parent=Pbar.Est24
pbar_scf7180000350360	genBlastG	mRNA	572630	573157	18.9378	+	.	ID=Pbar.Est3;Name=Pbar.Est3;Alias=Cqui.JHE_CPIJ004066-PA.1-R1-1-A1
pbar_scf7180000350360	genBlastG	CDS	572630	572897	.	+	0	ID=Pbar.Est3-E1;Parent=Pbar.Est3
pbar_scf7180000350360	genBlastG	CDS	572928	573025	.	+	2	ID=Pbar.Est3-E2;Parent=Pbar.Est3
pbar_scf7180000350360	genBlastG	CDS	573077	573157	.	+	1	ID=Pbar.Est3-E3;Parent=Pbar.Est3
pbar_scf7180000349935	genBlastG	mRNA	157693	158246	29.4713	+	.	ID=Pbar.Est4;Name=Pbar.Est4;Alias=Hsal.VCE6_gi|749787186|ref|XP_011147158.1|-R8-8-A1
pbar_scf7180000349935	genBlastG	CDS	157693	157906	.	+	0	ID=Pbar.Est4-E1;Parent=Pbar.Est4
pbar_scf7180000349935	genBlastG	CDS	158029	158246	.	+	2	ID=Pbar.Est4-E2;Parent=Pbar.Est4
pbar_scf7180000350175	genBlastG	mRNA	153108	154718	50.0533	-	.	ID=Pbar.Est5;Name=Pbar.Est5;Alias=Hsal.VCE6_gi|749799037|ref|XP_011153046.1|-R2-2-A1
pbar_scf7180000350175	genBlastG	CDS	153108	153286	.	-	1	ID=Pbar.Est5-E7;Parent=Pbar.Est5
pbar_scf7180000350175	genBlastG	CDS	153338	153360	.	-	2	ID=Pbar.Est5-E6;Parent=Pbar.Est5
pbar_scf7180000350175	genBlastG	CDS	153457	153631	.	-	0	ID=Pbar.Est5-E5;Parent=Pbar.Est5
pbar_scf7180000350175	genBlastG	CDS	153732	153917	.	-	2	ID=Pbar.Est5-E4;Parent=Pbar.Est5
pbar_scf7180000350175	genBlastG	CDS	154042	154270	.	-	0	ID=Pbar.Est5-E3;Parent=Pbar.Est5
pbar_scf7180000350175	genBlastG	CDS	154310	154348	.	-	0	ID=Pbar.Est5-E2;Parent=Pbar.Est5
pbar_scf7180000350175	genBlastG	CDS	154584	154718	.	-	0	ID=Pbar.Est5-E1;Parent=Pbar.Est5
pbar_scf7180000350335	genBlastG	mRNA	366466	367691	37.0965	-	.	ID=Pbar.Est6;Name=Pbar.Est6;Alias=Nvit.VCE6_gi|645024047|ref|XP_008212941.1|-R1-1-A1
pbar_scf7180000350335	genBlastG	CDS	366466	366730	.	-	1	ID=Pbar.Est6-E5;Parent=Pbar.Est6
pbar_scf7180000350335	genBlastG	CDS	366767	367074	.	-	0	ID=Pbar.Est6-E4;Parent=Pbar.Est6
pbar_scf7180000350335	genBlastG	CDS	367101	367346	.	-	1	ID=Pbar.Est6-E3;Parent=Pbar.Est6
pbar_scf7180000350335	genBlastG	CDS	367413	367510	.	-	2	ID=Pbar.Est6-E2;Parent=Pbar.Est6
pbar_scf7180000350335	genBlastG	CDS	367532	367691	.	-	0	ID=Pbar.Est6-E1;Parent=Pbar.Est6
pbar_scf7180000349983	genBlastG	mRNA	319181	326455	184.079	-	.	ID=Pbar.Est7;Name=Pbar.Est7;Alias=Pbar.JHE_XP_011629723.1-R1-1-A1
pbar_scf7180000349983	genBlastG	CDS	319181	319340	.	-	2	ID=Pbar.Est7-E7;Parent=Pbar.Est7
pbar_scf7180000349983	genBlastG	CDS	319461	319605	.	-	0	ID=Pbar.Est7-E6;Parent=Pbar.Est7
pbar_scf7180000349983	genBlastG	CDS	319837	320160	.	-	2	ID=Pbar.Est7-E5;Parent=Pbar.Est7
pbar_scf7180000349983	genBlastG	CDS	320715	320883	.	-	1	ID=Pbar.Est7-E4;Parent=Pbar.Est7
pbar_scf7180000349983	genBlastG	CDS	320993	321198	.	-	2	ID=Pbar.Est7-E3;Parent=Pbar.Est7
pbar_scf7180000349983	genBlastG	CDS	325725	325806	.	-	0	ID=Pbar.Est7-E2;Parent=Pbar.Est7
pbar_scf7180000349983	genBlastG	CDS	326315	326455	.	-	0	ID=Pbar.Est7-E1;Parent=Pbar.Est7
pbar_scf7180000350066	genBlastG	mRNA	50019	60715	267.954	-	.	ID=Pbar.Est8;Name=Pbar.Est8;Alias=Pbar.JHE_XP_011631119.1-R1-1-A1
pbar_scf7180000350066	genBlastG	CDS	50019	50181	.	-	2	ID=Pbar.Est8-E8;Parent=Pbar.Est8
pbar_scf7180000350066	genBlastG	CDS	50251	50395	.	-	1	ID=Pbar.Est8-E7;Parent=Pbar.Est8
pbar_scf7180000350066	genBlastG	CDS	50699	51042	.	-	2	ID=Pbar.Est8-E6;Parent=Pbar.Est8
pbar_scf7180000350066	genBlastG	CDS	51991	52180	.	-	2	ID=Pbar.Est8-E5;Parent=Pbar.Est8
pbar_scf7180000350066	genBlastG	CDS	52542	52617	.	-	1	ID=Pbar.Est8-E4;Parent=Pbar.Est8
pbar_scf7180000350066	genBlastG	CDS	52655	52728	.	-	2	ID=Pbar.Est8-E3;Parent=Pbar.Est8
pbar_scf7180000350066	genBlastG	CDS	56715	56997	.	-	0	ID=Pbar.Est8-E2;Parent=Pbar.Est8
pbar_scf7180000350066	genBlastG	CDS	60458	60715	.	-	0	ID=Pbar.Est8-E1;Parent=Pbar.Est8
pbar_scf7180000348928	genBlastG	mRNA	173	7936	190.858	+	.	ID=Pbar.Est9;Name=Pbar.Est9;Alias=Pbar.JHE_XP_011632339.1-R1-1-A1
pbar_scf7180000348928	genBlastG	CDS	173	406	.	+	0	ID=Pbar.Est9-E1;Parent=Pbar.Est9
pbar_scf7180000348928	genBlastG	CDS	5867	6127	.	+	0	ID=Pbar.Est9-E2;Parent=Pbar.Est9
pbar_scf7180000348928	genBlastG	CDS	6446	6617	.	+	0	ID=Pbar.Est9-E3;Parent=Pbar.Est9
pbar_scf7180000348928	genBlastG	CDS	7206	7535	.	+	2	ID=Pbar.Est9-E4;Parent=Pbar.Est9
pbar_scf7180000348928	genBlastG	CDS	7776	7936	.	+	0	ID=Pbar.Est9-E5;Parent=Pbar.Est9
