# Supplementary material for: Molecular evolution of juvenile hormone esterase-like proteins in a socially exchanged fluid
Source: Sci Rep. 2018 Dec 13;8:17830. doi: 10.1038/s41598-018-36048-1 (PMC6293014; doi:10.1038/s41598-018-36048-1)
Supplement: Supplementary file 2 — Supplementary File 1 [file 41598_2018_36048_MOESM2_ESM.zip › our-gene-annotations/having-genomic-sequences-as-refrences/Pbar.Ests-CDS.fna]

>Pbar.Est16
GATCCAGTACCAGTGGAATCATGGACCGGTGACAAAGACGCTTCGGCGTATGGTAACATCTCAGTTCAAC
TAAACCCTTTTACACGTGAAGTTATGGGCGATGAGGATTGTCTATATTTAAATGTGTACACTACGAAGCT
CGAGTCTTCGAAGAAACGCTCAGTAATGGTATGGATACATGGCGGTGCCTTTTCCATGGGTTCCGGTGAT
GCAACTTTCCATGCTCCCGATTATATCATACAAAAGGATGTAGTATTAGTTACTTTGAATTATAGACTAG
GCGTTTTAGGTTTCCTGAATCTCTACGATGAAGTGGCAACTGGTAATCAAGGTCTGAAGGATGTGATCTT
GGCGTTACGATGGATTCAGAAAAATATATCAGTATTTGGAGGAGATCCAGAAAACGTGACTATCTTTGGC
GGAAGTGCTGGCGGAGCTATTGTACATTATTTAACTTTGTCCCCCTTAGCCAAAGGTATTTTATCAATAC
AAACTTAA
>Pbar.Est14
ATGGAAAACAACAAAGTAAAGGTATCTGTGTACGAAGGAAAATTAATCGGCATTGTGGAGAAAGATGTCT
ACAATAATTCTTATATCGCTTTTCGAGGAATACCATATGCGAAACCGCCAATTGGAGAACTCAGATTCAA
GGATCCAGTACCAGCGGAACCATGGACTGGTGATAGAAACGCTTCGGTGCATGGAAATGTTGCAGTTCAA
CTAAATAGTTCTACAGGTGAAATTATGGGCGATGAAGATTGTCTTTATTTAAATGTGTACACCACGAAAC
TCGAACCTTCGAAGAAACGCTCAGTAATGGTATGGATACATGGCGGTGCCTTTTCATTGGGTTCCGGTGA
TGCAACTTTGTATGGTCCCGATTATATCGTACAAAAAGATGTAGTGTTAGTTACTTTGAATTACAGATTA
GGCGTCCTAGGTTTCCTAAATCTTTATGACAAAGTGGCAACAGGTAATCAAGCTTTGAAAGATGTGATCA
TGGCGTTACGATGGGTCAAAAAAAATATATCAGTATTTGGGGGAGACTCGGAAAACGTGACTATCTTTGG
CGAAAGTGCTGGCGGAGTCATCGTACATTACTTAACTCTGTCTCCCTTAGCCAAAGGTACAATTTTATCA
ATTAAA
>Pbar.Est9
ATGGTTAGGATCCACAAAGATCCTCTTCCAGTGTTGACGAACAAAAATGTGGTTTATAAAATATCGTGCA
AAGACTGTGATGCATCACAGATGTGTGGGACAAACTTTCAAACAACTGACAACGAGGATTTCGGAACACC
ACAATCACATAAACAGGAATATGGCAACTGCGTCTGTGATCACAGACGCAGTTGTCATAGATTGCAATAT
AATCATGAATTTAATTGGAATGATAAAAATTTTATAATAACAAATCATTATATCAACCTATTCGTTATAA
CAGGTTTATTTCATAAAGCAATATCGCAAAGTGGTGTTATGGCGTGTCCTTGGGCTTTTACTGAACGAGA
ACCACATACAAAAAACAGAGGTTTTCTGCTTGCCGAGAAACTTGGAAAACCGACTACAGATCCGAAAGTC
GCTTACGAATTTCTCAAAACAATCGATGCAAAAAAACTTATAGAGACTCAAGAGAAGTCTCTCTTGTCAG
AAGCTGAGCGTCAACAATGTCTTCTGACATTTACACCTACTTTGGATTACGAGTCGTCGAATCCAGCTTT
CCCAGAAAATCTAACGACGTTTATACATCGCGGGGTTAATGTACCATTACTTTTAGGTTTTACCAGTTGC
GAGGGATCTCTTTTCATTTGTAGTAATTTTATGAACCATACGAGCAAAGAAGAACTTAAAAAAATTGATT
CAGACTTCAAAATGATCATAATGCCCAAAATTTTATCGACATTATCAAAGATACCGATGACAGTCAAAGA
ATTACGATCTATATATTTTGGTGACAAAGCGGTGTCAGAAGAAACTTTAATAAATTATGCTAATTTTATT
GGCGACCAGTTTTTTTATCGTTCTATAATGGAGGTAACAGATATTCAGGCAGAACTGAACACCGATAACA
CCGATAACAATGCAACATATCTATATAAATTTTCATACGAGAATGAAACTAATTTTATGAGAAAATTACT
TAATATTACACTCCCAGGAGTAAGTCATGGTGAAGATTTACCTTATTTATTTTATCCTAACATGATGAAA
GATCTTGGCTTATCACCACCTGCACCTGATTCGGAAGATTATAAGATGATAAACTGTTTAACACAAATGT
GGACAGATTTCGCTAAAACAGGGTATTATAGGGTTTAA
>Pbar.Est21
ATGAAAATATATCTTGTAGGTGTAACACATTTCGAAGAATTGGGTTACTTATTTTACCCTCACATATTGA
AAAATTTGGAACTACCAATAACTAATCCTGATTCAAAGGATTATAAAATGATGAATTACTTAACACAGCT
ATGGACAGATTTTGCTAAAACAGGGTATCAACTTGAATGA
>Pbar.Est4
ATGATACAACAAGACATCGTTGGCGAAGAAGATTGTCTTTATCTTAACGTATACACTCCGGAATTGAACA
AAGAAGCTTGTAAAGCTGTTATGGTATGGTTCCATGGTGGTAATTTCAATCATGGTCTCGGAGACGACGT
ATTCTTTGGTCCTGACTTTTTAATTGAGCAAGATGTTATTCTCGTGACGCTTAATTATAGATTAGGAGTA
ATTGGATTTTTAAATACTGGTGACAAGAGTGCGCCTGGCAACGCTGGTCTAAAGGATCAGGTAATGGCGC
TAAAGTGGGTCAAGGACAACATACATTATTTCGGCGGCTGTCCCAACCGAATTACGATCTTTGGCGAAGA
TGCAGGCGGAAGTTCCGTCCAGTTTCACATGATGTCACCCATGTCGAATGGTGAGATACATGATTATTTG
ATTATTCGATAA
>Pbar.Est20
ATGGAAAAGAACAGAGTCAAAGTATCTGTGCACGAAGGAAAGTTAATCGGCATTGTAGAGAAAAATGTCT
ACAACAATTCCTATATTGCTTTTCGAGGAATACCATATGCGAAACCGCCAATTGGAGAACTCAGATTCAA
AGATCCGGTACCGATAGAACCATGGACCGATGATAAGGATGCTTCGACGTATGGAAATGTCGCTGTTCAA
CTGAATATATTTACACGTGAAATTATGGGCGATGAAGATTGTTTATATTTAAATGTGTACACTACGAAAC
TCGAACCTTTGAAGAAACGCTCAGTAATGGTATGGATACATGGCGGTGGTTTTTTTATGGGTACTGGTGA
TGCAACCATATATGGTCCCGATTATATTGTGCAAAAGGATGTGGTATTGGTTACTTTGAACTATAGACTA
GGCGTTTTAGGTTTCCTAAATCTCTACGACAAAGTGGCAACAGGTAATCAAGGTTTGAAGGATGTGATCA
TGGCGCTACAATGGGTCCAAAAAAATATATCAATATTTGGTGGAGATCCAGAAAACGTGACTATCTTTGG
CGAAAGTGCTGGTGGAGCAATCACACATTATTTAACTTTGTCCCCATTAGCCAAAGGTTTATTTCATAAA
GCAATATTGCAAAGTGGTGATATGGCGAGTCCTTGGGCTGTTAGCGAACGAAAACCACACACAATGAATA
AAGGTTTTCTGCTTGCCGAAAAACTTGGAAAACCGACTGCAGATCCGAAAGTCGCTTATGAATTTCTCAA
AACGATCGATGCAAAAAAGCTTATAGAGACTCAAGAGAAGTCTCTCTTGACAGAAGTCGAGCGTCAACAA
TATGTTTTGGCATTTACACCTACTTTGGATCATGAGTCATCGAATCCAGCTTTTCCGGAAAATCTAGAGA
CGTTTATACACCGTAGGATTAACGTACCATTACTTTTAGGTTTTACTAATTGCGAGGGAATTTTCTTTGT
ATGCAGTAATACAGGTAAAGAAGAACTTAAAAAAGTTGATTCAGACTTTCAAATAGCCGTATTGCCAAAT
GTTTTAATACCGATCACAGTGAAAGAATTACGATCTTTATATTTTGGTGACAAAGCAGTGTCAGAAGAAA
CTTTAATAAATTATGCTAATTTTATTGGCGACGAGTTCTTTTATCGTTCCATGATGAAGGTAACAGATAT
TCAGACAAAGCTGAATAAGAACGATAACAATGCGACATATCTGTATCAATTTTCATATGACAGTGAAACT
TCTCCTGTGAAAAAATTATTTAATATTACTCTCCCAGGTGTGGGTCATTCCGAGGAATTATCTTACTTAT
TTTATGCAAACATGATGAAAGATTTCGGCTTATCACCACCTACACCTGATTCGGAAGATTATAAGATGAT
AAATTCTTTAACACAAATGTGGACAGATTTCGCAAAAACAGGAAATCCAACGCCTATCACAAATTTGTGG
TTACCGGTAACAAGCTCACAAAGTGGAAGTTATAATTATCTAAATATCGATAAGAACTCACAAATGAAAG
TTTTCCGCAAAGGAGAAGAAAGATGGGATTGGGAAGAAAAGAAAAATAAATTACAGCATTAA
>Pbar.Est7
ATGGAAAACAACAGAGTTAAAATATCCGTGCATGAAGGAAAGTTAATCGGCATTGTGGAGAAAAATGTTT
ACAACAATTCTTACATCGCTTTTCGAGGAATACCATATGCGAAACCACCAATCGGAGAACTCAGATTCAA
GTTTAAAATAAAATCTATTATATGGGTCAAAATGGTCCTGCATTTGTCTCCTATGTCTGTTGAAAACCAT
TCGTCTTCCAAGAGTTTATTTCATAAAGCAATTCCGCAAAGTGGTGTTATGGCGTGTCCTTGGGCCTTTA
CTGAACGAGAACCACATACAAAGAACATGGGTTTTTTGCTTGCCAAGAAACTGGGAAAACCGACTGCAGA
TCCGAAAGTCGCTTACGAATTTCTCAAAACAATCGATGCGAAAAAGCTTATAGAGACCCAAGAGAAGTCT
CTCGTAACAGAGCGTCAAAATCTTTTGATGTTTACACCTACTTTGGATCACGAGTCATCGAATCCAGCTT
TCCCGGAAAATCTAGAAACGTTTATACATCGTGGGGTTAATGTACCATTACTTTTAGGTTTTACCAGTTG
CGAAGGATCTCTTATTATGAGCAATACTTCTCAAAACCGCATTGGCAAAGAAGAACTGAAAAAATTTGAT
TCAGACTTCACAATAGCCATAACACCAAGAGTTTTATCAATATTACCAAAGATACCGATCACAGTGGAAG
AATTACGATCTATATATTTTGGCGACAAAGCAGTGTCAGAAGAAACTTTAATAAATTATGTTAATTTTAT
TGGGGACGAGTTGTTTTGTCGTTCTATAATGGAGGTAACAGATATTCAGACAAAACTGAATAGAAACAAT
AACAATGCGACATATCTGTATAAATTTTCATACGAGAGTGAAACTTCTTTTACAAAAAAATTATTTAACA
TTACACTCCCAGGAGTAACTCATGGTGAAGAGTTACCTTATTTATTTTATTCTAACATGATGAAAGATTT
CGGCCTATCACCACCTGCACCTGATTCAGAGGACTATAAAATGATGAATTGTTTAACACAAATGTGGACA
GATTTCGCTAAAACAGGGAATCCAACGCCTATCACAAATTTGTGGTTACCGGTAACAAACTCACAAAAAG
GAAATTATAATTATTTAAATATCGACAAGATTTCACAAATGAAAGTTTTCCGTAAAGGAGAAGAAAGTTG
GGATTGGAAAGAAAATAAGAATAAGTCACAGCATTAA
>Pbar.Est15
ATGGACAACAAAAGAGTAAATGTGCATGTGCATGAAGGGAAATTAATTGGCACTGTTGAAGAAGGAATCT
ATGGCGATCTCTACTTTGCTTTCCGAGGAATACCATATGCAAAACCCCCGATTGGGGAACTTCGATTTAA
AGATCCAGTACCACCAGAAGCATGGTCCGAAAATAGAGATGCTTCTAAATATGGAAACGTCGCTGTTCAA
TATAACATTTTTGATGGTACAATTATAGGTGATGAAGATTGTCTTTATCTTAATGTTTATAACACGGATC
TTGAACTATCCCAAAAACGTGCTGTAATGGTATGGATACATGGTGGCGGATTTTTTATGGGAGATGGCAA
CCCAAGCATTTATGGTCCCGATTTTATCATTCGAAAAGATGTAGTTTTAGTTACTTTGAATTATAGATTA
GGTGTTTTAGGTTTCCTAAATCTCAATGACGAAGTGGCAACAGGAAACCAAGGTTTGAAAGATATAGTTA
TGGCACTAAAATGGGTCCAAAAGAATATAGCAAAATTTGGTGGAGATCCGAAAAATGTCACTATCTTCGG
TGAAAGTGCTGGTGGAGCCATTGTACATTATTTGACTCTGTCTCCGTTAACTGAAGGTAATTATTTTATC
TAA
>Pbar.Est17
ATGAGCACATGTGATTGGGCGATAATAAAGCACTCAGTCGCTAAGGCTTTTAAACTTGCATCAATACTTG
GTACTAATTCTAAAGATCCTGAGGAAGTTGTTCGCTTTCTTCAAGGAAAATCTGCTGCCGAAATTGTTAA
AGCGCAATATACAGTTCTCACTCCAGAGGAAGTACGTATTATTTTTATGCCATTTGGACCTTCAATCAAT
GATAAAGCAGAAAAATCTGTTCTTCCACATCCTGTTTCTGAATTAATTAACGATGATAATAATATACCTA
TCATGATTGGCAATTCATCTTACGAATATATTTTCTTTCTTAAAGATATCAGTCAGCCGACTTTAAATAT
AATGTATGCAGATATACCACGATATATGGAGAATTTTATAAATTCACAGGATTCTGAAAAGATAACTCAG
TTGACAGATCGAGTTAAACAGCACTATTTTCATAATAACCCATTTACTGAAGAAAATATTCCATCTATTA
TACAATGGCTGAGTGACATACATTTTAAACTTCCTGTTAAAGATTTCGTGAATAAAAGAAGGAAAAAGGA
TCAAGCATCGACTTATTTCTATGAATTTTCTTATGTTGGTAGTCAAAAAACTCCAACAAAGCTTATGCAT
GAAAATGACACTATTAATAATTTGACATCAATAGGTGCCTCTCATATCGATGAATTGGCATACCTCTTTT
ATTTACCTAATTGCAAAACTGATGATCCACCGGCAAGAGATACAAAAGATCGGAAAATTTTAGAAATTCT
TACAAAAATGTGGACCAATTTTGCAAAAACAGGAAATCCCACTCCTGTTTTAGACCAGTATGTGACTACT
ACTTGGTTACCAGCAACAAAGGATACTTTCAATTGTTTAAACATCGGCGATACTCTTCAACATGTAACGG
TTTCCGAAGACAACATATTGTGA
>Pbar.Est13
ATGTTGGAAATTAATTTTCTTAATTGTCCGACAGTGGTGACTCTGCTGATCCTGCTTAGCATCATCGTTA
TCATTTGCATTGCCTGCGCTGGGCCCAGGAAGGTGCCTGTCCAGTCTCTGAAAAACGGCAAGTACATTGA
GGCGGTAACGTCCTGCGGACCGGTGCAGGGCATTCTGGAGGATGGCGCCTACGCGTTCCGTGGTATTCCA
TACGCGATGCCGCCGGTCGGCAACCGTCGCTGGCAACCGGCTGAATCTCTGACACACAACTCCTCCGAAA
ATTGCTGGCAACGTGAGGCGACATCCGGTCTCATGGATGGCGTCGAGGATTGTCTCTATCTTGACGTGTT
CACTCCATCAGTGGGATATGATTCCCCGTTACCCGTGGTCGTCATGATTGGTGCTGAAACTCTGATCGCG
CGCGTTCGCGACATGGTATTCGTGCGGCCAAACTTCCGGTTGGGAGTTTTCGGATTTTTGGCGGTCGAGC
CTCTTACCAGAGCGACTCATCCTCCAACTTCGGGCAATTATGGATTATCAGACATCATAGCGACCCTTCA
ATGGGTACAGTTGAACATCGAAAACTTTGGCGGCAATAAATCATCCGTAACTTTGTGGGGACACCGAGCG
GGCGGCACTCTCGCTACGACACTAATCGGTTATCGTCGAGCCAAGAATCTTTTCTCGAAAGTGTGGATAT
CCAGTGGTAGTGCGATATTCCCGGGGAAAGAATTGAGCGACTCTGAGCGATCGAACATACCGTTCCTCGA
ATCGATTCGTTGTAGCGATGCTGCTTGCTTGAAAAGTAAAAGCGCCGAAGATCTTATGGACGCCATACCA
AACACGTGGCTTCCTAGTCCCATCGGTCTGCCGGGAATGAACGAGGGCGGAAATTACAAGAAACACGAGT
GGCTCGTTCTGGACGGCTCGATTCTTCAGGAGCACATTGGCCGAATCTTAGCTCAAGAGAATCTTACGGT
AAAAGTAGTGATGGGTACTACCGCGCACTCCGGTATCCCGCAACGGTATTTGCAATCGAACGCCACTCTC
AATGCGACGCAAGTCGAAAAAAACGTACGAGAATCTTTGCTCGGAACTGCCGGTTTTGCAGATGAAGCTC
TGAGGTGA
>Pbar.Est22
ATGGGGGTAAATTATGAAGATTGTTTATATTTAAATGTGTATACCACGAAACTCGAATCTTCGAAGAAAC
GCTCAGTGATGGTGTGGATACATGGCGGTGCCTTTTCCATGGGTTCCGGTGATGCAACTTTTTGTGGTCC
CGATTATATCGTACAAAAAGATGTAGTGTTAGTTACTTTGAATTACAGATTAGGTGTTCTAGGTTTCTTA
AATCTTTATGACAAAGTGGCAACAGGTAATCAAGCTCTGAAAGATGTGATCATGGCGTTACGATGGGTCA
AAAAGAATATATCAGTATTTGGGGGAGACTCAGAAAATGTGACTATTTTTGGCGAAAGTGCTGGCGGAGC
CAGCCATCGTACATTACCTAACTCTGTCTCTCTTAGTTTATTTCATAAAGCAATATCGCAAAGTGGTGTT
ATGACGTGTCCTTGGGCTTTTACTGAACGAGAATCACATACAAAAAACAGAGGTTTTCTGCTTGCCGAAA
AACTTGGAAAACCGACTACAGATCCGAAAGTCAAACTTATAGAGACTCAAGAGAAGTCTCTCCTGTCAGA
AGTTGAGCGTCAACAATATCTTACGATATTTACACCTACTTTGGATCACGAGTCATCGAATCCAGCTTTC
CCAGAAAATCTAACGACATTTATACATCGTGGGTTTGTCAAAATATATATTGTTTTATGTAACAATCTGT
ATGATGGTCAACATTTAAAGGTCCAGCATTTAAATGATACGAACAAAGAAGAACTTAAGAAAGTTGATTC
AGACTTCAAAATGATCATAATGCCCAAAGTTTTATCGACATTATCAAAGATACCGATGACATTTTTTTAT
CGTTCTATAATGGAGGTAACAGATATTCAGATAAAACTGAATAAGAACGATAACAATGCAACATATCTAT
ATAAATTTTCATATGACAGTAAAACTATTTTTATGAAAAAATTACTTAATATTACACTCCCAGGAGCAAC
TCATGGTGAAGAGTTACCTTATTTATTTTATTCTAACATGATAAAAGATTTCGGCCTATCACCACCTACA
CCTGATTCAGAGGATTATAAGATGATGAATTGTTTAACACAAATGTGGACAGATTTCGCTAAAACAGGAA
AACCTACGCCTATTACAAATTTATGGTTACCGGTAACAAGCTCACGAAAAGGATATTATAATTATCTAAA
TATTGACAAAAACTCACAAATGAAAATCTTTCGTAAAGGAGAAGAACGCTGGGATTGGGAAGAAAAAAAG
AATAAGTTACAGAGTTAA
>Pbar.Est8
ATGCTCCAACAGTCAGTTGGACGTGTATATGCGCAGTTATATAATCGTGTTTCGACATGCATATTTGCAC
AAGGCAGACTGGCAGATTCATTAATGTCCTCTCGTCATTCTTCCACCATGGATAACAATCGAGTAGATGT
ACATGTGCATGAGGGAAAATTAATCGGTGTAATTGAAGAAAATATCCATGGCGGCCATTACGTCGCCTTT
CGAGGAGTACCGTATGCGAAACCGCCAGTTGGCGAACTCAGATTCAAGGATCCGCTACCACCGGAAAGAT
GGTCCGGCAACAGAGATGCTTCAAAATATGGAAACGTCGCTTTTCAATTAGATCTACTAACACGTGAAGT
AATTGGAAATGAAGATTGTCTCTATCTAAACGTATATACTATAGATATTAAGGAAAAACGTCCGGTTATG
GTATGGATACACGGAGGAGGTTTTAATATGGGTTCCGGTGATGCAACCATTTATGGTCCTGATTACATTG
TTCGGAAAAATGTAATATTGGTTACGTTAAATTACAGACTGGACGTTTTCGGTTTTCTGAATTTAAAAGA
CAAGGTGGCAACGGGTAATCAAGCTTTAAAGGATGTGGTTATGGCATTACGATGGAAAAACGTCACTATC
TTTGGCGAAAGCGCTGGTGGAGTCATCGTACATTATTTAACTCTATCTCCATTAAGCAAAGGTTTATTTC
ATAAGGCGATATCACAAAGCGGTGTGGTCGCGAATCCTTGGACTTTAACCGAATATACGAACAAAGCAAT
GAACAAAGGTTTTCAACTTGCTGAGAAACTTGGAAAGACGACCTCAGATCCGAAAGTCGCCTACGAGTTT
CTCAAAACAATTGATGCAAAAAAACTCCTAAAAGCTTCAAATAATAAAATTCTTAAAATCGTTTCAGCAA
TAAGCAAGAAAGCTCTTAAAAAAATCGATTCCGATTTCACGAAAACTATAATGCCCAGAATTTCATCAAT
ATTGCCAAAGATACCGATCACAGCTGAAGAATTACGATTTTTGTATTTTGGTAACAAAGCAATATCAGAA
GAAACTTTAATGAATTATGCTGATTTTCTTGGCGATGCAATGTTCTATCGGGGTACCATGGAAGTAGCCG
ATATTCAAATGGCTGTTGGTGGTAATACACCAACATATCTATATAAATTCTCATATGATAGTAAAACTTA
CCTCGCAAAAAAAATAATGGACGTTACGCTTCCAGGAGTAGCTCATGGCGAAGACTTATTTTACTTATTT
CATCCTTACATAATGAAGGATTTTGGTTTGCCACCACCTGCTCCTGATTCGGACGATTACAAAGTGATAA
ATCATATAACGCAGATGTGGGCAAATTTTGCTAAAACAGGAGATCCAACGCCTTCTATTACGAATTTAAC
TCCGGTTAAGTGGACACCATTAAAACACGGAGATGTATATGATTATTTAAATATTGATATTGAATCTCGA
ATGGAATTTACTCGTAAAGGAGAACAGCGCTGCGAGTGGAAGAATATGAAACATAAGCTATGA
>Pbar.Est19
ATGAGCGAAATGTTACATGTACGTGTAAGTGAAGGAAAATTGACTGGTGTCATCGAGGATGGTTATAATG
TGCGATATATTGCTTTTCGTGGAATACCATATGCTAAACCTCCGATTGGTTTTCTGAACCTCAATGATAA
AGTGGCTACTGGTAACCAAGGTTTGAAAGACGTTGTTATGGCATTACGATGGATTCAGAAAAATATATCA
CAATTCGGAGGAGACCCTGAAAATGTCACAATTTTTGGCGAAAGTGCTGGTGGAGCTATCGTACATTATT
TAACTTTATCTCCATTAGCTAAAGCCATAGACAAGAAAAGTCTGGAACAAGTAAATGCTGATTTTAAAAA
AGCGATATTACCAAATGTATTATCCAAGCTACCTGAAATAGGAATCACAGTCGAAGAATTAAAATCCTTA
TATTTCGGAGAAAAAGAAGTGTCAGAGGAAACTCTGATGAATTATGCGAATTTCTTAGGTGATGAATTTT
TTACACGCGGCATACTGGAGGTAGCTGAAATACAAAAATATACTGGTGATTACAAATCGACATATTTGTA
TCATTTCGATTACAACAGCGAAACTTCTCTTATGAAAACCATATTAAATATACGCCTTCCAGGTGTTTGC
CACGCAGAGGACTTATTTTTCCTATTTTGTCCAGAAATTAGAAAAGAATTTAACTTATCGCTACCCAGAT
CTGATTCAGACGATTATAAAATTATAAATTATTTAACACAAATGTGGACGGATTTCGCTAAAACAGGGTA
CAAAAATATTTTTCTTTATTTTATATTCTTTTTCTTTATTATATCTTACAATCATGTATTAATAATTAAT
TTAAACTGTAATTTTTAGAAATCCAACGCCTATTACAAATTTATGGTTACCATTAACAGGACCACAAGAC
GAAAACTTTAATTATTTAAACATTGATGTAGATTTACGAATGAAAGTTTTTCATAAAGGAAAAGAACGAT
GGGATTGGGGAAAAAATAAAAACAAGTTATAATCTATATGTTAAAATCTTGCCTATATATTAATGTTTAA
TTTTTCTTTCAATATATCTTTATAAAGGTATTAAACCTCCAAACGTTATTTGCTTTTATATAAATAAAAT
TATAAAAGAAAAAATTATTATATTCATGTTTTGACTTTACTTATATATTATTTTCATAAACAATATTAAA
AAATATTAAAAAATATACTGAAGTTAGATAATAATAAAAATGCTTCATAAAATAAAAAAAAAACAATAAA
AAGAATAATTACAAATCTATTTAAAATTAACTGATATTTGTCAGTTTTTTTGCTGAAACATAGTTATTTA
TGTACATTGCCGGGGGGAAAGTTTCCGGACACTCGGGAATACAGTGAATAAAAAATAATAACAACATTTG
TTGCTAACAATAAAAAAGAAAACAATATTTTATTGATATATATTGATATACAAACTAAATAAATAAAAAA
TATGTTAGTAATATAAAACTTATATTATTATATTATATATAACTTATATTATATATAAAACTTATATTAC
TAATGTTATATTATTAATGTATCTTTTATACATATTATACTTTTTTTTCATCAAAGAATCCAATTTTGGC
TTTGATTTTGGATAACATTTTTTATTATTCTTAACTTCCCATTCACTAGTTTTAATTTCATAAATTAATT
GTTTTCAAGTTATTTTTAAAATATTTTAAAGATTTTCTTTGGAAATTGAAATCATGTTCTTTTCTCATAT
CTCAATCCAGCTTTTCTTACAACAATTCAATGGAGTTGATGATTTGGTAAGTGTGGAAGTTATTGATTTT
TAATTTTCCCTTGTGCTTATTTTTTTCTATAAATTTTACAAAGTTTTTTTCACATAAATTTTATAACGTT
TAAAAGTACGCTTAGATTCTTATCTTGCTGCATAACAAACTCTTAGTCTATCAAATATTTTCTTCTGCAA
GAACTATCTGACAAGAATATAACATATATTTAATATGATATACATTTTTTTATTCAGTACTTGCAAATTC
TATATAAACTGGATCAATCAATTAAATGAAAAATTTCCTCATAT
>Pbar.Est5
ATGGATAGGCCAATCGTGACGGTAGTACAAGGAAAATTACAAGGAATCTTTGAAGAAAATGTTCTTGGTT
CTCATTATCTCTCTTTCAAAGGTATACCTTTTGCTGCTCCACCAGTGGGTGAATTAAGATTTAAGGATCC
CGAACCCCCTGCTCCTTGGGAAGGTATTCGAGATCTTTTTGGAGCATTGTCATCTCAGACAGTTATTGGT
AGCGAGGATTGTCTTTATCTTAATATTTATATACCATATAATATTTATCAAACAACAGGAAACTCAGTTA
TGGTTTGGATTCATGGTGGAGCCTATCTCGAGGGCAATGGCAATGATACTCACTATCGTCCTGACTACTT
AATGGCGAAAGACATTATTCTAATTTCTGTAAATTACAGACTTGGTGCTCTTGGTTTCTTAAATCTTGAT
CACAAGGTAGCAAGTGGAAATCAAGGCTTGAAAGATCAAATTGCTGCTTTGAAATGGATCAAAGAAAATA
TTGAAGTTTTTGGTGGAGATCCAAACAACGTTACTGTTTTTGGAGCCAGTGCTGGTGGCTCTAGCACGCA
TTTTTTAATGTTATCGCCACTATCTAAAGGTCTCTTTCAGAAAGCTATTCTTCAGAGCGGTATAAGCACA
TGTGATTGGGCGATAATAAATCATTCAGACACTAATGCTTTTAAACTTGCATCAATACTTGGTGTTGATT
CTAAAGATCCTAAAAAAGTTATTGAATTTCTTCGAACAGTACCAGCTGCCAAAATTGTTGAAACATTTAT
GCATAACATTAATAAATCACGTATTATTTTTATCCCATTTGGACCTACAATCGATGATAAAGCAGAAAGA
CCTGTTCTTCCATATCCTATTTCTCAATTACTTGACGATGATAATAATATACCAATCATGGTTGGTAATA
CATCTCACGAATATATCTTTTTTCTTAAAGGTATAACAAAATTAATAAATTTATAA
>Pbar.Est11
ATGTTGTTGAAGTTACTGATTACTCTGCTTTACTTCGCTTTCGCTGTTTACGGAAGCACAGACGAGATTG
CTCCAAGGGTTAAAACTCCTCTGGGAGGACTGAAGGGCTACTACAAGACCTCGCAACATGGAAGAAAATA
TGAAGCATACGAAGGGATCCCTTACGCGTTGCCACCTGTTGGAAAGTTACGGTTTAAGCCTCCGCGGCCA
ATACCAGCATGGGTTGGCGAACTATCAGCTACAAAATTCGGTTCTATGTGCATTCAATATGAACAAACAC
CAAATGTGGAGAAGGTTGTGGGTGCCGAAGATTGTTTGTACTTAAACATTTATGTGCCCATACGGGAAAA
GGGAGATAATAAAAGCCCAATGCCGATATTATTTTGGATTCACGGTGGTGCTTTCCAATTTGGTAGTGGC
ATGTTGTATGGCGCTAAATATCTAATGGATCATGATGTTATATTTGTTACATTCAATTATCGATTGGGGC
CAATGGGTTTCCTTAGCACGGAAGATGAAATAGTTCCTGGTAATATGGGTCTAAAAGATCAAAGTATGGC
ACTCCGTTGGGTGTCAGAAAACATCGAATGGTTTGGTGGTGATCCGAAGAAAATAACTTTGGTGGGTTTG
AGTGCGGGCGGTGCAAGTGTGCATTATCATTACTTATCGCAAATGAGCGCAGGTCTTTTCCAAGGTGGGA
TATCATTTAGCGGTACAGCGTTCGATTGTTGGACACAGGCTGAAAACTCCTTGGAAAAGACCAAAAAATT
GAGTGCCTTAATGGGATGTCCTACAACTACCTCTAGAGATATGATACGTTGCTTGAGATATCGTCCAGCT
CGTGCGATCGTACAGGCTACAAGTGAATTTATGTCGTTCTTCTACAATCCTTTCACTCCTTTCGGACCGG
TAGCTGAAAGAATTGGCGACGATGCACCTTTCATCGATAGAACACCCGTTGAAATCGTGAATAGCGGAGA
CGTTCAGGATGTACCATGGATTACGGGAGTAACGAGCGAAGAAGGCCTTTATCCTGTAGCCGAATTCATC
GCGGACGATCAAAATCTGAAATACTTGAATGACAACTGGGATATTCTCGGACCAGACTTCCTTGATTTTA
ATTATACCATTCCCAGAGAAAAGCATATCGAGATTGCGCGTCTTATTAAGAAACATTACTTTGATACAAA
ACCAATAGACCGATCGAGTACAAAGGAATTGATACAAATGGCAGGCGATCGTTTCTTCGTGGTCGATGGT
GAAAAGGCCGCGCGAATGCAAGCCAAAGTAAATAAGAATCCAGTCTGGTTTTACTATTTCAATTACAGAG
GAGCGCAAAGCTTAAGCGACTTTTTTAGTGGTACGACTGAAAATTATGGAGTTTCTCATGCCGATGACAC
ATTATACGTATTAGATACTCCCTTCCTAAATCCAACAACGACACAAGAAGACCATAATATGCAAAAAAAA
TTAATTGACTTTTGGGTATTGTTTGCTACAGAAGGAATTCCAAAAGTAGCCAATGTGGAATGGCCAAGAT
TAGATCCTTTAAAAAATGAACTTCATTATTTGCATATATTTAGTCCTGATAAGGTTAACATGGATAGTAA
TGCTAATCTAGGAGAGAAGGAGTTTTGGAATTCAATTAATTTCGACGAGAATACATTGAAAGCCGGAATA
CAAAGAGAAGAGCTTTAA
>Pbar.Est10
ATGCTGATAAAACTACTAATCGCCGTGCTTTGTTTCAGCCTTGTCATTCACGCAAATACAGACGAGATTG
CTCCAAGAGTTAAAATTCCTTTGGGAAAATTAAAGGGTTACTACAAGATTTCGCAACATGGTAGAAAGTA
CGAGGCGTATGAGGGGATTCCTTATGCGTTGCCACCTGTTGGAAAATTGCGATTCAAACCTCCTCGGCCA
ATACCGCCATGGATTGGCGAAATATCAGCTACAAAATTCGGTTCCCCATGCATTCAATATGATATGATAC
CAGAATCTTTGGACAAGGTTGTGGGTGCTGAAGATTGTTTGTATTTAAATATTTACGTGCCAATAAGAGA
AGATAAAACTCCTATGCCGGTAGTGTTCTGGATTCATGGTGGTGCTTTCCAAGGTGGAAGCGGTATATTA
TATGGTCCAAGATATCTGATGGACCGTGACGTAATACTTATCACAATTAATTATCGCTTAGGAGCGCTAG
GTTTCCTCAGTACGGGAGATGAAATAGTCCCTGGCAATATGGGTCTAAAAGATCAAAATATGGCACTTCG
TTGGGTATCAGAAAATATTGAATGGTTCGGTGGTGATCCGAAGAAACTGACTTTGATCGGTTTGAGTGCT
GGCGGTGCGAGTGTACATTATCATTACTTATCAAAAATGAGCAAAGGTCTCTTCCGAGGTGGCATATCAT
TCAGCGGTACAACGTTCGATTGTTGGACGCAAACTGAGAATGCTTTAGAGAAAGCCAAGAAACTTGGCGC
TTTGATGGGATGTCCTACAATTACTTCTAGAGATATGATTCGTTGCTTGAGGTATCGTCCAGCTCGCGCA
ATCGTACAGGCCACAAGTAAATTTATGACGTTTTTCTATAATCCCTTCACTCCTTTCGGGCCCGTACCTG
AGAAAGTTGGCGATGAAGTACCTTTTATCGACAGAACACCTATTGAAATTATAAACAGTGGAGAAGTCCA
GGACTTACCCTGGGTTACGGGAGTAACAAGCGAAGAAGGCCTCTATCCTGTAGCAGAGTTCGTCGCGGAC
GATCAAAATCTGAAATACTTGAATGACAATTGGGATACTCTCGGACCAGAGTTTCTCGATTTCAATTATA
CCATTCCCAGAGAAAAGCATATCGAGATTGCGCGTCTTATTAAGAAACATTACTTTGGTACAAAATCAAT
AGACCGATCGAGTACAAAGGAATTGATACAAATGGCAGGCGATCGTTTCTTCGTGGTCGATGGTGAAAAG
GCCGCGCGAATGCAAGCCAAAGTAAATAAGAATCCAGTCTGGTTTTACTATTTCAGTTATAGAGGAGCGC
AAAGCTTAAGCAATGCGATGAGTGGAACGACTGAAAATTATGAATTCGAAGATATCATTCTCAATTATTT
CAGAATTCCAAAAATAACCAATGTAAAATGGCCAAGATTAGATCCTTTGGAAAAAGAACTTCACTATTTG
CATATAGCTAGTCCTGATAAAATTAACATGGATATCAATAATAATTTTGGACAAAAAGAATTCTGGAATT
CAATTAATTTTGAAGAAAATATATTGAAACATACAGGCGGAAGCAATAAAGATGAGCTATAA
>Pbar.Est1
ATGCGGCCGCACGAATTTCTCACGCATTGCTCCGTCTCGGCACGATGTCTTTGCCTGAACGGTAGGATTT
GGCGATATTTGTGGGTCCTCGTGTATCTACTCAGCCTTGCAGTTGCTTTCAACTCTTCCCAGCCACCCAT
AATTAACACGAAATGGGGCTTGTTTCGCGGCAAGTGGAGCTGGTCCGTACCTGGTAATCGGCCGATCGCG
AATTTCCTTGGAATACCCTACGCACAACCACCGGTGGGCGAACTGAGATTCAGGAGTCCGCAACAATGGA
ATAACACGTGGATGAAAATACGCGACGCTACGATCGACGGGCAGAAATGTATTCAAATTACAAATGGAAC
CAAAATTGTTGGCAGTGAAGATTGTCTTTATCTAAATATTTTTATCCCCGATAGATCCCAAAATCTACCG
GTTTTAGTTTTTATACACCCAGGTATATTTAAAGGAGGCAGTAGTGATAGCAAACTATATGCGCCGGATT
ATTTGTTGAATCACGATGTGATCCTCGTCACATTGAATTATCGTCTTAGTCTCGATTACTTAGGCTTTTT
TAGCACAATGAACGAAGTCTCTCCAGGTAATTACGGCATTAAAGATGTAAAAATGGCCCTCGAATGGATA
CAAGAGAATATCCATAGCTTCAATGGGGATCGCAGATCAGTGACTCTTATGGGATTAAGTGCCGGTGCTG
CGGCGACTCATATTTTAGCTCTCTCAAAGAAGACCGAGGGTCTCTTTGATAAATATATTTTGCACAGTGG
TACCGCTTTACATCCGTGGAGTTTTCATCCTCCGAGAAAGTATAGACAAGTATGCTTGAAATTGGCAAAA
CTTGTTGGCTGCCTGCCGAAAAGAGGCAACGGCATGAATGACACAATCGACAAAAGTTCGGAAGAAAATA
ATGGAAGCAGCGCCTACGATGACGTTTTGTACTCAAGCTATACCATAAAAGATGACGAAGAGATAATGTC
TTGCATGAGAAAAGTTGACGCGAGGAAAATACTAAACATGACACAGTCTTTCGTAAGTAACAATCCACAA
GCTGTATTTGGACCTACATTGGAACTTGATTCGGAGGACGCTATCCTGACGATGCATCCATTGAAGATAA
TAAAGGAAGGACTCTTTCGCGATATGCCAGCGATAATGCAAGTCGTGAAAGATGAAGGCTTAGTGAAGAC
GACCAGTAATTTTCTATTATTTAATTTCGAAGAATATTTTCTCTATTTTGCGGAATATGAAAATGTGGTT
TCGAACACCAAAATGTTCACGTCCGCGATACAGGATTTTTACTGTAAGGGAAATATAACAACGACTCCGA
TGTATAATATTACGGAGGTGAGTTTGAGAATGGCAAGTGATGCCCTAATAATGTGGTCGGTGTTTCAAAC
TCTACAATATCAGTCGAAAAAAGCAAATTCCAGCATTTACTTCTCTTTCTTCGCGTACGAGGGCACGTTC
TCGCATACCTATTCTACTGGTGTTTGTCACGGGGACGATATGAACTATTTCTTTCCTATATTAAATAATA
TGTTTCCGGATTTGTTACTGCACAATACAGAGTATGATAAAACCATGATTAATATTGTAACAGAGATGTG
GACAAGTTTCGCGAAGAAAGGAATACCAAGAACACGGCTGGTCCCTGAGTGGCCTGATTACCACTATCAT
CACAAGTTCATGAGATTTGGGATTGGGAAAGCACCGGAAATTGTGGTACAAAGCGATTTCTTGCCTGATA
GAATGGCATTCTGGGAGAAGTTGATGTCAAACGTATCGATACCGATAGATGTGTTTATCGTGCCATCGAA
AGATACAGTTATTACCAATAACGCTAATGCGATCGATCGCGAGCTAATAGTTACATTAATTGTATTGTCA
ATGATTATACTCTCATAA
>Pbar.Est24
AACCAGGCCATCATGCAATCGGGCTCGCCGACCACGCCATGGGCGATAATCTCGCGCGAAGAATCGATCG
TGCGCGGCATCCGGTTGGCCGAGGCGGTCGGCTGTCCGCACGATCGCAACAATCTGCGCGAGGTGATCGA
CTGCCTGCTGACGAAGGACGCGGAGGAGCTGGTGAAGAACGAGTGGGGCACCCTCGGGATTTGTGAGTTC
CCGTTCGTGCCGGTGATCGACGGCGCGTTCCTCGACGAGACGCCCCAGCGCTCGCTTGCCACGACGTCCT
TCAAGAAGGAGGGCTTCTACTTCATCATCTACTACCTGACGGAGCTGTTTCGCATCGACGGCGTCGAGGA
CGTGAAGGTGACGCGCGATCAGTTCGTCAGCGCCGTGTCCGAGCTGAATCCCTACGTGAATCAGATCGGC
CGCCACGCCATCATCTACGAGTACACCGACTGGCTGCACCCGGACGATCCGCACGCGAATCGCGATGCCC
TAGACAAGATGGTCGGCGACTATCAGTTCACCTGCAACGTCAACGAATTCGCCGGTCGTTACGCCGACAC
CGGCAACACCGTCTATATGTATTATTACAAACACAGGTAA
>Pbar.Est23
AATGCTACTATGTGGGGTCCTCCTTGTCCTCAGCCCAGCTACGATGGAATCGATAAAACTATTGGAAGCG
AGGATTGCCTCTTTCTGAATGTCTTCACCCCATCACTTCCAGATATCAGCGATGGTTATCCTGTATTGGT
ATGGATTCATGGAGGTGGTTTCAGAAGGGGTGCGAAAAAGCTGGTTGTCGTGTCTATTCAGTATAGATTG
GGGACCTTAGGTAATTAA
>Pbar.Est12
ATGAGGAAATATCAGAACATATTTCTCCAGCTAGTATTTATTTGCAATTTCGTACTTAACGCAAATACCG
TATCGGGTAACATACCAGTGGCAAAAATTCCAAATGGCACCTTGCATGGAACGATGATGCCTACCCGACT
TGGGAGAAATATTTATGCTTTCTTGGGAATTCCCTATGCTGCACCGCCAGTAGGAGAACTCAGATTCAAG
CCCTCGCAACCACCGGTCGCTTGGAGTGGCACCTTAAATGCTGCGAAAAATCCCGAGATATGCACGCAAC
GGAATATCTACGTTTATCAGGAGGAAATTGTCGGCAGCGAAGATTGTCTCTATCTAAATGTCTATACACC
ACGCATGCATTGCGACAAAGATCGCTCAGATTCCGATTATGCTAAGGAACGGCAGGAGGTCTTTCCTCGA
TTTCCGGTCATGATTTGGTTCCATGGCGGCGGATGGCTCGCTGGTGCCGGCAACTCTGATTATTACGGAC
CTAAATTCCTGCTGGATCATGACCTCGTTCTCGTCACTGTGAATTATCGACTTGGACCGCTGGGTTTCTT
GAGTACGGAGGATTTGGAATGTCCAGGAAATATGGGATTAAAGGATCAGCAGCAAGCTATGCGATGGGTG
CATGAGAATATTGCTTTCTTTAGCGGCGATCCGAATAGAGTAACTCTTTTCGGTGAAAGCGCAGGTGGTG
CGAGTGCTCATTATCATATGGTCAGTCCTCTTTCAGAAGGACTATTTCATCGCGCTATTTCGCAAAGCGG
CAACTTCTATAATCCGTGGACCATGACGTCACCGGGAATTGCCAAAAAAAGAGCAATAATGGTGGGTAAT
CATTTAAATTGTAATACCAAGGATTCCAAGGAACTCATCGAGTGCTTACGAAAGAAGAGCGCGGAGGAAA
TTATTGGTACAGATCGCCTTTTTAAGAAATTTGGATATTGTCCAATGATACCATTCCGACCAGTAATTGA
ACCTGAACATCCAGGTGCTTTCATAAAGGAAGATCCTTTAATTTCTGTGCAAGAAGGCCGTTTTCTTGAT
ATACCTTGGATGACGGGAATCACTTCAGAAGAAGGAGCTTTAAAAGTAGCAGGTATTTACGGACGGGAAA
ACGCCGCGAAGATATTGGAAGAGAACTTTAACAAAATTGCACCTATTAGCTTGCTTTATGATGAAAGATA
CAATATCACTGAGCATTTGCAAAATGAAATAAGTTCCACTATCCATGAATTCTACTTCGGTCGTAACACT
ATCGACAACACCGAGGAATCCCGATTCAAAGTTATTAATATGTACAGCGATTCGTGGTTTAATCACGGAA
CCCACGAAGCCGTGCGGGATTTTATTAAAAATCAAACTTCACCAGTGTTTTATTATTATTTTGCGTACCA
AGGAAGTGTGTCCTTCAGCACGATATTTGGCGATCCTGTAAAAAATTATGGAGTGTCGCATGCAGACGAC
TTGCAGTATTTGTTCCCCGTGGGTGAACAATTGTTCCCGGATACGCAATTGTCTGCGAAAGATGAGGGAA
TGATCGATCTTATGACGAATCTTTGGTATAACTTTGCAAATTCTGGAAATCCTACACCAAAGATCACAAA
CGTGATTCCCTTGAAGTGGAAACCTGTAAAAACTGATTATGCACCAGAATATCTGCACATAGAAAATTCG
GAAAGCATCATTATGAATCATAGTCTTCTCTGGCAGAGAATGATATTTTGGGATACCTTAACACACCGAT
TAAAGTCTTATGGCAATACATTTAGACATTTGAGGGATGAATTGTAA
>Pbar.Est6
ATGAACTGTCCGTCCTCGTTGCTGCTGTTGCTGTTAGGCTTGAGCCTCCACAGCGCCTGCATTACACGGG
CGAACGTTGCCGGTCAACACGGTGCCGGCCAAGACGGTTACGATACTTTAGTGGTGGAGACCACCAGCGG
GCTGATGCGCGGTTTCTCCCTTCACGTGTTCTACGGAGTGCCGTTTGCGAAGCCCCCGGTCGGACCTTTG
CGATTTCGTAAGCCGTTGCCGATCGAGCCCTGGCACGGGATCCTGAACGAGATGTGGAATCCAAATACCA
ACATCTCCGAGGATTGTCTCTACCTCAACCTCTGGGTGCCGCAGAAGCTGCGTCTACGTCACAAGGAATC
GCCGGACAACGTCGGTAACAACGGCATGGCGATATTGGTGTGGATCTACGGTGGCGGCTTCATGAGCGGT
ACCGCCACTCTGGACGTCTACGACGCTGACATTATGGCGGCGGCCAGTAACGCGATTATCGCTTCGATAC
AATACCGAGTCGGCCACTTTATCAATAGCGAGGAGGCACCGGGCAATATGGGCCTTTGGGACCAGGCCCT
GGCTCTCAAGTGGCTCCGCGAGAACGCGCGCGTTTTCGGCGGCGATCCCGACTTGATCACGATCTTTGGC
GAATCCGCGGGCGGCAGCTCGGTGTCTCTACATCTCATCTCGCCGGTCACGCAAGGTTTGGTGCGCCGAG
GTATCCTTCAGAGCGGCACCCTCAACGCCCCGTGGAGTTACATGACCGGCGAGAAGGCGAACGAGGTGGC
TCGTGTGCTGGTGGACGATTGCGGATGTAATTCGACGATGTTGTCGGTGGACGCTAAAACTCTCTCTGTG
CAACAGTGGAACAGTTATTGGGGCATTCTCGGCTTCCCGTCGGCGCCCACCATCGATGGCGTCTTCTTAC
CTAAGGATCCGTTGGACTTGGTCAGGGAGGCGGATTTCAAAGACACCGAGATCCTGATTGGAAATAACGA
GAACGAAGGTAGGAATATTACTGACTGCACCGAGGACGAGAGCCCTCGGCTTGTTTTACGAGGGAATTGT
AACGCTGGCGCTATTTACGATCGGTAG
>Pbar.Est3
GTGACGGTGGCGTATCGATTAAACATTCTTGGATTCTTCACGACGATGGACACCGAGGCGCCCGGCAATT
ATGGCATGTTTGATCAGATCGCCGCTCTCGACTGGATAAAACGGAACATCAAGCACTTCAACGGCTCGCC
CAACAACATCGTCATCTACGGCCACAGTTCCGGTGCCATAAGCGTGGGCCTACACATGATGAGCCCGCTC
AGCAGAGGGAAATTCCACAAGGCGATCGTTATGAGCGGAGACGCCATCAGTTCCGTCGACATCGTAGCCG
ATAGGTTCAGCTGCTACCGACGACCGATCAGCGCGCTGATGGAATGCTTGCGCCGACCACCCGCCGATGC
TCTGGTCCAACAAACGACGGAACCCTTCCTCGCGCAACATCCAAAGGATATCTTGGAAAGTGGTAATTAT
CGTAAGCGATTTTTGATAACAAAATGA
>Pbar.Est2
ATGCAACCACACGAATCTCGTGCGCGCTTCACCGTGTCGTCGGCACGGCGTCTTCGTCCGGACGGCGGGA
TTTGGCGATGTTTGTGCGTCCTCGTGTACCTACTCAGCCTTGCAGATACCTTCAGCATCTCCGAGCCACC
CATCGTCTACACGAAATGGGGCCTGCTTCGCGGCAAGTGGAGTTGGTCCACGTATAATCGGCCGATCGCG
AATTTTCTTGGGATACCGTACGCGCAACCCCCGTGGGGCGAACTGAGATTCAAGAGCCCGCAACCATGGA
ATCACATATGGATGACGATACGCAATGCTACAATCGATGGACAGAAATGTATTCAAATTACGAGAAGAAC
CGAACTCGTTGGCAGTGAAGATTGCCTTTATCTAAATATCTTCGTCCCCGATATTTTAGGCATTCGAGAA
AAATCCGAGAAACTACCGGTTTTAGTTTTCGTGCACGGAGGAGGATATTTTCAGGGAAGTAGCGATAGCA
ACCTATATGCACCGGATTATTTGTTGAATCACGATGTGATCCTCGTTACAATGAATTATCGTCTTCATGC
CTTAGGCTTTTTTAGCACAACGAACAAGATTTCTCCAGGTAATTACGGTATTAAAGATATAAAGATGGCC
CTCGAATGGATACAAGAAAATATCCACAGCTTTGAAGGGAATCCCAAATCGGTAACTCTTATGGGATCGA
GTGCCGGTGCTGTGCTGACTCATTTTTTAGTTATGTCAAAGAAGACCGAGAATCTCTTCCACCGATATAT
TCTGCAGAGCAGTACCGCTTTATCTTCATGGAATTTTGTTCCTCGAAAAAAGTATAGACAACAATGTTTG
AAATTGGCAAAGCTTGTCGGCTGCTTACCGAAAAGAAACCAAAGCATGATCGTGTCGAATGAAACAATTA
CCGAAAGTCCGGAAGAAGGAGATGTAAAAAGAAGTAGCGACGATATTTTGTACTCGAGTTATACCATGAA
GGACGACGAAGAGATAATAACATGCATGAGGAGGGTCGATGTGAAGGAACTAGTAAAAATGACACAATCT
TTCTATGTTTGGAGAAACAATCCATCGTTTACATTTATGCCCACATTGGAGGATGACTCGGAGGACGCCA
TCCTGACGGTGCACCCATTGAAAATAATAAAAGAAGGACTGTTTCGCGATATACCGGCAATAATACAAAC
CGTAAAGGACGAGAGTTTATTAAAAACAGTCGGTAATTTTCCGTTATTATTTGACGAATTTATAGAGAAT
TTCGAAAAGTACTTTCCCGTTTTTATGGAGCACCACAATGTGATTACCAACATCACCTTTTTCGCTTCCG
CGATACAAGATTTTTACTTTAACGGAAATATGACAATGATTTCAGCAGAGAACATTACGGAGGTGAGTTC
AAGGTTTCAAATACATAAGAAACTTGCAAAATATCAATCGGAAATAGGAAAATCCAACATTTATTTCTCC
TTCTTCGCGTACAGGGGCACGTTCTCACATACCTTCGCTACGGGCACTCCGATTAGTTATGGTGTTTGTC
ACGGCGATGATTTAAATTACCTTTTTCCTGTATTGAATAATGTGTATCAGAATATGTTACTGCGCAATAC
GGAGAACGATATAACTATGATTAACATCATGACAGAGATGTGGACGAATTTCGTGAAGAAAGGGATACCA
AGAGCACGGCTGATCCCCGAGTGGCCCGCCTACCGCGATCATCACCAGTTCATGAGATTCGGGATTGACA
GATCGCCGGATATTGTGGTGGAAGCCGATTTCCGGCCCGACAGAATGAAATTCTGGGAGAAGTTGATGTC
CACAATGGAACCGCTGGAATCCGATACGTTTGTCGACGAACCGTCGAAAGACGCCGAATCTGCCAGTAAC
CTAATAGTTGCATTTATTGCATTGTCAGCGATTATATTCTTATGA
>Pbar.Est18
GTGTTAGTATTCTTCCATCCCGGTGCTTTTTACTTATTTTCGGGTCAGAGTTCTTTCTTCGGACCTCAGT
ATTTGTTGGACAAAGACGTCGTTCTCGTCACCGTCAATCATCGCCTCGCGACATTAGGCTTTTTGAGCAC
CGGCGATTCCAAAGCACCGGGTAATTTGGGCCTGAAGGATCAAGTCATAGCACTTCGATGGATTCAAAGA
AATATAGCCGCTTTCGGCGGCGATCCCGACAGCGTTACTATATCTGGTTGCAGCGTCGGTGGATTGAGCG
TGATGTTGCACATGGTCTCGCCGATGTCCAAAGGATTGTTCCATCGAGCGATCGCGATGAGTGGATCGAT
GATGACGACGGAACCACACCCGACTAACCAGTTGCACTTGGCAAAAAAGCAAGCTGAATTATTAGATTGT
CCAACCGACAGCACTGGCTCTATGTTAATTTGCTTGAACTCCAAACCGGTGGAGAATTTCACAGACACTA
TAACCAAGTTCTTTGTAAGAAAAATAATATATAAGATGAAATTAATAAATAGAAAATAA
