# Supplementary material for: Molecular evolution of juvenile hormone esterase-like proteins in a socially exchanged fluid
Source: Sci Rep. 2018 Dec 13;8:17830. doi: 10.1038/s41598-018-36048-1 (PMC6293014; doi:10.1038/s41598-018-36048-1)
Supplement: Supplementary file 2 — Supplementary File 1 [file 41598_2018_36048_MOESM2_ESM.zip › our-gene-annotations/having-genomic-sequences-as-refrences/Pbar.Ests-Prot.faa]

>Pbar.Est16
DPVPVESWTGDKDASAYGNISVQLNPFTREVMGDEDCLYLNVYTTKLESSKKRSVMVWIHGGAFSMGSGD
ATFHAPDYIIQKDVVLVTLNYRLGVLGFLNLYDEVATGNQGLKDVILALRWIQKNISVFGGDPENVTIFG
GSAGGAIVHYLTLSPLAKGILSIQT*
>Pbar.Est14
MENNKVKVSVYEGKLIGIVEKDVYNNSYIAFRGIPYAKPPIGELRFKDPVPAEPWTGDRNASVHGNVAVQ
LNSSTGEIMGDEDCLYLNVYTTKLEPSKKRSVMVWIHGGAFSLGSGDATLYGPDYIVQKDVVLVTLNYRL
GVLGFLNLYDKVATGNQALKDVIMALRWVKKNISVFGGDSENVTIFGESAGGVIVHYLTLSPLAKGTILS
IK
>Pbar.Est9
MVRIHKDPLPVLTNKNVVYKISCKDCDASQMCGTNFQTTDNEDFGTPQSHKQEYGNCVCDHRRSCHRLQY
NHEFNWNDKNFIITNHYINLFVITGLFHKAISQSGVMACPWAFTEREPHTKNRGFLLAEKLGKPTTDPKV
AYEFLKTIDAKKLIETQEKSLLSEAERQQCLLTFTPTLDYESSNPAFPENLTTFIHRGVNVPLLLGFTSC
EGSLFICSNFMNHTSKEELKKIDSDFKMIIMPKILSTLSKIPMTVKELRSIYFGDKAVSEETLINYANFI
GDQFFYRSIMEVTDIQAELNTDNTDNNATYLYKFSYENETNFMRKLLNITLPGVSHGEDLPYLFYPNMMK
DLGLSPPAPDSEDYKMINCLTQMWTDFAKTGYYRV*
>Pbar.Est21
MKIYLVGVTHFEELGYLFYPHILKNLELPITNPDSKDYKMMNYLTQLWTDFAKTGYQLE*
>Pbar.Est4
MIQQDIVGEEDCLYLNVYTPELNKEACKAVMVWFHGGNFNHGLGDDVFFGPDFLIEQDVILVTLNYRLGV
IGFLNTGDKSAPGNAGLKDQVMALKWVKDNIHYFGGCPNRITIFGEDAGGSSVQFHMMSPMSNGEIHDYL
IIR*
>Pbar.Est20
MEKNRVKVSVHEGKLIGIVEKNVYNNSYIAFRGIPYAKPPIGELRFKDPVPIEPWTDDKDASTYGNVAVQ
LNIFTREIMGDEDCLYLNVYTTKLEPLKKRSVMVWIHGGGFFMGTGDATIYGPDYIVQKDVVLVTLNYRL
GVLGFLNLYDKVATGNQGLKDVIMALQWVQKNISIFGGDPENVTIFGESAGGAITHYLTLSPLAKGLFHK
AILQSGDMASPWAVSERKPHTMNKGFLLAEKLGKPTADPKVAYEFLKTIDAKKLIETQEKSLLTEVERQQ
YVLAFTPTLDHESSNPAFPENLETFIHRRINVPLLLGFTNCEGIFFVCSNTGKEELKKVDSDFQIAVLPN
VLIPITVKELRSLYFGDKAVSEETLINYANFIGDEFFYRSMMKVTDIQTKLNKNDNNATYLYQFSYDSET
SPVKKLFNITLPGVGHSEELSYLFYANMMKDFGLSPPTPDSEDYKMINSLTQMWTDFAKTGNPTPITNLW
LPVTSSQSGSYNYLNIDKNSQMKVFRKGEERWDWEEKKNKLQH*
>Pbar.Est7
MENNRVKISVHEGKLIGIVEKNVYNNSYIAFRGIPYAKPPIGELRFKFKIKSIIWVKMVLHLSPMSVENH
SSSKSLFHKAIPQSGVMACPWAFTEREPHTKNMGFLLAKKLGKPTADPKVAYEFLKTIDAKKLIETQEKS
LVTERQNLLMFTPTLDHESSNPAFPENLETFIHRGVNVPLLLGFTSCEGSLIMSNTSQNRIGKEELKKFD
SDFTIAITPRVLSILPKIPITVEELRSIYFGDKAVSEETLINYVNFIGDELFCRSIMEVTDIQTKLNRNN
NNATYLYKFSYESETSFTKKLFNITLPGVTHGEELPYLFYSNMMKDFGLSPPAPDSEDYKMMNCLTQMWT
DFAKTGNPTPITNLWLPVTNSQKGNYNYLNIDKISQMKVFRKGEESWDWKENKNKSQH*
>Pbar.Est15
MDNKRVNVHVHEGKLIGTVEEGIYGDLYFAFRGIPYAKPPIGELRFKDPVPPEAWSENRDASKYGNVAVQ
YNIFDGTIIGDEDCLYLNVYNTDLELSQKRAVMVWIHGGGFFMGDGNPSIYGPDFIIRKDVVLVTLNYRL
GVLGFLNLNDEVATGNQGLKDIVMALKWVQKNIAKFGGDPKNVTIFGESAGGAIVHYLTLSPLTEGNYFI
*
>Pbar.Est17
MSTCDWAIIKHSVAKAFKLASILGTNSKDPEEVVRFLQGKSAAEIVKAQYTVLTPEEVRIIFMPFGPSIN
DKAEKSVLPHPVSELINDDNNIPIMIGNSSYEYIFFLKDISQPTLNIMYADIPRYMENFINSQDSEKITQ
LTDRVKQHYFHNNPFTEENIPSIIQWLSDIHFKLPVKDFVNKRRKKDQASTYFYEFSYVGSQKTPTKLMH
ENDTINNLTSIGASHIDELAYLFYLPNCKTDDPPARDTKDRKILEILTKMWTNFAKTGNPTPVLDQYVTT
TWLPATKDTFNCLNIGDTLQHVTVSEDNIL*
>Pbar.Est13
MLEINFLNCPTVVTLLILLSIIVIICIACAGPRKVPVQSLKNGKYIEAVTSCGPVQGILEDGAYAFRGIP
YAMPPVGNRRWQPAESLTHNSSENCWQREATSGLMDGVEDCLYLDVFTPSVGYDSPLPVVVMIGAETLIA
RVRDMVFVRPNFRLGVFGFLAVEPLTRATHPPTSGNYGLSDIIATLQWVQLNIENFGGNKSSVTLWGHRA
GGTLATTLIGYRRAKNLFSKVWISSGSAIFPGKELSDSERSNIPFLESIRCSDAACLKSKSAEDLMDAIP
NTWLPSPIGLPGMNEGGNYKKHEWLVLDGSILQEHIGRILAQENLTVKVVMGTTAHSGIPQRYLQSNATL
NATQVEKNVRESLLGTAGFADEALR*
>Pbar.Est22
MGVNYEDCLYLNVYTTKLESSKKRSVMVWIHGGAFSMGSGDATFCGPDYIVQKDVVLVTLNYRLGVLGFL
NLYDKVATGNQALKDVIMALRWVKKNISVFGGDSENVTIFGESAGGASHRTLPNSVSLSLFHKAISQSGV
MTCPWAFTERESHTKNRGFLLAEKLGKPTTDPKVKLIETQEKSLLSEVERQQYLTIFTPTLDHESSNPAF
PENLTTFIHRGFVKIYIVLCNNLYDGQHLKVQHLNDTNKEELKKVDSDFKMIIMPKVLSTLSKIPMTFFY
RSIMEVTDIQIKLNKNDNNATYLYKFSYDSKTIFMKKLLNITLPGATHGEELPYLFYSNMIKDFGLSPPT
PDSEDYKMMNCLTQMWTDFAKTGKPTPITNLWLPVTSSRKGYYNYLNIDKNSQMKIFRKGEERWDWEEKK
NKLQS*
>Pbar.Est8
MLQQSVGRVYAQLYNRVSTCIFAQGRLADSLMSSRHSSTMDNNRVDVHVHEGKLIGVIEENIHGGHYVAF
RGVPYAKPPVGELRFKDPLPPERWSGNRDASKYGNVAFQLDLLTREVIGNEDCLYLNVYTIDIKEKRPVM
VWIHGGGFNMGSGDATIYGPDYIVRKNVILVTLNYRLDVFGFLNLKDKVATGNQALKDVVMALRWKNVTI
FGESAGGVIVHYLTLSPLSKGLFHKAISQSGVVANPWTLTEYTNKAMNKGFQLAEKLGKTTSDPKVAYEF
LKTIDAKKLLKASNNKILKIVSAISKKALKKIDSDFTKTIMPRISSILPKIPITAEELRFLYFGNKAISE
ETLMNYADFLGDAMFYRGTMEVADIQMAVGGNTPTYLYKFSYDSKTYLAKKIMDVTLPGVAHGEDLFYLF
HPYIMKDFGLPPPAPDSDDYKVINHITQMWANFAKTGDPTPSITNLTPVKWTPLKHGDVYDYLNIDIESR
MEFTRKGEQRCEWKNMKHKL*
>Pbar.Est19
MSEMLHVRVSEGKLTGVIEDGYNVRYIAFRGIPYAKPPIGFLNLNDKVATGNQGLKDVVMALRWIQKNIS
QFGGDPENVTIFGESAGGAIVHYLTLSPLAKAIDKKSLEQVNADFKKAILPNVLSKLPEIGITVEELKSL
YFGEKEVSEETLMNYANFLGDEFFTRGILEVAEIQKYTGDYKSTYLYHFDYNSETSLMKTILNIRLPGVC
HAEDLFFLFCPEIRKEFNLSLPRSDSDDYKIINYLTQMWTDFAKTGYKNIFLYFIFFFFIISYNHVLIIN
LNCNF*KSNAYYKFMVTINRTTRRKL*LFKH*CRFTNESFS*RKRTMGLGKK*KQVIIYMLKSCLYINV*
FFFQYIFIKVLNLQTLFAFI*IKL*KKKLLYSCFDFTYILFS*TILKNIKKYTEVR***KCFIK*KKNNK
KNNYKSI*N*LIFVSFFAET*LFMYIAGGKVSGHSGIQ*IKNNNNICC*Q*KRKQYFIDIY*YTN*INKK
YVSNIKLILLYYI*LILYIKLILLMLYY*CIFYTYYTFFSSKNPILALILDNIFYYS*LPIH*F*FHKLI
VFKLFLKYFKDFLWKLKSCSFLISQSSFSYNNSMELMIW*VWKLLIFNFPLCLFFSINFTKFFSHKFYNV
*KYA*ILILLHNKLLVYQIFSSARTI*QEYNIYLI*YTFFYSVLANSI*TGSIN*MKNFLI
>Pbar.Est5
MDRPIVTVVQGKLQGIFEENVLGSHYLSFKGIPFAAPPVGELRFKDPEPPAPWEGIRDLFGALSSQTVIG
SEDCLYLNIYIPYNIYQTTGNSVMVWIHGGAYLEGNGNDTHYRPDYLMAKDIILISVNYRLGALGFLNLD
HKVASGNQGLKDQIAALKWIKENIEVFGGDPNNVTVFGASAGGSSTHFLMLSPLSKGLFQKAILQSGIST
CDWAIINHSDTNAFKLASILGVDSKDPKKVIEFLRTVPAAKIVETFMHNINKSRIIFIPFGPTIDDKAER
PVLPYPISQLLDDDNNIPIMVGNTSHEYIFFLKGITKLINL*
>Pbar.Est11
MLLKLLITLLYFAFAVYGSTDEIAPRVKTPLGGLKGYYKTSQHGRKYEAYEGIPYALPPVGKLRFKPPRP
IPAWVGELSATKFGSMCIQYEQTPNVEKVVGAEDCLYLNIYVPIREKGDNKSPMPILFWIHGGAFQFGSG
MLYGAKYLMDHDVIFVTFNYRLGPMGFLSTEDEIVPGNMGLKDQSMALRWVSENIEWFGGDPKKITLVGL
SAGGASVHYHYLSQMSAGLFQGGISFSGTAFDCWTQAENSLEKTKKLSALMGCPTTTSRDMIRCLRYRPA
RAIVQATSEFMSFFYNPFTPFGPVAERIGDDAPFIDRTPVEIVNSGDVQDVPWITGVTSEEGLYPVAEFI
ADDQNLKYLNDNWDILGPDFLDFNYTIPREKHIEIARLIKKHYFDTKPIDRSSTKELIQMAGDRFFVVDG
EKAARMQAKVNKNPVWFYYFNYRGAQSLSDFFSGTTENYGVSHADDTLYVLDTPFLNPTTTQEDHNMQKK
LIDFWVLFATEGIPKVANVEWPRLDPLKNELHYLHIFSPDKVNMDSNANLGEKEFWNSINFDENTLKAGI
QREEL*
>Pbar.Est10
MLIKLLIAVLCFSLVIHANTDEIAPRVKIPLGKLKGYYKISQHGRKYEAYEGIPYALPPVGKLRFKPPRP
IPPWIGEISATKFGSPCIQYDMIPESLDKVVGAEDCLYLNIYVPIREDKTPMPVVFWIHGGAFQGGSGIL
YGPRYLMDRDVILITINYRLGALGFLSTGDEIVPGNMGLKDQNMALRWVSENIEWFGGDPKKLTLIGLSA
GGASVHYHYLSKMSKGLFRGGISFSGTTFDCWTQTENALEKAKKLGALMGCPTITSRDMIRCLRYRPARA
IVQATSKFMTFFYNPFTPFGPVPEKVGDEVPFIDRTPIEIINSGEVQDLPWVTGVTSEEGLYPVAEFVAD
DQNLKYLNDNWDTLGPEFLDFNYTIPREKHIEIARLIKKHYFGTKSIDRSSTKELIQMAGDRFFVVDGEK
AARMQAKVNKNPVWFYYFSYRGAQSLSNAMSGTTENYEFEDIILNYFRIPKITNVKWPRLDPLEKELHYL
HIASPDKINMDINNNFGQKEFWNSINFEENILKHTGGSNKDEL*
>Pbar.Est1
MRPHEFLTHCSVSARCLCLNGRIWRYLWVLVYLLSLAVAFNSSQPPIINTKWGLFRGKWSWSVPGNRPIA
NFLGIPYAQPPVGELRFRSPQQWNNTWMKIRDATIDGQKCIQITNGTKIVGSEDCLYLNIFIPDRSQNLP
VLVFIHPGIFKGGSSDSKLYAPDYLLNHDVILVTLNYRLSLDYLGFFSTMNEVSPGNYGIKDVKMALEWI
QENIHSFNGDRRSVTLMGLSAGAAATHILALSKKTEGLFDKYILHSGTALHPWSFHPPRKYRQVCLKLAK
LVGCLPKRGNGMNDTIDKSSEENNGSSAYDDVLYSSYTIKDDEEIMSCMRKVDARKILNMTQSFVSNNPQ
AVFGPTLELDSEDAILTMHPLKIIKEGLFRDMPAIMQVVKDEGLVKTTSNFLLFNFEEYFLYFAEYENVV
SNTKMFTSAIQDFYCKGNITTTPMYNITEVSLRMASDALIMWSVFQTLQYQSKKANSSIYFSFFAYEGTF
SHTYSTGVCHGDDMNYFFPILNNMFPDLLLHNTEYDKTMINIVTEMWTSFAKKGIPRTRLVPEWPDYHYH
HKFMRFGIGKAPEIVVQSDFLPDRMAFWEKLMSNVSIPIDVFIVPSKDTVITNNANAIDRELIVTLIVLS
MIILS*
>Pbar.Est24
NQAIMQSGSPTTPWAIISREESIVRGIRLAEAVGCPHDRNNLREVIDCLLTKDAEELVKNEWGTLGICEF
PFVPVIDGAFLDETPQRSLATTSFKKEGFYFIIYYLTELFRIDGVEDVKVTRDQFVSAVSELNPYVNQIG
RHAIIYEYTDWLHPDDPHANRDALDKMVGDYQFTCNVNEFAGRYADTGNTVYMYYYKHR*
>Pbar.Est23
NATMWGPPCPQPSYDGIDKTIGSEDCLFLNVFTPSLPDISDGYPVLVWIHGGGFRRGAKKLVVVSIQYRL
GTLGN*
>Pbar.Est12
MRKYQNIFLQLVFICNFVLNANTVSGNIPVAKIPNGTLHGTMMPTRLGRNIYAFLGIPYAAPPVGELRFK
PSQPPVAWSGTLNAAKNPEICTQRNIYVYQEEIVGSEDCLYLNVYTPRMHCDKDRSDSDYAKERQEVFPR
FPVMIWFHGGGWLAGAGNSDYYGPKFLLDHDLVLVTVNYRLGPLGFLSTEDLECPGNMGLKDQQQAMRWV
HENIAFFSGDPNRVTLFGESAGGASAHYHMVSPLSEGLFHRAISQSGNFYNPWTMTSPGIAKKRAIMVGN
HLNCNTKDSKELIECLRKKSAEEIIGTDRLFKKFGYCPMIPFRPVIEPEHPGAFIKEDPLISVQEGRFLD
IPWMTGITSEEGALKVAGIYGRENAAKILEENFNKIAPISLLYDERYNITEHLQNEISSTIHEFYFGRNT
IDNTEESRFKVINMYSDSWFNHGTHEAVRDFIKNQTSPVFYYYFAYQGSVSFSTIFGDPVKNYGVSHADD
LQYLFPVGEQLFPDTQLSAKDEGMIDLMTNLWYNFANSGNPTPKITNVIPLKWKPVKTDYAPEYLHIENS
ESIIMNHSLLWQRMIFWDTLTHRLKSYGNTFRHLRDEL*
>Pbar.Est6
MNCPSSLLLLLLGLSLHSACITRANVAGQHGAGQDGYDTLVVETTSGLMRGFSLHVFYGVPFAKPPVGPL
RFRKPLPIEPWHGILNEMWNPNTNISEDCLYLNLWVPQKLRLRHKESPDNVGNNGMAILVWIYGGGFMSG
TATLDVYDADIMAAASNAIIASIQYRVGHFINSEEAPGNMGLWDQALALKWLRENARVFGGDPDLITIFG
ESAGGSSVSLHLISPVTQGLVRRGILQSGTLNAPWSYMTGEKANEVARVLVDDCGCNSTMLSVDAKTLSV
QQWNSYWGILGFPSAPTIDGVFLPKDPLDLVREADFKDTEILIGNNENEGRNITDCTEDESPRLVLRGNC
NAGAIYDR*
>Pbar.Est3
VTVAYRLNILGFFTTMDTEAPGNYGMFDQIAALDWIKRNIKHFNGSPNNIVIYGHSSGAISVGLHMMSPL
SRGKFHKAIVMSGDAISSVDIVADRFSCYRRPISALMECLRRPPADALVQQTTEPFLAQHPKDILESGNY
RKRFLITK*
>Pbar.Est2
MQPHESRARFTVSSARRLRPDGGIWRCLCVLVYLLSLADTFSISEPPIVYTKWGLLRGKWSWSTYNRPIA
NFLGIPYAQPPWGELRFKSPQPWNHIWMTIRNATIDGQKCIQITRRTELVGSEDCLYLNIFVPDILGIRE
KSEKLPVLVFVHGGGYFQGSSDSNLYAPDYLLNHDVILVTMNYRLHALGFFSTTNKISPGNYGIKDIKMA
LEWIQENIHSFEGNPKSVTLMGSSAGAVLTHFLVMSKKTENLFHRYILQSSTALSSWNFVPRKKYRQQCL
KLAKLVGCLPKRNQSMIVSNETITESPEEGDVKRSSDDILYSSYTMKDDEEIITCMRRVDVKELVKMTQS
FYVWRNNPSFTFMPTLEDDSEDAILTVHPLKIIKEGLFRDIPAIIQTVKDESLLKTVGNFPLLFDEFIEN
FEKYFPVFMEHHNVITNITFFASAIQDFYFNGNMTMISAENITEVSSRFQIHKKLAKYQSEIGKSNIYFS
FFAYRGTFSHTFATGTPISYGVCHGDDLNYLFPVLNNVYQNMLLRNTENDITMINIMTEMWTNFVKKGIP
RARLIPEWPAYRDHHQFMRFGIDRSPDIVVEADFRPDRMKFWEKLMSTMEPLESDTFVDEPSKDAESASN
LIVAFIALSAIIFL*
>Pbar.Est18
VLVFFHPGAFYLFSGQSSFFGPQYLLDKDVVLVTVNHRLATLGFLSTGDSKAPGNLGLKDQVIALRWIQR
NIAAFGGDPDSVTISGCSVGGLSVMLHMVSPMSKGLFHRAIAMSGSMMTTEPHPTNQLHLAKKQAELLDC
PTDSTGSMLICLNSKPVENFTDTITKFFVRKIIYKMKLINRK*
