# Supplementary material for: Molecular evolution of juvenile hormone esterase-like proteins in a socially exchanged fluid
Source: Sci Rep. 2018 Dec 13;8:17830. doi: 10.1038/s41598-018-36048-1 (PMC6293014; doi:10.1038/s41598-018-36048-1)
Supplement: Supplementary file 2 — Supplementary File 1 [file 41598_2018_36048_MOESM2_ESM.zip › our-gene-annotations/having-genomic-sequences-as-refrences/Sfug-Ests.gff]

##gff-version 3
scaffold6831	genBlastG	mRNA	8585	12886	187.514	+	.	ID=Sfug.Est1;Name=Sfug.Est1;Alias=Acep.JHE_XP_012059933.1-R1-1-A1
scaffold6831	genBlastG	CDS	8585	8725	.	+	0	ID=Sfug.Est1-E1;Parent=Sfug.Est1
scaffold6831	genBlastG	CDS	9527	9815	.	+	0	ID=Sfug.Est1-E2;Parent=Sfug.Est1
scaffold6831	genBlastG	CDS	10195	10380	.	+	2	ID=Sfug.Est1-E3;Parent=Sfug.Est1
scaffold6831	genBlastG	CDS	10855	11066	.	+	0	ID=Sfug.Est1-E4;Parent=Sfug.Est1
scaffold6831	genBlastG	CDS	11590	11746	.	+	1	ID=Sfug.Est1-E5;Parent=Sfug.Est1
scaffold6831	genBlastG	CDS	11909	12226	.	+	2	ID=Sfug.Est1-E6;Parent=Sfug.Est1
scaffold6831	genBlastG	CDS	12484	12625	.	+	0	ID=Sfug.Est1-E7;Parent=Sfug.Est1
scaffold6831	genBlastG	CDS	12730	12886	.	+	2	ID=Sfug.Est1-E8;Parent=Sfug.Est1
scaffold39932	genBlastG	mRNA	727	1587	51.692	-	.	ID=Sfug.Est10;Name=Sfug.Est10;Alias=Cflo.VCE6_gi|752887086|ref|XP_011261403.1|-R3-3-A1
scaffold39932	genBlastG	CDS	727	1080	.	-	0	ID=Sfug.Est10-E2;Parent=Sfug.Est10
scaffold39932	genBlastG	CDS	1318	1587	.	-	0	ID=Sfug.Est10-E1;Parent=Sfug.Est10
scaffold48306	genBlastG	mRNA	743	1603	51.3939	-	.	ID=Sfug.Est11;Name=Sfug.Est11;Alias=Cflo.VCE6_gi|752887086|ref|XP_011261403.1|-R4-4-A1
scaffold48306	genBlastG	CDS	743	1078	.	-	0	ID=Sfug.Est11-E2;Parent=Sfug.Est11
scaffold48306	genBlastG	CDS	1334	1603	.	-	0	ID=Sfug.Est11-E1;Parent=Sfug.Est11
scaffold52074	genBlastG	mRNA	1152	2244	33.5439	+	.	ID=Sfug.Est12;Name=Sfug.Est12;Alias=Cqui.JHE_CPIJ017763-PA.1-R1-1-A1
scaffold52074	genBlastG	CDS	1152	1170	.	+	0	ID=Sfug.Est12-E1;Parent=Sfug.Est12
scaffold52074	genBlastG	CDS	1192	1241	.	+	2	ID=Sfug.Est12-E2;Parent=Sfug.Est12
scaffold52074	genBlastG	CDS	1306	1378	.	+	1	ID=Sfug.Est12-E3;Parent=Sfug.Est12
scaffold52074	genBlastG	CDS	1406	1459	.	+	2	ID=Sfug.Est12-E4;Parent=Sfug.Est12
scaffold52074	genBlastG	CDS	1546	1723	.	+	0	ID=Sfug.Est12-E5;Parent=Sfug.Est12
scaffold52074	genBlastG	CDS	1803	1902	.	+	2	ID=Sfug.Est12-E6;Parent=Sfug.Est12
scaffold52074	genBlastG	CDS	1966	2244	.	+	2	ID=Sfug.Est12-E7;Parent=Sfug.Est12
scaffold14402	genBlastG	mRNA	1334	1576	13.9568	-	.	ID=Sfug.Est13;Name=Sfug.Est13;Alias=Cqui.JHE_CPIJ018752-PA.1-R1-1-A1
scaffold14402	genBlastG	CDS	1334	1422	.	-	2	ID=Sfug.Est13-E2;Parent=Sfug.Est13
scaffold14402	genBlastG	CDS	1438	1576	.	-	0	ID=Sfug.Est13-E1;Parent=Sfug.Est13
scaffold2904	genBlastG	mRNA	3914	4180	11.2411	-	.	ID=Sfug.Est14;Name=Sfug.Est14;Alias=Cqui.JHE_CPIJ018752-PA.1-R4-4-A1
scaffold2904	genBlastG	CDS	3914	4180	.	-	0	ID=Sfug.Est14-E1;Parent=Sfug.Est14
scaffold39867	genBlastG	mRNA	6356	6601	5.18368	+	.	ID=Sfug.Est15;Name=Sfug.Est15;Alias=Cqui.JHE_CPIJ018752-PA.1-R9-9-A1
scaffold39867	genBlastG	CDS	6356	6601	.	+	0	ID=Sfug.Est15-E1;Parent=Sfug.Est15
scaffold53410	genBlastG	mRNA	5043	6194	43.1263	+	.	ID=Sfug.Est16;Name=Sfug.Est16;Alias=Dmel.JHE_NP_611085.2-R1-1-A1
scaffold53410	genBlastG	CDS	5043	5463	.	+	0	ID=Sfug.Est16-E1;Parent=Sfug.Est16
scaffold53410	genBlastG	CDS	5479	5591	.	+	2	ID=Sfug.Est16-E2;Parent=Sfug.Est16
scaffold53410	genBlastG	CDS	5625	5662	.	+	1	ID=Sfug.Est16-E3;Parent=Sfug.Est16
scaffold53410	genBlastG	CDS	5678	5895	.	+	1	ID=Sfug.Est16-E4;Parent=Sfug.Est16
scaffold53410	genBlastG	CDS	5926	6194	.	+	1	ID=Sfug.Est16-E5;Parent=Sfug.Est16
scaffold39162	genBlastG	mRNA	207	533	19.3635	+	.	ID=Sfug.Est17;Name=Sfug.Est17;Alias=Hsal.JHE_gi|749735133|ref|XP_011153719.1|-R2-2-A1
scaffold39162	genBlastG	CDS	207	533	.	+	0	ID=Sfug.Est17-E1;Parent=Sfug.Est17
scaffold6831	genBlastG	mRNA	733	4054	144.731	+	.	ID=Sfug.Est18;Name=Sfug.Est18;Alias=Pbar.JHE_XP_011631119.1-R1-1-A1
scaffold6831	genBlastG	CDS	733	1012	.	+	0	ID=Sfug.Est18-E1;Parent=Sfug.Est18
scaffold6831	genBlastG	CDS	1352	1537	.	+	2	ID=Sfug.Est18-E2;Parent=Sfug.Est18
scaffold6831	genBlastG	CDS	2110	2321	.	+	0	ID=Sfug.Est18-E3;Parent=Sfug.Est18
scaffold6831	genBlastG	CDS	2424	2577	.	+	1	ID=Sfug.Est18-E4;Parent=Sfug.Est18
scaffold6831	genBlastG	CDS	3068	3421	.	+	2	ID=Sfug.Est18-E5;Parent=Sfug.Est18
scaffold6831	genBlastG	CDS	3663	3807	.	+	0	ID=Sfug.Est18-E6;Parent=Sfug.Est18
scaffold6831	genBlastG	CDS	3892	4054	.	+	2	ID=Sfug.Est18-E7;Parent=Sfug.Est18
scaffold3225	genBlastG	mRNA	4556	7319	51.0647	-	.	ID=Sfug.Est19;Name=Sfug.Est19;Alias=Pbar.VCE6_XP_011640334.1-R3-3-A1
scaffold3225	genBlastG	CDS	4556	4851	.	-	1	ID=Sfug.Est19-E8;Parent=Sfug.Est19
scaffold3225	genBlastG	CDS	4987	5117	.	-	2	ID=Sfug.Est19-E7;Parent=Sfug.Est19
scaffold3225	genBlastG	CDS	5927	6293	.	-	2	ID=Sfug.Est19-E6;Parent=Sfug.Est19
scaffold3225	genBlastG	CDS	6471	6618	.	-	0	ID=Sfug.Est19-E5;Parent=Sfug.Est19
scaffold3225	genBlastG	CDS	6709	6753	.	-	0	ID=Sfug.Est19-E4;Parent=Sfug.Est19
scaffold3225	genBlastG	CDS	6769	6834	.	-	1	ID=Sfug.Est19-E3;Parent=Sfug.Est19
scaffold3225	genBlastG	CDS	7125	7243	.	-	2	ID=Sfug.Est19-E2;Parent=Sfug.Est19
scaffold3225	genBlastG	CDS	7292	7319	.	-	0	ID=Sfug.Est19-E1;Parent=Sfug.Est19
scaffold15450	genBlastG	mRNA	8066	10071	122.321	+	.	ID=Sfug.Est2;Name=Sfug.Est2;Alias=Aech.VCE6_gi|746871950|ref|XP_011067218.1|-R4-4-A1
scaffold15450	genBlastG	CDS	8066	8387	.	+	0	ID=Sfug.Est2-E1;Parent=Sfug.Est2
scaffold15450	genBlastG	CDS	8512	8628	.	+	2	ID=Sfug.Est2-E2;Parent=Sfug.Est2
scaffold15450	genBlastG	CDS	8768	8926	.	+	0	ID=Sfug.Est2-E3;Parent=Sfug.Est2
scaffold15450	genBlastG	CDS	9007	9241	.	+	0	ID=Sfug.Est2-E4;Parent=Sfug.Est2
scaffold15450	genBlastG	CDS	9622	9721	.	+	2	ID=Sfug.Est2-E5;Parent=Sfug.Est2
scaffold15450	genBlastG	CDS	9750	9790	.	+	2	ID=Sfug.Est2-E6;Parent=Sfug.Est2
scaffold15450	genBlastG	CDS	9873	10071	.	+	1	ID=Sfug.Est2-E7;Parent=Sfug.Est2
scaffold23816	genBlastG	mRNA	1634	6481	25.337	-	.	ID=Sfug.Est20;Name=Sfug.Est20;Alias=Pbar.VCE6_XP_011645490.1-R8-8-A1
scaffold23816	genBlastG	CDS	1634	2309	.	-	2	ID=Sfug.Est20-E4;Parent=Sfug.Est20
scaffold23816	genBlastG	CDS	6108	6171	.	-	0	ID=Sfug.Est20-E3;Parent=Sfug.Est20
scaffold23816	genBlastG	CDS	6187	6339	.	-	2	ID=Sfug.Est20-E2;Parent=Sfug.Est20
scaffold23816	genBlastG	CDS	6373	6481	.	-	0	ID=Sfug.Est20-E1;Parent=Sfug.Est20
scaffold18528	genBlastG	mRNA	5373	8914	220.624	+	.	ID=Sfug.Est21;Name=Sfug.Est21;Alias=Sinv.VCE6_gi|751209051|ref|XP_011157167.1|-R1-1-A1
scaffold18528	genBlastG	CDS	5373	5570	.	+	0	ID=Sfug.Est21-E1;Parent=Sfug.Est21
scaffold18528	genBlastG	CDS	5842	6136	.	+	0	ID=Sfug.Est21-E2;Parent=Sfug.Est21
scaffold18528	genBlastG	CDS	7026	7223	.	+	2	ID=Sfug.Est21-E3;Parent=Sfug.Est21
scaffold18528	genBlastG	CDS	7311	7489	.	+	0	ID=Sfug.Est21-E4;Parent=Sfug.Est21
scaffold18528	genBlastG	CDS	7606	7774	.	+	1	ID=Sfug.Est21-E5;Parent=Sfug.Est21
scaffold18528	genBlastG	CDS	7855	8190	.	+	2	ID=Sfug.Est21-E6;Parent=Sfug.Est21
scaffold18528	genBlastG	CDS	8511	8637	.	+	0	ID=Sfug.Est21-E7;Parent=Sfug.Est21
scaffold18528	genBlastG	CDS	8716	8914	.	+	2	ID=Sfug.Est21-E8;Parent=Sfug.Est21
scaffold252	genBlastG	mRNA	795	2500	119.491	-	.	ID=Sfug.Est22;Name=Sfug.Est22;Alias=Sinv.VCE6_gi|751211096|ref|XP_011158276.1|-R1-1-A1
scaffold252	genBlastG	CDS	795	942	.	-	2	ID=Sfug.Est22-E5;Parent=Sfug.Est22
scaffold252	genBlastG	CDS	1023	1167	.	-	0	ID=Sfug.Est22-E4;Parent=Sfug.Est22
scaffold252	genBlastG	CDS	1262	1585	.	-	2	ID=Sfug.Est22-E3;Parent=Sfug.Est22
scaffold252	genBlastG	CDS	2038	2194	.	-	0	ID=Sfug.Est22-E2;Parent=Sfug.Est22
scaffold252	genBlastG	CDS	2351	2500	.	-	0	ID=Sfug.Est22-E1;Parent=Sfug.Est22
scaffold15125	genBlastG	mRNA	4452	9839	196.416	-	.	ID=Sfug.Est23;Name=Sfug.Est23;Alias=Sinv.VCE6_gi|751218011|ref|XP_011162023.1|-R1-1-A1
scaffold15125	genBlastG	CDS	4452	4665	.	-	1	ID=Sfug.Est23-E7;Parent=Sfug.Est23
scaffold15125	genBlastG	CDS	4961	5247	.	-	1	ID=Sfug.Est23-E6;Parent=Sfug.Est23
scaffold15125	genBlastG	CDS	5684	5877	.	-	2	ID=Sfug.Est23-E5;Parent=Sfug.Est23
scaffold15125	genBlastG	CDS	6456	6621	.	-	1	ID=Sfug.Est23-E4;Parent=Sfug.Est23
scaffold15125	genBlastG	CDS	7984	8180	.	-	1	ID=Sfug.Est23-E3;Parent=Sfug.Est23
scaffold15125	genBlastG	CDS	9024	9223	.	-	1	ID=Sfug.Est23-E2;Parent=Sfug.Est23
scaffold15125	genBlastG	CDS	9502	9839	.	-	0	ID=Sfug.Est23-E1;Parent=Sfug.Est23
C3323711	genBlastG	mRNA	1929	6492	175.121	-	.	ID=Sfug.Est24;Name=Sfug.Est24;Alias=Waur.JHE_XP_011704230.1-R1-1-A1
C3323711	genBlastG	CDS	1929	2070	.	-	2	ID=Sfug.Est24-E8;Parent=Sfug.Est24
C3323711	genBlastG	CDS	2149	2293	.	-	0	ID=Sfug.Est24-E7;Parent=Sfug.Est24
C3323711	genBlastG	CDS	2602	2916	.	-	2	ID=Sfug.Est24-E6;Parent=Sfug.Est24
C3323711	genBlastG	CDS	3277	3451	.	-	1	ID=Sfug.Est24-E5;Parent=Sfug.Est24
C3323711	genBlastG	CDS	4700	4908	.	-	0	ID=Sfug.Est24-E4;Parent=Sfug.Est24
C3323711	genBlastG	CDS	5343	5528	.	-	2	ID=Sfug.Est24-E3;Parent=Sfug.Est24
C3323711	genBlastG	CDS	5965	6250	.	-	0	ID=Sfug.Est24-E2;Parent=Sfug.Est24
C3323711	genBlastG	CDS	6346	6492	.	-	0	ID=Sfug.Est24-E1;Parent=Sfug.Est24
scaffold14402	genBlastG	mRNA	2665	7852	178.24	-	.	ID=Sfug.Est25;Name=Sfug.Est25;Alias=Waur.JHE_XP_011705300.1-R2-2-A1
scaffold14402	genBlastG	CDS	2665	2821	.	-	2	ID=Sfug.Est25-E8;Parent=Sfug.Est25
scaffold14402	genBlastG	CDS	2936	3080	.	-	0	ID=Sfug.Est25-E7;Parent=Sfug.Est25
scaffold14402	genBlastG	CDS	3398	3700	.	-	2	ID=Sfug.Est25-E6;Parent=Sfug.Est25
scaffold14402	genBlastG	CDS	4399	4570	.	-	1	ID=Sfug.Est25-E5;Parent=Sfug.Est25
scaffold14402	genBlastG	CDS	4686	4897	.	-	0	ID=Sfug.Est25-E4;Parent=Sfug.Est25
scaffold14402	genBlastG	CDS	5399	5584	.	-	2	ID=Sfug.Est25-E3;Parent=Sfug.Est25
scaffold14402	genBlastG	CDS	5963	6251	.	-	0	ID=Sfug.Est25-E2;Parent=Sfug.Est25
scaffold14402	genBlastG	CDS	7712	7852	.	-	0	ID=Sfug.Est25-E1;Parent=Sfug.Est25
scaffold2478	genBlastG	mRNA	16424	16804	15.7808	+	.	ID=Sfug.Est26;Name=Sfug.Est26;Alias=Waur.JHE_XP_011705444.1-R10-10-A1
scaffold2478	genBlastG	CDS	16424	16450	.	+	0	ID=Sfug.Est26-E1;Parent=Sfug.Est26
scaffold2478	genBlastG	CDS	16466	16804	.	+	0	ID=Sfug.Est26-E2;Parent=Sfug.Est26
scaffold4680	genBlastG	mRNA	730	1021	5.14568	-	.	ID=Sfug.Est27;Name=Sfug.Est27;Alias=Waur.JHE_XP_011705534.1-R9-9-A1
scaffold4680	genBlastG	CDS	730	818	.	-	2	ID=Sfug.Est27-E3;Parent=Sfug.Est27
scaffold4680	genBlastG	CDS	839	944	.	-	0	ID=Sfug.Est27-E2;Parent=Sfug.Est27
scaffold4680	genBlastG	CDS	977	1021	.	-	0	ID=Sfug.Est27-E1;Parent=Sfug.Est27
scaffold23593	genBlastG	mRNA	9216	15569	157.011	-	.	ID=Sfug.Est28;Name=Sfug.Est28;Alias=Waur.JHE_XP_011707627.1-R1-1-A1
scaffold23593	genBlastG	CDS	9216	9372	.	-	2	ID=Sfug.Est28-E7;Parent=Sfug.Est28
scaffold23593	genBlastG	CDS	9487	9631	.	-	0	ID=Sfug.Est28-E6;Parent=Sfug.Est28
scaffold23593	genBlastG	CDS	10654	10974	.	-	2	ID=Sfug.Est28-E5;Parent=Sfug.Est28
scaffold23593	genBlastG	CDS	13453	13594	.	-	1	ID=Sfug.Est28-E4;Parent=Sfug.Est28
scaffold23593	genBlastG	CDS	14132	14343	.	-	0	ID=Sfug.Est28-E3;Parent=Sfug.Est28
scaffold23593	genBlastG	CDS	14794	14979	.	-	2	ID=Sfug.Est28-E2;Parent=Sfug.Est28
scaffold23593	genBlastG	CDS	15350	15569	.	-	0	ID=Sfug.Est28-E1;Parent=Sfug.Est28
scaffold11503	genBlastG	mRNA	5731	9579	147.468	-	.	ID=Sfug.Est29;Name=Sfug.Est29;Alias=Waur.JHE_XP_011707627.1-R4-4-A1
scaffold11503	genBlastG	CDS	5731	5911	.	-	2	ID=Sfug.Est29-E7;Parent=Sfug.Est29
scaffold11503	genBlastG	CDS	6026	6170	.	-	0	ID=Sfug.Est29-E6;Parent=Sfug.Est29
scaffold11503	genBlastG	CDS	6430	6747	.	-	2	ID=Sfug.Est29-E5;Parent=Sfug.Est29
scaffold11503	genBlastG	CDS	7313	7469	.	-	1	ID=Sfug.Est29-E4;Parent=Sfug.Est29
scaffold11503	genBlastG	CDS	8009	8217	.	-	0	ID=Sfug.Est29-E3;Parent=Sfug.Est29
scaffold11503	genBlastG	CDS	8707	8892	.	-	2	ID=Sfug.Est29-E2;Parent=Sfug.Est29
scaffold11503	genBlastG	CDS	9366	9579	.	-	0	ID=Sfug.Est29-E1;Parent=Sfug.Est29
scaffold39867	genBlastG	mRNA	693	4103	86.1453	+	.	ID=Sfug.Est3;Name=Sfug.Est3;Alias=Amel.VCE6_gi|571546031|ref|XP_006568129.1|-R1-1-A1
scaffold39867	genBlastG	CDS	693	728	.	+	0	ID=Sfug.Est3-E1;Parent=Sfug.Est3
scaffold39867	genBlastG	CDS	783	830	.	+	0	ID=Sfug.Est3-E2;Parent=Sfug.Est3
scaffold39867	genBlastG	CDS	1247	1391	.	+	0	ID=Sfug.Est3-E3;Parent=Sfug.Est3
scaffold39867	genBlastG	CDS	1544	1884	.	+	2	ID=Sfug.Est3-E4;Parent=Sfug.Est3
scaffold39867	genBlastG	CDS	1909	2051	.	+	1	ID=Sfug.Est3-E5;Parent=Sfug.Est3
scaffold39867	genBlastG	CDS	2101	2278	.	+	1	ID=Sfug.Est3-E6;Parent=Sfug.Est3
scaffold39867	genBlastG	CDS	2764	2911	.	+	2	ID=Sfug.Est3-E7;Parent=Sfug.Est3
scaffold39867	genBlastG	CDS	3276	3417	.	+	2	ID=Sfug.Est3-E8;Parent=Sfug.Est3
scaffold39867	genBlastG	CDS	3818	3994	.	+	2	ID=Sfug.Est3-E9;Parent=Sfug.Est3
scaffold39867	genBlastG	CDS	4055	4103	.	+	0	ID=Sfug.Est3E10;Parent=Sfug.Est3
scaffold26138	genBlastG	mRNA	150	2448	99.0286	+	.	ID=Sfug.Est30;Name=Sfug.Est30;Alias=Waur.JHE_XP_011707627.1-R7-7-A1
scaffold26138	genBlastG	CDS	150	339	.	+	0	ID=Sfug.Est30-E1;Parent=Sfug.Est30
scaffold26138	genBlastG	CDS	797	1008	.	+	2	ID=Sfug.Est30-E2;Parent=Sfug.Est30
scaffold26138	genBlastG	CDS	1127	1299	.	+	1	ID=Sfug.Est30-E3;Parent=Sfug.Est30
scaffold26138	genBlastG	CDS	1339	1394	.	+	1	ID=Sfug.Est30-E4;Parent=Sfug.Est30
scaffold26138	genBlastG	CDS	1473	1775	.	+	1	ID=Sfug.Est30-E5;Parent=Sfug.Est30
scaffold26138	genBlastG	CDS	2033	2177	.	+	0	ID=Sfug.Est30-E6;Parent=Sfug.Est30
scaffold26138	genBlastG	CDS	2292	2448	.	+	2	ID=Sfug.Est30-E7;Parent=Sfug.Est30
scaffold14402	genBlastG	mRNA	10012	13218	97.5194	-	.	ID=Sfug.Est31;Name=Sfug.Est31;Alias=Waur.JHE_XP_011707627.1-R8-8-A1
scaffold14402	genBlastG	CDS	10012	10168	.	-	2	ID=Sfug.Est31-E6;Parent=Sfug.Est31
scaffold14402	genBlastG	CDS	10287	10431	.	-	0	ID=Sfug.Est31-E5;Parent=Sfug.Est31
scaffold14402	genBlastG	CDS	10684	11001	.	-	2	ID=Sfug.Est31-E4;Parent=Sfug.Est31
scaffold14402	genBlastG	CDS	11691	11859	.	-	1	ID=Sfug.Est31-E3;Parent=Sfug.Est31
scaffold14402	genBlastG	CDS	11978	12189	.	-	2	ID=Sfug.Est31-E2;Parent=Sfug.Est31
scaffold14402	genBlastG	CDS	13029	13218	.	-	0	ID=Sfug.Est31-E1;Parent=Sfug.Est31
scaffold18528	genBlastG	mRNA	18165	21175	220.281	+	.	ID=Sfug.Est32;Name=Sfug.Est32;Alias=Waur.VCE6_XP_011687863.1-R1-1-A1
scaffold18528	genBlastG	CDS	18165	18362	.	+	0	ID=Sfug.Est32-E1;Parent=Sfug.Est32
scaffold18528	genBlastG	CDS	18550	18853	.	+	0	ID=Sfug.Est32-E2;Parent=Sfug.Est32
scaffold18528	genBlastG	CDS	19057	19254	.	+	2	ID=Sfug.Est32-E3;Parent=Sfug.Est32
scaffold18528	genBlastG	CDS	19337	19515	.	+	0	ID=Sfug.Est32-E4;Parent=Sfug.Est32
scaffold18528	genBlastG	CDS	19604	19772	.	+	1	ID=Sfug.Est32-E5;Parent=Sfug.Est32
scaffold18528	genBlastG	CDS	20202	20537	.	+	2	ID=Sfug.Est32-E6;Parent=Sfug.Est32
scaffold18528	genBlastG	CDS	20770	20896	.	+	0	ID=Sfug.Est32-E7;Parent=Sfug.Est32
scaffold18528	genBlastG	CDS	20977	21175	.	+	2	ID=Sfug.Est32-E8;Parent=Sfug.Est32
scaffold18528	genBlastG	mRNA	10592	13810	217.751	+	.	ID=Sfug.Est33;Name=Sfug.Est33;Alias=Waur.VCE6_XP_011687863.1-R2-2-A1
scaffold18528	genBlastG	CDS	10592	10789	.	+	0	ID=Sfug.Est33-E1;Parent=Sfug.Est33
scaffold18528	genBlastG	CDS	11045	11345	.	+	0	ID=Sfug.Est33-E2;Parent=Sfug.Est33
scaffold18528	genBlastG	CDS	12126	12323	.	+	2	ID=Sfug.Est33-E3;Parent=Sfug.Est33
scaffold18528	genBlastG	CDS	12410	12588	.	+	0	ID=Sfug.Est33-E4;Parent=Sfug.Est33
scaffold18528	genBlastG	CDS	12718	12886	.	+	1	ID=Sfug.Est33-E5;Parent=Sfug.Est33
scaffold18528	genBlastG	CDS	12961	13296	.	+	2	ID=Sfug.Est33-E6;Parent=Sfug.Est33
scaffold18528	genBlastG	CDS	13407	13533	.	+	0	ID=Sfug.Est33-E7;Parent=Sfug.Est33
scaffold18528	genBlastG	CDS	13615	13810	.	+	2	ID=Sfug.Est33-E8;Parent=Sfug.Est33
scaffold11248	genBlastG	mRNA	7577	8221	1.35295	-	.	ID=Sfug.Est34;Name=Sfug.Est34;Alias=Waur.VCE6_XP_011707089.1-R9-9-A1
scaffold11248	genBlastG	CDS	7577	8221	.	-	0	ID=Sfug.Est34-E1;Parent=Sfug.Est34
scaffold13542	genBlastG	mRNA	164	2720	69.9584	+	.	ID=Sfug.Est4;Name=Sfug.Est4;Alias=Amel.VCE6_gi|571546031|ref|XP_006568129.1|-R2-2-A1
scaffold13542	genBlastG	CDS	164	489	.	+	0	ID=Sfug.Est4-E1;Parent=Sfug.Est4
scaffold13542	genBlastG	CDS	523	604	.	+	1	ID=Sfug.Est4-E2;Parent=Sfug.Est4
scaffold13542	genBlastG	CDS	709	900	.	+	2	ID=Sfug.Est4-E3;Parent=Sfug.Est4
scaffold13542	genBlastG	CDS	1180	1323	.	+	0	ID=Sfug.Est4-E4;Parent=Sfug.Est4
scaffold13542	genBlastG	CDS	1380	1527	.	+	0	ID=Sfug.Est4-E5;Parent=Sfug.Est4
scaffold13542	genBlastG	CDS	1896	2037	.	+	2	ID=Sfug.Est4-E6;Parent=Sfug.Est4
scaffold13542	genBlastG	CDS	2435	2720	.	+	2	ID=Sfug.Est4-E7;Parent=Sfug.Est4
scaffold19655	genBlastG	mRNA	9056	14092	38.5251	+	.	ID=Sfug.Est5;Name=Sfug.Est5;Alias=Cbir.VCE6_gi|759033945|ref|XP_011331225.1|-R2-2-A1
scaffold19655	genBlastG	CDS	9056	9216	.	+	0	ID=Sfug.Est5-E1;Parent=Sfug.Est5
scaffold19655	genBlastG	CDS	9256	9302	.	+	1	ID=Sfug.Est5-E2;Parent=Sfug.Est5
scaffold19655	genBlastG	CDS	13245	13383	.	+	1	ID=Sfug.Est5-E3;Parent=Sfug.Est5
scaffold19655	genBlastG	CDS	13474	14092	.	+	2	ID=Sfug.Est5-E4;Parent=Sfug.Est5
scaffold6831	genBlastG	mRNA	14884	16067	21.4962	+	.	ID=Sfug.Est6;Name=Sfug.Est6;Alias=Cflo.Est8b_AdriaLeBoeuf_Masspec-R7-7-A1
scaffold6831	genBlastG	CDS	14884	14977	.	+	0	ID=Sfug.Est6-E1;Parent=Sfug.Est6
scaffold6831	genBlastG	CDS	15778	15890	.	+	2	ID=Sfug.Est6-E2;Parent=Sfug.Est6
scaffold6831	genBlastG	CDS	15912	16067	.	+	1	ID=Sfug.Est6-E3;Parent=Sfug.Est6
scaffold26664	genBlastG	mRNA	119	2315	22.009	+	.	ID=Sfug.Est7;Name=Sfug.Est7;Alias=Cflo.JHE_gi|752877679|ref|XP_011256285.1|-R9-9-A1
scaffold26664	genBlastG	CDS	119	170	.	+	0	ID=Sfug.Est7-E1;Parent=Sfug.Est7
scaffold26664	genBlastG	CDS	201	407	.	+	2	ID=Sfug.Est7-E2;Parent=Sfug.Est7
scaffold26664	genBlastG	CDS	522	707	.	+	0	ID=Sfug.Est7-E3;Parent=Sfug.Est7
scaffold26664	genBlastG	CDS	805	869	.	+	0	ID=Sfug.Est7-E4;Parent=Sfug.Est7
scaffold26664	genBlastG	CDS	891	1007	.	+	1	ID=Sfug.Est7-E5;Parent=Sfug.Est7
scaffold26664	genBlastG	CDS	1050	1101	.	+	0	ID=Sfug.Est7-E6;Parent=Sfug.Est7
scaffold26664	genBlastG	CDS	1177	1196	.	+	2	ID=Sfug.Est7-E7;Parent=Sfug.Est7
scaffold26664	genBlastG	CDS	1215	1362	.	+	1	ID=Sfug.Est7-E8;Parent=Sfug.Est7
scaffold26664	genBlastG	CDS	1946	2082	.	+	2	ID=Sfug.Est7-E9;Parent=Sfug.Est7
scaffold26664	genBlastG	CDS	2172	2315	.	+	1	ID=Sfug.Est7E10;Parent=Sfug.Est7
scaffold52290	genBlastG	mRNA	202	1506	75.376	+	.	ID=Sfug.Est8;Name=Sfug.Est8;Alias=Cflo.VCE6_gi|752883176|ref|XP_011259278.1|-R2-2-A1
scaffold52290	genBlastG	CDS	202	352	.	+	0	ID=Sfug.Est8-E1;Parent=Sfug.Est8
scaffold52290	genBlastG	CDS	442	774	.	+	2	ID=Sfug.Est8-E2;Parent=Sfug.Est8
scaffold52290	genBlastG	CDS	1091	1217	.	+	0	ID=Sfug.Est8-E3;Parent=Sfug.Est8
scaffold52290	genBlastG	CDS	1293	1506	.	+	2	ID=Sfug.Est8-E4;Parent=Sfug.Est8
scaffold39932	genBlastG	mRNA	3863	5142	63.1004	-	.	ID=Sfug.Est9;Name=Sfug.Est9;Alias=Cflo.VCE6_gi|752883176|ref|XP_011259278.1|-R5-5-A1
scaffold39932	genBlastG	CDS	3863	4070	.	-	1	ID=Sfug.Est9-E4;Parent=Sfug.Est9
scaffold39932	genBlastG	CDS	4146	4306	.	-	1	ID=Sfug.Est9-E3;Parent=Sfug.Est9
scaffold39932	genBlastG	CDS	4596	4918	.	-	2	ID=Sfug.Est9-E2;Parent=Sfug.Est9
scaffold39932	genBlastG	CDS	4995	5142	.	-	0	ID=Sfug.Est9-E1;Parent=Sfug.Est9
