# Supplementary material for: Molecular evolution of juvenile hormone esterase-like proteins in a socially exchanged fluid
Source: Sci Rep. 2018 Dec 13;8:17830. doi: 10.1038/s41598-018-36048-1 (PMC6293014; doi:10.1038/s41598-018-36048-1)
Supplement: Supplementary file 2 — Supplementary File 1 [file 41598_2018_36048_MOESM2_ESM.zip › our-gene-annotations/having-genomic-sequences-as-refrences/Sfug.Ests-CDS.fna]

>Sfug.Est24
TTCAGCACATTTATCATGAGCGGAATAAAGGTACAAGTCACTGAAGGAAAATTGACCGGTGTCGTCGAGG
ATGGCTATAATGTCCGTTACTTTGCTTTTCGTGGAATACCATATGCCAAGCCTCCGGTTGGCGAACTCAG
ATTTAAGGATCCGGTACCAGCGGAACCATGGTCCGGTGATAGAGACGCCTCAAAGCACGGAAACATCGCC
GTACAAGTAAATATTCTCACACACGAAATTGAGGGCGACGAAGATTGTCTTTATTTAAATGTGTATACCA
CGAAAATTGATTCGGAAAAGCGTCCAGTAATGGTGTGGGTACACGGTGGTGGTTTTTATGAAGGTTCCGG
CAATACAGACTTTTATGGTCCCGATTTTATCGTGAAGAAAGATGTAGTATTGGTTACTGTGAATTATAGA
TTAGACGTTCTAGGTTTTTTAAATCTCAACGATAAAGTGGCAACGGGTAATCAAGGTTTGAAGGATGTGG
TCTTGGCGTTAAAATGGGTTAAAAAGAACATATCGAAGTTTGGTGGAGATCCAGAAAATGTCACTATTTT
TGGCGAAAGTGCTGGGGGAGCCATCGTACATTTTCTAGCTTTGTCTCCATATGCTAAAGGTTTATTCCAC
AAAGTTATCGCACAAAGTGGCCTCGCCACGAACCCTTGGGCCTTATGGGAATGGACGGATAAAACGATGA
ACGTAGGTTTTCAACTTGCCGAGAAACTTGGAAAGACAACATCAGATCCGAAGGTCGCATATGAGTTTTT
AAAAACAATTGATGCAAAAAAACTCATAGAATATTCAAAAATGTTACATAACTCATGTAACAGATTAAGT
TTTAAACTATGCTTCACACCCAGTTTGGATTTCGAATCATCAGATCCATTTTTCCCTGAACATCCAAAGG
AATATATAAGCCGCGGGATTCATATACCCTTTCTTCTAGGATTTACTCGTAACGAAGGCCTGTTTTTTAT
AAATGGCGACTTTTTCGGAGGTAACATAAGCACAGAAGATCTAGAAAATGTAAATGCTGATTTTAAAAAA
GCAATATTACCAGAAATATTATCTAAATTACCTGAAATAGGAATCACTGTTGAGAAATTAAAATCCTTAT
ATTTTGGAAAAAATAAAGTGTCAAAGGAAACTCTGATAAATTATGCGAACTTCTTAGGAGACGAATTTTT
CGTGCGTGGCATAATGGATCTACTTCAAATACAAAAATCTACTGGTGGTTACAAATCGACGTATCTATAT
CATTTCGATTATGAGAACGATAATCTTATGAGGACAGTCTTGAATATTCAACTTCCAGGAGTATCCCATA
CTGAGGAGTTATCTTATCTGTTTTGCTCAGAAATTAGAAAAGAGTTTAATTTATCACTACCCAAATCTGA
TTCGGATAATTACAAAATGATAAATCATTTAACGCAAATGTGGACGGATTTTGCTAAAACAGGAAAACCA
ACGTCTACAAATTTATGGTTACCATTAACCGGTCCACAAAACAAAGACTACAATTATCTAAACATTGATA
AAAATTCGCAAATGAAAGTCTTTCGTAAAGGAGAGGAACGCTGGGATTGGGAAAATAAAAAGTAA
>Sfug.Est34
TCCAGGCATCTGTTCAACCAAGCCATCATGCAGTCGGGCTCGGCGACCGCGCCGTGGGCGATAATCTCGC
GCGAGGAATCGATCGTGCGCGGCATCCGGCTGGCCGAGGCGGTCGGCTGCCCGCACGATCGTCACAATCT
GCGCGAGGTGATCGACTGCTTGTTGACGAAGGACGCGGAGGAGCTGGTCAAGAACGAGTGGGGCACCCTC
GGGATCTGCGAGTTCCCGTTCGTCCCGGTGATCGACGGCGCGTTCCTCGACGAGACGCCCCAGCGCTCCC
TCACCACGACCTCCTTCAAGAAGACCAACATCCTGATGGGCTCCAACACCGAGGAGGGCTTCTACTTCAT
CATCTACTACCTGACGGAGCTATTTCGCATCGATGGCGCCGAGGACGTGAAGGTGACGCGCGAACAGTTC
ACCAGCGCCGTCTCCGAGCTGAATCCCTACGTGAACCAGATCGGCCGTCACGCCATCATTTACGAGTACA
GCGACTGGCTGCACCCGGACGATCCGCACGCGAATCGAGACGCCCTCGACAAGATCGTCGGCGACTACCA
GTTCACCTGCAACGTCAACGAATTCGCCGGCCGTTACGCTGACACCGGCCACGTTGTCTATATGTATTAC
TACAAGCACAGGTAA
>Sfug.Est29
TTAGACTTCATAACAAATGAAATTGAGGGCGATGAAGATTGCCTCTATTTAAATGTGTTCACCAAGAAAA
TCGAACCCAGAAAGAAGCGTGCGGTAATGGTATTTGTACACGGCGGTGGTTTTTCTGCGGGTTCCAGTGA
TGTGTGTGGACCTGATTTCTTAGTGGAGAAAGACGTAGTTATGGTTACTATGAATTATAGGCTAGGTGCT
CTAGGTTTTCTGAATCTCTATGATAAAGTGGCAACGGGCAATCAAGGTCTAAAAGATATAATTTTGGCAT
TACAATGGGTTCAAAAAAATATATCACAGTTCGGTGGAGATCCAGAAAATGTCACTATCTTCGGCCACAG
TTCTGGCAGTAGCCTCGTACATTGTCTAATTTTGTCTCCGTTAACCAAAGGTTTATTTCACAAAGCGATA
TTACAAAGTGGCGTCATGAGATGTCCTTGGGCCTGTACCGAAGAATCAGGTTCGATGAACAACAGTTTTC
TGCTTGCAGAAAAACTTGGAAAAGTAACCACAGATCCGAAAGTCGCTTACGAGTTTCTCAAAACAATTGA
TGCGGAGAAGCTTATAGAAGCTCAAGAAAAATATCTCCTCACGGAATATTACGGAAGATTTACACCTACT
TTGGATCACGAATCATCGAATCCAGTTATCCCGGAAGATCTAACGAAATTTATAAACCGTGGGGTTGAGG
TACCATTACTTTTAGGTTTTACCAGTGGCGAGGCATCCTTTCTTGTAAACAATGATTTTGCCGGTTACTT
AACTAAAGAAGAATTTAAAAAAATTGATTCCGATTTCAAAAGCGCCATATATCACAAAATTTTATCTATA
CTGCCAAAGATATCAGTCACAGTCGAGGACTTGCGATCTTTATATTTTGGTGATAAAACAATATCAGAAG
AAACTTTGCCAAATTACGTAGATTTTCTCAGTGACACGCTCATGTGTCGTAATGTAATGGAAGTAGTGGA
TATTCAGACAAAGCTGAATCATAACAAAGCGACGTATCTGTATAAATTTTCATACGAGACTGAAAGTGCT
TTCGTAAGAAAAGTATTCAATATTAAGTTACCAGGTGTGCCACATTGCGAGGAATTGCCATGCTTGTTTC
ATTTTTCTATGATGAAAGATTTAGGTATATCCCTACCTGCAGTTGATTCGAAAGATGGTAAGATGATAAA
TCACTTAACACAAATGTGGACGGATTTTGCCAAAACAGGGAATCCAACGCCTATTACAAATGCATGGTTA
CCGGTGACCGGTTCACAGGGAAAATACAATTATCTAAATATCGATGTAAATTCGCAAATGAATGTCTTCC
GTAAAGGAGAAGAGAGATGGAATTGGGAAGAGAAGAAAAATAAGTTCCCAAACAACACAACGTTGAAAAG
TCGACTATAA
>Sfug.Est4
TTTTTTAGCACAGCGAACCAAATCTCGCCGGGTAATTACGGCCTTAAAGATATAAAGATGGCCCTCGAAT
GGGTACAAGAAAATATTCATAGCTTCGAAGGGAATCCCAAGTCGGTGACTCTTATGGGGCATAGTGCCGG
TTCAGCAGCGACTCATATTCTTGCTCTCTCAAAGAAGACCGAAGGACTCTTTCACAGATACATCTTGCTA
AGCGGTTTCGCTTCAAGTACATGGAGTTATCATCCTCGAAGAAGGTACAGACAATTGTGTTTGCAGTTGG
CAAAACTTGTCGGTTGCCCGCTGGAAAAGAATCATGACGTAATCGCAGAGGATGTAAAAACACTTTTTTA
CGACAATATTGCGGGCAAAGAGAAAGACGACGAAGAGATAATGAAATGCATGAGAATGTCTGTTTGGAGG
GAAAATCCAATGTGTAATTTTGGTCCTACATTGGAGGATGAATCAGCAGACGCCATCCTGACGATGCATC
CATTAAAAATAATGAAAAACGGATTGTTTCGTGATATACCAGCTATAATGCAAATCGTGAAGGACGAGGG
TTTAGCGAAGACACTCGGTAATTTTCCGTTATTACTTGTCCTGATAGAGAATTTCGAAGAATATCTGCCC
TATCTTTTAGAGTATCACGAAGTGATTTCAAACACTAGCGTTTTCGCTTCGGCGATAGAAGATTTTTATT
TTAACGGAAATGTGACGCTGGGTCTCATGCATAACATTACGGAGGTGACGACTGATGCCACAATGACATG
GCCGATGTTTCAAACTCTACAATATATGTCGAAAGTAGGAAATTCTAATATTTATGTTTCCTACTTTGCG
TATGAAGGCACATTTACATCCACCTTCGTTTCGGGCATCCCAAATCATTATGGTGTTGCTCATGGCGACG
ATTTGAACTACTTATTTCCCATGTTGAATAATATGTATGAAAATATGTTACTGTACAATACAATGAGCGA
TATTACTATGATTAATATCATGACGGAAATGTGGACGAGTTTCGTGGCAGAGGGGATTCCAAAAGCGCGA
CTGATCATCCCGTGGCCTAATTACCGCAATCATCATGAGTTCATGAGATTCGGGATTGACAGAATACCGG
AATTTATAGTGCAAATCAACTTCATGTCCGACAGAATGGAATTCTGGGAGAAGTTAATGCACAACGAATC
AGAGGAAGTGATGAACGATGTGATTGTCAATGAACCACCGAACAAGAAATCTACGAATAATGCTAACGCA
ATCGATTGTAGATTAAGAATTCAGCTTGCATCATTAGCAATAATCTTCTTCTATATATAA
>Sfug.Est13
CATCTAAAGATATACAAACAGACTTCAATACAGTATAGATCGACAAACTCATCGATCCTGTTCTCTCGTC
ATTCTTCCAGAGCCTTCATCATGGATAACAGCAAAGTCGAAATACGCGTGCATGAAGGAAAGTTAATTGG
TGTTTACGACGACTACTATGCCGCCTTTCGAGGAATACCATATGCGAAACCGCCGATTGGTGAACTCAGA
TTCAAAGTAAGTACATAA
>Sfug.Est25
ATGGATAACAACAAAGTCGAAATACGCGTGCATGAGGGAAAGTTAATTGGTACCATAGAAAAAGGTGTTT
ACGGCGACTACTATGCCGCCTTTCGAGGAATACCATATGCGAAACCGCCGATTGGTGAACTCAGATTTAA
AGATCCGGTACCAGCAGAACCATGGTCCGGTAGTAGAGACGCCTCTAAATATGGAAACATGGCTATACAA
ATGAATTTCTTGACACGTCAAATTGAGGGCGATGAAGATTGCCTGTATTTAAATGTGTTCACCCCGAAAA
TCGAACCAGGGAAGAAGCGTACGGTAATGGTATGGATACACGGCGGTGCTTTTTGTATGGGTTCTGGTGA
TGCATTCATGTACGGACCTGACTACATTATGCGAAAGGACGTAGTTTTGGTTACATTGAATTATAGACTA
GGTGCTCTAGGTTTCCTGAACCTCAACGATAAAGTGGCAACGGGTAATCAAGGTATAAAAGATGTAACGT
TGGCATTAAAATGGGTTCAAAAAAATATATCACAGTTCGGTGGAAATCCAAAAAATGTCACCATTTTCGG
TCAAAGTGCCGGCGGAGCCATCGTACATTGTCTCACTCTGTCTCCATTAGCTAAAGATTTATTTCACAAA
GCGATATCACAAAGCGGCGTCATAAGAAGTCCTTGGGCCTACACTGAACAACAATCACATTCGATGAACA
AAGGTTTCCGGCTTGCCGAGAAACTTGGAAAAGCAACCACAGATCCGGAAGTCGCTTACGAGTTTCTCAA
AACAATCGATGCGAAGAAGCTTATAGAGACTCAAGAAAAGTATCTCTCGACGGAAGAGGAGAATCGACAA
CACGGCTTCAGATTTATACCTACTTTGGATCACGAATCTTCGAATCCAGTTTTTCCGGGAGATCTAGCAA
AGTTTATAAGCCGCGGGGTTGAGGTACCATTACTTATAGGTTTTACCAGTTGCGAGGGATCCTTTATTAT
AGGCACTGATTTTGTCGAACAACTTCGAAAAATCGATTCCGATTTCAAAAGCGCCATACTTCCCAACATT
TTATCTATACTGCCAAAGATATCTGTCACAGTCGAGGACTTGAAATCTTTATATTTTGGTGATAAAGCAA
TATCAGAGGAAACTATGGCAAATTACATTGATTTTCTTAGCGACGAGTTCGTCTACCGTGGTGTAATGGA
AGTAGTAGATATTCAGACAAAGCTGAATCATAACAAACGGACATATCTGTATAAATTTTCATACGAAGCT
GAAAATTCTCCCATGAGAAAACTGTTTAATATTAAATTTCCAGGTGCATCACATAGTGAGGAACTGCCAT
TCTTGTTTCACCCTTCTATAATGAAAGAGTTAGGTATATCCCTATCTGCAGTTGATTCGAAAGATGGTAA
AATGATAAACCACTTAACACAAATGTGGACGGATTTTGCCAAAACAGGGAATCCAACGCCTAATACAAAC
GCATGGTTACCGGTGACTGGTTCACAAGGAAAGTACAATTATCTAAATATCGATGTAAACTCGCAAATGA
ATGTCTTCCGTAAAGGAGAAGAAAGGTGGAATTGGGAAGAGAAGAAAAATAAGTTACGGCGCTAA
>Sfug.Est31
TTAGGTTTCCTGAACCTCAACGATAAAGTGGCAACGGGTAATCAAGGTATAAAAGATGTAATCTTGGCAT
TAAAATGGGTTCAGAAAAATATATCACAGTTCGGTGGAGATCCAAAAAATGTCACTATCTTCGGTGAAAG
TGCTGGCGGAGCCATCGTACATTGTCTAACTCTGTCTCCGTTAGCCAAAGATTTATTTCACAAAGCAATA
TCACAAAGCGGCGTCATGAGAAATCCTTGGGCCTATACTGAACAACAATCACATTCGATGAACAAAGGTT
TCCAGCTTGCCGAGAAACTTGGAAAAGCAACCACAGATCCAAAAGTCGCTTATGAATTTCTCAAAACAAT
TGATGCGAAAAAGCTTATAGAGACTCAAGAAAAGTATCTCTCGACGGAAGAGAATCGACAACACAGCTTG
AGATTTAAACCTACTTTGGATCATGAATCTTCGAATCCAGTTTTTCCGGGAGATCTAGCAATCTTTATAA
GCCGCGGGGTTGAGGTACCATTACTTATAGGTTTTACCAGTTGCGAGGGAGCCTTTATTGCATGCTCTGA
TTTCGCCGGACAAACAACTAAAGAAGACCTTAAAATAATAGATTCCGATTTTAAAAACGCAATACTTCCC
AACATTTTATCGACACTACCAAAAATATCTGTCACAGTGGAAGACTTGCGATCTTTATATTTTGGTAATA
GCACAATATCAGAACAAACTATATCAAAGTACATTGATTTTCTTAGCGACGAGTTCTTCTGTCGTGGTAT
AATGGAAATAGTAGATATTCAAACAAAGATGAATCATAACAAACCGACATATCTATATAAATTTTCATAC
GAAGCTGAAAATTCTCCCACGAGAAAACTGTTTAATATTAAGTTTCCAGGTGCAACTCATAGCGAGGAAC
TGCCATTCTTGTTTCACCCTTCTATGATGAAAGAGTTAGGTATATGTCTACCTGCAGCTGATTCGAAAGA
TGGTTATATGATAAATCACTTAACACAAATGTGGACGGATTTTGCCAAAACAGGGAATCCAACGCCTAAT
ACAAACGCATGGTTACCGGTGACTGGTTCACAAGGAAAATACAATTATCTGAATATCGATGTAAATTCGC
AAATGAATGTCTTCCGTAAAGGAGAAGAGAGCTGGAATTGGGAAGAGAAGAAAAACAAGTTACGGCGCTA
A
>Sfug.Est23
AAGTCACCGCAACCCCCGGCCGCATGGAACGGCACCTTAGATGCTACGAGAAACGCCGAGATATGTACGC
AACGGAACATCTACGTCTATCAAGAGGAGATTGTCGGTAGCGAGGATTGTCTTTATTTGAACGTCTACAC
GCCGTGCATAGATTGCATCGAAGACCATTCGAGTTCTGATCATGATCTGAAACGATTGCGTCGAGAAGCT
TTCGGCGGATTCCCGGTCATGATTTGGTTCCACGGCGGAGGCTGGCTCGCTGGAGCCGGTCACTCCGAAT
ACTACGGACCCAAGTTCCTGATGGACCTTGATCTCGTTCTCGTTACCGTCAACTTTCGACTCGGACCGTT
GGGCTTTTTGAGTACGGAGGATCTGGAATGTCCAGGAAATCTAGGATTAAAAGATCAGCAGCAAGCTATG
CGATGGGTGCACGAGAATATAGCTTTCTTTAACGGTGATCCAAATAGAGTAACTATTTTCGGTGAAAGCG
CAGGCGGTGCAAGTGTCCATTATCATATGGTCAGCCCTCTTTCAGAAGGACTTTTTCATCGCGGTATTTC
GCAGAGCGGCAATTTCTACAACCCGTGGACTTTAACGTCACCAGGAATTGCCAGAAAGAATGCTATATTG
GTGGGTGAACATTTAGGATGTAACCCCGAGGATTCCAAAGAACTCATTAAATGCCTACAAACGAAAACTG
CGGAGGAGATCATCGGCACCGATCGTCTTTTCCAGAAATTTGGTTACTGCCCAATGATACCATTCCGACC
GGTAATTGAACCCAAACATGAAGGTGCCTTCCTGAAAGAGGATCCTTTAATTTCTATACAAAAAGGTCAC
CTTCTCGATATACCCTGGATGACAGGGATCACTTCGGAGGAAGGAGCTCTGAAAGTAGCAGGTATTTACG
GACATGACCAAGTGAACGAGTTGGAGAATAACTTTAACAATATTGCGCCTGTGAGCTTATTTTATAATGA
GAGATACAACGTGAAAGAGACTTTGCAAAACGAGATAACTGCCACCATTCGTGATTTTTATTTCAATTAT
GATCCTATCGACCACAGCGATGATTCCAGATTCAAAGTCATTGATATGTATAGTGACTCATGGTTTAACC
ACGGTACTCACGAAGCTATACAAGCTTTTATTGTAAATCAAACTTCACCAGTCTTTTATTATTACTTCGC
ATACAAAGGAAGTGCGTCCTTCAGCTCGATATTTGGCGATCCCACAAAAGATTATGGAGTATCGCACGCG
GATGATCTGCAGTATTTATTCCCTGTGGGTGAACAATTGTTCCCGAACACGCCATTGTCCGAGAAAGATC
ATAAAATGATCGATATCATGACCAGCCTTTGGTATAATTTTGCAAATTCTGGAAATCCTACGCCAAAAAT
TACAAAAATGATTCCATTGAAATGGAAGCCTGTGAAAACAGATTATGCACCAGAATACCTACATATAGAA
AGCCCAAAGAATATTACTATGGGACATAGTCTTCTCTGGCAGAGAATGATATTTTGGGATACCTTAACAC
GTCGGATCACATCCGGTGACAATAAATTTAGACGTTTGAAAAAGGACGAATTGTAA
>Sfug.Est2
ATCGGTAATCCGAATTATTTGGATATTCGATCCGTTTTGTTGGGAATGGCGAACCGGTTTTATTTGGATT
TTGTTTTGATTACCTTATATCTTTATTTAAACGTAATTTTTTTTAAATTATTAGGTTTTCTTAGTACGGA
AGATGAAGTAGTTCCTGGCAACATGGACCTAAAGGATCAAAATATGTCACTGCGTTGGGTATCGGAGAAC
ATCAAATGGTTTGGTGGCGATCCGAAGAAAGTGACTTTGGTCGGCTTGAGTGCTGGCGGTGCAAGCGTGT
ATTATCATTACTTATCGCAACTCAGCGCGAGTCTCTTCCAAGCGCAAACTGAAAACTCTTTAGAAAAAGC
CAAGAAATTAAGTGCTTTGATGGGATGCCCTACAACTACATCTAGAGATATGATACGTTGTATGAGATAT
CGCTCGCGCAATCGTTCGAGCAATCCTTTCACTCCTTTTGGTCCAGTAGTGGAGAGATTTGGTGATGAAG
CACCTTTCATCGATAGAACGCCTATTGAAATCATCAATACTGGAGACGTCCAAGATGTACCCTGGATTAC
AGGAATAACTAGTGAAGAAGGTCTTTATCCCGTAGCTGAGTTTATTACAGACGATCAAAATCTGAAACAG
TTGAACGACAATTGGGACATCCTCGGGCCGCACTTTCTTGATTTTAACTATACCGTTCCTAAAAAGAAAC
ATGTCGAAATTGCTCGTCTCATTAAGAATCATTACTTTGGTACAAAACCGATAGATCGGCAGAGTACAAA
AGAACTGATACACATGGCGAGTGATCGTTTCTTTGTAGTCGATAGCGAGAAAGCTGCGCAAATAATTTTA
ATTCAAAATTTTTATATTATTTATTTTATTTCTTATTTAGAAGTCTCTCATGCTGACGACGTATACTACG
TGTTAGATACGCGATGGATAGACAAACAGTTAATTGATTTTTGGATATCTTTAGTCACCGAGGAAATTCC
GAAAATAGGAAATGTGGAATGGTCACAATTAGATCCTTCAAAGAAAGAACTTCATTATTTGCATACAGCT
AGTCCTGATAAAATTAACATGGATAGCCATGCTAATCTTGGAGAAAAAGAATTCTGGAATTCGATTAATT
TCAATGAGAATATATTAAAGCGCACAGCTGGAATTAATAAAGAAGAGCTTTAA
>Sfug.Est21
ATGCTGCTGAAACTACTCATCACTCTGTTTTGCTTCGAGTCTGCCGTTTACGCCACTATAGATGAGACTG
CTCCAAGGGTCAAAACACCATTGGGAGGACTGAAAGGCTACTACAACATCTCACAAAATGGTAGAAAATT
CGAGGCATATGAAGGGATCCCGTATGCGTTACCACCTATTGGAAAATTACGATTTAAGCCTCCTCGACCA
ATACCGCCATGGATCGGTGAACTATCGGCTACAACATTCGGTTCCATGTGCATTCAATATGATTATACAA
CTTCAGAGAAGGTTGTAGGTGCCGAAGATTGTTTGTATTTAAACGTTTACGTGCCAGTACGTGAAAAAGG
GAGACACACAATTCCACTGCCTGTATTATTTTGGATTCATGGTGGAGCGTTCCAATTTGAAAGCGGCATG
TTGGAGAGGCCTACATATTTAATGGATCATGATGTTATATTTGTTACAATCAACTATCGGTTGGGACCAA
TGGGTTTTCTTAGTACGGAAGATGAAGTAATTCCTGGCAACATGGGCTTAAAGGATCAAAATATGGCACT
GCGTTGGGTATCGGAGAACATCGAATGGTTCGGTGGCGACCCGAAGAAAGTGATCTTGGCCGGCCTGAGT
GCTGGCGGTGCAAGCGTGCATTATCATTACTTATCGCAATTCAGCGCGGGTCTCTTCCAAGGTGGCATAT
CGTTCAGCGGTACAGCGTTTGATTGTTGGGCGCAAACTGAAAACTCTTTAGAAAAAGCCAAGAAATTAAG
TGCTTTGATGGGATGCCCTACAACTACATCTAGAGATATGATACGTTGTATGAGATATCGTCCAGCTCGC
GCAATCGTTCGAGCTACAAGTGAATTTATGGCATTCTTAGGCAATCCTTTCACTCCTTTCGGTCCAGTAG
TGGAGAGATTTGGTGATGAAGCACCTTTCGTCGATAGAACGCCTATTGAAATCATCAATACTGGAGACGT
CCAAGATGTACCCTGGGTTACGGGAATAACTAGTGAAGAAGGTCTTTATCCCGTAGCTGAGTTTATTACC
GACGATCAAAATCTGAAACAGTTGAACGACAATTGGGATATCCTCGGGCCGCACTTCCTTGATTTTAACT
ATACCGTTCCTAAAGAGAAACATGTCGAAATTGCTCGTCTCATTAAGAATCATTACTTTGGTACAAAACC
GATAGATCGACAGAGTACAAAAGAACTGATACATATGGCGAGTGATCGTTTCTTTGTAGTCGATAGCGAG
AAAGCTGCACGAATGCAAGCCAAAATAAACCAGAATCCAGTCTGGTTTTATTATTTCAGTTATAGAGGAG
CGCAAAGTATAAGCGAGTATTATAGCGGAACCACTGTGAATTATGGAGTCTCTCATGCTGACGACGTATA
CTATGTGTTAGATTCGTCTCTGCTAGACCCAACAACAATGCAAAACGATCGTGATATGCAAAAACAGTTA
ATTGATTTTTGGATATCTTTTGCCACCGAGGGAATTCCGAAAATAGGAAATGTGGAATGGTCGCAATTAG
ATCCTTCAAAGAAAGAATTTCATTATTTGCATATAGCTAGTCCTGATAAAATTAACATGGATAGCCATGC
TAATCTTGGAGAAAAAGAATTCTGGAATTCGATTAATTTCAATGAGAATGTATTAAAGCGCACAGCTGGA
ATTAATAAAGAAGAGCTTTGA
>Sfug.Est33
ATGCTGCTGAAACTACTGATCGCCTTGATTTGCTTCGGCTTTGCTGTTCACGCTAATAGAGATGGGACTG
CTCCAAGGGTCAAAACACCATTGGGGGGATTGAAAGGCTACTACAAAATCTCGCAAAATGGTAGAAAATA
TGAGGCGTACGAAGGGATCCCTTATGCATTACCACCTATTGGAAAATTACGATTTAAGCCTCCTCGACCA
ATACCGGCCTGGATTGGTGAACTATCGGCTACAAAATTCGGTTCCGAGTGTATTCAATACAATCAAGCGT
CAGTAACTCCAGAGAGAGTTGAGGGTGCTGAAGATTGTTTGTACTTAAACATTTATGTGCCAGTACAAGA
AAAAGGAACAAATAAAACTCCAATGCCGGTATTATTTTGGATCCATGGTGGAGCGTTTCAATTTGGTAGC
GGCATGTTATATAGCGCTAAATATTTAATGGACCATGATGTTACACTTGTCACAATCAACTATCGGTTAG
GACCAATGGGTTTCCTCAGTACAGAAGATGAAGTAGTTCCTGGCAACATGGGTTTGAAGGATCAAAATAT
GGCTTTGCGTTGGGTATCGCAGAATATCGAATGGTTTGGTGGTGACCCGAAAAAAGTGACCTTGGTCGGC
TTAAGTGCTGGCGGTGCAAGTGTACATTATCATTACTTATCACAACTCAGCGCGGGTCTCTTTCGAGGTG
GCATATCGTTCAGCGGTACAGCATTTGATTGTTGGACGCAAGCTGAGAATTCTTTAGAAAAAGCCAAGAA
ATTAAGTGCTTTGATGGGATGCCCTACAACTACCTCTAGAGATATAATACGTTGTATGAGACATCGTCCA
GCTCGCGCGATCGTCCAGGCTACAAGTGAATTTATGCCATTTTTCTACAATCCCTTCACTCCTTTCGGTC
CGGTAGTAGAGAGGTTTAGCGATGAAGCACCTTTCATCGACAGAACACCTGTTGAAATCATCAATAGCGG
AGACGTCCAGGATGTACCCTGGGTTACGGGAGTAACGAGCGAAGAAGGCCTCTATCCCGTAGCTGAGTTT
ATCGCTGGCGATGAAAATCTGAAACAGTTGAACGATAACTGGGATGTCCTCGGACCGCTTCTCCTTGATT
TTAATTATACTATTCCTAAAGAGAAACATGTCGAGATTGCTCATCTTATTAAGAAACATTACTTTGGTTC
AAAACCGATAGACCGACAGAGTACAAAAGAACTAATACAAATGGCGGGTGATCGTTTATTCGTGGTCGAT
AGCGAGAAAGCTGCGCGAATGCAAGCCAAAGTAAACCAGAATCCAGTCTGGTTTCACTATTTCTCTTACA
GAGGTGCACAAAGCTTGAGCGATGGTCTTAGCGGTACCACTGAGAATTATGGAGTCTCTCATGCTGATGA
CATACTTTACGTGTTAGATACTCCCTGGGTAGACCCAACAACAACGCAAAAAGATCGTGATATGCAGAAA
CAGTTAATCGATTTTTGGGTATTGTTTGCTACTGAGGGGATTCCGAAAGTAGGCAATGTAAAATGGTCAA
AATTAGATCCTTTGAAAAAAGAACTTCATTATTTACATATAGCTAGTCCTGATAAAATTAACATGGATAG
CCATGCTAATCTTGGAGAAACAAAATTCTGGAATTCGATTAATTTCAATGAGAATGTATTGAAGCGCACT
GAAATCAATAAAGAAGAACTTTAA
>Sfug.Est32
ATGCTGCTGAAACTGCTGATTGTTCTGTTTGGTTTTGGCTTTGTCATTCATGCAAGTACGGATGAGACTG
TTCCAAGGGTCAAAACACCTTTAGGTGGACTAAAGGGTTACTACAAATTCTCGCAAAATGGCAGAAAATA
CGAAGCGTACGAAGGAGTGCCTTATGCATTGCCACCTGTTGGGAAATTACGGTTTAAAGCTCCTCGACCA
ATACCGGCATGGGTTGGCGAACTATCGGCTACAAAATTAAGCTCCGTGTGTATTCAATACGATCAAGTGC
CAGCATTTCCTCCGGAGAAAGTTGTGGGTACCGAAGATTGTTTGTACTTAAACATTTACGTGCCAATACG
CGAAAAAGGAGAAAATAAAACCCCAATGCCAGTAATATTTTGGATCCATGGCGGTGCTTTCCAATGCGGA
AGCGGCATATTATATGGACCTAAATATCTAATGGATCATGATGTTATACTTGTCACAATTAATTATCGAT
TGGGACCAATGGGTTTTCTTAGTACAGAAGATGAAGTAGTTCCTGGCAACATGGGTTTAAAGGATCAAAA
TATGGCACTTCGTTGGGTATCACAGAACATTGAATGGTTCGGTGGCGATCCGAAAAAAGTGACCTTGGTT
GGTTTGAGTGCTGGCGGTGCAAGCGTGCATTATCATTATTTATCACAAATGAGCGCGGGTTTCTTTCGAG
GTGGCATATCATTCAGTGGTACAACATTAGATTGTTGGACGCAAGCTGAGAATTCTTTAGAAAAGGCCAA
GAAATTGGGTGCTTTGATGGGATGCCCTACAATTACCACCAGAGATATGATACGCTGTCTGAGATATCGT
CCAGCTCGTGCGATTGTTCAAGCTACAAGTGAATTTATGCCGTTCTTCTTCAATCCTTTCACTCCTTTCG
GGCCGGTAGCTGAGAAGTTTGGTGATGAAACACCTTTCATTGATAGAACGCCTATTGAAATCATTAGTAG
CGGAGACGTCCAGGACTTACCCTGGATTACGGGAGTAACGAGCGAAGAAGGCCTCTATCCCGTAGCTGAG
TTTATCGCCGACGATAAAAATTTGAAATGGTTGAATGACAATTGGGATATTCTTGGACCAGACTATCTAG
ATTTTAATTATACAATTCCCAGAGAGAAGCACATCGAAATTGCTCGTCTTGTTAAGAATCATTACTTTGG
TACAAAACCGATAGATCGACAGAGTACGAAGGAACTAATACAAATGTCGAGCGATCGCTTCTTCGTGATC
GATGGCGAGAAGGCTGCACGAATGCAAGCCAAAGTAAATCAGAATCCAGTTTGGTTTCATTATTTCTCTT
ACAGAGGAGCACAAAGCTTGAGCGATGCTTACAGTAGTACCTCTGTGAATTATGGAGTCTCTCACGGCGA
CGACGTAGTTTATGTATTAAATACTTCCTGGGTAGACCCAACAACAACACAAAAGGACCGTGATATGCAG
AAACACTTAATCAACTTTTGGGTATTGTTTGTTACAGAAGGAATTGCGAAAGTAGCTAATGTGGAATACC
CAAGATTAGATCCTCTGAAAAAAGAACTCCATTATTTGCATATTGCTGCTCCTGATGATATTAAATGGGA
CAGTAATGATAATCTTGGAGAAAAAGAATTCTGGAATTCGATTAATTTTAAGGAAAATATATTGAAGCAC
ACAACTGGAAGCAAAAAAGATGAGCTTTAA
>Sfug.Est5
CTCGGGATCCCTTATGCGCAACCTCCGGTTGGTCAGCTTCGCTTTGCGCGGCCAGTGACAGATCCTCTTC
CCTCCTGGAGTGGCGTGAGAAATGCAACGCAATTCGCACCATCCTGCCAACAGGCTTCAGGTCGACTTAA
ATTACACGAGAAGCTCTATATCGAAGATTGTCTCTTTTTGAACATCTTCGTCCCGAATGAAGGTATGCGT
AACTTCAATGCGGTGCCACTGATAGCCGGTTATACGAATAACGAGCAAGTTCTGGCGTATATGGAGACCA
TGGCTAGTGGCCAGAATTCAGAGGGTGGACTTTCTTCGGGAAATTTCGAGACGATGATCACAGATGAACC
ATACCCATCCACGACAAACACGACCATATTTCGCGACAGATATTTGGATCTGCAAACGGAAAGAAATTAC
GCGGCTGGCCTGACGTTGCTTGCCGGTAAAGTGGCAAAGCGAAAAAAAGCACCGGCATTCGTATATCGGT
TCGATTATCGTCCCAAAACGCAACCAGTCGCGAAGGACGTGCCAGAATGGGCGGGCGTGCCACACATGTT
CGAGCTCCCATTCGTTTGGGGTTTACCGCATCTGATGGGCGCCAGCACGCAATGGATCTTCAATGATAAG
AAGATGTCCGACGTAATGATGGCGATGCTGGCAACGTTCGCCAAGACCGGAGATCCCTCTTTGACGAGCG
CCACAGGATCGATCAAGTGGGAACCTTATACACAGGACAATCCGAGAATTCTGATCATCGACAAGAACGT
GGAGATGAATGAGCCGGATGCGGTAGACTACAAGGCACTCGCGTTCTGGAACGAGTATTATCCACAAGTT
GTGATGGAGGCGACCAACAATTGTTGCAACATCACGAGCATGGCGACGACATGGAGGATATTCTCTCGCA
GCGTGTGTCTCAGCGGCATGATGGCTACGATGGCGTTTTATCGCTTCTGGTTCTAG
>Sfug.Est28
ATAAACTTTGTAACAAATGAAATTGAGGGCGATGAAGATTGCCTCTATTTAAATGTGTTCACCAAGAAAA
TCGAACCTGGAAAGAAGCGTGCGGTAATGGTATATATACACGGCGGAGGTTTTTCTACGGGTTCCGGTGA
TTCAATCATGTACGGACCCGATTATATAGTGCAGAAAGACGTAGTTTTGGTTACTTTGAATTATAGGCTA
GGTGCTCTAGGTTTTCTGAACCTCAACGATAAAGTAGCAACGGGTAATCAAGGTCTAAAAGATGTAATTT
TGGCATTACAATGGGTTCAAAAAAATATATCACAGTTCGGTGGAGATCCAGAAAATGTCACTATCTTCGG
CCACAGTGCTGGCGGATGCATTGTACATTGTCTAACTTTATCTCCGTTAGCCAAAGATTTATTTCACAAA
GCGATATCACAAAGCGGCGTCATGAGATGTCCTTGGGCCTATACTGAACAACAATCCCATTCGATGAACA
AAAGTTTTCGGCTTGCCGAAAAACTTGGAAAAGTAACCACAGATCCGAAAGTCGCTTACGAGTTTCTCAA
AACAATTGACGCGAAGAAGCTTATAGAGACTCAAGAAAAATATCTCTCGACGGAAATTGGCGTAAGATTT
ACACCTACTTTGGATCACGAATCATCGAATCCAGTTATCCCAGAAGATCTGGCGAAATTTATAAACCGCA
AGGTTGAGGTACCATTACTTATAGGTTTTAACAGTTGCGAATTATCCTTTATTGCAAGCAACATAACTAA
AGAAGAATTAAAAAAAATTGATTCCGATTTCAAAAGCGCCATACATCCCAACATTTTATCTATATTGCCA
AAGATATCAGTCACAGTCGAGGATTTGCGATCTTTATATTTTGGTGATAAAACAATATCAGAAGAAACTA
CGTTGGCAAATTACGTTGATTTTCTTAACGATGAGTTGCTGTATCGTAGTATAATGGAAGTAGTGGATAT
TCAGACAAAGCTGAATCATAACAAAGCGACGTATCTGTATAAATTTTCATACGAGACTGAAAGTGCTCTC
ATGAGAAAACTATTAAATGTTAAGTTACCAGGTGTGCAACATGGCGAGGAATTGCCATGCTTGTTTCATT
TTTCTGTGATGAAAGATTTAGGTATATCCCTACCTGCAGTTGATTCGAAAGATGGTAAGATGATAAATCA
CTTAACACAAATGTGGACGGATTTTGCCAAAACAGGGAATCCAACGCCTACTACAAATGCATGGTTACCG
GTGACCGGTTCACAGGGAAAATATAATTATTTAAATATCGATGTAAATTCGCAAATGAATGTCTTCCGTA
AAGGAGAAGAAAGCTGGAATTGGGAAAAGAAGAAAAATAAGTTGCGACGCTAA
>Sfug.Est20
GGACCGGTGCAAGGCATCCTGGAGGATGGCGCCTACGCGTTCCGCGGTATTCCGTACGCGACGCCGCCGA
TCGGCAACCGTCGTTGGCAACCGGCTGAATCTCTGATCCCCCACAATGCCTCCGAGAGCTGTTGGCAACG
TGAAATATCCGGTCGTATGGATGGCGTTGAAGATTGCCTCTATCTCGACGTGTTTACCCCAATAGTCGGA
TATGATTCCCCGTTACCTGTGGTCGTTATGATCGGCGCCGAGACCTTGACTGTAATGCAACCATCGGCCA
AATTGGCGCGCGTCCGCGACATCGTATTCGTGCGACCAAATTTCCGAATGGGAATTTTCGGATTTCTGGC
GGCCGAGCCTCTCACTAGAGCCACGCACCCTCCAACTTCCGGCAACTACGGACTATCAGACATTATAGCG
GCTCTTCAATGGGTACAGTTGAACATCGAGAACTTTGGCGGCAACAAGTCGTCCGTCACTCTGTGGGGAC
ATCGGGCGGGCGGCACTCTTGTAACAACGCTGATCGGCTATCGTAAAGCCAAGAGTCTCTTTTCAAAGAC
GTGGATATCCAGCGGTAGTGCAATTTTTCCGGGCAAGGAGTTGGACAAGTACGAAGCCATGAACAGACAA
TTCCTCGACTCAATCCGCTGTAGCGATGCCGCCTGTCTCAGAAGCAAGAGTGCCGAAGATCTCATGGACG
CTGTACCAGAGACGTGGTATGTGGGTAATGTGGGTCTGCCGGAGATGAAGGAAGCCGGACCCTCCTATGA
AAAAAGACATGAATGGCTCGTTCTCGACGGCACGATTCTCCAGGAGCACATTGGCCGGATCTTGTCGCAG
GAAAATCTTACGGTGAAGGTAGTGATGGGCACCACCGCGCACTCCGGCACCCCGACACGATACTTGTCGC
CGAACTTAACTCTTGATACATTACAAATCGAGAAAATCGTACAAGAATCCTTGCTGGGAACATCGGGCTT
TACAGATGAAGCTGTGAGGTAA
>Sfug.Est26
TTCTACTCCGGCTCGGCCACCCTCGACACCCTGGTCTCGGAGGAGAACGTGATCGTAGTGTCGATGCAAT
ATCGCGTGGCCAGTCTCGGCTTCCTGTACTTCGGCACGTCCGACGTGCCCGGTAACACCGGTCTCTTCGA
TCAGATGATGGCCCTGCAATGGGTGCGCGATAACATCGCCGCGTTTGGCGGCAATCCCGAGAACGTGACG
CTCTTCGGGGAGAGCGCGGGTGCGGTATCCGTCTCCTTCCACCTCCTGTCCCCGCTATCCAGGTCAGTTT
TAAAGAGTAAGGCAAATCTATCAGTAAAGTGGAAGTTGGAAAAAAATCGTTTGGACGAGGATATTTTAAA
AAAACGATTATGTTAG
>Sfug.Est22
ATGAAAAGAAATCAACCGGAAGTCTCTTCTTTCAAACTTGCGTCGGTACTTGGCAAGGATTCTAAAGATC
CTGAAAAAATTTTTGAGTTTCTTCGAACATTACCAGCCGCTGAAATCGTCGAGGCGCAATATAAAGTTCT
TACTCCAGAAGAAGCGCGTACTTTTAATGTCCCATTTGGACCTACAATAGATGATAAAGCAAAAAGACCT
TTCCTTCCATATTCTATCTCTCAGATACTTGATGATGACAATAATATACCAATCATGGTTGGTTTTACCT
CTCACGAATATATCATGTTTCTTAAAGATACTAGCGAGAAGACTTTAAAGACAATGTATGCGGATTTACC
GCGACATATAGAAAATTTTCTAAACTCGCAAAATCAGAAAAAGATAATGGAGATGACAGAACATATTAAA
CAGCAATATTTTCATAATAAACCATTTGCTGAAGAGAATATTCCATCTATTATACGATGTCTGAGTGATA
TACATTTTAATATTCCTACCGAAGATTTTATCAACAAACGAAGGAAAAAGAAACATGCATCGACTTATTT
CTACAAATTTTCTTATGTTGGTAACCAAATGACTCAGACGAGGCTTACGGGAAACAAATGGACTGCAATC
GGAGCTTCTCACGTTGACGATATGCCATATCTTTTTTATTTGCCTAAATGTAAAATTGATGATCCTAAAC
CACCGGCAATAGGTACAAAGGATCGGGAAATATTAGAAATTCTTACGAGAATGTGGACCAATTTTGCAAA
AATAGGAAATCCTACTCCTGTCTTAGATCAATATATAACTACTATTTGGTTGCCAGCAACAGCGGATACA
TTTAATTATTTGGACATCGGCGATACTCTTCAACTTTTAACTGTTACTAATTATAATAGCATGTTACAAG
AGTCGGAGTTATAA
>Sfug.Est30
CCAGGTTTCCTGAATCTCTACGATAAAGTGGCAATGGGTAATCAAGGTCTAAAAGATGTAATCTTGGCGT
TACAATGGGTACAAAAAAATATATCACATTTCGGTGGAGATCCAAAAAATGTCACTATCTTCGGTGAAAG
TGCTGGCGGAGCCATCGTACATTGTCTAACTGTGTCTCCGTTAGCCAAAGATTTATTTCACAAAGCGATA
TCACAAAGCGGAGTCATGAGATGTCCTTGGGCCTATACTGAACAACAATCATCTTCGATGAACAAAGGTT
TCCAGCTTGCTGAGAAACTTGGAAAAGCAACCACAGATCCGAAAGTCGCTTACGAGTTTCTCAAAACAAT
TGATGCGAAGAAGATTATAGAGACTCAAGAAAAATCTCTCTCAACGGAAGCGGAGAATCGACAACACGGC
TTGAGATTTACACCTACTTTGGATGACGCATCTTCGAATCCAGTTTTCCCGGGAGATCTAGCTCTTACAA
ACCGCGGGGTTGAAGTACCATTACTTATAGGTTTTACCAGTTGCGAGGGATCCTTTATTGCATGCAGTGA
TTTTGCCGGACGTGAGCTTAAAATTTTCAAAGAAAAATTTTCGGTTAAAAATAACATAACTTTGAGATTA
GAACTTCAAAAATTCGATTCCGATTTCAAAAGCGCCATACTTCCCAACATTTTATCGACACTACCAAAGA
TATCTGTCACAGTCGAGGACTTGAAATCTTTATATTTTGGTGATAAAGCAATATCAGAGGAAACTATGAC
AAATTACATTGATTTTCTTAGCGACGAGTTCTTCTGCCGTGGTATAATGGAAGTAGTGGATATTCAGACA
AAGCTGAATCATAACAAACGGACATATCTGTATAAATTTTCATACGAAGCTGAAAATTCTCCCATGAGAA
AACTGTTTAATATTAAATTTCCAGGTGCGACTCATGGCGAGGAACTGGCATTCTTGTTTCACCCTTCTGT
AATGAAAGAGTTAGGTATATCCCTACCTGCAGCAGATTCGAAAGATGGTAAGATGATAAACCACTTAACA
CAAATGTGGACGGATTTTGCCAAAACAGGGAATCCAACGCCTAATACAAACGCATGGTTACCGGTGACCG
GTTCACAGGGAAAATACAATTATTTAAATATCGATGTAGATTCACAAATGAATGTCTTCCGTAAAGGAGA
AGAGAGCTGGAATTGGGAAGAGAAGAAAAACAAGTTACGGCATTAA
>Sfug.Est7
ATGCCGGAGCCAGCGGATCCCTGGGAAGGCACGTACGATGGGACCTATCATCAACAAGATATAGTAGGCG
AAGAAGATTGTCTTTTTCTTAACGTTTACACTCCAGTATTGAACAAAGATGCTTGTAAAGCTGTTATGAT
ATGGTTCCATGGTGGTAATTTCAATCAAGGCCTTGGAGACGATGTATTCTATGGCCCTGACTTTTTAATC
GAGCAAGACGTTGTTCTTGTGACACTTAATTATAGACTAGGCGTAATTGGATTTTTAAATACCGGTGATA
AGAATGCACCTGGCAACGCAGGTCTGAAAGATCAGGTAATGGCGCTGAAATGGGTCAAGGATAACATACA
CTACTTCGGTGGCTGCCCCAACCGAATTACGATCTTCGGCGAAGATGCGGGCGCAAGTTCCGTTCAGTTT
CACATGATGTCTCCCATGTCCGATGGACTGTTCAATAAAGTTATCTTGCAAAGCGGGAGCGCGGTGAACA
CATGGGCGATATCTTACGACCTGGGCGAGAAGCTCGACATTGAGACTACCGATTCTGCTGAGTTGGTTAT
CAAACTCGCGCAATTTTCCCCGAAAGAATTAATTGCGGCCTGCGATGATTTGACGTTTCTTAAACAGAGA
TTACAGGAGCTGAATTTGACGATGCAAATGCATATTCAAAGCGGACATTCGTTTATTCCATCGGTTGAGA
TATTTCTACCGGCCGATCCCTGGTCGCTTTTAAAATCTGGAAAAATTGCCGACGTGCCTGTTATGGCCGG
ATTTATGGCCGATGAGTCCGCCTTTCATGTGCAGAGTAATCACCGATACGATATTATATGCGAAAGTTAC
ATGCTCAGCGCTGCCCATGGTGACGATTTGACTTATGAGTTCTATTCGGAAATGTTGAAAAATATGCCAC
AACCAGATTCGCCTGCGGAGAAAATGGTACAGGTTTATACGACGTTGTTGACGAACTTTGCAAAAGATGG
GTACAATACGTTTATGGATATAGATTGGGAGCCCAAAGGTACAGAAGATAACTACTTGGATATTAATCAA
GAGTTAAAAATGAAGAAGGGCTTACTGGGCGACAGAGGGGAATTCTGGAAGGACTTGTACAAAAATGTCC
TTGACTAG
>Sfug.Est14
ATGTTAAAAATGAGGGAATATCGAAATAACATATTGATTCAGTTAGGCATTATTTGCGTTTTCACTCTTA
ATGCGCATATTGTCTGTGGTGACCGTCTAACTGTAAAAACACTAAATGGCATGCTACGTGGCGGAACAAT
GCCCACCCGACTTGGAAGAGACATTTATGCATTCCTGGGAATTCCCTACGCTGCACCGCCACTCGGAGAA
CTCAGATTCAAGGTAAAAGTATCCTGTTTTTTTTGCGAGACGCAAACACGAAGTTAA
>Sfug.Est19
ATGAAACGCTTGTTTTTTATCCTCCTAATCACTGCCCCGATTGGAAGAATTCGCGGTTCCACCACGACCT
CCAGACTTGGCAAGAAAATCTATTCCTTCCGCGGCGTACGATACGCCGAACCGCCGACCGGACAGCAACG
TTTCCAAGTCGCAATTCCAGCGGCGGATTGGAACAACGTTTTCGATGCAACCGAAGAAGGACCTGCCTGT
ACAAATATAATGGAAGATTGTCTCCGTGTGAATATCTACACAACGAAAAACGATCCAGTGAAAAGACCCG
TATTGATATTCTTTCATCCCGGTGCTTTTTATTTATTCTCGGGTCAAAGCTCTAACTTTGGACCTCAGTA
CTTGCTGGACAAAGACATCGTTCTCGTCACCGTCAATTACCGTCTCGGCACTTTAGGTTTTCTGAGTACC
GGCGATTCGAAGGCACCGGGTAATTTGGGCTTGAAAGATCAAGTCATAGCACTTCGATGGATCCAGAGGA
ACATAGCTGCCTTCGGTGGCGATCCTGATAGCGTCACTATATCCGGCTACAGTGTCGGTGGAATAAGCGT
GCTGTTGCATATGGTCTCGCCGATGTCCAAGGGATTGTTCCATCGGGCGATTATGATGAGTGGTTCGATG
ATATTAGAACCATATCCGACTGAACAGCTGCACTTGGCGAAGAAACAAGCCGAATTGTTAGACTGTCCTA
CTGACACTACTGGCTCTATGCTGATCTGCTTGAATTCCAAACCAGTGGAGAACTACACAGATACTATAGT
CAATGTAATTGCATATCCAATGCATTCTTCTGTAAAGCTGATTGCAGAAAATAGTGACCAACCCGTCTAC
TTTTATATGTCTTCTTACAAAGGACGTTACAGTTTTGTCATGTGGAATGAAACCACACCATTTGGAGTGG
CGCATCATGACGATTTGCAATATCTGTTCTTTTTGAAAGATACTTATATCAAATTTCCATTCTTCGAAAA
CGATGCCCCGGAAATTCCTATAGTGGAACTTATGACAAGCATGTGGTCAAACTTTGTTCAAACCGGACAG
CCAGTGTCTCCAGCTTTGGCAAAGAATATTACATGGGAATCATACTTACCAGAAAAAGATAACTATTTAG
AGATTTCCGAAGAATCAAAAATGAAGACAGGATTTTTTCCCGATAGAATGCAAATTTGGGAAAGTTTGTT
TTCGAAATAA
>Sfug.Est17
GACGCCTCTAAATATGGAAACATGGCTATACAAATGAACTTCTTGACACGTCAAATTGAGGGCGATGAAG
ATTGCCTGTATTTAAATGTGTTCACCCCGAAAATCGAACCTGGGAAGAAGCGTACGGTAATGGTTTGGAT
ACACGGCGGTGCTTTTTGTATGGGTTCTGGTGATGCATTCATGTACGGACCTGATTACATCATGCGAAAG
GACGTAGTTTTGGTTACATTGAATTATAGACTAGGTGCTCTAGGTACGTTATTCGTTCCCATATGTAATG
ATTGTATTGTCATTTGTGTCTGGTCTTTTAATATAGTCAATGTTTAG
>Sfug.Est3
CGATGGAATCTCACGTGGACGGAACTTCGTGACGTTGTCACTGGTAGCGAGGATTGCCTTTACTTAAACG
TCTTCGTACCCATCAGATCCGCGAAACTACCAGTTTTAGTTTACGTGCACGGCGGTGCATATGAAATAGG
AAGTAGCAATAGCAAACTATATGCGCCAGATTATTTGCTGGATCAGGATATAATCTTAGTCACGTTGAAT
TATCGACTTTCCTCTTTAGGGTTTTTTAGCACAGCGAATCAAATCTCGCCGGGTAATTACGGCCTTAAAG
ATATAAAGATGGCCCTCGAATGGGTACAAGAGAATATTCATAGCTTCGAAGGGAATCCCAAGTCGGTGAC
TCTTATGGGGCATAGTGCCGGTTCAGCAGCGACTCATATTCTTGCTCTCTCAAAGAAGACCGAAGGACTC
TTTCACAAATACATTATGCTAAGCGGTTCCGCTTTAAGTCCATGGAGTTATCACCCTCGAAAAAGGTACA
GACAAGTATGTTTGCAGTTGGCAAAACTTGTCGGTTGCCCGCTGGAAAAAAATCATGACGTAATCGCGTC
GAACGAAACAAATGTAAAAACACTTGCTTACGACGACATTGCGGGAAAAGAGAAAGACGATGAAGAGATA
ATGAAATGCATGAGAATGGCCGATGCGAGAAAAATAATAGAGATGACGCGACATATCGTAAGTACAGTCA
ACACAGTAAAAATGAAAAGAACGTATAATTTTGGTCCAACATTGGAAGATGACTCAGCGGACGCCATCCT
AACGATGCATCCATTAAAAATAATGAAAAACGGACTGTTTCGTGATATACCAGCGATAATGCAAGTCGTG
AAGGACGAAGCTGTAGGGAAGAAACTCGGTAATTTTCCGTTATCACTTATCATGGCGACCGATGCCTTAA
TAACATGGCCGATGTTTCAAACTCTACAATATATGTCGAAAGTAGGAAATTCTAATATTTATTTTTCCTA
CTTTACGTACGAAGGCACATTTACAACCACCTTCGCTTCGGGCATCCCAAAATATTATGGTGTTGCTCAT
GGCGACGATTTGAACTACTTATTTCCCATATTAAATAATAAGTATCAAAATATGACGCTATACAATACAA
TGAGCGATATTACTATGATTAATATCATGACGGAAATGTGGGCGAGTTTCGTGACAGAAGGGATTCCGCA
AGCGTGGCTGACCATCCCGTGGCCTAACTATCGCGAACATCATGAGTTCATGAGATTCGGGACTGACAAA
TTACCGGACTGTATAGTTCAAACCAACTTCATATCTGACAGAATGGAATTCTGGGAGAAGTTAATGCACA
ACGAATCGGAGAAAGTGATGAACGACGTGTTAATAATTCAGCTTACATCATTAGTAATAATCTTTTTCTA
TATATAA
>Sfug.Est15
ATGTTGACACCGTGTCTTCGACTGGACGAAAAGATCTGGCGATGCATTTGCATCCTTGTGTTTCTGCTTA
TCCTCGCCGACGGTTCGTTCATCGATTCTGATAGACTTCTTGTCAACACAAAATGGGGCTTCGTCCGCGG
AGAGTGGAGCAGAACCGTACGCAATCGAACAGTTGCGAATTTTCTCGGGATACCCTATGCTCTGCCTCCG
GTGGGCGATTTAAGATTCAGGGTACGTAGTGTATAG
>Sfug.Est10
ATGAGTCAAAAACGTCTTTATATAAACAATAGGATCCGAAAAAGTGTCAGTGCGCCTGAACAAAAGCAAC
TGGGAATCATGCTGCTGAAACTACTGATCGCCTTGATCTCCTTCGGGTTTGCTGTTCACGCCAATAAGAC
TTTTCCAAGGGTCAAAACACCATTGGGGGGACTGAAAGGTTATTACGATATCTCGCAAAATGGTAGAAAA
TATGAGGCGTACGTAGGGATCCCTTACGCATTACCACCTATTGGAAAATTACGATTTAAGCCTCCTCAAC
CAATACCGGCATGGACCGGTGAACTATGGGCTACAACATACGGTCACCAGTGTATTCAATATGTTCCGCA
CAAGATCATCAAAGGAATAGTTCCGGACAAGGTCTTCGGTGCCGAAGATTGTTTGTATTTAAATGTTTAC
GTGCCAGTACAGAAAAAAGGAAGAAATAAAATTCCACTGCCGGTATTATTTTGGATTAATGGTGGAGCGT
TCGAATTGGGTAGCGGCACGGCAAAGAGAGCTACATATTTAATGGACCACGATGTTATATTTGTTACAAT
CAACTATCGGTTGGGACCAATGGGTATGTTTCATTTAAATAGTTATATACAATATCATTTATAA
>Sfug.Est9
ACTTCTTTCGGTCCAGTAGTGGAGAGATTTGGTGATGAAGCACCTTTCGTCGATAGAACGCCTATTGAAA
TCATTAATACTGGAGACATCCAGGATGTACCTTGGGTTACAGGAATAACTAGTCAGGAAGGTCTTTATAT
CATAGCTGATTTCATTAAAAACAATCAATTATTGAAACTGTTGAACGACAATTGGGATAGCCTCGGGCCG
CACTTTCTTGATTTTAACTATACCATTCCCAAAGAGAAACATGTCGCAATTGGTCGTCTCATTAAGAATC
ATTACTTTGGTACAAAACCGATAGACCGAAGTATACCAGAACTGATATACATGGCAAGTGATCGTTTCTT
TAAAGTCGATAGCGAGAAAGCTGCGCGAATGCAAGCCAAAATAAACCAGAATCCAGTCTGGTTTTATTAT
TTCAGTTATAGAGGAGCGCAAAGTTTAAGCGAAATTCTCAGCGGTACCACCTTTATAATAAATATTTATT
TTATTTCTTATTTAGGAGCCTGTCATGCTGACGACACATACTACGTGTTAGATACGCCCTGGATAGACCC
AACAACAACGCCAAACGATCGTGCTATGCAAAATCAGTTAATCAATTTTTGGATATCCTTTGCCACGGAT
GGAATTCCGAAAATAGGAGATGTGGAATGGCCACCATTAGATCCTACAAAGAAAGAACTTCATTATTTGC
ACATAGCTAGTCCTGATAAAATTAAGATGGAAAGCAGTCCTGGAGAAACAAAATTCTGGGATTCGATTAA
TTTCAATGAGAATGTGTTAAAGCGCACAACTGAAATTAATAAAGAAAAGTTTAATAAAGAAGAACTTTAA
>Sfug.Est27
ATAACTAAAGAAGAAATTCAAAAAATCGATTCCGATTTCAAAATCATATCTGTCATAGTCAAGGAATTGC
AAGCTTTATTTTTTGGTGATAAAGCAATATCAGAGAAAACTATGGCAAATTACATTAATTTTCTTAGCGA
CGAGTTCTTCTTGGATATTCAGACAAAGCTGAATTATAACAAATCGACGTATCTGTATAAATTTTCATAC
GAGAGTGAAAATTGCTTATCTTTTCCATGA
>Sfug.Est11
ATGAGTCAAAAACGTCTTTATATAAACAATAGGACCCGGAAAAGTGTCAGTGCGTCTGAACGAGAGCAAC
TGGAAATTATGCTGCTGAAACTACTGATCGCCTTGATTTCCTTCGGGTTTGCTGTTCACGCCAATAACAC
TGCTCCAAGGGTCAAAACACCATTGGGAGATCTGAAAGGTTATTACGATATCTCGCATAATGGTAGAAAA
TATGAGGCGTACGTAGGGATCCCTTACGCATTACCACCTATTGGAAAATTACGATTTAAGCCCCCTCAAC
CAATACCGGCATGGATCGATGAACTATCGGCTACAATATACAGTTACCCGTGTATTCAATTTGTTCCGTA
CGACACCTTCAATAAACATGTTGAGGATGAGATCTACGGAGTCGAAGATTGTTTGTATTTAAACGTTTAC
GTGCCAGTACAGAAAAAAGGGAGAAATAAAATTCCACTGCCGGTATTATTTTGGATTCATGATGGAGCGT
TCGAATTGGATAGCGACACGGCAAAGAGAGCTACATATTTAATGGACCACGATGTTATATTTGTTACAAT
CAACTATCGGTTGGGACCAATGGGTATGTTTCATTTAAATAGTTAA
>Sfug.Est12
CAACCTAGTGAATATACTGATGTTGATGAAGACTGCTTGTATCTAAATATATTCTCGCCTACTGTAAGTA
TTGGCTATGGATTAGCCAATAGATATCCAGTGATGTTTTACATACATGGTGGTGAATTTAGTCATGGGGC
GACTGCCTTCTACGACGTTGTAGTAGTGTCAATTAATTATCGTCTTGGAGCACTTGGTTTTCTTAGCACT
GGAGATGAAAATAGTCCTGGAAACTATGGAATTCTTGATCAAGCTATGGCATTGCGATGGGTGCATGACA
ATATAATTAGTTTTAACGGAGATCCCGATTCTATAACACTCTTTGGGCCAGGTGCTGGAGCAGCGAGTGC
AGGCTTATTAATGATTGCACCAAAAACTCGGCAGATGGTATCAAAAGTTATAGCGCAATCAGGTTCAGCC
TTAGCCGATTGGGCGGTGATAATAGACAAGTATCGAGCACAAAATACCTCCCGAGATGGACGTAGTTTTC
TTGAATTGGGCAATTCTGAATTAAAGCCACACGTTGGAATGTTTCCATGGGCACCTGTGTTGGATATTAA
TTTTACGGTACCTCGAGATGATTGGTACGAGGATTGGAGAGCGAACGATTGGCGCTTCTTTACGGAAACG
CCAGAACAAAGTATTAAAGCTCGCAAATATAGAAAAGATTTGGCTTACATGGCCGGCGTCACGACTCAGG
AAGCAGCATTTATTATAAGTATGTCATCCATTGACTCGCTTATTTCCATTTAA
>Sfug.Est8
TTCAGTCCTTTCGGTCCAGTAGTGGAGAGATTTGGTGATGAAGCATCTTTTATCGATAGAACGCCTATTG
AAATCATCAATACTGGAGACGTCCAGGATGTACCCTGGGTTACGGGAATAACTAGTGAGGAAGGTCTTTA
TATCATAGCTGATTTCATTAAAAACGATCAATTTTTGAAACGGTTGAACGACAATTGGGATAGCCTCGGG
CCGCATTTTCTTGATTTTAACTATACCATTCCCAAAGAGAAACATGTCGAAATTGGTCGTCTCATTAAGA
ATCATTACTTTGGTACAAAACCGATAGACCGAAGTATAGACCAACTGATATACATGGCGAGTGATCGTTT
CTTTGAAGTCGATAGCGAGAAAGCTGCGCGAATGCAAGCCGAAATAAACCAGAATCCAGTCTGGTTTTAT
TATTTCAGTTATAGAGGAGCGCAAAGTTTAATCGAAGTTCTCAGCGATACTACCGTGAATTATGGAGTTT
CTCATGCTGACGACACATACTACGTGTTAGATACGCCCTGGATGGACCCAACAACAACGCCAAGCGATCG
TTATATGCAAAAACAGTTAATCGATTTTTGGATATCCTTTGCCACGGAGGGAATTCCGAAAATAGGAAAT
GTGAAATGGCCACAATTAGATCCTTCAGAGAAAGAACTTCATTATTTGCACATAGCTAGTCCTAATGAAA
TTTTCATGGATAGCCGTGCTAATCTTGGAGAAAAAGAATTCTGGAATTCGATTAATTTCAATGAGAATGT
GTTAAAGCGCACAGCTGGAATTAATAAAGAAAAGTTTAATAAGGAAGAGCTTTAA
>Sfug.Est16
ATGAACTGTCCGTCCTCGTTGCTGCTGTTGCTGCTAGGCTTGAGCCTACACAGCGCGTGCATCACGCGAG
CGAATGGTCAACACGGAGGTGGCCAACAGGAAGGAGGTAGTCACGATTCCTTAGTGGTGGAGACTACCAG
CGGATTGATGCGCGGTTTCTCTCGCACGGTGCTCGATCGTGAGGTTCACGTGTTCTACGGAGTGCCGTTC
GCGAAACCTCCGGTCGGACCTTTGCGATTTCGCAAGCCGCTGCCGATTGAGCCCTGGCACGGGATTCTGA
ACGCTACCACCTTGCCCAATAGCTGCTACCAGGAACGCTACGAATACTTTCCTGGCTTCGAGGGTGAGGA
GATGTGGAATCCAAACACCAACATCTCCGAAGATTGTCTCTACCTCAACATCTGGGTGCCGCAAAAGTTG
CAATCGCCGGATAATGTCGGTAATAACGGCATGGCGATATTGGTATGGGTGTACGGTGGCGGTTTCATGA
GCGGCACCGCCACCCTGGACGTATACGATGCCGACCTTATGGCATACCGAGTTGGCGCCTTTGGTTTTCT
GTACCTCAATCACGAGGAGGCGCCAGGCAACATGGGTCTCTGGGACCAAGCCCTGGCTCTTAAATGGCTC
CGTGAAAACGCGCGCGTCTTTGGCGGCGATCCCGACTTGATCACCATCTTCGGCGAGTCTGCGGGTGGTA
GCTCGGTATCCCTACATCTCATCTCGCCGGTCACGCAAGGTCTAGTGCGCCGAGGTATCCTTCAGAGTGG
CACTCTTAACGCTCCGTGGATGGCTCGAGTGCTAGTGGACGATTGCGGATGCAATTCGACGATGCTGCAA
GAGAATCCGGCACGAGTTATGGCTTGCATGAGGTCGGTGGACGCGAAAACCCTCTCCGTGCAGCAGTGGA
ACAGTTATTGGGGCATCCTCGGCTTCCCGTCGGCGCCCACCATCGACGGGGTCTTCCTGCCTAAGGATCC
GTTGGACTTGGTCAGGGAGGCGGATTTCAAAGACACCGAGATCTTGATTGGAAATAACGAGAACGAAGGT
AGGTGCTAG
>Sfug.Est18
CCGCTACCACCGGAAAGATGGTCCGGCGGCAGAGATGCCTCGAAACATGGAAACATTGCTGTTCAATTTG
ATTTAATGACACGCCAAGTGATGGGTAATGAGGATTGTCTCTACCTGAACGTATATACTACAGATATCAT
AAACAAACGACCAGTTATGGTGTGGCTACATGGTGGTGGTTTTAGAATGGGTTCCGGTGATGCCTCCGTG
TACGGTCCTGATTATATTGTTCAGAAGGACGTCGTACTGGTCACACTAAATTACAGACTAGGTGTTCTTG
GTTTCCTAAATCTCAATGATAAAGTAGCAACGGGTAATCAAGGTCTGAAGGATGTGGTAATGGCATTACA
ATGGGTCAAGAGAAATATATCACAATTCGGTGGAGATCCGAAAAATGTTACTATCTTTGGCGAAAGTGCT
GGTGGAGTTATCGTGCATTATCTAACTTTGTCTCCGGTAGGCCAAGGATTATTTCATAAAGCGATATCGC
AAAGCGGCGTCGCTACGAATCCTTGGGCCTTGTCTGAATGGACGAACAAAACGATGAACAGAGGTTTTCA
ACTTGCCGAGAAACTTGGAAAAGCGACATCAGATCCGAAAGTCGCTTATGAGTTTCTTAAAAAAGTCGAC
GCGAAAAAACTCGCAGAAACTACGACAAACTCTCTTCTCACAGAAGCAGATCGTCTACAATTTGCTTTAT
TGTTTACACCCACTTTAGATTACGAATCGCCAAATCCATTCTTTCCAGAACATCCAAACACGTTAGTACG
CCGCGGAGTTAAAGTGCCGTTCCTTTTAGGAAATACCAGTTGTGAAGGATCTTTTCTCATATTCATTAGT
AGCAATAAAGTTTTTAAAATCGTTTCAGGTATAAGCGAAAAATCTCTTAAAAAAGTCGATTCCGACTTCA
AGAAGACCATAATGACCAAAATTTTAACTGAACTACCAAAGATACCGATCACAGTCGAAGAATTACGATT
TTTATATTTTGGTAATAAAGCAATATCAAAAGAAACTCTAATAAATTACGCTGATTTTCTGGGCGATGTC
ATGTTTTATCGCGGTACTAAGGAAGTAGCCGATATCCAAATGAATTCTAGTGGTTACACGCCGACGTATT
TGTATAAATTGTCATATGAAAGTAAAACTCACATCGTAAAACAAATAATGGACATTTCGATTCCAGGAAT
GGCTCATGGCGAAGATTTATTTTACTTATTTTATTCTCATATGATGAAAGATTTAAATATGTCCCCACCT
GAACCTAATTCGGAGGATTATAAAATGATAAATCGTTTAACGCAGATGTGGACAGATTTTGCTAAAACAG
GAGATCCAACGCCTGCTATTACGGATTTGACTCCGGTTAAATGGACTCCATTAAAGCACGGAAATATATA
CAATTATTTAAATATTGATATTAAACCTCGGATGGAAATCATTCGTAAAGGAGAACACCGCTGTGATTGG
AAAAATATGAAACACAAGTTATGA
>Sfug.Est1
ATGGATAACAGAAAAATCGAAATACGCGTGCATGAGGGAAAGTTAATTGGTACCATAGAAAAAGGTGTTT
ACGGCGACTACTATGCCGCCTTTCGAGGAATACCATATGCGAAACCGCCGATTGGAGAACTCAGATTCAA
AGATCCGGTATTACCAGAGCCATGGTCCGGTAGTAGAGACGCCTCGAAATATGGAAGCATGGCTGTTCAA
AAGAGTTTTCTAACACAACAAATTGAGGGCGATGAAGATTGCCTCTATTTAAATGTGTTCACCCCGAAAA
TCGAACCTGGGAAGAAGCGTACGGTAATGGTATGGATACACGGCGGTGCTTTTTCTGTGGGTTCCAGTGA
TGCACTCATGCACGGACCTGACTATATCGTGCGAAAGGACGTAGTTTTGGTTACATTGAATTATAGACTA
GGTGCTCTAGGTTTCCTGAACCTCAACGATAAAGTGGCAACGGGTAATCAAGGTATAAAAGATGTAATCT
TGGCATTAAAATGGGTTCAGAAAAATATATCACAGTTCGGTGGAGATCCAAAAAATGTCACCATTTTCGG
TGAAAGTGCTGGCGGAGCCATCGTACATTGTCTGACTGTGTCTCCGTTAGCCAAAGATTTATTTCACAAA
GCAATATCACAAAGCGGCGTCATGAGAAATCCTTGGGCCTATACTGAACAACCATCACATTCGATGAACA
AAGGTTTTCGACTTGCCGAAAAACTTGGAAAAGCAACCACAGATCCGAAAGTCGCTTACGAGTTTCTCAA
AACAATCGATGCGAAGAAGCTTATAGAGACTCAAGAAAAGTATCTCTCGACGGAAGAGGGCGTGAGATTT
ACACCTACTTTGGATCACGAATCATCGAATCCGGTTTTCCCGGGAGATCTAGAGAAGATTATAAGCCGCG
GGGTTGAGGTACCATTACTTATAGGTTTTACCAGTTGCGAAGGATCCTTTATTATAAACAATGATATGAG
CGGACACATAACTAAAGAAGAAATTCAAAAAATTGATTCCGATTTCAAACTCGCCATACATCCCAACATT
TTAACTATATTACCAAAGATATCAGTCACAGTTGAGGACTTGCGATCTTTATATTTTGGTGATAAAGCAA
TATCAGAGGAAACTATGGCAAATTACGTTGATTTTCTTAGCGACGAGTTCTTCTGCCGTGGTGTAATGGA
AGTAGTGGATATTCAGACAAAGCTGAATTATAGCAAATCGACGTATCTGTATAAATTTTCATACGAGAGT
GAAAATTCTCCCATGAGAAAAATGCTTAATGTTACGTTCCCAGGTGTGGCACATGGCGAGGATCTGCAAT
ACTTGTTTTACTTTTCAATGAAAGAATTAGGTATAGCCCTACCTGCAATTGATTCGAAAGATGGTAAAAT
AATAAACCACTTAACACAAATGTGGACGGATTTTGCCAAAACAGGGAATCCAACGCCTAATACAAACGCA
TGGTTACCGGTGACCGGTTCACAGGGAAAATACAATTATCTAAATATCGATGTAGATTCACAAATGAATA
TCTTCCGTAAAGGAGAAGAGAGCTGGAATTGGGAAGAGAAGAAAAATAAGTTACGGCGCTAA
>Sfug.Est6
TACCATAGAAAAAGGTATTACGGCGACTACTATGCCGCCTTTCGAGGAATACCATATGCGAAACCGCCAA
TTGGAAAACTCAGATTCAAAATAGAACCATGGTCCGGTAGTAGAGACGCCTCCAAATATGGAAACATGGC
TGTACAAATAAACTTTTTGACACGTCAAATTGAAGGCGATGAAGATTGCCTCTATTTAAATGTGTTCAAG
AAGCGTACGGTAATGGTATGGATACACGGCGGTGCTTTTTTTATGGGTTCCGGTGATGCACTCATGTACG
GACCTGATTACATCGTACGAAAGGACGTAGTTTTTGTTACATTGAATTATAGACTAGGTGCTCTAGGTGC
GTTATATATATAA
