# Supplementary material for: Molecular evolution of juvenile hormone esterase-like proteins in a socially exchanged fluid
Source: Sci Rep. 2018 Dec 13;8:17830. doi: 10.1038/s41598-018-36048-1 (PMC6293014; doi:10.1038/s41598-018-36048-1)
Supplement: Supplementary file 2 — Supplementary File 1 [file 41598_2018_36048_MOESM2_ESM.zip › our-gene-annotations/having-genomic-sequences-as-refrences/Sfug.Ests-Prot.faa]

>Sfug.Est24
FSTFIMSGIKVQVTEGKLTGVVEDGYNVRYFAFRGIPYAKPPVGELRFKDPVPAEPWSGDRDASKHGNIA
VQVNILTHEIEGDEDCLYLNVYTTKIDSEKRPVMVWVHGGGFYEGSGNTDFYGPDFIVKKDVVLVTVNYR
LDVLGFLNLNDKVATGNQGLKDVVLALKWVKKNISKFGGDPENVTIFGESAGGAIVHFLALSPYAKGLFH
KVIAQSGLATNPWALWEWTDKTMNVGFQLAEKLGKTTSDPKVAYEFLKTIDAKKLIEYSKMLHNSCNRLS
FKLCFTPSLDFESSDPFFPEHPKEYISRGIHIPFLLGFTRNEGLFFINGDFFGGNISTEDLENVNADFKK
AILPEILSKLPEIGITVEKLKSLYFGKNKVSKETLINYANFLGDEFFVRGIMDLLQIQKSTGGYKSTYLY
HFDYENDNLMRTVLNIQLPGVSHTEELSYLFCSEIRKEFNLSLPKSDSDNYKMINHLTQMWTDFAKTGKP
TSTNLWLPLTGPQNKDYNYLNIDKNSQMKVFRKGEERWDWENKK*
>Sfug.Est34
SRHLFNQAIMQSGSATAPWAIISREESIVRGIRLAEAVGCPHDRHNLREVIDCLLTKDAEELVKNEWGTL
GICEFPFVPVIDGAFLDETPQRSLTTTSFKKTNILMGSNTEEGFYFIIYYLTELFRIDGAEDVKVTREQF
TSAVSELNPYVNQIGRHAIIYEYSDWLHPDDPHANRDALDKIVGDYQFTCNVNEFAGRYADTGHVVYMYY
YKHR*
>Sfug.Est29
LDFITNEIEGDEDCLYLNVFTKKIEPRKKRAVMVFVHGGGFSAGSSDVCGPDFLVEKDVVMVTMNYRLGA
LGFLNLYDKVATGNQGLKDIILALQWVQKNISQFGGDPENVTIFGHSSGSSLVHCLILSPLTKGLFHKAI
LQSGVMRCPWACTEESGSMNNSFLLAEKLGKVTTDPKVAYEFLKTIDAEKLIEAQEKYLLTEYYGRFTPT
LDHESSNPVIPEDLTKFINRGVEVPLLLGFTSGEASFLVNNDFAGYLTKEEFKKIDSDFKSAIYHKILSI
LPKISVTVEDLRSLYFGDKTISEETLPNYVDFLSDTLMCRNVMEVVDIQTKLNHNKATYLYKFSYETESA
FVRKVFNIKLPGVPHCEELPCLFHFSMMKDLGISLPAVDSKDGKMINHLTQMWTDFAKTGNPTPITNAWL
PVTGSQGKYNYLNIDVNSQMNVFRKGEERWNWEEKKNKFPNNTTLKSRL*
>Sfug.Est4
FFSTANQISPGNYGLKDIKMALEWVQENIHSFEGNPKSVTLMGHSAGSAATHILALSKKTEGLFHRYILL
SGFASSTWSYHPRRRYRQLCLQLAKLVGCPLEKNHDVIAEDVKTLFYDNIAGKEKDDEEIMKCMRMSVWR
ENPMCNFGPTLEDESADAILTMHPLKIMKNGLFRDIPAIMQIVKDEGLAKTLGNFPLLLVLIENFEEYLP
YLLEYHEVISNTSVFASAIEDFYFNGNVTLGLMHNITEVTTDATMTWPMFQTLQYMSKVGNSNIYVSYFA
YEGTFTSTFVSGIPNHYGVAHGDDLNYLFPMLNNMYENMLLYNTMSDITMINIMTEMWTSFVAEGIPKAR
LIIPWPNYRNHHEFMRFGIDRIPEFIVQINFMSDRMEFWEKLMHNESEEVMNDVIVNEPPNKKSTNNANA
IDCRLRIQLASLAIIFFYI*
>Sfug.Est13
HLKIYKQTSIQYRSTNSSILFSRHSSRAFIMDNSKVEIRVHEGKLIGVYDDYYAAFRGIPYAKPPIGELR
FKVST*
>Sfug.Est25
MDNNKVEIRVHEGKLIGTIEKGVYGDYYAAFRGIPYAKPPIGELRFKDPVPAEPWSGSRDASKYGNMAIQ
MNFLTRQIEGDEDCLYLNVFTPKIEPGKKRTVMVWIHGGAFCMGSGDAFMYGPDYIMRKDVVLVTLNYRL
GALGFLNLNDKVATGNQGIKDVTLALKWVQKNISQFGGNPKNVTIFGQSAGGAIVHCLTLSPLAKDLFHK
AISQSGVIRSPWAYTEQQSHSMNKGFRLAEKLGKATTDPEVAYEFLKTIDAKKLIETQEKYLSTEEENRQ
HGFRFIPTLDHESSNPVFPGDLAKFISRGVEVPLLIGFTSCEGSFIIGTDFVEQLRKIDSDFKSAILPNI
LSILPKISVTVEDLKSLYFGDKAISEETMANYIDFLSDEFVYRGVMEVVDIQTKLNHNKRTYLYKFSYEA
ENSPMRKLFNIKFPGASHSEELPFLFHPSIMKELGISLSAVDSKDGKMINHLTQMWTDFAKTGNPTPNTN
AWLPVTGSQGKYNYLNIDVNSQMNVFRKGEERWNWEEKKNKLRR*
>Sfug.Est31
LGFLNLNDKVATGNQGIKDVILALKWVQKNISQFGGDPKNVTIFGESAGGAIVHCLTLSPLAKDLFHKAI
SQSGVMRNPWAYTEQQSHSMNKGFQLAEKLGKATTDPKVAYEFLKTIDAKKLIETQEKYLSTEENRQHSL
RFKPTLDHESSNPVFPGDLAIFISRGVEVPLLIGFTSCEGAFIACSDFAGQTTKEDLKIIDSDFKNAILP
NILSTLPKISVTVEDLRSLYFGNSTISEQTISKYIDFLSDEFFCRGIMEIVDIQTKMNHNKPTYLYKFSY
EAENSPTRKLFNIKFPGATHSEELPFLFHPSMMKELGICLPAADSKDGYMINHLTQMWTDFAKTGNPTPN
TNAWLPVTGSQGKYNYLNIDVNSQMNVFRKGEESWNWEEKKNKLRR*
>Sfug.Est23
KSPQPPAAWNGTLDATRNAEICTQRNIYVYQEEIVGSEDCLYLNVYTPCIDCIEDHSSSDHDLKRLRREA
FGGFPVMIWFHGGGWLAGAGHSEYYGPKFLMDLDLVLVTVNFRLGPLGFLSTEDLECPGNLGLKDQQQAM
RWVHENIAFFNGDPNRVTIFGESAGGASVHYHMVSPLSEGLFHRGISQSGNFYNPWTLTSPGIARKNAIL
VGEHLGCNPEDSKELIKCLQTKTAEEIIGTDRLFQKFGYCPMIPFRPVIEPKHEGAFLKEDPLISIQKGH
LLDIPWMTGITSEEGALKVAGIYGHDQVNELENNFNNIAPVSLFYNERYNVKETLQNEITATIRDFYFNY
DPIDHSDDSRFKVIDMYSDSWFNHGTHEAIQAFIVNQTSPVFYYYFAYKGSASFSSIFGDPTKDYGVSHA
DDLQYLFPVGEQLFPNTPLSEKDHKMIDIMTSLWYNFANSGNPTPKITKMIPLKWKPVKTDYAPEYLHIE
SPKNITMGHSLLWQRMIFWDTLTRRITSGDNKFRRLKKDEL*
>Sfug.Est2
IGNPNYLDIRSVLLGMANRFYLDFVLITLYLYLNVIFFKLLGFLSTEDEVVPGNMDLKDQNMSLRWVSEN
IKWFGGDPKKVTLVGLSAGGASVYYHYLSQLSASLFQAQTENSLEKAKKLSALMGCPTTTSRDMIRCMRY
RSRNRSSNPFTPFGPVVERFGDEAPFIDRTPIEIINTGDVQDVPWITGITSEEGLYPVAEFITDDQNLKQ
LNDNWDILGPHFLDFNYTVPKKKHVEIARLIKNHYFGTKPIDRQSTKELIHMASDRFFVVDSEKAAQIIL
IQNFYIIYFISYLEVSHADDVYYVLDTRWIDKQLIDFWISLVTEEIPKIGNVEWSQLDPSKKELHYLHTA
SPDKINMDSHANLGEKEFWNSINFNENILKRTAGINKEEL*
>Sfug.Est21
MLLKLLITLFCFESAVYATIDETAPRVKTPLGGLKGYYNISQNGRKFEAYEGIPYALPPIGKLRFKPPRP
IPPWIGELSATTFGSMCIQYDYTTSEKVVGAEDCLYLNVYVPVREKGRHTIPLPVLFWIHGGAFQFESGM
LERPTYLMDHDVIFVTINYRLGPMGFLSTEDEVIPGNMGLKDQNMALRWVSENIEWFGGDPKKVILAGLS
AGGASVHYHYLSQFSAGLFQGGISFSGTAFDCWAQTENSLEKAKKLSALMGCPTTTSRDMIRCMRYRPAR
AIVRATSEFMAFLGNPFTPFGPVVERFGDEAPFVDRTPIEIINTGDVQDVPWVTGITSEEGLYPVAEFIT
DDQNLKQLNDNWDILGPHFLDFNYTVPKEKHVEIARLIKNHYFGTKPIDRQSTKELIHMASDRFFVVDSE
KAARMQAKINQNPVWFYYFSYRGAQSISEYYSGTTVNYGVSHADDVYYVLDSSLLDPTTMQNDRDMQKQL
IDFWISFATEGIPKIGNVEWSQLDPSKKEFHYLHIASPDKINMDSHANLGEKEFWNSINFNENVLKRTAG
INKEEL*
>Sfug.Est33
MLLKLLIALICFGFAVHANRDGTAPRVKTPLGGLKGYYKISQNGRKYEAYEGIPYALPPIGKLRFKPPRP
IPAWIGELSATKFGSECIQYNQASVTPERVEGAEDCLYLNIYVPVQEKGTNKTPMPVLFWIHGGAFQFGS
GMLYSAKYLMDHDVTLVTINYRLGPMGFLSTEDEVVPGNMGLKDQNMALRWVSQNIEWFGGDPKKVTLVG
LSAGGASVHYHYLSQLSAGLFRGGISFSGTAFDCWTQAENSLEKAKKLSALMGCPTTTSRDIIRCMRHRP
ARAIVQATSEFMPFFYNPFTPFGPVVERFSDEAPFIDRTPVEIINSGDVQDVPWVTGVTSEEGLYPVAEF
IAGDENLKQLNDNWDVLGPLLLDFNYTIPKEKHVEIAHLIKKHYFGSKPIDRQSTKELIQMAGDRLFVVD
SEKAARMQAKVNQNPVWFHYFSYRGAQSLSDGLSGTTENYGVSHADDILYVLDTPWVDPTTTQKDRDMQK
QLIDFWVLFATEGIPKVGNVKWSKLDPLKKELHYLHIASPDKINMDSHANLGETKFWNSINFNENVLKRT
EINKEEL*
>Sfug.Est32
MLLKLLIVLFGFGFVIHASTDETVPRVKTPLGGLKGYYKFSQNGRKYEAYEGVPYALPPVGKLRFKAPRP
IPAWVGELSATKLSSVCIQYDQVPAFPPEKVVGTEDCLYLNIYVPIREKGENKTPMPVIFWIHGGAFQCG
SGILYGPKYLMDHDVILVTINYRLGPMGFLSTEDEVVPGNMGLKDQNMALRWVSQNIEWFGGDPKKVTLV
GLSAGGASVHYHYLSQMSAGFFRGGISFSGTTLDCWTQAENSLEKAKKLGALMGCPTITTRDMIRCLRYR
PARAIVQATSEFMPFFFNPFTPFGPVAEKFGDETPFIDRTPIEIISSGDVQDLPWITGVTSEEGLYPVAE
FIADDKNLKWLNDNWDILGPDYLDFNYTIPREKHIEIARLVKNHYFGTKPIDRQSTKELIQMSSDRFFVI
DGEKAARMQAKVNQNPVWFHYFSYRGAQSLSDAYSSTSVNYGVSHGDDVVYVLNTSWVDPTTTQKDRDMQ
KHLINFWVLFVTEGIAKVANVEYPRLDPLKKELHYLHIAAPDDIKWDSNDNLGEKEFWNSINFKENILKH
TTGSKKDEL*
>Sfug.Est5
LGIPYAQPPVGQLRFARPVTDPLPSWSGVRNATQFAPSCQQASGRLKLHEKLYIEDCLFLNIFVPNEGMR
NFNAVPLIAGYTNNEQVLAYMETMASGQNSEGGLSSGNFETMITDEPYPSTTNTTIFRDRYLDLQTERNY
AAGLTLLAGKVAKRKKAPAFVYRFDYRPKTQPVAKDVPEWAGVPHMFELPFVWGLPHLMGASTQWIFNDK
KMSDVMMAMLATFAKTGDPSLTSATGSIKWEPYTQDNPRILIIDKNVEMNEPDAVDYKALAFWNEYYPQV
VMEATNNCCNITSMATTWRIFSRSVCLSGMMATMAFYRFWF*
>Sfug.Est28
INFVTNEIEGDEDCLYLNVFTKKIEPGKKRAVMVYIHGGGFSTGSGDSIMYGPDYIVQKDVVLVTLNYRL
GALGFLNLNDKVATGNQGLKDVILALQWVQKNISQFGGDPENVTIFGHSAGGCIVHCLTLSPLAKDLFHK
AISQSGVMRCPWAYTEQQSHSMNKSFRLAEKLGKVTTDPKVAYEFLKTIDAKKLIETQEKYLSTEIGVRF
TPTLDHESSNPVIPEDLAKFINRKVEVPLLIGFNSCELSFIASNITKEELKKIDSDFKSAIHPNILSILP
KISVTVEDLRSLYFGDKTISEETTLANYVDFLNDELLYRSIMEVVDIQTKLNHNKATYLYKFSYETESAL
MRKLLNVKLPGVQHGEELPCLFHFSVMKDLGISLPAVDSKDGKMINHLTQMWTDFAKTGNPTPTTNAWLP
VTGSQGKYNYLNIDVNSQMNVFRKGEESWNWEKKKNKLRR*
>Sfug.Est20
GPVQGILEDGAYAFRGIPYATPPIGNRRWQPAESLIPHNASESCWQREISGRMDGVEDCLYLDVFTPIVG
YDSPLPVVVMIGAETLTVMQPSAKLARVRDIVFVRPNFRMGIFGFLAAEPLTRATHPPTSGNYGLSDIIA
ALQWVQLNIENFGGNKSSVTLWGHRAGGTLVTTLIGYRKAKSLFSKTWISSGSAIFPGKELDKYEAMNRQ
FLDSIRCSDAACLRSKSAEDLMDAVPETWYVGNVGLPEMKEAGPSYEKRHEWLVLDGTILQEHIGRILSQ
ENLTVKVVMGTTAHSGTPTRYLSPNLTLDTLQIEKIVQESLLGTSGFTDEAVR*
>Sfug.Est26
FYSGSATLDTLVSEENVIVVSMQYRVASLGFLYFGTSDVPGNTGLFDQMMALQWVRDNIAAFGGNPENVT
LFGESAGAVSVSFHLLSPLSRSVLKSKANLSVKWKLEKNRLDEDILKKRLC*
>Sfug.Est22
MKRNQPEVSSFKLASVLGKDSKDPEKIFEFLRTLPAAEIVEAQYKVLTPEEARTFNVPFGPTIDDKAKRP
FLPYSISQILDDDNNIPIMVGFTSHEYIMFLKDTSEKTLKTMYADLPRHIENFLNSQNQKKIMEMTEHIK
QQYFHNKPFAEENIPSIIRCLSDIHFNIPTEDFINKRRKKKHASTYFYKFSYVGNQMTQTRLTGNKWTAI
GASHVDDMPYLFYLPKCKIDDPKPPAIGTKDREILEILTRMWTNFAKIGNPTPVLDQYITTIWLPATADT
FNYLDIGDTLQLLTVTNYNSMLQESEL*
>Sfug.Est30
PGFLNLYDKVAMGNQGLKDVILALQWVQKNISHFGGDPKNVTIFGESAGGAIVHCLTVSPLAKDLFHKAI
SQSGVMRCPWAYTEQQSSSMNKGFQLAEKLGKATTDPKVAYEFLKTIDAKKIIETQEKSLSTEAENRQHG
LRFTPTLDDASSNPVFPGDLALTNRGVEVPLLIGFTSCEGSFIACSDFAGRELKIFKEKFSVKNNITLRL
ELQKFDSDFKSAILPNILSTLPKISVTVEDLKSLYFGDKAISEETMTNYIDFLSDEFFCRGIMEVVDIQT
KLNHNKRTYLYKFSYEAENSPMRKLFNIKFPGATHGEELAFLFHPSVMKELGISLPAADSKDGKMINHLT
QMWTDFAKTGNPTPNTNAWLPVTGSQGKYNYLNIDVDSQMNVFRKGEESWNWEEKKNKLRH*
>Sfug.Est7
MPEPADPWEGTYDGTYHQQDIVGEEDCLFLNVYTPVLNKDACKAVMIWFHGGNFNQGLGDDVFYGPDFLI
EQDVVLVTLNYRLGVIGFLNTGDKNAPGNAGLKDQVMALKWVKDNIHYFGGCPNRITIFGEDAGASSVQF
HMMSPMSDGLFNKVILQSGSAVNTWAISYDLGEKLDIETTDSAELVIKLAQFSPKELIAACDDLTFLKQR
LQELNLTMQMHIQSGHSFIPSVEIFLPADPWSLLKSGKIADVPVMAGFMADESAFHVQSNHRYDIICESY
MLSAAHGDDLTYEFYSEMLKNMPQPDSPAEKMVQVYTTLLTNFAKDGYNTFMDIDWEPKGTEDNYLDINQ
ELKMKKGLLGDRGEFWKDLYKNVLD*
>Sfug.Est14
MLKMREYRNNILIQLGIICVFTLNAHIVCGDRLTVKTLNGMLRGGTMPTRLGRDIYAFLGIPYAAPPLGE
LRFKVKVSCFFCETQTRS*
>Sfug.Est19
MKRLFFILLITAPIGRIRGSTTTSRLGKKIYSFRGVRYAEPPTGQQRFQVAIPAADWNNVFDATEEGPAC
TNIMEDCLRVNIYTTKNDPVKRPVLIFFHPGAFYLFSGQSSNFGPQYLLDKDIVLVTVNYRLGTLGFLST
GDSKAPGNLGLKDQVIALRWIQRNIAAFGGDPDSVTISGYSVGGISVLLHMVSPMSKGLFHRAIMMSGSM
ILEPYPTEQLHLAKKQAELLDCPTDTTGSMLICLNSKPVENYTDTIVNVIAYPMHSSVKLIAENSDQPVY
FYMSSYKGRYSFVMWNETTPFGVAHHDDLQYLFFLKDTYIKFPFFENDAPEIPIVELMTSMWSNFVQTGQ
PVSPALAKNITWESYLPEKDNYLEISEESKMKTGFFPDRMQIWESLFSK*
>Sfug.Est17
DASKYGNMAIQMNFLTRQIEGDEDCLYLNVFTPKIEPGKKRTVMVWIHGGAFCMGSGDAFMYGPDYIMRK
DVVLVTLNYRLGALGTLFVPICNDCIVICVWSFNIVNV*
>Sfug.Est3
RWNLTWTELRDVVTGSEDCLYLNVFVPIRSAKLPVLVYVHGGAYEIGSSNSKLYAPDYLLDQDIILVTLN
YRLSSLGFFSTANQISPGNYGLKDIKMALEWVQENIHSFEGNPKSVTLMGHSAGSAATHILALSKKTEGL
FHKYIMLSGSALSPWSYHPRKRYRQVCLQLAKLVGCPLEKNHDVIASNETNVKTLAYDDIAGKEKDDEEI
MKCMRMADARKIIEMTRHIVSTVNTVKMKRTYNFGPTLEDDSADAILTMHPLKIMKNGLFRDIPAIMQVV
KDEAVGKKLGNFPLSLIMATDALITWPMFQTLQYMSKVGNSNIYFSYFTYEGTFTTTFASGIPKYYGVAH
GDDLNYLFPILNNKYQNMTLYNTMSDITMINIMTEMWASFVTEGIPQAWLTIPWPNYREHHEFMRFGTDK
LPDCIVQTNFISDRMEFWEKLMHNESEKVMNDVLIIQLTSLVIIFFYI*
>Sfug.Est15
MLTPCLRLDEKIWRCICILVFLLILADGSFIDSDRLLVNTKWGFVRGEWSRTVRNRTVANFLGIPYALPP
VGDLRFRVRSV*
>Sfug.Est10
MSQKRLYINNRIRKSVSAPEQKQLGIMLLKLLIALISFGFAVHANKTFPRVKTPLGGLKGYYDISQNGRK
YEAYVGIPYALPPIGKLRFKPPQPIPAWTGELWATTYGHQCIQYVPHKIIKGIVPDKVFGAEDCLYLNVY
VPVQKKGRNKIPLPVLFWINGGAFELGSGTAKRATYLMDHDVIFVTINYRLGPMGMFHLNSYIQYHL*
>Sfug.Est9
TSFGPVVERFGDEAPFVDRTPIEIINTGDIQDVPWVTGITSQEGLYIIADFIKNNQLLKLLNDNWDSLGP
HFLDFNYTIPKEKHVAIGRLIKNHYFGTKPIDRSIPELIYMASDRFFKVDSEKAARMQAKINQNPVWFYY
FSYRGAQSLSEILSGTTFIINIYFISYLGACHADDTYYVLDTPWIDPTTTPNDRAMQNQLINFWISFATD
GIPKIGDVEWPPLDPTKKELHYLHIASPDKIKMESSPGETKFWDSINFNENVLKRTTEINKEKFNKEEL*
>Sfug.Est27
ITKEEIQKIDSDFKIISVIVKELQALFFGDKAISEKTMANYINFLSDEFFLDIQTKLNYNKSTYLYKFSY
ESENCLSFP*
>Sfug.Est11
MSQKRLYINNRTRKSVSASEREQLEIMLLKLLIALISFGFAVHANNTAPRVKTPLGDLKGYYDISHNGRK
YEAYVGIPYALPPIGKLRFKPPQPIPAWIDELSATIYSYPCIQFVPYDTFNKHVEDEIYGVEDCLYLNVY
VPVQKKGRNKIPLPVLFWIHDGAFELDSDTAKRATYLMDHDVIFVTINYRLGPMGMFHLNS*
>Sfug.Est12
QPSEYTDVDEDCLYLNIFSPTVSIGYGLANRYPVMFYIHGGEFSHGATAFYDVVVVSINYRLGALGFLST
GDENSPGNYGILDQAMALRWVHDNIISFNGDPDSITLFGPGAGAASAGLLMIAPKTRQMVSKVIAQSGSA
LADWAVIIDKYRAQNTSRDGRSFLELGNSELKPHVGMFPWAPVLDINFTVPRDDWYEDWRANDWRFFTET
PEQSIKARKYRKDLAYMAGVTTQEAAFIISMSSIDSLISI*
>Sfug.Est8
FSPFGPVVERFGDEASFIDRTPIEIINTGDVQDVPWVTGITSEEGLYIIADFIKNDQFLKRLNDNWDSLG
PHFLDFNYTIPKEKHVEIGRLIKNHYFGTKPIDRSIDQLIYMASDRFFEVDSEKAARMQAEINQNPVWFY
YFSYRGAQSLIEVLSDTTVNYGVSHADDTYYVLDTPWMDPTTTPSDRYMQKQLIDFWISFATEGIPKIGN
VKWPQLDPSEKELHYLHIASPNEIFMDSRANLGEKEFWNSINFNENVLKRTAGINKEKFNKEEL*
>Sfug.Est16
MNCPSSLLLLLLGLSLHSACITRANGQHGGGQQEGGSHDSLVVETTSGLMRGFSRTVLDREVHVFYGVPF
AKPPVGPLRFRKPLPIEPWHGILNATTLPNSCYQERYEYFPGFEGEEMWNPNTNISEDCLYLNIWVPQKL
QSPDNVGNNGMAILVWVYGGGFMSGTATLDVYDADLMAYRVGAFGFLYLNHEEAPGNMGLWDQALALKWL
RENARVFGGDPDLITIFGESAGGSSVSLHLISPVTQGLVRRGILQSGTLNAPWMARVLVDDCGCNSTMLQ
ENPARVMACMRSVDAKTLSVQQWNSYWGILGFPSAPTIDGVFLPKDPLDLVREADFKDTEILIGNNENEG
RC*
>Sfug.Est18
PLPPERWSGGRDASKHGNIAVQFDLMTRQVMGNEDCLYLNVYTTDIINKRPVMVWLHGGGFRMGSGDASV
YGPDYIVQKDVVLVTLNYRLGVLGFLNLNDKVATGNQGLKDVVMALQWVKRNISQFGGDPKNVTIFGESA
GGVIVHYLTLSPVGQGLFHKAISQSGVATNPWALSEWTNKTMNRGFQLAEKLGKATSDPKVAYEFLKKVD
AKKLAETTTNSLLTEADRLQFALLFTPTLDYESPNPFFPEHPNTLVRRGVKVPFLLGNTSCEGSFLIFIS
SNKVFKIVSGISEKSLKKVDSDFKKTIMTKILTELPKIPITVEELRFLYFGNKAISKETLINYADFLGDV
MFYRGTKEVADIQMNSSGYTPTYLYKLSYESKTHIVKQIMDISIPGMAHGEDLFYLFYSHMMKDLNMSPP
EPNSEDYKMINRLTQMWTDFAKTGDPTPAITDLTPVKWTPLKHGNIYNYLNIDIKPRMEIIRKGEHRCDW
KNMKHKL*
>Sfug.Est1
MDNRKIEIRVHEGKLIGTIEKGVYGDYYAAFRGIPYAKPPIGELRFKDPVLPEPWSGSRDASKYGSMAVQ
KSFLTQQIEGDEDCLYLNVFTPKIEPGKKRTVMVWIHGGAFSVGSSDALMHGPDYIVRKDVVLVTLNYRL
GALGFLNLNDKVATGNQGIKDVILALKWVQKNISQFGGDPKNVTIFGESAGGAIVHCLTVSPLAKDLFHK
AISQSGVMRNPWAYTEQPSHSMNKGFRLAEKLGKATTDPKVAYEFLKTIDAKKLIETQEKYLSTEEGVRF
TPTLDHESSNPVFPGDLEKIISRGVEVPLLIGFTSCEGSFIINNDMSGHITKEEIQKIDSDFKLAIHPNI
LTILPKISVTVEDLRSLYFGDKAISEETMANYVDFLSDEFFCRGVMEVVDIQTKLNYSKSTYLYKFSYES
ENSPMRKMLNVTFPGVAHGEDLQYLFYFSMKELGIALPAIDSKDGKIINHLTQMWTDFAKTGNPTPNTNA
WLPVTGSQGKYNYLNIDVDSQMNIFRKGEESWNWEEKKNKLRR*
>Sfug.Est6
YHRKRYYGDYYAAFRGIPYAKPPIGKLRFKIEPWSGSRDASKYGNMAVQINFLTRQIEGDEDCLYLNVFK
KRTVMVWIHGGAFFMGSGDALMYGPDYIVRKDVVFVTLNYRLGALGALYI*
