# Supplementary material for: Molecular evolution of juvenile hormone esterase-like proteins in a socially exchanged fluid
Source: Sci Rep. 2018 Dec 13;8:17830. doi: 10.1038/s41598-018-36048-1 (PMC6293014; doi:10.1038/s41598-018-36048-1)
Supplement: Supplementary file 2 — Supplementary File 1 [file 41598_2018_36048_MOESM2_ESM.zip › our-gene-annotations/having-genomic-sequences-as-refrences/SinvgnG-Ests.gff]

##gff-version 3
GL765841.1	genBlastG	mRNA	199551	207144	188.664	-	.	ID=Sinv.Est1;Name=Sinv.Est1;Alias=Acep.JHE_XP_012059933.1-R1-1-A1
GL765841.1	genBlastG	CDS	199551	199704	.	-	2	ID=Sinv.Est1-E8;Parent=Sinv.Est1
GL765841.1	genBlastG	CDS	199826	199970	.	-	0	ID=Sinv.Est1-E7;Parent=Sinv.Est1
GL765841.1	genBlastG	CDS	200223	200540	.	-	2	ID=Sinv.Est1-E6;Parent=Sinv.Est1
GL765841.1	genBlastG	CDS	201645	201801	.	-	1	ID=Sinv.Est1-E5;Parent=Sinv.Est1
GL765841.1	genBlastG	CDS	203063	203271	.	-	0	ID=Sinv.Est1-E4;Parent=Sinv.Est1
GL765841.1	genBlastG	CDS	204635	204820	.	-	2	ID=Sinv.Est1-E3;Parent=Sinv.Est1
GL765841.1	genBlastG	CDS	205209	205497	.	-	0	ID=Sinv.Est1-E2;Parent=Sinv.Est1
GL765841.1	genBlastG	CDS	207004	207144	.	-	0	ID=Sinv.Est1-E1;Parent=Sinv.Est1
GL761591.1	genBlastG	mRNA	191014	191271	7.53456	-	.	ID=Sinv.Est10;Name=Sinv.Est10;Alias=Cqui.JHE_CPIJ018752-PA.1-R6-6-A1
GL761591.1	genBlastG	CDS	191014	191271	.	-	0	ID=Sinv.Est10-E1;Parent=Sinv.Est10
GL761598.1	genBlastG	mRNA	1993	2238	4.7962	+	.	ID=Sinv.Est11;Name=Sinv.Est11;Alias=Cqui.JHE_CPIJ018752-PA.1-R8-8-A1
GL761598.1	genBlastG	CDS	1993	2238	.	+	0	ID=Sinv.Est11-E1;Parent=Sinv.Est11
GL766974.1	genBlastG	mRNA	19922	20147	7.24214	+	.	ID=Sinv.Est12;Name=Sinv.Est12;Alias=Hsal.JHE_gi|749735133|ref|XP_011153719.1|-R5-5-A1
GL766974.1	genBlastG	CDS	19922	20042	.	+	0	ID=Sinv.Est12-E1;Parent=Sinv.Est12
GL766974.1	genBlastG	CDS	20122	20147	.	+	2	ID=Sinv.Est12-E2;Parent=Sinv.Est12
GL764458.1	genBlastG	mRNA	442913	443813	30.3578	-	.	ID=Sinv.Est13;Name=Sinv.Est13;Alias=Lhum.VCE6_XP_012218257.1-R8-8-A1
GL764458.1	genBlastG	CDS	442913	443127	.	-	0	ID=Sinv.Est13-E3;Parent=Sinv.Est13
GL764458.1	genBlastG	CDS	443225	443410	.	-	2	ID=Sinv.Est13-E2;Parent=Sinv.Est13
GL764458.1	genBlastG	CDS	443525	443813	.	-	0	ID=Sinv.Est13-E1;Parent=Sinv.Est13
GL762878.1	genBlastG	mRNA	181673	182833	44.1378	-	.	ID=Sinv.Est14;Name=Sinv.Est14;Alias=Nvit.VCE6_gi|1032727136|ref|XP_016844416.1|-R1-1-A1
GL762878.1	genBlastG	CDS	181673	181890	.	-	1	ID=Sinv.Est14-E5;Parent=Sinv.Est14
GL762878.1	genBlastG	CDS	181960	182189	.	-	1	ID=Sinv.Est14-E4;Parent=Sinv.Est14
GL762878.1	genBlastG	CDS	182205	182242	.	-	0	ID=Sinv.Est14-E3;Parent=Sinv.Est14
GL762878.1	genBlastG	CDS	182276	182476	.	-	0	ID=Sinv.Est14-E2;Parent=Sinv.Est14
GL762878.1	genBlastG	CDS	182543	182833	.	-	0	ID=Sinv.Est14-E1;Parent=Sinv.Est14
GL766597.1	genBlastG	mRNA	22299	25219	60.5419	-	.	ID=Sinv.Est15;Name=Sinv.Est15;Alias=Nvit.VCE6_gi|345497206|ref|XP_003427935.1|-R2-2-A1
GL766597.1	genBlastG	CDS	22299	22353	.	-	2	ID=Sinv.Est15-E9;Parent=Sinv.Est15
GL766597.1	genBlastG	CDS	22387	22846	.	-	2	ID=Sinv.Est15-E8;Parent=Sinv.Est15
GL766597.1	genBlastG	CDS	23110	23263	.	-	1	ID=Sinv.Est15-E7;Parent=Sinv.Est15
GL766597.1	genBlastG	CDS	23813	24174	.	-	2	ID=Sinv.Est15-E6;Parent=Sinv.Est15
GL766597.1	genBlastG	CDS	24364	24523	.	-	0	ID=Sinv.Est15-E5;Parent=Sinv.Est15
GL766597.1	genBlastG	CDS	24603	24647	.	-	0	ID=Sinv.Est15-E4;Parent=Sinv.Est15
GL766597.1	genBlastG	CDS	24663	24728	.	-	1	ID=Sinv.Est15-E3;Parent=Sinv.Est15
GL766597.1	genBlastG	CDS	25025	25143	.	-	2	ID=Sinv.Est15-E2;Parent=Sinv.Est15
GL766597.1	genBlastG	CDS	25159	25219	.	-	0	ID=Sinv.Est15-E1;Parent=Sinv.Est15
GL765434.1	genBlastG	mRNA	980097	985136	191.302	-	.	ID=Sinv.Est16;Name=Sinv.Est16;Alias=Pbar.JHE_XP_011631119.1-R1-1-A1
GL765434.1	genBlastG	CDS	980097	980259	.	-	2	ID=Sinv.Est16-E9;Parent=Sinv.Est16
GL765434.1	genBlastG	CDS	980344	980488	.	-	0	ID=Sinv.Est16-E8;Parent=Sinv.Est16
GL765434.1	genBlastG	CDS	980761	981114	.	-	2	ID=Sinv.Est16-E7;Parent=Sinv.Est16
GL765434.1	genBlastG	CDS	981605	981758	.	-	1	ID=Sinv.Est16-E6;Parent=Sinv.Est16
GL765434.1	genBlastG	CDS	981861	982072	.	-	0	ID=Sinv.Est16-E5;Parent=Sinv.Est16
GL765434.1	genBlastG	CDS	982582	982767	.	-	2	ID=Sinv.Est16-E4;Parent=Sinv.Est16
GL765434.1	genBlastG	CDS	983150	983432	.	-	0	ID=Sinv.Est16-E3;Parent=Sinv.Est16
GL765434.1	genBlastG	CDS	984836	985042	.	-	0	ID=Sinv.Est16-E2;Parent=Sinv.Est16
GL765434.1	genBlastG	CDS	985083	985136	.	-	0	ID=Sinv.Est16-E1;Parent=Sinv.Est16
GL771781.1	genBlastG	mRNA	25018	26326	25.6539	+	.	ID=Sinv.Est17;Name=Sinv.Est17;Alias=Pbar.VCE6_XP_011645490.1-R10-10-A1
GL771781.1	genBlastG	CDS	25018	25186	.	+	0	ID=Sinv.Est17-E1;Parent=Sinv.Est17
GL771781.1	genBlastG	CDS	25970	26015	.	+	2	ID=Sinv.Est17-E2;Parent=Sinv.Est17
GL771781.1	genBlastG	CDS	26157	26210	.	+	2	ID=Sinv.Est17-E3;Parent=Sinv.Est17
GL771781.1	genBlastG	CDS	26260	26326	.	+	0	ID=Sinv.Est17-E4;Parent=Sinv.Est17
GL764660.1	genBlastG	mRNA	174747	175896	50.5083	-	.	ID=Sinv.Est18;Name=Sinv.Est18;Alias=Pbar.VCE6_XP_011645490.1-R8-8-A1
GL764660.1	genBlastG	CDS	174747	175040	.	-	0	ID=Sinv.Est18-E3;Parent=Sinv.Est18
GL764660.1	genBlastG	CDS	175123	175410	.	-	0	ID=Sinv.Est18-E2;Parent=Sinv.Est18
GL764660.1	genBlastG	CDS	175762	175896	.	-	0	ID=Sinv.Est18-E1;Parent=Sinv.Est18
GL768549.1	genBlastG	mRNA	91869	93735	29.2663	+	.	ID=Sinv.Est19;Name=Sinv.Est19;Alias=Pbar.VCE6_XP_011645490.1-R9-9-A1
GL768549.1	genBlastG	CDS	91869	91994	.	+	0	ID=Sinv.Est19-E1;Parent=Sinv.Est19
GL768549.1	genBlastG	CDS	92013	92148	.	+	0	ID=Sinv.Est19-E2;Parent=Sinv.Est19
GL768549.1	genBlastG	CDS	92164	92227	.	+	2	ID=Sinv.Est19-E3;Parent=Sinv.Est19
GL768549.1	genBlastG	CDS	93060	93735	.	+	2	ID=Sinv.Est19-E4;Parent=Sinv.Est19
GL767461.1	genBlastG	mRNA	32863	43826	180.139	+	.	ID=Sinv.Est2;Name=Sinv.Est2;Alias=Acep.JHE_XP_012059933.1-R2-2-A1
GL767461.1	genBlastG	CDS	32863	32922	.	+	0	ID=Sinv.Est2-E1;Parent=Sinv.Est2
GL767461.1	genBlastG	CDS	34397	34685	.	+	0	ID=Sinv.Est2-E2;Parent=Sinv.Est2
GL767461.1	genBlastG	CDS	35076	35149	.	+	2	ID=Sinv.Est2-E3;Parent=Sinv.Est2
GL767461.1	genBlastG	CDS	35171	35254	.	+	1	ID=Sinv.Est2-E4;Parent=Sinv.Est2
GL767461.1	genBlastG	CDS	35830	35973	.	+	0	ID=Sinv.Est2-E5;Parent=Sinv.Est2
GL767461.1	genBlastG	CDS	41914	42070	.	+	0	ID=Sinv.Est2-E6;Parent=Sinv.Est2
GL767461.1	genBlastG	CDS	42838	43158	.	+	2	ID=Sinv.Est2-E7;Parent=Sinv.Est2
GL767461.1	genBlastG	CDS	43409	43553	.	+	0	ID=Sinv.Est2-E8;Parent=Sinv.Est2
GL767461.1	genBlastG	CDS	43670	43826	.	+	2	ID=Sinv.Est2-E9;Parent=Sinv.Est2
GL763459.1	genBlastG	mRNA	72096	75408	248.281	-	.	ID=Sinv.Est20;Name=Sinv.Est20;Alias=Sinv.VCE6_gi|751209051|ref|XP_011157167.1|-R1-1-A1
GL763459.1	genBlastG	CDS	72096	72330	.	-	2	ID=Sinv.Est20-E8;Parent=Sinv.Est20
GL763459.1	genBlastG	CDS	72409	72535	.	-	0	ID=Sinv.Est20-E7;Parent=Sinv.Est20
GL763459.1	genBlastG	CDS	72647	72982	.	-	2	ID=Sinv.Est20-E6;Parent=Sinv.Est20
GL763459.1	genBlastG	CDS	73063	73231	.	-	1	ID=Sinv.Est20-E5;Parent=Sinv.Est20
GL763459.1	genBlastG	CDS	73327	73505	.	-	0	ID=Sinv.Est20-E4;Parent=Sinv.Est20
GL763459.1	genBlastG	CDS	73590	73787	.	-	2	ID=Sinv.Est20-E3;Parent=Sinv.Est20
GL763459.1	genBlastG	CDS	74661	74955	.	-	0	ID=Sinv.Est20-E2;Parent=Sinv.Est20
GL763459.1	genBlastG	CDS	75211	75408	.	-	0	ID=Sinv.Est20-E1;Parent=Sinv.Est20
GL763971.1	genBlastG	mRNA	500	2204	121.883	-	.	ID=Sinv.Est21;Name=Sinv.Est21;Alias=Sinv.VCE6_gi|751211096|ref|XP_011158276.1|-R1-1-A1
GL763971.1	genBlastG	CDS	500	647	.	-	2	ID=Sinv.Est21-E5;Parent=Sinv.Est21
GL763971.1	genBlastG	CDS	728	872	.	-	0	ID=Sinv.Est21-E4;Parent=Sinv.Est21
GL763971.1	genBlastG	CDS	966	1289	.	-	2	ID=Sinv.Est21-E3;Parent=Sinv.Est21
GL763971.1	genBlastG	CDS	1745	1901	.	-	0	ID=Sinv.Est21-E2;Parent=Sinv.Est21
GL763971.1	genBlastG	CDS	2055	2204	.	-	0	ID=Sinv.Est21-E1;Parent=Sinv.Est21
GL765283.1	genBlastG	mRNA	641521	656604	301.81	+	.	ID=Sinv.Est22;Name=Sinv.Est22;Alias=Sinv.VCE6_gi|751218013|ref|XP_011162024.1|-R1-1-A1
GL765283.1	genBlastG	CDS	641521	641742	.	+	0	ID=Sinv.Est22-E1;Parent=Sinv.Est22
GL765283.1	genBlastG	CDS	651065	651399	.	+	0	ID=Sinv.Est22-E2;Parent=Sinv.Est22
GL765283.1	genBlastG	CDS	652029	652228	.	+	1	ID=Sinv.Est22-E3;Parent=Sinv.Est22
GL765283.1	genBlastG	CDS	653065	653261	.	+	1	ID=Sinv.Est22-E4;Parent=Sinv.Est22
GL765283.1	genBlastG	CDS	654509	654674	.	+	1	ID=Sinv.Est22-E5;Parent=Sinv.Est22
GL765283.1	genBlastG	CDS	655207	655400	.	+	2	ID=Sinv.Est22-E6;Parent=Sinv.Est22
GL765283.1	genBlastG	CDS	655843	656129	.	+	1	ID=Sinv.Est22-E7;Parent=Sinv.Est22
GL765283.1	genBlastG	CDS	656391	656604	.	+	1	ID=Sinv.Est22-E8;Parent=Sinv.Est22
GL770322.1	genBlastG	mRNA	70782	73955	254.341	+	.	ID=Sinv.Est23;Name=Sinv.Est23;Alias=Sinv.VCE6_gi|751236014|ref|XP_011171818.1|-R1-1-A1
GL770322.1	genBlastG	CDS	70782	70979	.	+	0	ID=Sinv.Est23-E1;Parent=Sinv.Est23
GL770322.1	genBlastG	CDS	71248	71542	.	+	0	ID=Sinv.Est23-E2;Parent=Sinv.Est23
GL770322.1	genBlastG	CDS	72291	72488	.	+	2	ID=Sinv.Est23-E3;Parent=Sinv.Est23
GL770322.1	genBlastG	CDS	72568	72746	.	+	0	ID=Sinv.Est23-E4;Parent=Sinv.Est23
GL770322.1	genBlastG	CDS	72858	73026	.	+	1	ID=Sinv.Est23-E5;Parent=Sinv.Est23
GL770322.1	genBlastG	CDS	73104	73439	.	+	2	ID=Sinv.Est23-E6;Parent=Sinv.Est23
GL770322.1	genBlastG	CDS	73552	73678	.	+	0	ID=Sinv.Est23-E7;Parent=Sinv.Est23
GL770322.1	genBlastG	CDS	73757	73955	.	+	2	ID=Sinv.Est23-E8;Parent=Sinv.Est23
GL765434.1	genBlastG	mRNA	986855	991535	171.413	-	.	ID=Sinv.Est24;Name=Sinv.Est24;Alias=Waur.JHE_XP_011704229.1-R1-1-A1
GL765434.1	genBlastG	CDS	986855	986996	.	-	2	ID=Sinv.Est24-E8;Parent=Sinv.Est24
GL765434.1	genBlastG	CDS	987073	987217	.	-	0	ID=Sinv.Est24-E7;Parent=Sinv.Est24
GL765434.1	genBlastG	CDS	987522	987839	.	-	2	ID=Sinv.Est24-E6;Parent=Sinv.Est24
GL765434.1	genBlastG	CDS	988209	988383	.	-	1	ID=Sinv.Est24-E5;Parent=Sinv.Est24
GL765434.1	genBlastG	CDS	989623	989834	.	-	0	ID=Sinv.Est24-E4;Parent=Sinv.Est24
GL765434.1	genBlastG	CDS	990277	990462	.	-	2	ID=Sinv.Est24-E3;Parent=Sinv.Est24
GL765434.1	genBlastG	CDS	990901	991186	.	-	0	ID=Sinv.Est24-E2;Parent=Sinv.Est24
GL765434.1	genBlastG	CDS	991404	991535	.	-	0	ID=Sinv.Est24-E1;Parent=Sinv.Est24
GL768258.1	genBlastG	mRNA	84	5165	168.344	-	.	ID=Sinv.Est25;Name=Sinv.Est25;Alias=Waur.JHE_XP_011705300.1-R3-3-A1
GL768258.1	genBlastG	CDS	84	240	.	-	2	ID=Sinv.Est25-E8;Parent=Sinv.Est25
GL768258.1	genBlastG	CDS	358	502	.	-	0	ID=Sinv.Est25-E7;Parent=Sinv.Est25
GL768258.1	genBlastG	CDS	761	1078	.	-	2	ID=Sinv.Est25-E6;Parent=Sinv.Est25
GL768258.1	genBlastG	CDS	1747	1915	.	-	1	ID=Sinv.Est25-E5;Parent=Sinv.Est25
GL768258.1	genBlastG	CDS	2036	2247	.	-	0	ID=Sinv.Est25-E4;Parent=Sinv.Est25
GL768258.1	genBlastG	CDS	2735	2920	.	-	2	ID=Sinv.Est25-E3;Parent=Sinv.Est25
GL768258.1	genBlastG	CDS	3719	4007	.	-	0	ID=Sinv.Est25-E2;Parent=Sinv.Est25
GL768258.1	genBlastG	CDS	5025	5165	.	-	0	ID=Sinv.Est25-E1;Parent=Sinv.Est25
GL763335.1	genBlastG	mRNA	1471	2340	30.1079	-	.	ID=Sinv.Est26;Name=Sinv.Est26;Alias=Waur.JHE_XP_011705534.1-R7-7-A1
GL763335.1	genBlastG	CDS	1471	1685	.	-	2	ID=Sinv.Est26-E2;Parent=Sinv.Est26
GL763335.1	genBlastG	CDS	1950	2340	.	-	0	ID=Sinv.Est26-E1;Parent=Sinv.Est26
GL823472.1	genBlastG	mRNA	17	1322	19.9668	+	.	ID=Sinv.Est27;Name=Sinv.Est27;Alias=Waur.JHE_XP_011706970.1-R6-6-A1
GL823472.1	genBlastG	CDS	17	80	.	+	0	ID=Sinv.Est27-E1;Parent=Sinv.Est27
GL823472.1	genBlastG	CDS	1078	1322	.	+	2	ID=Sinv.Est27-E2;Parent=Sinv.Est27
GL770322.1	genBlastG	mRNA	83677	86717	215.439	+	.	ID=Sinv.Est28;Name=Sinv.Est28;Alias=Waur.VCE6_XP_011687863.1-R1-1-A1
GL770322.1	genBlastG	CDS	83677	83874	.	+	0	ID=Sinv.Est28-E1;Parent=Sinv.Est28
GL770322.1	genBlastG	CDS	84107	84410	.	+	0	ID=Sinv.Est28-E2;Parent=Sinv.Est28
GL770322.1	genBlastG	CDS	84580	84777	.	+	2	ID=Sinv.Est28-E3;Parent=Sinv.Est28
GL770322.1	genBlastG	CDS	84864	85042	.	+	0	ID=Sinv.Est28-E4;Parent=Sinv.Est28
GL770322.1	genBlastG	CDS	85130	85298	.	+	1	ID=Sinv.Est28-E5;Parent=Sinv.Est28
GL770322.1	genBlastG	CDS	85733	86068	.	+	2	ID=Sinv.Est28-E6;Parent=Sinv.Est28
GL770322.1	genBlastG	CDS	86312	86386	.	+	0	ID=Sinv.Est28-E7;Parent=Sinv.Est28
GL770322.1	genBlastG	CDS	86470	86717	.	+	0	ID=Sinv.Est28-E8;Parent=Sinv.Est28
GL770322.1	genBlastG	mRNA	75131	78349	214.649	+	.	ID=Sinv.Est29;Name=Sinv.Est29;Alias=Waur.VCE6_XP_011687863.1-R2-2-A1
GL770322.1	genBlastG	CDS	75131	75328	.	+	0	ID=Sinv.Est29-E1;Parent=Sinv.Est29
GL770322.1	genBlastG	CDS	75587	75887	.	+	0	ID=Sinv.Est29-E2;Parent=Sinv.Est29
GL770322.1	genBlastG	CDS	76661	76858	.	+	2	ID=Sinv.Est29-E3;Parent=Sinv.Est29
GL770322.1	genBlastG	CDS	76941	77119	.	+	0	ID=Sinv.Est29-E4;Parent=Sinv.Est29
GL770322.1	genBlastG	CDS	77243	77411	.	+	1	ID=Sinv.Est29-E5;Parent=Sinv.Est29
GL770322.1	genBlastG	CDS	77486	77821	.	+	2	ID=Sinv.Est29-E6;Parent=Sinv.Est29
GL770322.1	genBlastG	CDS	77946	78072	.	+	0	ID=Sinv.Est29-E7;Parent=Sinv.Est29
GL770322.1	genBlastG	CDS	78154	78349	.	+	2	ID=Sinv.Est29-E8;Parent=Sinv.Est29
GL765434.1	genBlastG	mRNA	961408	966553	155.478	-	.	ID=Sinv.Est3;Name=Sinv.Est3;Alias=Acep.JHE_XP_012059933.1-R4-4-A1
GL765434.1	genBlastG	CDS	961408	961570	.	-	2	ID=Sinv.Est3E11;Parent=Sinv.Est3
GL765434.1	genBlastG	CDS	961695	961839	.	-	0	ID=Sinv.Est3E10;Parent=Sinv.Est3
GL765434.1	genBlastG	CDS	962099	962206	.	-	0	ID=Sinv.Est3-E9;Parent=Sinv.Est3
GL765434.1	genBlastG	CDS	962224	962418	.	-	2	ID=Sinv.Est3-E8;Parent=Sinv.Est3
GL765434.1	genBlastG	CDS	963052	963220	.	-	1	ID=Sinv.Est3-E7;Parent=Sinv.Est3
GL765434.1	genBlastG	CDS	963344	963555	.	-	0	ID=Sinv.Est3-E6;Parent=Sinv.Est3
GL765434.1	genBlastG	CDS	964082	964144	.	-	0	ID=Sinv.Est3-E5;Parent=Sinv.Est3
GL765434.1	genBlastG	CDS	964208	964249	.	-	1	ID=Sinv.Est3-E4;Parent=Sinv.Est3
GL765434.1	genBlastG	CDS	965026	965108	.	-	1	ID=Sinv.Est3-E3;Parent=Sinv.Est3
GL765434.1	genBlastG	CDS	965157	965311	.	-	0	ID=Sinv.Est3-E2;Parent=Sinv.Est3
GL765434.1	genBlastG	CDS	966413	966553	.	-	0	ID=Sinv.Est3-E1;Parent=Sinv.Est3
GL765434.1	genBlastG	mRNA	971579	975682	128.815	-	.	ID=Sinv.Est4;Name=Sinv.Est4;Alias=Acep.JHE_XP_012059933.1-R7-7-A1
GL765434.1	genBlastG	CDS	971579	971934	.	-	1	ID=Sinv.Est4-E6;Parent=Sinv.Est4
GL765434.1	genBlastG	CDS	972585	972733	.	-	2	ID=Sinv.Est4-E5;Parent=Sinv.Est4
GL765434.1	genBlastG	CDS	973242	973434	.	-	0	ID=Sinv.Est4-E4;Parent=Sinv.Est4
GL765434.1	genBlastG	CDS	973922	974107	.	-	2	ID=Sinv.Est4-E3;Parent=Sinv.Est4
GL765434.1	genBlastG	CDS	974465	974753	.	-	0	ID=Sinv.Est4-E2;Parent=Sinv.Est4
GL765434.1	genBlastG	CDS	975542	975682	.	-	0	ID=Sinv.Est4-E1;Parent=Sinv.Est4
GL764577.1	genBlastG	mRNA	81	2889	66.5282	+	.	ID=Sinv.Est5;Name=Sinv.Est5;Alias=Amel.VCE6_gi|571546031|ref|XP_006568129.1|-R1-1-A1
GL764577.1	genBlastG	CDS	81	458	.	+	0	ID=Sinv.Est5-E1;Parent=Sinv.Est5
GL764577.1	genBlastG	CDS	477	584	.	+	0	ID=Sinv.Est5-E2;Parent=Sinv.Est5
GL764577.1	genBlastG	CDS	683	874	.	+	0	ID=Sinv.Est5-E3;Parent=Sinv.Est5
GL764577.1	genBlastG	CDS	1372	1527	.	+	0	ID=Sinv.Est5-E4;Parent=Sinv.Est5
GL764577.1	genBlastG	CDS	1572	1719	.	+	0	ID=Sinv.Est5-E5;Parent=Sinv.Est5
GL764577.1	genBlastG	CDS	2084	2225	.	+	2	ID=Sinv.Est5-E6;Parent=Sinv.Est5
GL764577.1	genBlastG	CDS	2601	2889	.	+	2	ID=Sinv.Est5-E7;Parent=Sinv.Est5
GL761591.1	genBlastG	mRNA	193336	196158	24.7787	-	.	ID=Sinv.Est6;Name=Sinv.Est6;Alias=Amel.VCE6_gi|571546031|ref|XP_006568129.1|-R2-2-A1
GL761591.1	genBlastG	CDS	193336	193408	.	-	0	ID=Sinv.Est6-E9;Parent=Sinv.Est6
GL761591.1	genBlastG	CDS	193439	193615	.	-	2	ID=Sinv.Est6-E8;Parent=Sinv.Est6
GL761591.1	genBlastG	CDS	194062	194203	.	-	2	ID=Sinv.Est6-E7;Parent=Sinv.Est6
GL761591.1	genBlastG	CDS	194568	194715	.	-	2	ID=Sinv.Est6-E6;Parent=Sinv.Est6
GL761591.1	genBlastG	CDS	194776	194851	.	-	0	ID=Sinv.Est6-E5;Parent=Sinv.Est6
GL761591.1	genBlastG	CDS	194879	194980	.	-	1	ID=Sinv.Est6-E4;Parent=Sinv.Est6
GL761591.1	genBlastG	CDS	195438	195616	.	-	0	ID=Sinv.Est6-E3;Parent=Sinv.Est6
GL761591.1	genBlastG	CDS	195715	195822	.	-	0	ID=Sinv.Est6-E2;Parent=Sinv.Est6
GL761591.1	genBlastG	CDS	195841	196158	.	-	0	ID=Sinv.Est6-E1;Parent=Sinv.Est6
GL765434.1	genBlastG	mRNA	136424	142612	35.731	-	.	ID=Sinv.Est7;Name=Sinv.Est7;Alias=Cbir.VCE6_gi|759033945|ref|XP_011331225.1|-R2-2-A1
GL765434.1	genBlastG	CDS	136424	136585	.	-	1	ID=Sinv.Est7-E8;Parent=Sinv.Est7
GL765434.1	genBlastG	CDS	136601	137136	.	-	1	ID=Sinv.Est7-E7;Parent=Sinv.Est7
GL765434.1	genBlastG	CDS	137158	137192	.	-	2	ID=Sinv.Est7-E6;Parent=Sinv.Est7
GL765434.1	genBlastG	CDS	138088	138289	.	-	1	ID=Sinv.Est7-E5;Parent=Sinv.Est7
GL765434.1	genBlastG	CDS	138329	138429	.	-	0	ID=Sinv.Est7-E4;Parent=Sinv.Est7
GL765434.1	genBlastG	CDS	138460	138636	.	-	1	ID=Sinv.Est7-E3;Parent=Sinv.Est7
GL765434.1	genBlastG	CDS	142341	142435	.	-	0	ID=Sinv.Est7-E2;Parent=Sinv.Est7
GL765434.1	genBlastG	CDS	142475	142612	.	-	0	ID=Sinv.Est7-E1;Parent=Sinv.Est7
GL768121.1	genBlastG	mRNA	155863	159938	21.8021	-	.	ID=Sinv.Est8;Name=Sinv.Est8;Alias=Cflo.JHE_gi|752877687|ref|XP_011256289.1|-R8-8-A1
GL768121.1	genBlastG	CDS	155863	155983	.	-	0	ID=Sinv.Est8-E7;Parent=Sinv.Est8
GL768121.1	genBlastG	CDS	156470	156625	.	-	1	ID=Sinv.Est8-E6;Parent=Sinv.Est8
GL768121.1	genBlastG	CDS	157553	157779	.	-	1	ID=Sinv.Est8-E5;Parent=Sinv.Est8
GL768121.1	genBlastG	CDS	157813	157844	.	-	2	ID=Sinv.Est8-E4;Parent=Sinv.Est8
GL768121.1	genBlastG	CDS	159494	159569	.	-	0	ID=Sinv.Est8-E3;Parent=Sinv.Est8
GL768121.1	genBlastG	CDS	159612	159638	.	-	0	ID=Sinv.Est8-E2;Parent=Sinv.Est8
GL768121.1	genBlastG	CDS	159669	159938	.	-	0	ID=Sinv.Est8-E1;Parent=Sinv.Est8
GL766544.1	genBlastG	mRNA	56902	58010	25.2814	-	.	ID=Sinv.Est9;Name=Sinv.Est9;Alias=Cqui.JHE_CPIJ017763-PA.1-R1-1-A1
GL766544.1	genBlastG	CDS	56902	57062	.	-	1	ID=Sinv.Est9-E7;Parent=Sinv.Est9
GL766544.1	genBlastG	CDS	57156	57343	.	-	2	ID=Sinv.Est9-E6;Parent=Sinv.Est9
GL766544.1	genBlastG	CDS	57423	57600	.	-	0	ID=Sinv.Est9-E5;Parent=Sinv.Est9
GL766544.1	genBlastG	CDS	57685	57738	.	-	2	ID=Sinv.Est9-E4;Parent=Sinv.Est9
GL766544.1	genBlastG	CDS	57766	57838	.	-	1	ID=Sinv.Est9-E3;Parent=Sinv.Est9
GL766544.1	genBlastG	CDS	57891	57955	.	-	2	ID=Sinv.Est9-E2;Parent=Sinv.Est9
GL766544.1	genBlastG	CDS	57977	58010	.	-	0	ID=Sinv.Est9-E1;Parent=Sinv.Est9
