# Supplementary material for: Molecular evolution of juvenile hormone esterase-like proteins in a socially exchanged fluid
Source: Sci Rep. 2018 Dec 13;8:17830. doi: 10.1038/s41598-018-36048-1 (PMC6293014; doi:10.1038/s41598-018-36048-1)
Supplement: Supplementary file 2 — Supplementary File 1 [file 41598_2018_36048_MOESM2_ESM.zip › our-gene-annotations/having-genomic-sequences-as-refrences/SinvgnG.Ests-CDS.fna]

>Sinv.Est10
ATGTTGACACCGTGTCTTCAACTGGATGAAAAAATCTGGCGATGCATTTGTATCGTTGTGTTTCTACTTA
TCCTTGCCGGCGACGGTTCGTCCATCGATTCCGATAAACTTATTGTCAACACGAAATGGGGCTTCGTCCG
CGGCGAGTGGAGCAGGACCGTGCGCAATCGAACAGTCGCGAATTTCCTCGGGATACCGTATGCTCTGCCT
CCCGTCGGCGATTTAAGATTCAGGGTACGTATTCAGGGTAGTGTATAG
>Sinv.Est6
TTTTTAGCACAGCGAACCAAATACTCGCCAGGTAATTACGGCCTTAAAGATATAAAGATGGCCCTTGAAT
GGATACAAGAGAACATCCACAGCTTCGAAGGGAATCCCAAGTCGGTGACTCTAATGGGGCATAGTGTCGG
TTCAGCGGCGACTCATTTACTTGCTCTGTCAAAGAAGACCGAAGGTCTCTTTCACAGATATATCTTGCTA
AGCGGTTCCGCTTTAAGTACATGGACTTATCACCCTCCAAGAAGATACAGACAATTGTGTTTGCATTTGG
CAAAACTTGTCGGTTGCCCGTTGGAAAGAAATCGTAACACAACTACTGAAAATCCAAAAAGAGGGGATGT
ACAAACACCTGCCTACGACGATATTGCGAGGAAAGAAAAAGAcgaagaaataatgaaatgcaTGAGAATA
GCCGATTATGTTTGGAAGGAAAACCCCATGTGTAATTTTGGTCCCACATTGGAGGATGAATCAGCGGACG
CCATCCTGACGATGCATCCATTAAAAACCATGAAAAACGGACTGTTTCGTGATATACCAGCGATAATGCA
AGTCGTGAAAGACGAGGGTTTACTGAAGATACTTGGTAACTTACCaaaaaagaaatcaataacATTTGTT
TTAGCTTTAATCATAAAACCCGAACTGGAAAACGAGCTGATAGAGAATTTCGAAGAATATCTGCCTTACT
TCTTAGACGTTTTCGCTTCGGCGATACAAGATTTTTACTTCAATGGAAATGTGTCGCTGGGTTTCATGCA
TAACATTACGGAGGTGACGACTGATGCCTTAATAACATGGCCGATGATACAAGCTCTACAATATATGTCG
AAAGTAGgaaattctaatatttatttttcttactttgcGTACGAGGGCACGTTTACACACACCTTTGCTT
CGGGCATCCCAAATCATTATGGTGTCGCTCATGGCGACGATTTGAACTACTTATTTCCCATATTGAATAA
TAGGTATCGAAAAATGTTACTGTACAATACAATGAGCGATATTACGATGATTAATATCATGACGGAGATG
GTGGCGAGTTTCGTGGCAAAAGGgaTTCCGCAAGCGCGATTCATCATCTCGTGGCCTAATTATCGCGATC
ATCATGAGTTTATGAGATCCGGAATTGACAGTGTACCGGAATTTAAAGTGCAAACCAACTTCTTGTCTGA
AAAAATGCAGTTCTGGGAAAAGTTAATGCATAACGAGTTGGAGAGAGTGATGAACGATGCTAATGTTAAC
GCAATCTATCGTAGATTAATAATTCAGCTtacattattagaaatattcttcttctatatgtaa
>Sinv.Est11
ATGTTGACATTGTGTCTTCGATTGGATGAAAAGATCCGGCGATGCATTTTCATCCTTGTGTTTCTGCTTA
GCCTCGCCGACGGTTTGTTCATCGAGTCCGATGGACTTGTTGTCAACACAAAATGGGGCTCTGTTCGCGG
CAAGTGGAGCAAAACCGTGCGCAATCGAACAGTCGCGAATTTTCTCGGGATACCATATGCTTTGCCTCCT
GTGGGCGATTTAAGATTCAGGGTACGTAATCTATAA
>Sinv.Est14
ATGAACTGTCCGTCCtcgttgctgctgttgctgctagGCTTGAGTCTACACAGCGCGTGCATCACGCGAG
CGAATGGTCAACACGGAGCGAGTGGTCAACAACAGGAAGGGGGTAGCAGTCACGATTCTTTAGTGGTGGA
GACTACCAGCGGGCTGATGCGTGGTTTCTCTCGCACGGTGCTCGACCGCGAGGTTCACGCGTTCTACGGG
GTGCCGTTCGCGAAGCCTCCGGTCGGACCTTTGCGATTTCGCAAGCCGCTGCCGATCGAGCCCTGGCATG
GGATCCTGAACGAGATGTGGAATCCAAACACCAACATCTCCGAGGATTGTCTCTATCTCAACATCTGGGT
GCCGCAAAAGTTGCGTCTACGTCACAAGGAATCGCCGGATAACGTCGGTAACAACGGCATGGCGATATTG
GTATGGGTGTACGGCGGCGGCTTCATGAGCGGCACCGCCACCCTCGACGTCTACGATGCCGACCTTATGG
CGTATCGAGTTGGCGCTTTTGGCTTTCTCTACCTCAATCACGAGGAGGCGCCGGGCAACATGGGCCTCTG
GGACCAAGCCCTGGCACTCAAATGGCTCCGTGAAAACGCGCGCGTCTTTGGCGGCGATCCCGACTTGATC
ACCATCTTTGGCGAATCCGCGGGTGGTAGCTCGGTATCCCTACATCTCATCTCGCCGGTCACGCAAGGTC
TAGTGCGCCGGGGTATCCTTCAAAGTGGCACTCTCAACGCTCCGTGGAGTTACATGACCGAGAATCCGGC
GCGAGTTATGGCCTGCATGAGGTCGGTGGACGCGAAAACCCTCTCCGTGCAGCAGTGGAACAGTTATTGG
GGCATCCTCGGCTTCCCCTCGGCGCCCACCATCGACGGGGTCTTCCTGCCCAAGGATCCGTTGGACTTGG
TCAGGGAAGCGGATTTCAAAGATACCGAGATCCTCATTGGAAACAACGAGAACGAAGGTAGGCGGTAG
>Sinv.Est26
ATGGCTCCGCCAGCACTTTTACCACAGATAGTGACATTTTTTGAATCTCCGCCAAACTGtgatatatttg
tttatacctATTATAATGCCAAAATTACATCTAAAAGATTACTTCCCCTTTGTTTACTTCCCAATATTTT
ATCTATACTGGCAAAGATATCAGTCACAGCGGAATACTTGCGGTCTTTATATTTTGCTGATAAGGCAATA
TCAGAGGAAACTATGGCAAATTACGTTGATTTTCTTAGCGACGAGTTCTTCTGCCATGGTATAATGGAAG
TAGTGGATATTCAAACAAAGCTAAATCATAACAAACccacgtatatatataaattttcatacgAGGCTGA
AAATTCTCCCATGAAGAAACTGTTTAATATTAAGTTCCCAAgtgCGTCTCATAGCGAAGAACTAACGTTC
TTGTTTCACGCTTCTATGATGAAAGAATTAAGTACATCCCTACCTGAAGTTGATTCAAAAAATCTTAAGA
TGATAAACCACTTAACACAAATGTGGACGAATTTTGCCAAAACAGGGtacgaaaaatttaatgttttcct
tactcatgaattttttatgcatgtccttttaataacaatattttaa
>Sinv.Est20
ATGCTGCTGAAACTTTTGATCGCCTTGATTTGTTTCGACTTTATTGTTCACGCCAATAGAGATGAGATTG
CTCCAAGGGTCAAAACATCATTGGGAGGACTAAAAGGTTATTACAAAATCTCGCATAATGGTAGAAAATA
TGAGGCGTACGAAGGGATCCCTTACGCATTACCACCTATTGGAAAATTACGATTTAAGcCTCCTCGACCA
ATACCGGCATGGATCGGTGAACTATCGGCTACAACATTTGGTTCCATGtgtattcaatataattacaaaG
CTTCGGAGAAGGTTAAGGGTGCCGAAGATTGTCTGTATTTAAACGTTTACGTACCAGCacaggaaagaga
gagaaataaaactcTACTGCCGGTATTATTTTGGATCCATGGTGGAGCATTTCAATCTCAAAGCGGCATG
ACAGAGAAACCAACATATTTAATGGATCATGATGTTATATTTGTTACGATCAACTATCGATTGGGAGTAA
TgggtTTTCTTAGTACTGAAGATGAAGTAGTTCCTGGCAACATGGGCCTGAAGGATCAAAATATGGCACT
GCGTTGGGTATCGGAGAACATTGAATGGTTCGGTGGCGACCAGAAGAAAGTGACGTTGGTCGGCTTGAGT
GCGGGCGGTGCAAGTGTGCATTATCATTACTTATCGCAACTCAGCGCGGGTCTCTTCCGAGgtGGCATAT
CGTTCAGCGGTACAGCGTTTGATTGTTGGGCCCAAACTGAAAACTCCTTTGAAAAAGCCAAGAAATTAAG
TGATTTAATGGGATGCCCTACAACTACCTCTAGAGCTATGATACGTTGTATGAGATATCGTCCAGCTCGA
GCAATTGTTCGGGCTGTAGGTGAATTTATGCCATTCTTAGGCAATCCTTTCACTCCTTTCGGTCCAGTAC
CGGAGAGGTTTGGCGATGAAGCACCTTTCATCGACAGAACACCTTTTGAAATTATCAATAGCGGAGACGT
CCAAGATATACCTTGGGTTACGGGAGTAGTTAGTGAAGAAGGCCTTTATCCCGTAGCTGAGTTTATTACC
AACGATCAACATCTGAAACAATTGAACGACAATTGGGATATCCTCGGGCCATACTTCCTTGATTTTAACT
ATACCATTCCCAAAGACAAACATGTCGAAATTGCTCGTTTCATTAAGAATCATTACTTTGGTACAAAACC
GATAGATCAACAGAGTACAAAAGAACTGATACACATGGCGAGTGATCGTTTCTTTGTAGCTGACAGTGAG
AAAGCTGCGCGAATGCAAGCTAAAATAAACCAGAATCCAGTCTGGTACTATTATTTCAGTTATAGAGGAG
CGCAAAGTTTAAGTAATCATCTCAGCGGTACCACTGTGAATTATGGAGTCTGTCATGCTGACGACACATA
TTACGTGTTAGATACGCCCTTTATAGATCCAACAACAACGCAAAATGATCGCGAACTGCAAAAACAGTTA
ATCGATTTTTGGATATCCTTTGTCACCGAGGGaattcCGAAAATAAGAAATGTGGAATGGTCACAATTAG
ATCCtttaaagaaagaatttcaTTACTTGCATATAGCTGGTCCTGATCAAATTAACATGGATAGCAATGC
TAATCTTGGAGAAAAAGAATTCTggaattcaattaatttcaatgagAATGTATTAAAGCGCACAGctgga
attaataaaaaaaaagctttaagaTTCCTGACTCCTCAGCGGAGAACACTGAGTTGa
>Sinv.Est21
ATGATAAGAAATCAACCAGAAGTCTCTTCTTTTAAACTTGCGTCGGTACTTGGCAACGATTCTAAAGATC
CTAAAAAAGTTTTTGAGCTTCTCCAAACATTACCAGCTGTTGAAATCGTCAAGGCGCAATATAAAGTTCT
TACTCCAGAAaAATCGCGTACTTTTAATATCCCATTTGGACCTACAATTGATGATAAAGCAAGAAGACCT
TTCCTTTCATCGTCTATCGCTCAAATACTTGATGATGACAATAATATACCAATCATGGTTGGTTTTACCT
CTCACGAATATATCATGTTTCTTAaagATACTAGCGAGAAGACTTTAAAGACAATGTATGAGGATCTACC
GCGACAcatagaaaattttctaaattcgcaaaatcagaaaaagataatagaaGTGACAGAACGTGTTAAG
CagcaatattttcataataaaccGTTTACTGAAGAGAATATTCCATCTATTATACGATGTCTAAgtgata
tacattttaatattccTACTAAAGATTTTGTCAACAAAcgaaggaaaaagaaacaagCATTGActttttt
ctatcaattttcTTATGTTGGTAACCAAATGACTCAGACGAGGCTTACGGAAAATAAATGGACTACAATC
GGAGCTTCTCATGTTGATGATATgccatatcttttttatttgccTAAGTGTAAAATTGATGATCCTGAAC
CGCCGGCAATAGGTACAAAGGATCGGGAAATATTAGAAATTCTTACGAGAATGTGGaccaattttgcaaa
aataggaAATCCTACTCCTGTCTTAGATGAATATATAACTACTATTTGGTTGCCAGCAACACcagatact
tttaattatttggacATCGGCGATACTCCTCAACTTTTAACCGCTACTGAATATAATAGCATATTACAAG
AGTCGGAGTTATAA
>Sinv.Est13
ATGCCGGAGCCAGCGGATAACTGGGAAGGCACGTACGATGCGACCTATCATCGTTCGTCCTGTCCTTTCT
TCTCTATGATAGAACAAGACGTAGTTGGCGAGGAAGATTGTCTTTTTCTTAACGTTTATTCTCCGATATT
GAACAAAGAAGCTTGTAAAGCTGTTATGGTGTGGTTCCACGGCGGTAATTTCAATCATGGCCTTGGAGAC
GATGAATTCTACGGCCCTGACTTTTTAATCGAGCAAGACGTCGTTGTTGTTACGCTTAATTATAGACTAG
GCGTAATTGGATTTTTAAATACCGGTGACAAGAATGCACCCGGTAACGCAGGTCTGAAGGATCAAGTAAT
GGCCCTGAAATGGGTCAAGGACAACATACACTACTTCGGTGGCTGCCCCAACCGAGTTACGATCTTCGGC
GAAGATGCGGGCGCAAGTTCCGTTCAGTTTCACATGATGTCTCCTATGTCCGATGGACTGTTCAATAAAG
TTATCATGCAAAGCGGGAGCGCGGTGAACACATGGGCGATATCTTACGACGCCAGAGAGGTAGCCTTCAA
GCTGGGCGAGAAGCTCGACATTGAGACCACCGATTCTGCCGAGTTGGTTCTCAAACTCTCGGAATTTTCC
CCGAAAGAATTAATTGCGGCCTGCGATGATTTGACGTTTCTTAAACaggtattatattaa
>Sinv.Est5
ATGTATAAGATAGGTTTCATTACAATTCACAATAATAACACGAACACGAATCACTTAGGATTTTTTAGCA
CAGCGAACCAAATCTCGCCAGGTAATTACGGCCTTAAAGATATAAAGATGGCCCTTGAATGGATACAAGA
GAACATCCACAGCTTCGAAGGGAATCCCAAGTCGGTGACTCTAATGGGGCATAGTGCCGGTTCAGCGGCG
ACTCATTTACTTGCTCTGTCAAAGAAGACCGAAGGTCTCTTTCACAGATATATCTTGCTAAGCGGTTCCG
CTTTAAGTACATGGACTTATCACCCTCCAAGAAGATACAGACAATTGTGTTTGCATTTGGCAAAACTTGT
CGGTTGCCCGTTGGAAAGAAATCGTAACACAACTACTGAAAATCCGAAAAGAGAGGATGTACAAACACCT
GCCTACGACGACATTGCGAGGAAAGAAAAAGAcgaagaaataatgaaatgcaTGAGAATAGCCGATTATG
TTTGGGAGGAAAACCCCATGTGTAATTTTGGTCCCACATTGGAGGATGAATCAGCGGACGCCATTCTGAC
AATGCatccattaaaaataatgaaaaacggACTGTTTCGTGATATACCAGCGATAGTACAAGTCGTGAAG
GACGAAGGTTTAGTGAAGACACTCGGTAACTTTCCGTTTTTACTTCtcCTGATAGAGAATTTCGAAGAAT
ATCTGCCTTACTTCTTAGAGTATCATGAAGTGGTTTCAAACACTAGCGTTTTCGCTTCGGCGATACAAGA
TTTTTACTTTAATGGAAATGTGTCGCTGGGCCTCATGCATAACATTACGGAGGTGAGTTCGTGGATGATG
ACTGATGCCTTAATAACATGGCCGATGATGCAAGCTCTACAATATATGTCAAATGTAGgaaattctaata
tttatttttcctaCTTTGCGTACGAAGGCACGTTTACATATACCTTTGCTTCGGGCATCCCAAATCATTA
TGGTGTCGCTCATGGCGACGATTTGAACTACTTATTTCCCatattgaataatatgtatTGGAACATGTTA
CTGTACAATACAATGAGCGATATTACTATGATTAACATCATGACGGAGATGTGGACGAGTTTCGTGGCAG
AaggGATTCCGAAAGCGTGGCAGATCATCCCGTGGCCTAACTATCGCGATCACCATGAGTTCATGAGAAT
CGGGATTGACAGATCACCGGAATTTATAGTGCAAACCAACTTCGAATCTGACAGAATGGAATTCTGGGAG
AAGTTAACGCATAATGAATCGGAGGAAGTGATGAACGACGTGTTTGTCAATGAACCACCATCAAACAACA
AATCTACGAATGATGCTAACGCAATCGATCGTAGAGTAATAATTCAACTTGCATCATTAGCAATAATCTT
Cttctacatataa
>Sinv.Est18
ATGAATAGACCAATTGTGACTGTGAAACAAGGAAAACTACAAggaatctttgaaaaaaatgtgcTCGGTT
CTCATTATCTCTCTTTTAAAGGCATACCTTTTGCTGCTCCACCAGTAGACGAGTTGAGATTTAAGGATCC
CGAACCTCCAGCTTCCTGGGAAGGTATTCGAGATGCTTCTAAAAATGCTGGCGATGTTTCTGTACAATTG
GAACAATTGACTCAAACGGTGATTGGTAGCGAAGATTGTCTTTACCTTAATATTCATATACCGTATAATA
TTTATCGGACGACAGGAAATCCAGTTATGGTTTGGATTCATGGTGGGGCTTATCTTGTTGGTTCTGGTAA
TGATTCTCACAAGCAACCTGATTACTTGATGTCAAAAGATATCATTTTAGTGTCCATAAATTATAGACTT
GGCCTTACTTCTATTGTTTACCaatacatgtttaaaattatatttcaaggTTTTTTGAATCTTGGTCACG
AAATAGCAAGCGGAAATCAAGGTTTGAAAGATCAAGTTGCCGCATTGAAAtggattaaagaaaatattaa
ggtTTTTGGCGGAGATTCAAATAACATTACTGTGTTTGGTGTCAGTGCAGGAAGCACTTGTACGCATTTA
TTAACGCTGTCACCGTTATCTAAAGGTAATATCAGCAGTTATCTTAAGGTAATAAATGCGTTATCATTAC
TGCtacttgaaaaataa
>Sinv.Est22
ATGTTAAAAATGAGGGAATATCAAAGTAACATATTGATTCAGTTAGGCATTATTTGCGTTTTCGCACTTA
ATGCGGATATTGTCCGTGGTGACAGTCTAACTGTAAAAACGCTAAATGGCATGCTGCGTGGCACGACAAT
GCCCACCCGACATGGAAGAGACATTTACGCATTTCTGGGAATTCCCTACGCTGCACCGCCACTCGGAGAA
CTCAGATTCAAGCCACCGCAACCCCCGGCCGCATGGAACGGCACCCGAGATGCTACGAAAAACGCGGGAA
TATGCACACAACGGAACATCTACGTCTATCAAGAGGAGATTGTCGGCGAAGAGGATTGTCTTTATCTGAA
CGTTTACACGCCGTGCATACATTGCATCGAAGACGACCCTAGTTCCGATCATGATCTGAAACAATTGCGG
CGAGAAGCTTTCGGCGGATTCCCGGTCTTGCTATGGTTCCACGGCGGAGGCTGGGTCGCTGGAGCCGGTC
ACTCAGACTATTACGGACCTAAGTTCCTGATGGACTTTGATGTCGTTCTTGTTACCGTCAACTTCCGACT
CGGATCGCTGGGCTTCTTGAGTACGGAGGATCTGGAATGTCCAGGAAATTTAGGATTAAAAGATCAGCAG
CAAACTCTGCGATGGGTGCACGAGAATATCGCTTTCTTTAACGGTGATCTAAATAGAGTAACTATTTTCG
GTGAAAGCGCAGGCGGTGCAAGTGTTCATTATCATATGGTCAGCCCTCTTTCAGAAGGACTTTTTCATCG
CGCTATTTCTCAGAGTGGCACCTTCTACAACCCGTGGACTTTAACGTCACCAGGTACTGCCAGAAAGAAG
GCTATGATGGTGGGTGAACATTTAGGATGCAACTTCGAGGATTCTAAAGAACTCATCAAATGCCTACAAA
CGAAGAGCGCGCAGGAGATCATCGGCACCGATCGTCTTTTCCAGAAATTTGGTTACTGCCCAATGATACC
ATTCCGACCGGTAATTGAACCCAAACATGAAGGTGCCTTCCTGATAGAGGATCCTTTAATTTCCGTACAA
AATGGTCGCTCTCTCGATATACCCTGGATGACGGGGACCACTTCGCAAGAAGGAGCTCTAAAAGTAGCAG
GTATTTACGGACGTGGCCAAGTGGACGAATTGGAGAATAACTTTAACAATATTGCGCCTATAAGCTTATT
TTATAATGACAGATACAACACGAAAGGGGCTTTGCAAGATGAGATAACCGCCACCATtcgtgatttttat
ttcaactctgATCCTATCGACCACAGCGATGATTCCAGATTCAAACTCATCAATATGTATAGTGACTCAT
GGTTTAATCACGGTGCTCACGAAGCTGTACAATCTTTTATTGTAAATCAAACATCACCAGTCTTTTATTA
TTACTTCTCATACGAAGGAAGCGTGTCCTTCAGCACGATATTTGGCGATCCCACAAGAGATTATGGAGTA
GTGCACGCGGATGATCTGCAGTATTTGTTCCCTGTGGGTGAACAATTATTCCCGAATACGCCACTGTCCG
AGAACGATCATAAAATGATCGATATCATGACTAGTCTTTGGTATAACTTTGCAAATTCCGGAAACCCTAC
gccaaaaattacaaaaacgatTCCATTAAAATGGAAGCccgtaaaaacaaattatgcaCCGGAATATCTA
CATCTAAACAGTCCAGACAATATTACTATGGGACATGGTCTTCTCTGGCAGAGAATGACATTTTGGGATA
CCTTAACACGTCGAATCACATCCGGTGGCAATAAATTTAGACGCTTAAAAAAGGACGAATTGTAA
>Sinv.Est7
AGACTAACGCAGTACCTCGGTATTCCTTATGCGCAACCTCCGGTTGGTCAGCTTCGCTTTGCGCGGCCGG
TGACAGATCCTCTTCCCTCCTGGAGTGGCGTGAGAAATGCAACACAATTCGCACCATCTTGCCAACAGCG
ATTGCTACCACCGGATATGCCCGATCCGGGATTCAGCGAAGATTGTCTCTTTTTGAACATCTTCGTCCCG
AACGAAGGTATGCGCATTCAATCATTAAACGAGGGCGACTTTTGCGGCCGGCAGGTGCTAGTGGTGACGG
TGGCGTATCGATTAAACATCCTCGGATTCTTCACGACGACGGACACTGAGGCATCCGGCAATTACGGCAT
GTTCGATCAGATCGCTGCCCTTGACTGGATAAAGCGAAACATCAAGTACTTCAATGGCTCTTCCGGCGCC
ATAAGCGTGGGCCTGCACATTCTGAGTCCTCTCAGTAGAGACAAGTTCCATAAGGCGATCGCCATGAGCG
GGGACGCCATCGGTTCCGTCGCTGACAAGTTCGGCTGCAATCGACGACCGACCAGCGCGCTGATGGAATG
CCTGCGGCGGTTACCAGCCGACTTTCTGATCAAGCACTCATCCGACATCGAGACGTGGGGTCCGATCGTT
GATGCCGAAACGAACAACGAGACGGAACCGTTTCTCGCGCAACATCCGAAGGACATCTTGGAAAGTGGTA
CTTGCTCCATATATGACCAGAATTCAGAGGGTGGACTTTCTTCGGCAAATGAGTTCACGGCAGCGGTGCA
GAACCCAGATGACAACAGTACCTGCGAGTCGAAGCCCGAGATGGTGACGAACGCAGTGCTGTTCTTCTAT
AGACCATACCCATCTACGACAAACACGACGATATTTCGCGACAGATACTTGGATCTGCAAACGGAAAGAA
ATTACGCGGCTGGCCTGACTTTGCTTGCCGGCAAAGTAGCAAAGCGAAAAAAGGCAACGGCTTTCGTATA
TCGGTTCGATTATCGTCCCAAAACGCAACCGGTCGCGAAGGACGTGCCAGAATGGGCGGGCGTGCCACAC
ATGTTTGAGCTCCCATTCGTCTGGGGTTTACCGCATCTGATGGGTGCCAGCACGCAATGGATCTTCAACG
ATAAGAAGATGTCCGACGTAATGATGGCTATGCTGGCGACGTTCGCTAAAACCGGAGATCCCTCTTTGAC
GAGCGCCACAGGATCAATCAAGTGGGAACCTTATACACAGGACAATCCGAGAATTCTGATCATTGATAAA
AACGTGGAGATGAACGAGCCGAATGCACTCGCATTCTGGAACGAGTATTATCCACAAGTCGTCATGGAAG
CGACCAACAATTGTTGCAACATCACGAGCATGGCGATGACATGGAGGATATTCTCTCGCAGCGTGTGTTT
CAGCGGCGTGCTGGCTACGATGGCGTTTTATCGCTTCTGGTTCTAG
>Sinv.Est3
ATGGATAACAGCAAAGTCGAAATATGCGTGCACGAGGGAAAGTTAATTGGTACCATAGAAAAAGGTGTAT
ATGGCGACTACTATGCCGCCTTTCGAGGAATACCATATGCGAAACCGCCGGTCGGAGAGCTCAGATTCAT
AgaTCCGATACCAGTAGAACCATGGTCTGATAGTAGAGATGCTTCAAAATATGGAAACTCGGCTGTTCAA
ATAAACTTTCTAACACGTCAATTTGAGGGCGATGAAGATTGCCTCTATTTAAATGTTTTCACCCCAAAAA
TCGAACCTGGGAAGAATGATGCACTCATGTACGGACCCGATTACATCGTGCGAAAGGATGTAATTTTAGT
TACCTTGAATTATAGACTAGGTGCTCTAGgTTTTTTGAACTTCTACGATAAAGTGGCAACGGGCAATCAA
GATGCCAAAAATCTTCGGCGAAAGTGCTGGCGGAGCCATACATTGTTTAACTCTGACTCCATTAATTTAT
TTCACAAAGCGATATCACAAAGTGGGGTCATGAGGTGTCCTTGGACCTACACTATACAACAGTCACATTC
GATGAATACAGGTTTCCGGCTTACCGAGAAACTTGGAAAAGCAACCACAGATCCCAAAGTCGCTTACGAG
TTTCTCAAAACAATCGATGCGAAGAAGCTTATAGAGATTCAAGAAATGTCTCTCTCGACGGAAGagAAAC
GACAACACGGTTTAAGATTTACATCTACTTTGGATCACGAATCTTCGAATCCAGTTTTTCCGGAAGATAT
AACGAAGTTTATGAGCCGCGGAGTTGAGATACCATTACTTATAGGATTTGCCAGTTGCGAGGGATCCTTT
ATTGCATGCACTAATCTTGCCGGAACCACAACTAAAGAAGACCTTCAAAAGATCGATTCCGATTTCAAAA
GCTGTTTACTTCCCAACATTCTATCAATATTGCTGAAAATATCAGTCACAGTTGAAGAATTGCGATCTTT
ATATTTTGGCGATAAAGCAATATCAGAGGAAACTGTGGCAAATTACATTGATTTTCTTAGCGACGAATTC
TTCTGCCGTATAGATGTTCAGACGAAGCTGAATCATAACAAACCAACGTAtctgtataaattttcataCG
AGGCTGAAAATTCTCCCATGAAAAAACTGTTGAATATTAAGTTCCCAGgtGCGACTATTAGCGAGGAATT
GACATTCTTGTTTCACGCTTCTATGATGAAAGAGATAGGCATATCCCTACCTGAAGTTGATTCAAAGGAT
GGTAAGATGATAAATCACTTAACACAAATGTGGACGGATTTTGCCAAAACAGGGAATCCAACGCCTACTA
TAAATACATGGTTACCGGTGACCGGATCACAGGGAAAATACAATTATCTAAATATCGATGAAAATTCGCA
AATTAATGTTTTCCGTAAAGGAGAAGAGAGTTGGAATTGGgaagagaagaaaattaattattttcttccc
AGGTAA
>Sinv.Est4
ATGGATAGCGGCAAAATCGAAATACAAGTACATGAAGGAAAGTTAATTGGTACCACAGAAAAGGGTGTTT
ACGGCGACTACTATGTCGCCTTTCGAGGAATACCATATGCGAAACCGCCGGTCGGAGAGCTCAGATTCAA
AgATCCGGTACCAGCAGAACCATGGTCTGGTAGTAGAGACGCCTCGAAATATGGAAGCATGGCTGTTCAA
ATGAGCTTTCTAACACGTCAAGTTGAAGGCGATGAAGATTGCCTctatttaaatgtgtttacCTCAAAAA
TTGAACCTGGGAAGAAGCGTACGGTAATGGTATGGATACACGGCGGTGGTTTTTCTGTGGGTTCCGGTGA
TGCACTCATGTGCGGACCCGATTACATCGTGCGAAAAGATGTAGTTTTGGTTACCTTGAATTATAGACTA
GGTGCTTTAGgTTTTTTGAACCTCTACGATAAAGTGGCAACGGGTAATCAAGGTATAAAAGATGTAATCT
TGGCATTAAAATGGGTTCAGAAAAATATATCACAGTTTGGTGGAGATCCAAAAAATGTCACTATCTTTGG
CGAAAGTGCTGGCGGAGCCATGGTACATTGTCTAACTCTGACTCCATTAGCCAAAGATTTATTTCACAAA
GCGATAGTACAAAGCGGTGTCATGAGAAATCCTTGGGCCTATACTGAACAACAATCACATTCGACAAATA
TAGGTTTCCGGCTTGCCGAGAAACTTGGAAAAGCAACCACAGATCCGAAAGTCGTTTACGAATTTCTCAA
AACAATCGATGCGAAGAAGCTTATAGAGACTCAAGAAAAATTTACACCTACTTTGGATCACGAATCTTCG
AATCCAGTTTTTCCGGGAGATATAACGAAGTTTATGAGCCGCGGGGTTGAGGTACCATTACTTATAGGTT
TTACCAGTTGCGAGGGATCCTTGTttgtatacaataatattagcGGACacATAACTAAGgaagaaattca
taaaatcgATTCCGATTTCAAAATCGCCATACATCCAAACATTTTATCTATACTACCAAAGATATCAGTC
ACAGTCGAGGAATTGCGATCTTTATATTTTGAGGATAAAGCAATATCAGAGGAAACTATGGAAAATTACG
TTAATTTTCTTAGTGACGAATTCTTCTGCCGTGGTACAATGGAAGTAGTGGATATTCAGACAAAGCTGAA
TCATAATAAAGCGACGTATTTGTATAAGTTTTCATACAACAATGAAGATAGCcccatgaaaaaaatattt
aatgttaagttCAAAGGTATTGCcacttgtaatttaaaattatccaaaaattAG
>Sinv.Est16
ATGAGAGCCAGTCGGGCCACTGCACACGAGGCTCCGACAATCAGTCGCAGTCGATCTCACAACGTAAACC
AACGGTTCGTTAACGCTATTCTCTCTCGTCATTCTTTCATTGTATCCATCATGGACAACAGCCGAGTAGA
CGTATACGTGAATGAGGGAAGATTAATCGGCATCATTGAGGAAGCTGCCTATGGTGGTCACTACGTCGCC
TTCCGAGGAATACCGTACGCGAAGCCGCCGGTAGGCGAGCTCAGATTCAAGGATCCGCTACCACCGGAAA
GATGGTCCGGCGGCAGAGATGCTTCGAAACATGGAAACGTTGCTGTGCAATTTGATTTAATGACACGCCA
AGTGATAGGCGATGAGGATTGCCTCTACCTGAACGTGTATACAACAGATATCGTGAAAAAACGACCAGTT
ATGGTGTGGATACATGGTGGTGCTTTTAGAATGGGTTCCGGTGATGCCGCCATGTACGGTCCTGATTATA
TTGTTCAGAAGGACGTCGTACTGGTCACGCTAAATTACAGACTAGGGGTTCTTGGTTTCCTGAACCTCAA
TGATAAAGTAGCAACGGGTAATCAAGGTCTGAAGGATACGGTAATGGCATTACAATGGGTTCAGAAAAAT
ATATCACAGTTTGGTGGAGATCCGAAAAATGTCACTATCTTTGGCGAAAGTGCTGGTGGAGTTATCGTGC
ATTATCTAACTCTGTCTCCGTTAGGCCAAGGATTATTTCATAAAGCGATATCGCAAAGCGGCGTTGCTAC
GAATCCTTGGGCATTGTCTGAATGGACGAACAAAACGATGAACAGAGGTTTTCAACTTGCCGAGAAACTT
GGAAAAGCGACATCAAATCCAAAAGTCGCTTACGAGTTTCTTAAAAAAGTCGACGCGAAAAAACTCGTAG
AAACTACGATACACTCTCTTCTCACAGAAGCaGATCGtctacaatttcttttaatatttacgcCCAGTTT
AGATTACGAATCGCCGAATCCATTCTTTCCGGAACATCCAAGCACGTTAGTACGCCGCGGAGTTAAAGTG
CCGTTCCTTTTAGGAAATACCGGCTGTGAAGGATCTTTTCTCATATTCATTAGTAgcaataaagttttga
aaatcgTTTCAGATATAAGCgaaaaaactcttaaaaaagTCGATTCCGACTTCAAGAAGACTCTAATGGC
CAACATTTTAAATGAACTACCAAAGATACCGATCACAGTCgaagaattacgatttttatattttggtaAT
AAAGCGATATCAAAGGAAACTCTAATAAATTACGCTGATTTTCTGGGCGATGCCATGTTTTATCGCGGCA
CTACGGAAGTAGCCGACATCCAAATGAACTCTGGTGGTTACACGCCGacgtatttgtataaatttacata
tgacAGTAAAACTTACATCGCAAAACAAATAATGAACGTTTCGATTCCAGGAGTGACTCATGGCGaagat
ttattttacttattctaTTCTCATCTGATGAAGACTTTAGATATGTCCCCACCTAAACCTAATTCGGAag
attataaaatgataaatcgTTTAACGCAGATGTGGACAGATTTTGCTAAAACAGGaGATCCAACGCCTGC
TATTACGGATTTGACTCCGGTTAAATGGACCCCATTAAAGCACggaaatatatacaattatttaaatatt
gatattaaaccTCGGATGGAAATCGTTCGTAAAGGAGAACAGCGCTGTgattggaaaaatataaaacaca
agtTATga
>Sinv.Est24
ATGAGCGAAATAAAGGTACAAGTCACTGAAGGAAAATTGACCGGTGTCGTTGAGGATGGCCACAATGTCC
GTTACTGTGCTTTTCGTGGAATACCATATGCCAAGCCTCCGGTTGGCGAACTCAGATTTAAGgATCCGGT
TCCAGCGGAACCATGGTCTGGTGATAGAGACGCCTCGAAGCACGGAAACATCGccgttcaaataaatatg
ttcaCACGCGAAATTGAAGGCGACGAAGATTGTCTTTACTTAAATGTGTATACCACGAAAATTGATTCGG
AAAAGCGTCCAGTAATGGTGTGGGTGCACGGTGGTGGTTTTTTCCTAGGTTCCGGCAATGCAGACTTTTA
TGGTCCCGATTTTATCGTGAAGAAAGATGTAGTACTggttactataaattatagattagaCGCTCTAGGT
TTTTTAAATCTCAACGATAAAGTGGCAACGGGTAATCAAGGTTTGAAGGATGTGGTCTTAGCGTTAAAAT
GGgttaaaaagaatatatcgaATTTTGGTGGAAATTCAGAAAATGTTACTATCTTCGGCGAAAGTGCTGG
AGGAGGCATTGTACATCTTCTAGCTCTGTCTCCATATGCTAAAGGTTTATTCCACAAAGTTATCGCACAA
AGCGGCGTCGCCACGAATACTTGGGCCATAACTGAATGGACGGACAAAACGATGAACCCAGGTTTTCAAC
TTGCCGAGAAACTTGGAAAGACAACATCAGATCCAAAGGTTGCGTAtgagtttttaaaaacaagGGATGC
AAAAGAAGTCATACAAGGTTCAAGAATGTTATTTGACACACGAGCGGAAAGATTAAGTTTTAAACTGTGC
TTCGCACCCAGTTTGGATTTCGAATCATCAGATCCATTTTTCCCTGAACATCCAAAGGAATATATAAGCC
GCGGGATTCATATACCCTTCCTTTTAGGATTTACTCGTAACGAAGGGCTGTTTTTCGTAGATAGCCTCTT
CTTCGGAGGAggCGTAAGCAAAGAACATCTAGAAGAAGTAAATGCTgattttaaaaaagcaatattaCCA
GAAATATTATCCACATTTCCTGAAATAGGAATCACTGCTGAGGAattgaaattgttatattttgaaaaaa
ataaagtgtcAAAGGAAACTCTAATAAATTATGCGAACTTCTTAGGAGACGAATTTTTCGTGCGCGGTGT
GATGGATCTACTTCAAATACAAAAATCTACTGGTGGTTACAAATCGACGTATCTTTATCAGTTTGATTAT
GAGAACGATAATAATTTGTCGAGGAGAGCATTGCAGATTAAACTTCCAGGAGTATCTCATACTGAGGAGT
TAGCTTATCTGTTTTAcccagaaattataaaaatgtttaatttatcgCTACCCGAATCTGATTCGGAATA
ttacaaaatgataaatcatTTAACGCAAATGTGGACTGATTTCGCTACAACAGGgAAACCAACGTCTACA
AATTTATGGTTACCATTAACCGGCCCGCAAAACGAAGACTACAATTATCTAAACAttgataaaaattcag
aaatgaAAGTATTTCGTAAAGGACAGGAACGCTGGGATtgggaaaataaaaagtaa
>Sinv.Est1
atgaataacaataaaattgaaatacgcgTGCACGAGGGAAAGTTAATTGGTATCATAGAAAGAGATGTTT
ATGGCGATTACTATGCCGCCTTTCGAGGAATACCATATGCAAAACCGCCGATTGGAGAACTTAGATTTAA
AgATCCGGTACCAGCAGAACCATGGTTTGGTAGCAGAGACGCCTCGAAGTATGGAAGCATATCTGTTCAA
ATGGATCCTCTTACACATGAAATTGTGGGTGATGAAGATTGCCTCTATTTAAATGTGTTTGTCAAGAAAA
TCGAACCTGGGAAGAAGCGTACGGTAATGGTATGGATACATGGCGGTAGTTTCTGTAGGGGGTCCGGTGA
TGCAAACATGTACGGACCCGATTACATAGTGCAGAAAGATGTAGTTTTGGTTACCTTGAATTATAGACTA
GGTGCTCTAGGTTTTTTGAACCTTTATGATAAAGTGGCAACGGGTAATCAAGGTTTAAAAGATGTAATTT
TGGCATTACAATGGGTTCAAAGAAATATATCACAGTTCGGTGGAGATCCAAAAAATGTCACTATCTTCGG
CGAAAGTGCTGGCGGAGGCATTGtacattgtttaactttgtCTCCATTAGCCAAAGatttatttCACAAA
GCAATATCACAAAGCGGCGTCATGAGATGTCCTTGGGGCTATACTGAACAATCAGCTTCGATGAACAAAA
GCTTTCGGCTTGCCGAAAAGCTTGGAAAAGTAACCACAAATCCAAAAGTCGCTTACGAATTTCTCAAAAC
AATTGATGCGAAGAAGCTTATAGAGACTCAAGAAAAATTTCTCTCGACAAAAAcgGGCATAAGATTTACA
CCTACTTCGGATAACGAATCATCGAATCCAGTTTTCCCGGGAGATCTAGCAAAATATCTGAACCGCGGAG
TTAAGATACCATTACTTTTAGGTTTTACCGAGTGCGAGGGATCTATATTGGTAAACAGTAATATTGGCGG
ATacatAACTGaagaagaattaagaaaaatcgATTCCGATTTCAAAAGCTCCATACCTCCTAACTATTTA
TCTATACTGCCAAAGATATCAATCACAGTTGAGGACttgaaatctttatattttggTGATAAAGCAATAT
CAGAGGAAACTTTGGCAAATtacgttaattatattaacgACGGGTGTATGTGTCGTGGTATAATGGAAGT
AGTGGATATTCAGACAAAGCTGAATCATAACAAAACgacatatttgtataaattttcctACGAGAGTGAA
AATtctgttatgaaaaaaatattaaatattgaatttccaGgtgCGTGTCATGGAGAGGAACTGCCATACT
TGTTTCATTTCTCTGTGATGAAAGATTTAGGTATATCCCTACCTGCAGTTGATTCGAAAGATGGTAAGAT
GATAAACCACTTAACACAAATGTGGACGGATTTTGCCAAAACAGGAAATCCTACGCCTACTACAAATGCA
TGGTTACCGGTGACCGGTTCACaggaaaaatacaattatttaaatattgatgtaaattCGCAAATGAATG
TCTTCCGTAAAGGAGAAGAAAGTTGGAATtgggaagagaagaaaaataagtTGCGGTAA
>Sinv.Est9
GGACCTGCTTGTCCTCAACCTAGTGAATATACTGACGTTGATGAAGACTGCTTGTATCTAAATATATTCT
CACCTACTGTAAGTATGCTATATTTGaagATTGGCTATGGATTAGCAAATAGATATCCAGTGATGTTTTA
CATACATGGCGGTGAATTTAGTCATGGGGCGACTGCCTTCTACGACGTTGTAGTAGTGTCAATTAATTAT
CGCCTTGGAGCACTTGgTTTTCTAAGCACTGGAGATGAAAATAGTCCTGGGAACTATGGAATTCTTGATC
AAGCTATGGCATTACGCTGGGTCCATGATAATATAATTAGCTTTAACGGAGATCCTGATTCTATAACACT
CTTTGGGCCAGGTGCTGGAGCAGCAAGTGCAGGCTTATTAATGATTGCACCAAAAACTCGGCAAATGGTA
GCCAAAGTTATAGCGCAATCAGGTTCAGCCTTAGCCGATTGGGCGGTGATAATAGATAAATATCGAGCAC
AAAATACCTCCCGAGTGTATGCAGAAATGCTCGGCTGTAGTATAGAGAGCAGTTGGAAATTGGTACAATG
TCTAAAGGATGGACGTAGTTTCCTTGAATTAGATTGGAGAGCGACCGACTGGCGCTTCTTTACGGAAACG
CCAGAACAGAGTATTAAAGCTCGCAAATATAGAAAAGATTTGGCTTACATGGCCGGCGTCACGACTCAGG
AAGCAGCATTTATTATAAGTATGTCATCTATTGACTCGCTTATTTCTATTTAa
>Sinv.Est15
ATGAAACGCTTGTTCTTTATCCTTCTAAGCACCGTTGTTGTGCTCGCCGACGATTTTGCTGTCACTGCTC
CGATTGGAAGAATTCGTGGAACTATCATGATCTCCAGACTTGGCAAGAAAATCTATTCCTTTCGCGGCGT
GAGATACGCCGAACCGCCGACGGGACAGCAACGTTTCCAAGTCGCAACTCCAGCGGCGGATTGGAACAAC
GTTTTCGATGCAACCGAAGAAGGACCCGCTTGTACAAATGTAATGGAAGATTGTCTCCGTGTGAATGTCT
ACACAACAAAATTACCGTTGGAGAACGATCCTGTGAAAAGATCCGTATTGGTATTCTTCCATCCCGGTGC
TTTTTACTTATTCTCGGGTCAAAGCTCTAACTTTGGACCTGAGTACTTGCTGGACAAAGACATCGTTCTC
GTCACCGTCAATTATCGTCTCGGGACTTTAGGTTTTCTGAGTACCGGCGATTCGAAGGCACCAGGTAATT
TGGGCTTGAAAGATCAAGTTGTGGCACTTCGATGGATCCAGAGGAACATAGCCGCCTTTGGTGGCGATCC
TGATAGCGTCACTATATCTGGCTACAGTGTGGGTGGAATAAGCGTGCTGTTACATATGGTCTCACCGATG
TCCAAAGGATTGTTCCATCGGGCGATTATGATGAGTGGTTCGATGACATTAGAACCATATCCGACTGAAC
AGCTGCACTTGGCAAAGAAACAAGCCGAATTGTTAGACTGTCCTACTGACACTACTGGCTCTATGCTGAT
CTGCTTGAATTCCAAACCAGTGGAGAACTACACAGATACTATACAACACGAACTCGGAAATGATTCGATG
GTGAACGATTTGAACAATGACTGGTACAGAATCGCACCGATTAATTTCCTGTATGAACGGGATACACCTC
GGTCCAGAAACATAAGTACCGAATTACGCCAATTTTACTTTGGTGACAAACCGATCGTTTTGTCATGTGG
AATGAAACCACACCATTtggtattatatatatattttactttttcatttaaattgttcgatttaaattat
ttaaatcgttTTATAACACTTTACTATTTGAGCTTTATCTCCAACTTATATAAATTACGtgtatctacat
tttttaattattttatcattccAGGAGTGGTGCATCATGACGATTTGCAATATCTATTCTTTTTGAAAGA
TACTTATGTCAAATTTCCATTCTTCGAAAATGATGCCCCGGAAATTCCTATAGTGGAACTTATGACAAGC
ATGTGGTCGAACTTTGTTCAAACCGGACAGCCGGTGTCTCCAGCTTTGGCAAAAAACATTACATGGGAAT
CATATCTACCGGAAAAAGATAACTATTTAGAGATTTCCGAAGAATCAAAAATGAAGACAGGATTTTTTCC
CAATAGAATGCAAATTTGGGAAAGTTTTCGATTTCTTATCGTGATCGATTTTGTAACgtataaaacactt
ttaaagaGTTAG
>Sinv.Est12
GACGCCTCGAAATATAGAAGCATGGCTATCCAAATGAACTTTTTAACACATCAAATTGAGGGCGATGAAG
ATTGCTTCTATTTAAATGTGTTCGCCACAAAAATCGAGCCTGACAAGAAGCATGTAGTTATGGTTACCTT
GAATTAG
>Sinv.Est2
GTGAACGAGGGAAAATTAATTGGTATCACAGAAAGAGATGTTTATGACGATTATTACATCgATCCGGTAC
CAGCAGAACCGTGGTCCGGTAGTAGAGACGCCTCGAAGTATGGAAACAACTCTGTTCAAATAAAtctatt
aacaaataaaatagtgGGCAATGAAGATTGTCtctatttaaatgtatttatcaaGAAAATCAAACCTGGG
AAGAAACGCGCGATAATGGTATGGATACACGGCGGTAGTTTTAGTAGAGGTTCCGGTGATGCAACCATGC
ACGGACCCGATTACATAGTGCAGAAAGACGTAGTTTTGGTTACCTTAAATTATAGACTAGGTGCTCTAGG
ATTTTTGAACCTCAACGATAAAGTGGCAACGGGTAATCAAGGTCTAAAAGATGTAATTTTGGCATTACAA
TGGTTTGATGGAGATCCAGAAAATGTCACTATCTTCGACGAAAGTGCTGACGGAGTCATCGCACATTGTT
TAACTTTGTCTCCGTTATCACATTCGATGAACAAAGGTTTTCGGCTTGCCGAAAAACTTGGCAAAGTAAC
CACAAATCCAAAAGTCGCTTACgaatttctcaaaataattgatGCAAAGAAGCTTATAGAGACTCAAGAA
AAATTTCTCTTGACAAAAAcgGGCCTAAGATTTACACCTACTTCGGATAACGAATCATCGAAACCAGTTT
TTCCGGGAGActtaaagaaatttatgaatCGCGGGGTTAAGGTACCATTACTTATAGGTTTCACCAATTG
CGAGGGATCTTTTATTGTAAGCAGTAATATTTGCGGATactttactaaagaagaattaaaaaaattcgat
tcCGATTTTAAAAACTCCAGCATACATTCCAGCATTTTATCTATGCTGCCAAAGATATCAGTTACAGTTG
AGAACCTGCGAACTTTATATTTTGGTGATAAAGCAATATCAGAGGAAACTATGGCAAATTACGTTGATTT
TCTTAATGACGAGTTAATGTATCGTAGTGTAATGGAAGTAATGGCTATTCAGACCAAGCTGAATCATAAC
AAAGCgacatatttgtataaattttcatacGAGAGTGAAAATTCTGTCAtgaaaaaactattaaatatta
aatacccAGgtgCGTGTCATGGCGAGGAACTGCCGTACTTGTTTCATTTttctaagagaaaaaatttagg
TATATCTCTACCTGCGGTTGATTCGAAAGATGGTAAGATGATACACCACTTAACACAAATGTGGACGGAT
TTTGCCAAAACAGGAAATCCAACGCCTACTACGAATGCATGGTTACCGGTGACCGGTTCACAGggacaaa
acaattatataaatattgatgtaaattCGCAAATGAACGTCTTCCGTAAAGGAGAAGAAAGTTGGAATTG
GGAAGAGAAGAAACATAAATTGCGGCGCTAA
>Sinv.Est8
atGGGTAAACATGGGAGAAAAGAAATTTCATTCAACCTGAATCACATTTTCGAAGAGAACAATATTTCTC
AGATTCGCTTGAAACTTGTAGAGTCTACATTATTCATCAACAAGAGCGATTCGACTTTTCTGAATTATAG
CATAGAAAGAAAGGATTTCTTTCGTGAATTAGGGGTAGATGATGTTATTTCACTGGCTGATATCTCCGTT
ACAGGCCCGCTGAGGTTTCGCCATCCGCGGCCTGCCGAGCGCTGGTCGGGCATACTGAACATCTTGGACA
CGGTGTTCGGCGACTTCGACTGCCTGTACGTGAACGTGGTGGCGCCGCGGCCCAGGCCTAGGAACGCCGC
TGTCATGGTATGGATATTCGGTGGTGGCTTCTACTCCGGCTCGGCCACCCTCGACAACGTGATCGTAGTG
TCGATGCAATATCGCGTAGCCAGCCTCGGCTTCCTGTACTTTGGCACGTCCGACGTGCCCGGTAACACCG
GTCTCTTCGATCAGATGATGGCTCTGCAATGGGTGCGCGACAACATCGCCGCGTTCGGCGGCAATCCCGA
GAACGTGACGCTCTTCGGCGAGAGCGCTGGCGCGGTCTCCGTCTCCTTGCACCTCCTGTCCCCGCTGTCC
AGGCACCTGTTCAACCAAGCCATCATGCAGTCGGGCTCGGCGACCGCGCCATGGGCGATAATCTCGCGCG
AGGAATCGATCGTGCGCGGCATTCGGCTGGCCGAGGCGGTCGGTTGCCCGCACGATCGTCACAATCTGCG
CGAGGTGATCGACTGCTTAGAACTTGAGACATGCCTCGATATAATTAACCCTTCACAGACCTGTTTTTCG
CTGCTTGGTCAGACCACCTGGATAATTGATGCGCGGTTGTATTTTTCGAGGTGTATTTTTAGACTCTAA
>Sinv.Est25
ATGGATAATAGCAAAGTCGAAATACGCGTGCATGAAGGGAAATTAATTGGTGCTATAGAAAAAGGTGTTT
ACGACGATTATTATGCTGCGTTTCGAGGAATACCATATGCGAAACCGCCAGTTGGAGAACTTAGATTCAA
AgATCCGGTACCAGCAGAACCATGGTCCGGTAGTAGAGACGCTTCGAAATATGGAAACATAGCTGTTCAA
ATGAATTTTCTAACACGTCAAATTGAGGGCGATGAAGATTGTCTCTATTTAAATGTTTTCACCCCGAAAA
TCGAACCTGGGAAGAAGCGTACGGTAATGGTATGGATACATGGTGGTGCATTTTCTATGGGTTCCGGTGA
TGCACTCATGTACGGACCCGATTACATTGTACGAAATGACGTAATTTTGGTTACCTTGAATTATAGATTA
GGTGCTCTAGGTTTTTTGAACCTTTACGATAAAGTGGTAACGGGTAATCAAGGTATAAAAGATGTAATCT
TGGCATTACAATgggtacaaaaaaatatatcacaGTTTGGTGGAGATCCAAAAAATGTCACTATTTTCGG
CGATAGTGCTGGCGGAGCCATTGTACATTGTCTTACTCTGTCTCCATTAGCCAAAGATTTATTTCACAAA
GCGATATCACAAAGTGGGGTCATGAGATGTCCTTGGGCCTACTCTATACAACAATCACATTCGATGAATG
CAGGTTTCCGGCTTGCCGAGAAACTTGGAAAAGCAACCACAGATCCAAAAGTCGCTTACGAGTTTCTCAA
AACAATCGATGCAAAGAAGCTTATAGAGTTTCAAGAAAAGCCTGTCTCGACGGAAGagAATCGACAAGAC
GTATTGAGATTTGCACCTACTGTGGATCACGAATCTTTGAATCCAGTTTTTCCGGGAGATATAGCGAAGT
TTATGAACCGCGGGGTTGAGGTACCATTACTTATAGGTTTTACCAGTTGTGAGGGATCCTTTATTGCATT
CAGTAATTTTATTGGACCCGTAAATAAAGAAAGACTTCAAAAAATTGATTCCGATTTCAAAATTGCTATA
CTTCCCAATGTTTTATCTATGCTGCAAAAGATATCAGTCACAGTTGAAGATTTGCGATCTTTATATTTTG
GGAATAAAGCAATATCAGATGAAACTATGGCAAATTACGTTGATTTTCTTAGTGACGAGTTCTTCTGCCG
TAGTATAATGGAAGTAGTAGATATTCAGACGAAGCTGAATCATAACAAACCGacatatctatataaattt
tcatacgAGTCTGATAATTCCcctatgaagaaaatatttaattttacgtacCCAGgtgCGACTCATGGCG
AGGAATTGGCATACTTGTTTCACGTTTCTATGATGAAAGAGTTAGGTATATCCCTACCTGCAATTGATTC
AAAGGATGGTAAGATGATAAACCACTTAACACAAATGTGGACGGATTTTGCCAAAACAGGGAATCCAACG
CCTAATACAAACTCATGGTTACCGGTAACCGGTTCACAGGGAAAATACAATTATCTAAATATCGATGAAA
ATTCGCAAATGAATGTCTTCCGTAAAGGAGAAGAGAGTTGGAATtgggaagagaagaaaaataagtTACG
GCACTAA
>Sinv.Est19
ATCCTGGAGGATGGCGCCTACGCATTTCGCGGTATTCCGTACGCGACGCCACCAATCAGTAATCGTCGTT
GGCAACCGGCTGAATCTCTGATCCGTATCGAGCACTGCTGGAATGGCACCTATCTGAGTTGCTGGCAACG
TGAAATATCTGGTCGTATGGATGGCGTTGAAGATTGCCTCTATCTCGATGTGTTTACCCCAATAGTCGGA
TATGATTCCCCGTTACCCGTGGTCGTTATGATCGGCGCTGAGACCTTGACTGTGATGCAACCTTCGGCCA
AGTTGGCGCGCGTCCGCGACATCGTATTCGTGCGACCAAATTTCcgaatggGAATTTTCGGATTTCTGGC
GGCCGAACCTCTCACTAGAGCAACGCATCCTCCAACTTCCGGCAATTATGGGCTATCAGACATTATAGCG
GCTCTTCAATGGGTacaattaaacattgaaaaCTTTGGCGGTAACAAGTCGTCCGTCACTCTGTGGGGAC
ATCGGGCGGGCGGCACTCTTGTAACAACGCTGGTTGGCTATCGTAAAGCCAAGAGTCTCTTCTCAAAGGC
GTGGATATCCAGCGGTAGTGCAATTTTTCCGGGCAAGGAATTGGACAAGTATGAAGCCATGAACAAACAG
TTCCTCGACTCAATCCGCTGTAGTGATGCCGCCTGTCTCAGAAGCAAGAGTGCTGAAGATCTTATGGATG
CTGTACCAGAGTCGTGGTATGTCGGTAACATGGGTCTGCCGGAGATGAAGGAAGCCGGACCCTCCTACGA
AAAAAGACATGAATGGCTCGTTCTCGATGGCACGATTCTTCAGGAGCACATCGGTCGGATCTTGTCACAA
GAGAAACTTACGGTAAAGGTAGTGATGGGTACCACAGCGCATTCTGGCACCCCGGTACAATACTTGTCGC
CGAACTTTACTCTCGATACATCGCAAGTCGAGAAAATTGTACAAGAATCCTTGCTTGGAACATCGGGATT
TACAGATGAAGCTGTGAGGTGA
>Sinv.Est23
ATGCTGCTGAAACTTTTAATTGCCTTGATTTGTTTCGGCTTTGCTGTTCACGCCAATAGAGATGAGACTG
CTCCAAGGGTCAAAACACCATTGGGGGGCCTGAAAGGCTACTACAAAATCTCGCACAATGGAAGAAAATT
TGAGGCATACGAAGGGATCCCTTACGCATTACCACCTATTGGAAAATTACGATTTAAGCCTCCTCGACCA
ATACCGGCATGGATTGGTGAGCTATCGGCTACAACATTTGGTTCCATGtgtattcaatataattacaaaa
cttCGGAGAAGGTTGAGGGTGCCGAAGATTGTTTGTATTTAAACGTTTACGTACCAGCACAGGAAAGAGG
GAGAAATCAAAATCTACTGCCAGTATTATTTTGGATCCATGGTGGAGCGTTCCAAGCTGAAAGCGGCATG
ATAGAGAAACCTACATATTTAATGGATCACGATCTTATATTTGTTACAATCAATTATCGATTGGGACCAA
TGggatTTCTTAGTACGGAAGATGAAGTAGTTCCTGGCAACATGGGCCTGAAGGATCAAAATATGGCACT
GCGTTGGGTATCGGAGAACATTGAATGGTTTGGTGGCGATCCGACGAAAGTGACATTGTTCGGCTTGAGT
GCGGGCGGTGCAAGTGTGCATTATCATTACTTATCGCAACTCAGCGCGGGTCTCTTCCGAGgtGGCATAT
CGTTCAGCGGTACAGCGTTTGATTGTTGGGCCCAAACTGAAAACTCCTTTGAAAAAGCCAAGAAATTAAG
TGCTTTAATGGGATGCCCTACAACTACCTCTAGAGATATGATACGTTGTATGAGATATCGTCCAGCTCGA
GCAATCGTTCAGGCTACAAGTGAATTTATGcCATTCTTAGGCAATCCTTTCACTCCTTTCGGTCCAGTAC
CGGAGAGGTTTGGCGATGAAGCACCTTTTATCGACAGAACACCTGTTGAAATCATCAATAGTGGAGACGT
CCAGGATGTACCTTGGGTTACGGGAGTAGTTAGTGAAGAAGGCCTTTATCCCGTAGCTGAGTTTATTACT
AACGATCAACATCTGAAACAATTGAACGACAATTGGGATATCCTCGGGCCACACTTCCTTGATTTTAACT
ATACCATTCCCAAAGGGGAACATGTCGAAATTGCTCGTCtcattaaaaatcattactttgGTACAAAACC
GATAGATCAACAGAGTACAAAAGAACTGATACACATGGCGAGTCATCGTTTATTTGTAGTCGACAGCGAG
AAAGCTGCGCGAATGCAAGCTAAAATAAACCAGAATCCAGTCTGGTACTATTATTTCAGTTATAGAGGAG
CGCAAAGTTTAAGCGATAGTCTCAGCGGTACCACTGTGAATTATGgaGTCTCTCATGCTGACGACGCATA
TTACGTGTTAGATACGCCCTTTATAGACCCAACAACAACGCAAAACGATCGCGATATGCAAAAACAGTTA
ATCGATTTTTGGATATCCTTTGTCACCGAGGGaattcCAAAAATAGGAAATGTGGTATGGTCACAATTAG
ATCCtttaaagaaagaatttcaTTACTTGCACATAGCTGGTCCTAATCAAATTAACATGGATAGCCATGT
TAATCTTGGAGAGAAAGAATTCTGGAATTCGATTAATTTCAATGAGAATGTATTAAAGCGTACAGCCGGA
ATTAATAGAGAGGAGCTTTAA
>Sinv.Est29
ATGCTGCTGAAATTACTGATCGCCTTGATTTGCCTCGGCTTTGCCGTTCATGCCAATAGAGATGAGACTG
CTCCAAGAGTCAAAACACCATTAGGGGGACTGAAAGGCTACTACAAAATCTCGCAAAATGGTAGAAAATA
TGAGGCGTATGAAGGGATTCCTTATGCATTACCACCTATTGGAAAATTACGATTTAagCCTCCTCGACCA
ATACCGGCATGGATTGGTGAACTATTGGCTACAAAATTCGGTTCCGAGTGTATTCAATACAATCAAGTGC
CAGTAACTCCGGAGAGGGTTGAGGGTGCTGAAGATTGTTTGTACTTAAACATTTATGTGCCAGTACAAGA
AAAAGGAACAAATAAAACTCCAATGCCAGTATTATTTTGGATCCATGGTGGAGCGTTCCAATTTGGTAGC
GGCATGTTATATAACGCTAAATATTTAATGGACCATAATGTTATACTTGTCACGATTAACTATCGGTTGG
GACCAATGGgTTTCCTCAGTACAGAAGATGAAGTAGTTCCTGGCAACATGGGTCTCAAGGATCAAAATAT
GGCTCTGCGTTGGGTATCGCAAAATATTGAATGGTTTGGTGGTGACCCGAAAAAAGTGACCTTAGTTGGC
TTGAGTGCTGGCGGTGCAAGTGTGCATTATCATTACTTATCGCAACTCAGCGCGGGTCTCTTCCGAGgcG
GTATATCGTTCAGCGGTACAGCATTTGATTGTTGGACGCAAGCCGAGAACTCCTTGGAAAAAGCCAAGAA
ATTAAGTGCTTTGATGGGATGCCCTACAAATACTTCTAGAGATATGATACGTTGTATGAGATATCGTCCA
GCTCGCGCAATCGTCCAGGCTACAAGTGAATTTATGCCATTTTTCTACAATCCCTTTTCTCCGTTCGGTC
CAGTACCGGAAAGGTTTGGCGATGAAGCACCTTTTATCGACAGAACACCTGTTGAAATCATTAATAGCGG
AGACGTCCAGGATGTACCCTGGGTTACGGGAGTAACGAGCGAAGAAGGCCTTTATCCCGTAGCTGagTTT
ATCGCTGGCGATGAAAATCTGAAACGGTTGAACGATAACTGGGACCTCCTCGGACTGCATCtccttgatt
ttaattataccATTCCCAAAGAGAAACATGTCGAGATTGCTCGTATTATTAAGAAGCATTACTTTGGTTC
AAAACCGATAGACCGACAGAGTACAAAAGAACTAGTACAAATGGCGAGTGATCGTTTATTCGTGGTCGAT
AGTGAGAAAGCTGCACGAATGCAAGCCAAAGTAAACCAGAATCCAGTTTGGTACTATTATTTCAGTTATA
GAGGAGCACAAAGTTTAAGTGATGGTCTTAGCGGTACCACTGAGAATTATGgCGTCTCTCATGCTGACGA
CATACTCTACGTGTTAGCTACTCCCTGGGTAGACCCAACAACAACGCAACAAGATCGTGATATGCAGAAA
CAGTTAATCGATTTTTGGGTATTGTTTGCTACCGAGGGaattccGAAAGTAGGCAATGTAGAATGGCCGA
AATTAGATCCTTCGAAAAAAGAActtcattatttacatatagctAGTCCTGATAAAATTAACATGGATAG
CCATGCTAATCTTGGAGAAAAAGAATTCTGGAATTCGATTAATTTCAATGAGAATGTATTGAGGCGCACT
GGAATCAATAAAGaagaactttaa
>Sinv.Est28
ATGTTACTGAAACTACTGATTGTTCTGTTCGGTTTTGGTTTCGTCATTCATGCAAATACGGATGAGACTA
TTCCAAGGGTCAAAACGCCTCTAGGAGGACTAAAGGGCTACTACAAATTCTCGCAAAATGGCAGAAAATA
CGAAGCGTATGAAGGAGTGCCTTACGCATTGCCACCTGTTGGGAAACTACGGTTCaaaGCTCCTCGGCCA
ATACCGGCATGGGTTGGTGAACTATCGGCTACAAAATTAAGCTCCGTGTGTATTCAATACGATCAAGTGC
CAGCATTTCCTCCGGAGAAAGTTGTGGGTACCGAAGATTGTTTGTACTTAAACATTTACGTGCCAGCacg
agaaaaaagagaaaataaaactcCAATGCCAGTAATATTTTGGATCCATGGCGGTGCTTTCCAATGCGGA
AGCGGCATACTATATGGACCTAAATATTTAATGGATCATGATGTTATACTTGTCACAATCAATTATCGAT
TGGGACCAATGGgtTTCCTTAGTACAGAAGATGAAGTAGTTCCTGGCAATATGGGTTTAAAGGATCAAAA
TATGGCACTTCGTTGGGTATCACAAAACATTGAATGGTTCGGTGGCGATCCGAAAAAAGTGACTTTGGTC
GGTTTGAGTGCTGGAGGTGCAAGCGtacattatcattatttatcacAAATGAGCTCGGGTCTTTTTCGAG
GTGGCATATCGTTCAGCGGTACAACATTTGATTGTTGGACGCAAGCTGAGAATTCCTTAGAAAAGGCCAA
GAAATTGAGTGCTTTGATGGGATGCCCTACAATTACCACCAGAGATATGATACGCTGTCTAAGATATCGT
CCAGCTCACGTGATTGTTCAAGCTACAAGTGAATTTATGcCGTTCTTCTTCAATCCTTTTACTCCTTTCG
GGCCGGTAACTGAGAAGTTTGGTGATGAAACACCTTTCATTGATAGAACGCCCATTGAAATTATTAGTAG
CGGTGACGTCCAGGACTTACCCTGGATTACGGGAGTAACGAGCGAAGAAGGCCTCTATCCCGTAGCTGAG
TTTATCGCCGACGATAAAAATCTGAAATGGTTGAACGACAATTGGGATATTCTTGGACCAGACTATctag
attttaattatacaattccCAGAGAGAAGCACATCGAACTTGCTCGTCTCATTAAGAATCATTACTTTGG
TACAAAACCAATAGATCGACAGAGTACGAAGGAACTAATACAAATGTCGAGCGATCGCTTCTTTGTGGTC
GACGGCGAGAAGGCTGCACGAATGCAAGCCAAAGTAAATCGGAATCCAGTTTGGTTTCACTATTTCTCTT
ACAGAGGTGCACAAAGCTTGAGCGATGCTTACAGCGGCACCATTGTGAATTATGGAGTTTCTCACGGTGA
CGACGTagtttatgtattaaatacttCCTGGGTAGACCCAACAACAACACAAAAGGACCTACATAAACTC
ATGCAACACGAAATTATCAATTCTccatattttttcagaattgcAAAAGTAGCTAATGTGGAATATCCAA
GATTAGATCCTTTGAAAAAAGAACTCCATTATTTGCATATTGCTGCTCCTGATGATATTAAATTGGACAG
TAATGATAATcttggagaaaaaaaattctggaattcaattaattttaaggaaaatatattaaagcacACA
ATTGGAAGCAAAAAAGATGAGCTTTAA
>Sinv.Est17
AATGTGTTTGCTACAAAAATCAAACTTGGGAAGAAGAATACGGTAATGGCATGGATACACGGCGGTGATT
TCTCTATGAATTGTGGTGATGCACTCATATATGGACCCGATTATATCGTGCAAAAGGATGTAGTTTTAGT
TACCTTAAATTATAGATTAGGTGATCTAGGTTTTCTGAACCTCAATGATAAAGTGGTAATGGGTAATCAA
AGAACTAATCTTTTAGATGTAATTTTGGCATTACGATGGCTACAAACAAATATATCACATGCTGGCGGAG
CCATCGTACATTGTCTAACTCTATCTCCGTTAATCAAAGGTATTTTGTCGATATAA
>Sinv.Est27
tataaattttcatacgAGTCTGATAATTCCcctataaagaaaatatttaatgttaagtcCAAAGgtgCGA
GTCATGGCGAGGATCTGACATACTTGTTTTACTCTTCTATGATGAAAGATTTAGGTGTAACCGCACCAGC
AATTGATTCGCAAGACGGAAAGATGATAAACCACTTAACACAAATGTGGACGGATTTTGCCAAAACAGGG
TACGagaaatttaatgttttcttttctcgCGAATATTTTAAGCGTGTTTTTGTAATcacaatatttctat
tttttttaaacatgtatatTAATGGTTAA
