# Supplementary material for: Molecular evolution of juvenile hormone esterase-like proteins in a socially exchanged fluid
Source: Sci Rep. 2018 Dec 13;8:17830. doi: 10.1038/s41598-018-36048-1 (PMC6293014; doi:10.1038/s41598-018-36048-1)
Supplement: Supplementary file 2 — Supplementary File 1 [file 41598_2018_36048_MOESM2_ESM.zip › our-gene-annotations/having-genomic-sequences-as-refrences/SinvgnG.Ests-Prot.faa]

>Sinv.Est10
MLTPCLQLDEKIWRCICIVVFLLILAGDGSSIDSDKLIVNTKWGFVRGEWSRTVRNRTVANFLGIPYALP
PVGDLRFRVRIQGSV
>Sinv.Est6
FLAQRTKYSPGNYGLKDIKMALEWIQENIHSFEGNPKSVTLMGHSVGSAATHLLALSKKTEGLFHRYILL
SGSALSTWTYHPPRRYRQLCLHLAKLVGCPLERNRNTTTENPKRGDVQTPAYDDIARKEKDEEIMKCMRI
ADYVWKENPMCNFGPTLEDESADAILTMHPLKTMKNGLFRDIPAIMQVVKDEGLLKILGNLPKKKSITFV
LALIIKPELENELIENFEEYLPYFLDVFASAIQDFYFNGNVSLGFMHNITEVTTDALITWPMIQALQYMS
KVGNSNIYFSYFAYEGTFTHTFASGIPNHYGVAHGDDLNYLFPILNNRYRKMLLYNTMSDITMINIMTEM
VASFVAKGIPQARFIISWPNYRDHHEFMRSGIDSVPEFKVQTNFLSEKMQFWEKLMHNELERVMNDANVN
AIYRRLIIQLTLLEIFFFYM
>Sinv.Est11
MLTLCLRLDEKIRRCIFILVFLLSLADGLFIESDGLVVNTKWGSVRGKWSKTVRNRTVANFLGIPYALPP
VGDLRFRVRNL
>Sinv.Est14
MNCPSSLLLLLLGLSLHSACITRANGQHGASGQQQEGGSSHDSLVVETTSGLMRGFSRTVLDREVHAFYG
VPFAKPPVGPLRFRKPLPIEPWHGILNEMWNPNTNISEDCLYLNIWVPQKLRLRHKESPDNVGNNGMAIL
VWVYGGGFMSGTATLDVYDADLMAYRVGAFGFLYLNHEEAPGNMGLWDQALALKWLRENARVFGGDPDLI
TIFGESAGGSSVSLHLISPVTQGLVRRGILQSGTLNAPWSYMTENPARVMACMRSVDAKTLSVQQWNSYW
GILGFPSAPTIDGVFLPKDPLDLVREADFKDTEILIGNNENEGRR
>Sinv.Est26
MAPPALLPQIVTFFESPPNCDIFVYTYYNAKITSKRLLPLCLLPNILSILAKISVTAEYLRSLYFADKAI
SEETMANYVDFLSDEFFCHGIMEVVDIQTKLNHNKPTYIYKFSYEAENSPMKKLFNIKFPSASHSEELTF
LFHASMMKELSTSLPEVDSKNLKMINHLTQMWTNFAKTGYEKFNVFLTHEFFMHVLLITIF
>Sinv.Est20
MLLKLLIALICFDFIVHANRDEIAPRVKTSLGGLKGYYKISHNGRKYEAYEGIPYALPPIGKLRFKPPRP
IPAWIGELSATTFGSMCIQYNYKASEKVKGAEDCLYLNVYVPAQERERNKTLLPVLFWIHGGAFQSQSGM
TEKPTYLMDHDVIFVTINYRLGVMGFLSTEDEVVPGNMGLKDQNMALRWVSENIEWFGGDQKKVTLVGLS
AGGASVHYHYLSQLSAGLFRGGISFSGTAFDCWAQTENSFEKAKKLSDLMGCPTTTSRAMIRCMRYRPAR
AIVRAVGEFMPFLGNPFTPFGPVPERFGDEAPFIDRTPFEIINSGDVQDIPWVTGVVSEEGLYPVAEFIT
NDQHLKQLNDNWDILGPYFLDFNYTIPKDKHVEIARFIKNHYFGTKPIDQQSTKELIHMASDRFFVADSE
KAARMQAKINQNPVWYYYFSYRGAQSLSNHLSGTTVNYGVCHADDTYYVLDTPFIDPTTTQNDRELQKQL
IDFWISFVTEGIPKIRNVEWSQLDPLKKEFHYLHIAGPDQINMDSNANLGEKEFWNSINFNENVLKRTAG
INKKKALRFLTPQRRTLS
>Sinv.Est21
MIRNQPEVSSFKLASVLGNDSKDPKKVFELLQTLPAVEIVKAQYKVLTPEKSRTFNIPFGPTIDDKARRP
FLSSSIAQILDDDNNIPIMVGFTSHEYIMFLKDTSEKTLKTMYEDLPRHIENFLNSQNQKKIIEVTERVK
QQYFHNKPFTEENIPSIIRCLSDIHFNIPTKDFVNKRRKKKQALTFFYQFSYVGNQMTQTRLTENKWTTI
GASHVDDMPYLFYLPKCKIDDPEPPAIGTKDREILEILTRMWTNFAKIGNPTPVLDEYITTIWLPATPDT
FNYLDIGDTPQLLTATEYNSILQESEL
>Sinv.Est13
MPEPADNWEGTYDATYHRSSCPFFSMIEQDVVGEEDCLFLNVYSPILNKEACKAVMVWFHGGNFNHGLGD
DEFYGPDFLIEQDVVVVTLNYRLGVIGFLNTGDKNAPGNAGLKDQVMALKWVKDNIHYFGGCPNRVTIFG
EDAGASSVQFHMMSPMSDGLFNKVIMQSGSAVNTWAISYDAREVAFKLGEKLDIETTDSAELVLKLSEFS
PKELIAACDDLTFLKQVLY
>Sinv.Est5
MYKIGFITIHNNNTNTNHLGFFSTANQISPGNYGLKDIKMALEWIQENIHSFEGNPKSVTLMGHSAGSAA
THLLALSKKTEGLFHRYILLSGSALSTWTYHPPRRYRQLCLHLAKLVGCPLERNRNTTTENPKREDVQTP
AYDDIARKEKDEEIMKCMRIADYVWEENPMCNFGPTLEDESADAILTMHPLKIMKNGLFRDIPAIVQVVK
DEGLVKTLGNFPFLLLLIENFEEYLPYFLEYHEVVSNTSVFASAIQDFYFNGNVSLGLMHNITEVSSWMM
TDALITWPMMQALQYMSNVGNSNIYFSYFAYEGTFTYTFASGIPNHYGVAHGDDLNYLFPILNNMYWNML
LYNTMSDITMINIMTEMWTSFVAEGIPKAWQIIPWPNYRDHHEFMRIGIDRSPEFIVQTNFESDRMEFWE
KLTHNESEEVMNDVFVNEPPSNNKSTNDANAIDRRVIIQLASLAIIFFYI
>Sinv.Est18
MNRPIVTVKQGKLQGIFEKNVLGSHYLSFKGIPFAAPPVDELRFKDPEPPASWEGIRDASKNAGDVSVQL
EQLTQTVIGSEDCLYLNIHIPYNIYRTTGNPVMVWIHGGAYLVGSGNDSHKQPDYLMSKDIILVSINYRL
GLTSIVYQYMFKIIFQGFLNLGHEIASGNQGLKDQVAALKWIKENIKVFGGDSNNITVFGVSAGSTCTHL
LTLSPLSKGNISSYLKVINALSLLLLEK
>Sinv.Est22
MLKMREYQSNILIQLGIICVFALNADIVRGDSLTVKTLNGMLRGTTMPTRHGRDIYAFLGIPYAAPPLGE
LRFKPPQPPAAWNGTRDATKNAGICTQRNIYVYQEEIVGEEDCLYLNVYTPCIHCIEDDPSSDHDLKQLR
REAFGGFPVLLWFHGGGWVAGAGHSDYYGPKFLMDFDVVLVTVNFRLGSLGFLSTEDLECPGNLGLKDQQ
QTLRWVHENIAFFNGDLNRVTIFGESAGGASVHYHMVSPLSEGLFHRAISQSGTFYNPWTLTSPGTARKK
AMMVGEHLGCNFEDSKELIKCLQTKSAQEIIGTDRLFQKFGYCPMIPFRPVIEPKHEGAFLIEDPLISVQ
NGRSLDIPWMTGTTSQEGALKVAGIYGRGQVDELENNFNNIAPISLFYNDRYNTKGALQDEITATIRDFY
FNSDPIDHSDDSRFKLINMYSDSWFNHGAHEAVQSFIVNQTSPVFYYYFSYEGSVSFSTIFGDPTRDYGV
VHADDLQYLFPVGEQLFPNTPLSENDHKMIDIMTSLWYNFANSGNPTPKITKTIPLKWKPVKTNYAPEYL
HLNSPDNITMGHGLLWQRMTFWDTLTRRITSGGNKFRRLKKDEL
>Sinv.Est7
RLTQYLGIPYAQPPVGQLRFARPVTDPLPSWSGVRNATQFAPSCQQRLLPPDMPDPGFSEDCLFLNIFVP
NEGMRIQSLNEGDFCGRQVLVVTVAYRLNILGFFTTTDTEASGNYGMFDQIAALDWIKRNIKYFNGSSGA
ISVGLHILSPLSRDKFHKAIAMSGDAIGSVADKFGCNRRPTSALMECLRRLPADFLIKHSSDIETWGPIV
DAETNNETEPFLAQHPKDILESGTCSIYDQNSEGGLSSANEFTAAVQNPDDNSTCESKPEMVTNAVLFFY
RPYPSTTNTTIFRDRYLDLQTERNYAAGLTLLAGKVAKRKKATAFVYRFDYRPKTQPVAKDVPEWAGVPH
MFELPFVWGLPHLMGASTQWIFNDKKMSDVMMAMLATFAKTGDPSLTSATGSIKWEPYTQDNPRILIIDK
NVEMNEPNALAFWNEYYPQVVMEATNNCCNITSMAMTWRIFSRSVCFSGVLATMAFYRFWF
>Sinv.Est3
MDNSKVEICVHEGKLIGTIEKGVYGDYYAAFRGIPYAKPPVGELRFIDPIPVEPWSDSRDASKYGNSAVQ
INFLTRQFEGDEDCLYLNVFTPKIEPGKNDALMYGPDYIVRKDVILVTLNYRLGALGFLNFYDKVATGNQ
DAKNLRRKCWRSHTLFNSDSINLFHKAISQSGVMRCPWTYTIQQSHSMNTGFRLTEKLGKATTDPKVAYE
FLKTIDAKKLIEIQEMSLSTEEKRQHGLRFTSTLDHESSNPVFPEDITKFMSRGVEIPLLIGFASCEGSF
IACTNLAGTTTKEDLQKIDSDFKSCLLPNILSILLKISVTVEELRSLYFGDKAISEETVANYIDFLSDEF
FCRIDVQTKLNHNKPTYLYKFSYEAENSPMKKLLNIKFPGATISEELTFLFHASMMKEIGISLPEVDSKD
GKMINHLTQMWTDFAKTGNPTPTINTWLPVTGSQGKYNYLNIDENSQINVFRKGEESWNWEEKKINYFLP
R
>Sinv.Est4
MDSGKIEIQVHEGKLIGTTEKGVYGDYYVAFRGIPYAKPPVGELRFKDPVPAEPWSGSRDASKYGSMAVQ
MSFLTRQVEGDEDCLYLNVFTSKIEPGKKRTVMVWIHGGGFSVGSGDALMCGPDYIVRKDVVLVTLNYRL
GALGFLNLYDKVATGNQGIKDVILALKWVQKNISQFGGDPKNVTIFGESAGGAMVHCLTLTPLAKDLFHK
AIVQSGVMRNPWAYTEQQSHSTNIGFRLAEKLGKATTDPKVVYEFLKTIDAKKLIETQEKFTPTLDHESS
NPVFPGDITKFMSRGVEVPLLIGFTSCEGSLFVYNNISGHITKEEIHKIDSDFKIAIHPNILSILPKISV
TVEELRSLYFEDKAISEETMENYVNFLSDEFFCRGTMEVVDIQTKLNHNKATYLYKFSYNNEDSPMKKIF
NVKFKGIATCNLKLSKN
>Sinv.Est16
MRASRATAHEAPTISRSRSHNVNQRFVNAILSRHSFIVSIMDNSRVDVYVNEGRLIGIIEEAAYGGHYVA
FRGIPYAKPPVGELRFKDPLPPERWSGGRDASKHGNVAVQFDLMTRQVIGDEDCLYLNVYTTDIVKKRPV
MVWIHGGAFRMGSGDAAMYGPDYIVQKDVVLVTLNYRLGVLGFLNLNDKVATGNQGLKDTVMALQWVQKN
ISQFGGDPKNVTIFGESAGGVIVHYLTLSPLGQGLFHKAISQSGVATNPWALSEWTNKTMNRGFQLAEKL
GKATSNPKVAYEFLKKVDAKKLVETTIHSLLTEADRLQFLLIFTPSLDYESPNPFFPEHPSTLVRRGVKV
PFLLGNTGCEGSFLIFISSNKVLKIVSDISEKTLKKVDSDFKKTLMANILNELPKIPITVEELRFLYFGN
KAISKETLINYADFLGDAMFYRGTTEVADIQMNSGGYTPTYLYKFTYDSKTYIAKQIMNVSIPGVTHGED
LFYLFYSHLMKTLDMSPPKPNSEDYKMINRLTQMWTDFAKTGDPTPAITDLTPVKWTPLKHGNIYNYLNI
DIKPRMEIVRKGEQRCDWKNIKHKL
>Sinv.Est24
MSEIKVQVTEGKLTGVVEDGHNVRYCAFRGIPYAKPPVGELRFKDPVPAEPWSGDRDASKHGNIAVQINM
FTREIEGDEDCLYLNVYTTKIDSEKRPVMVWVHGGGFFLGSGNADFYGPDFIVKKDVVLVTINYRLDALG
FLNLNDKVATGNQGLKDVVLALKWVKKNISNFGGNSENVTIFGESAGGGIVHLLALSPYAKGLFHKVIAQ
SGVATNTWAITEWTDKTMNPGFQLAEKLGKTTSDPKVAYEFLKTRDAKEVIQGSRMLFDTRAERLSFKLC
FAPSLDFESSDPFFPEHPKEYISRGIHIPFLLGFTRNEGLFFVDSLFFGGGVSKEHLEEVNADFKKAILP
EILSTFPEIGITAEELKLLYFEKNKVSKETLINYANFLGDEFFVRGVMDLLQIQKSTGGYKSTYLYQFDY
ENDNNLSRRALQIKLPGVSHTEELAYLFYPEIIKMFNLSLPESDSEYYKMINHLTQMWTDFATTGKPTST
NLWLPLTGPQNEDYNYLNIDKNSEMKVFRKGQERWDWENKK
>Sinv.Est1
MNNNKIEIRVHEGKLIGIIERDVYGDYYAAFRGIPYAKPPIGELRFKDPVPAEPWFGSRDASKYGSISVQ
MDPLTHEIVGDEDCLYLNVFVKKIEPGKKRTVMVWIHGGSFCRGSGDANMYGPDYIVQKDVVLVTLNYRL
GALGFLNLYDKVATGNQGLKDVILALQWVQRNISQFGGDPKNVTIFGESAGGGIVHCLTLSPLAKDLFHK
AISQSGVMRCPWGYTEQSASMNKSFRLAEKLGKVTTNPKVAYEFLKTIDAKKLIETQEKFLSTKTGIRFT
PTSDNESSNPVFPGDLAKYLNRGVKIPLLLGFTECEGSILVNSNIGGYITEEELRKIDSDFKSSIPPNYL
SILPKISITVEDLKSLYFGDKAISEETLANYVNYINDGCMCRGIMEVVDIQTKLNHNKTTYLYKFSYESE
NSVMKKILNIEFPGACHGEELPYLFHFSVMKDLGISLPAVDSKDGKMINHLTQMWTDFAKTGNPTPTTNA
WLPVTGSQEKYNYLNIDVNSQMNVFRKGEESWNWEEKKNKLR
>Sinv.Est9
GPACPQPSEYTDVDEDCLYLNIFSPTVSMLYLKIGYGLANRYPVMFYIHGGEFSHGATAFYDVVVVSINY
RLGALGFLSTGDENSPGNYGILDQAMALRWVHDNIISFNGDPDSITLFGPGAGAASAGLLMIAPKTRQMV
AKVIAQSGSALADWAVIIDKYRAQNTSRVYAEMLGCSIESSWKLVQCLKDGRSFLELDWRATDWRFFTET
PEQSIKARKYRKDLAYMAGVTTQEAAFIISMSSIDSLISI
>Sinv.Est15
MKRLFFILLSTVVVLADDFAVTAPIGRIRGTIMISRLGKKIYSFRGVRYAEPPTGQQRFQVATPAADWNN
VFDATEEGPACTNVMEDCLRVNVYTTKLPLENDPVKRSVLVFFHPGAFYLFSGQSSNFGPEYLLDKDIVL
VTVNYRLGTLGFLSTGDSKAPGNLGLKDQVVALRWIQRNIAAFGGDPDSVTISGYSVGGISVLLHMVSPM
SKGLFHRAIMMSGSMTLEPYPTEQLHLAKKQAELLDCPTDTTGSMLICLNSKPVENYTDTIQHELGNDSM
VNDLNNDWYRIAPINFLYERDTPRSRNISTELRQFYFGDKPIVLSCGMKPHHLVLYIYFTFSFKLFDLNY
LNRFITLYYLSFISNLYKLRVSTFFNYFIIPGVVHHDDLQYLFFLKDTYVKFPFFENDAPEIPIVELMTS
MWSNFVQTGQPVSPALAKNITWESYLPEKDNYLEISEESKMKTGFFPNRMQIWESFRFLIVIDFVTYKTL
LKS
>Sinv.Est12
DASKYRSMAIQMNFLTHQIEGDEDCFYLNVFATKIEPDKKHVVMVTLN
>Sinv.Est2
VNEGKLIGITERDVYDDYYIDPVPAEPWSGSRDASKYGNNSVQINLLTNKIVGNEDCLYLNVFIKKIKPG
KKRAIMVWIHGGSFSRGSGDATMHGPDYIVQKDVVLVTLNYRLGALGFLNLNDKVATGNQGLKDVILALQ
WFDGDPENVTIFDESADGVIAHCLTLSPLSHSMNKGFRLAEKLGKVTTNPKVAYEFLKIIDAKKLIETQE
KFLLTKTGLRFTPTSDNESSKPVFPGDLKKFMNRGVKVPLLIGFTNCEGSFIVSSNICGYFTKEELKKFD
SDFKNSSIHSSILSMLPKISVTVENLRTLYFGDKAISEETMANYVDFLNDELMYRSVMEVMAIQTKLNHN
KATYLYKFSYESENSVMKKLLNIKYPGACHGEELPYLFHFSKRKNLGISLPAVDSKDGKMIHHLTQMWTD
FAKTGNPTPTTNAWLPVTGSQGQNNYINIDVNSQMNVFRKGEESWNWEEKKHKLRR
>Sinv.Est8
MGKHGRKEISFNLNHIFEENNISQIRLKLVESTLFINKSDSTFLNYSIERKDFFRELGVDDVISLADISV
TGPLRFRHPRPAERWSGILNILDTVFGDFDCLYVNVVAPRPRPRNAAVMVWIFGGGFYSGSATLDNVIVV
SMQYRVASLGFLYFGTSDVPGNTGLFDQMMALQWVRDNIAAFGGNPENVTLFGESAGAVSVSLHLLSPLS
RHLFNQAIMQSGSATAPWAIISREESIVRGIRLAEAVGCPHDRHNLREVIDCLELETCLDIINPSQTCFS
LLGQTTWIIDARLYFSRCIFRL
>Sinv.Est25
MDNSKVEIRVHEGKLIGAIEKGVYDDYYAAFRGIPYAKPPVGELRFKDPVPAEPWSGSRDASKYGNIAVQ
MNFLTRQIEGDEDCLYLNVFTPKIEPGKKRTVMVWIHGGAFSMGSGDALMYGPDYIVRNDVILVTLNYRL
GALGFLNLYDKVVTGNQGIKDVILALQWVQKNISQFGGDPKNVTIFGDSAGGAIVHCLTLSPLAKDLFHK
AISQSGVMRCPWAYSIQQSHSMNAGFRLAEKLGKATTDPKVAYEFLKTIDAKKLIEFQEKPVSTEENRQD
VLRFAPTVDHESLNPVFPGDIAKFMNRGVEVPLLIGFTSCEGSFIAFSNFIGPVNKERLQKIDSDFKIAI
LPNVLSMLQKISVTVEDLRSLYFGNKAISDETMANYVDFLSDEFFCRSIMEVVDIQTKLNHNKPTYLYKF
SYESDNSPMKKIFNFTYPGATHGEELAYLFHVSMMKELGISLPAIDSKDGKMINHLTQMWTDFAKTGNPT
PNTNSWLPVTGSQGKYNYLNIDENSQMNVFRKGEESWNWEEKKNKLRH
>Sinv.Est19
ILEDGAYAFRGIPYATPPISNRRWQPAESLIRIEHCWNGTYLSCWQREISGRMDGVEDCLYLDVFTPIVG
YDSPLPVVVMIGAETLTVMQPSAKLARVRDIVFVRPNFRMGIFGFLAAEPLTRATHPPTSGNYGLSDIIA
ALQWVQLNIENFGGNKSSVTLWGHRAGGTLVTTLVGYRKAKSLFSKAWISSGSAIFPGKELDKYEAMNKQ
FLDSIRCSDAACLRSKSAEDLMDAVPESWYVGNMGLPEMKEAGPSYEKRHEWLVLDGTILQEHIGRILSQ
EKLTVKVVMGTTAHSGTPVQYLSPNFTLDTSQVEKIVQESLLGTSGFTDEAVR
>Sinv.Est23
MLLKLLIALICFGFAVHANRDETAPRVKTPLGGLKGYYKISHNGRKFEAYEGIPYALPPIGKLRFKPPRP
IPAWIGELSATTFGSMCIQYNYKTSEKVEGAEDCLYLNVYVPAQERGRNQNLLPVLFWIHGGAFQAESGM
IEKPTYLMDHDLIFVTINYRLGPMGFLSTEDEVVPGNMGLKDQNMALRWVSENIEWFGGDPTKVTLFGLS
AGGASVHYHYLSQLSAGLFRGGISFSGTAFDCWAQTENSFEKAKKLSALMGCPTTTSRDMIRCMRYRPAR
AIVQATSEFMPFLGNPFTPFGPVPERFGDEAPFIDRTPVEIINSGDVQDVPWVTGVVSEEGLYPVAEFIT
NDQHLKQLNDNWDILGPHFLDFNYTIPKGEHVEIARLIKNHYFGTKPIDQQSTKELIHMASHRLFVVDSE
KAARMQAKINQNPVWYYYFSYRGAQSLSDSLSGTTVNYGVSHADDAYYVLDTPFIDPTTTQNDRDMQKQL
IDFWISFVTEGIPKIGNVVWSQLDPLKKEFHYLHIAGPNQINMDSHVNLGEKEFWNSINFNENVLKRTAG
INREEL
>Sinv.Est29
MLLKLLIALICLGFAVHANRDETAPRVKTPLGGLKGYYKISQNGRKYEAYEGIPYALPPIGKLRFKPPRP
IPAWIGELLATKFGSECIQYNQVPVTPERVEGAEDCLYLNIYVPVQEKGTNKTPMPVLFWIHGGAFQFGS
GMLYNAKYLMDHNVILVTINYRLGPMGFLSTEDEVVPGNMGLKDQNMALRWVSQNIEWFGGDPKKVTLVG
LSAGGASVHYHYLSQLSAGLFRGGISFSGTAFDCWTQAENSLEKAKKLSALMGCPTNTSRDMIRCMRYRP
ARAIVQATSEFMPFFYNPFSPFGPVPERFGDEAPFIDRTPVEIINSGDVQDVPWVTGVTSEEGLYPVAEF
IAGDENLKRLNDNWDLLGLHLLDFNYTIPKEKHVEIARIIKKHYFGSKPIDRQSTKELVQMASDRLFVVD
SEKAARMQAKVNQNPVWYYYFSYRGAQSLSDGLSGTTENYGVSHADDILYVLATPWVDPTTTQQDRDMQK
QLIDFWVLFATEGIPKVGNVEWPKLDPSKKELHYLHIASPDKINMDSHANLGEKEFWNSINFNENVLRRT
GINKEEL
>Sinv.Est28
MLLKLLIVLFGFGFVIHANTDETIPRVKTPLGGLKGYYKFSQNGRKYEAYEGVPYALPPVGKLRFKAPRP
IPAWVGELSATKLSSVCIQYDQVPAFPPEKVVGTEDCLYLNIYVPAREKRENKTPMPVIFWIHGGAFQCG
SGILYGPKYLMDHDVILVTINYRLGPMGFLSTEDEVVPGNMGLKDQNMALRWVSQNIEWFGGDPKKVTLV
GLSAGGASVHYHYLSQMSSGLFRGGISFSGTTFDCWTQAENSLEKAKKLSALMGCPTITTRDMIRCLRYR
PAHVIVQATSEFMPFFFNPFTPFGPVTEKFGDETPFIDRTPIEIISSGDVQDLPWITGVTSEEGLYPVAE
FIADDKNLKWLNDNWDILGPDYLDFNYTIPREKHIELARLIKNHYFGTKPIDRQSTKELIQMSSDRFFVV
DGEKAARMQAKVNRNPVWFHYFSYRGAQSLSDAYSGTIVNYGVSHGDDVVYVLNTSWVDPTTTQKDLHKL
MQHEIINSPYFFRIAKVANVEYPRLDPLKKELHYLHIAAPDDIKLDSNDNLGEKKFWNSINFKENILKHT
IGSKKDEL
>Sinv.Est17
NVFATKIKLGKKNTVMAWIHGGDFSMNCGDALIYGPDYIVQKDVVLVTLNYRLGDLGFLNLNDKVVMGNQ
RTNLLDVILALRWLQTNISHAGGAIVHCLTLSPLIKGILSI
>Sinv.Est27
YKFSYESDNSPIKKIFNVKSKGASHGEDLTYLFYSSMMKDLGVTAPAIDSQDGKMINHLTQMWTDFAKTG
YEKFNVFFSREYFKRVFVITIFLFFLNMYING
