# Supplementary material for: Molecular evolution of juvenile hormone esterase-like proteins in a socially exchanged fluid
Source: Sci Rep. 2018 Dec 13;8:17830. doi: 10.1038/s41598-018-36048-1 (PMC6293014; doi:10.1038/s41598-018-36048-1)
Supplement: Supplementary file 2 — Supplementary File 1 [file 41598_2018_36048_MOESM2_ESM.zip › our-gene-annotations/having-genomic-sequences-as-refrences/Veme-Ests.gff]

##gff-version 3
DF939239.1	genBlastG	mRNA	177969	188928	238.113	+	.	ID=Veme.Est1;Name=Veme.Est1;Alias=Aech.VCE6_gi|746848177|ref|XP_011054486.1|-R1-1-A1
DF939239.1	genBlastG	CDS	177969	178262	.	+	0	ID=Veme.Est1-E1;Parent=Veme.Est1
DF939239.1	genBlastG	CDS	184076	184401	.	+	0	ID=Veme.Est1-E2;Parent=Veme.Est1
DF939239.1	genBlastG	CDS	184783	184982	.	+	1	ID=Veme.Est1-E3;Parent=Veme.Est1
DF939239.1	genBlastG	CDS	185837	186033	.	+	1	ID=Veme.Est1-E4;Parent=Veme.Est1
DF939239.1	genBlastG	CDS	187373	187538	.	+	1	ID=Veme.Est1-E5;Parent=Veme.Est1
DF939239.1	genBlastG	CDS	187792	187991	.	+	2	ID=Veme.Est1-E6;Parent=Veme.Est1
DF939239.1	genBlastG	CDS	188144	188430	.	+	1	ID=Veme.Est1-E7;Parent=Veme.Est1
DF939239.1	genBlastG	CDS	188718	188928	.	+	1	ID=Veme.Est1-E8;Parent=Veme.Est1
DF939232.1	genBlastG	mRNA	15957	17350	100.913	-	.	ID=Veme.Est10;Name=Veme.Est10;Alias=Sinv.VCE6_gi|751211096|ref|XP_011158276.1|-R1-1-A1
DF939232.1	genBlastG	CDS	15957	16104	.	-	2	ID=Veme.Est10-E5;Parent=Veme.Est10
DF939232.1	genBlastG	CDS	16191	16335	.	-	0	ID=Veme.Est10-E4;Parent=Veme.Est10
DF939232.1	genBlastG	CDS	16424	16747	.	-	2	ID=Veme.Est10-E3;Parent=Veme.Est10
DF939232.1	genBlastG	CDS	16909	17062	.	-	0	ID=Veme.Est10-E2;Parent=Veme.Est10
DF939232.1	genBlastG	CDS	17201	17350	.	-	0	ID=Veme.Est10-E1;Parent=Veme.Est10
DF939523.1	genBlastG	mRNA	20036	26729	289.093	-	.	ID=Veme.Est11;Name=Veme.Est11;Alias=Veme.VCE6_XP_011859912.1-R1-1-A1
DF939523.1	genBlastG	CDS	20036	20240	.	-	2	ID=Veme.Est11-E8;Parent=Veme.Est11
DF939523.1	genBlastG	CDS	20326	20452	.	-	0	ID=Veme.Est11-E7;Parent=Veme.Est11
DF939523.1	genBlastG	CDS	20565	20900	.	-	2	ID=Veme.Est11-E6;Parent=Veme.Est11
DF939523.1	genBlastG	CDS	20981	21146	.	-	1	ID=Veme.Est11-E5;Parent=Veme.Est11
DF939523.1	genBlastG	CDS	21239	21417	.	-	0	ID=Veme.Est11-E4;Parent=Veme.Est11
DF939523.1	genBlastG	CDS	22081	22278	.	-	2	ID=Veme.Est11-E3;Parent=Veme.Est11
DF939523.1	genBlastG	CDS	25920	26223	.	-	0	ID=Veme.Est11-E2;Parent=Veme.Est11
DF939523.1	genBlastG	CDS	26472	26729	.	-	0	ID=Veme.Est11-E1;Parent=Veme.Est11
DF939177.1	genBlastG	mRNA	15489	18509	259.127	+	.	ID=Veme.Est12;Name=Veme.Est12;Alias=Veme.VCE6_XP_011870236.1-R1-1-A1
DF939177.1	genBlastG	CDS	15489	15558	.	+	0	ID=Veme.Est12-E1;Parent=Veme.Est12
DF939177.1	genBlastG	CDS	15912	16120	.	+	2	ID=Veme.Est12-E2;Parent=Veme.Est12
DF939177.1	genBlastG	CDS	16380	16683	.	+	1	ID=Veme.Est12-E3;Parent=Veme.Est12
DF939177.1	genBlastG	CDS	16863	17060	.	+	2	ID=Veme.Est12-E4;Parent=Veme.Est12
DF939177.1	genBlastG	CDS	17148	17326	.	+	0	ID=Veme.Est12-E5;Parent=Veme.Est12
DF939177.1	genBlastG	CDS	17407	17572	.	+	1	ID=Veme.Est12-E6;Parent=Veme.Est12
DF939177.1	genBlastG	CDS	17651	17986	.	+	2	ID=Veme.Est12-E7;Parent=Veme.Est12
DF939177.1	genBlastG	CDS	18098	18224	.	+	0	ID=Veme.Est12-E8;Parent=Veme.Est12
DF939177.1	genBlastG	CDS	18311	18509	.	+	2	ID=Veme.Est12-E9;Parent=Veme.Est12
DF939175.1	genBlastG	mRNA	997817	1002000	167.939	-	.	ID=Veme.Est13;Name=Veme.Est13;Alias=Waur.JHE_XP_011704230.1-R1-1-A1
DF939175.1	genBlastG	CDS	997817	997970	.	-	2	ID=Veme.Est13-E9;Parent=Veme.Est13
DF939175.1	genBlastG	CDS	998046	998181	.	-	0	ID=Veme.Est13-E8;Parent=Veme.Est13
DF939175.1	genBlastG	CDS	998464	998781	.	-	2	ID=Veme.Est13-E7;Parent=Veme.Est13
DF939175.1	genBlastG	CDS	999217	999388	.	-	1	ID=Veme.Est13-E6;Parent=Veme.Est13
DF939175.1	genBlastG	CDS	999487	999623	.	-	0	ID=Veme.Est13-E5;Parent=Veme.Est13
DF939175.1	genBlastG	CDS	999660	999701	.	-	0	ID=Veme.Est13-E4;Parent=Veme.Est13
DF939175.1	genBlastG	CDS	1000200	1000385	.	-	2	ID=Veme.Est13-E3;Parent=Veme.Est13
DF939175.1	genBlastG	CDS	1001083	1001371	.	-	0	ID=Veme.Est13-E2;Parent=Veme.Est13
DF939175.1	genBlastG	CDS	1001848	1002000	.	-	0	ID=Veme.Est13-E1;Parent=Veme.Est13
DF939175.1	genBlastG	mRNA	1003592	1008828	163.474	-	.	ID=Veme.Est14;Name=Veme.Est14;Alias=Waur.JHE_XP_011704230.1-R2-2-A1
DF939175.1	genBlastG	CDS	1003592	1003745	.	-	2	ID=Veme.Est14-E9;Parent=Veme.Est14
DF939175.1	genBlastG	CDS	1003824	1003959	.	-	0	ID=Veme.Est14-E8;Parent=Veme.Est14
DF939175.1	genBlastG	CDS	1004239	1004556	.	-	2	ID=Veme.Est14-E7;Parent=Veme.Est14
DF939175.1	genBlastG	CDS	1004980	1005151	.	-	1	ID=Veme.Est14-E6;Parent=Veme.Est14
DF939175.1	genBlastG	CDS	1005250	1005458	.	-	0	ID=Veme.Est14-E5;Parent=Veme.Est14
DF939175.1	genBlastG	CDS	1005951	1006043	.	-	1	ID=Veme.Est14-E4;Parent=Veme.Est14
DF939175.1	genBlastG	CDS	1007359	1007420	.	-	1	ID=Veme.Est14-E3;Parent=Veme.Est14
DF939175.1	genBlastG	CDS	1007454	1007779	.	-	0	ID=Veme.Est14-E2;Parent=Veme.Est14
DF939175.1	genBlastG	CDS	1008676	1008828	.	-	0	ID=Veme.Est14-E1;Parent=Veme.Est14
DF939175.1	genBlastG	mRNA	978958	983418	194.992	-	.	ID=Veme.Est15;Name=Veme.Est15;Alias=Waur.JHE_XP_011705300.1-R1-1-A1
DF939175.1	genBlastG	CDS	978958	979105	.	-	2	ID=Veme.Est15-E8;Parent=Veme.Est15
DF939175.1	genBlastG	CDS	979212	979356	.	-	0	ID=Veme.Est15-E7;Parent=Veme.Est15
DF939175.1	genBlastG	CDS	979626	979943	.	-	2	ID=Veme.Est15-E6;Parent=Veme.Est15
DF939175.1	genBlastG	CDS	980508	980679	.	-	1	ID=Veme.Est15-E5;Parent=Veme.Est15
DF939175.1	genBlastG	CDS	981318	981526	.	-	0	ID=Veme.Est15-E4;Parent=Veme.Est15
DF939175.1	genBlastG	CDS	982106	982291	.	-	2	ID=Veme.Est15-E3;Parent=Veme.Est15
DF939175.1	genBlastG	CDS	982495	982783	.	-	0	ID=Veme.Est15-E2;Parent=Veme.Est15
DF939175.1	genBlastG	CDS	983278	983418	.	-	0	ID=Veme.Est15-E1;Parent=Veme.Est15
DF939175.1	genBlastG	mRNA	985382	990451	186.723	-	.	ID=Veme.Est16;Name=Veme.Est16;Alias=Waur.JHE_XP_011705300.1-R2-2-A1
DF939175.1	genBlastG	CDS	985382	985541	.	-	2	ID=Veme.Est16-E8;Parent=Veme.Est16
DF939175.1	genBlastG	CDS	985650	985794	.	-	0	ID=Veme.Est16-E7;Parent=Veme.Est16
DF939175.1	genBlastG	CDS	986077	986394	.	-	2	ID=Veme.Est16-E6;Parent=Veme.Est16
DF939175.1	genBlastG	CDS	986961	987132	.	-	1	ID=Veme.Est16-E5;Parent=Veme.Est16
DF939175.1	genBlastG	CDS	987757	987968	.	-	0	ID=Veme.Est16-E4;Parent=Veme.Est16
DF939175.1	genBlastG	CDS	988480	988665	.	-	2	ID=Veme.Est16-E3;Parent=Veme.Est16
DF939175.1	genBlastG	CDS	988869	989157	.	-	0	ID=Veme.Est16-E2;Parent=Veme.Est16
DF939175.1	genBlastG	CDS	990311	990451	.	-	0	ID=Veme.Est16-E1;Parent=Veme.Est16
DF939137.1	genBlastG	mRNA	2468729	2469121	15.7808	-	.	ID=Veme.Est17;Name=Veme.Est17;Alias=Waur.JHE_XP_011705444.1-R10-11-A1
DF939137.1	genBlastG	CDS	2468729	2469079	.	-	0	ID=Veme.Est17-E2;Parent=Veme.Est17
DF939137.1	genBlastG	CDS	2469095	2469121	.	-	0	ID=Veme.Est17-E1;Parent=Veme.Est17
DF939141.1	genBlastG	mRNA	766968	767488	13.1584	+	.	ID=Veme.Est18;Name=Veme.Est18;Alias=Waur.VCE6_XP_011705666.1-R4-4-A1
DF939141.1	genBlastG	CDS	766968	766988	.	+	0	ID=Veme.Est18-E1;Parent=Veme.Est18
DF939141.1	genBlastG	CDS	767064	767217	.	+	0	ID=Veme.Est18-E2;Parent=Veme.Est18
DF939141.1	genBlastG	CDS	767307	767488	.	+	2	ID=Veme.Est18-E3;Parent=Veme.Est18
DF939122.1	genBlastG	mRNA	2198229	2198816	16.32	-	.	ID=Veme.Est19;Name=Veme.Est19;Alias=Waur.VCE6_XP_011707069.1-R9-9-A1
DF939122.1	genBlastG	CDS	2198229	2198494	.	-	2	ID=Veme.Est19-E4;Parent=Veme.Est19
DF939122.1	genBlastG	CDS	2198564	2198609	.	-	2	ID=Veme.Est19-E3;Parent=Veme.Est19
DF939122.1	genBlastG	CDS	2198643	2198697	.	-	1	ID=Veme.Est19-E2;Parent=Veme.Est19
DF939122.1	genBlastG	CDS	2198713	2198816	.	-	0	ID=Veme.Est19-E1;Parent=Veme.Est19
DF939138.1	genBlastG	mRNA	387052	393152	117.683	-	.	ID=Veme.Est2;Name=Veme.Est2;Alias=Amel.VCE6_gi|571546031|ref|XP_006568129.1|-R1-1-A1
DF939138.1	genBlastG	CDS	387052	387358	.	-	0	ID=Veme.Est2E13;Parent=Veme.Est2
DF939138.1	genBlastG	CDS	388135	388335	.	-	2	ID=Veme.Est2E12;Parent=Veme.Est2
DF939138.1	genBlastG	CDS	388508	388580	.	-	0	ID=Veme.Est2E11;Parent=Veme.Est2
DF939138.1	genBlastG	CDS	388652	388768	.	-	0	ID=Veme.Est2E10;Parent=Veme.Est2
DF939138.1	genBlastG	CDS	388793	388852	.	-	1	ID=Veme.Est2-E9;Parent=Veme.Est2
DF939138.1	genBlastG	CDS	389114	389271	.	-	2	ID=Veme.Est2-E8;Parent=Veme.Est2
DF939138.1	genBlastG	CDS	389535	389601	.	-	2	ID=Veme.Est2-E7;Parent=Veme.Est2
DF939138.1	genBlastG	CDS	389632	389707	.	-	0	ID=Veme.Est2-E6;Parent=Veme.Est2
DF939138.1	genBlastG	CDS	389771	390085	.	-	0	ID=Veme.Est2-E5;Parent=Veme.Est2
DF939138.1	genBlastG	CDS	391805	391936	.	-	1	ID=Veme.Est2-E4;Parent=Veme.Est2
DF939138.1	genBlastG	CDS	392310	392392	.	-	2	ID=Veme.Est2-E3;Parent=Veme.Est2
DF939138.1	genBlastG	CDS	392408	392444	.	-	0	ID=Veme.Est2-E2;Parent=Veme.Est2
DF939138.1	genBlastG	CDS	392928	393152	.	-	0	ID=Veme.Est2-E1;Parent=Veme.Est2
DF939202.1	genBlastG	mRNA	235481	235987	12.5129	-	.	ID=Veme.Est3;Name=Veme.Est3;Alias=Cqui.JHE_CPIJ018752-PA.1-R3-3-A1
DF939202.1	genBlastG	CDS	235481	235987	.	-	0	ID=Veme.Est3-E1;Parent=Veme.Est3
DF939289.1	genBlastG	mRNA	138493	139998	37.3961	-	.	ID=Veme.Est4;Name=Veme.Est4;Alias=Dmel.JHE_NP_611085.2-R1-1-A1
DF939289.1	genBlastG	CDS	138493	139037	.	-	1	ID=Veme.Est4-E5;Parent=Veme.Est4
DF939289.1	genBlastG	CDS	139059	139288	.	-	1	ID=Veme.Est4-E4;Parent=Veme.Est4
DF939289.1	genBlastG	CDS	139304	139341	.	-	2	ID=Veme.Est4-E3;Parent=Veme.Est4
DF939289.1	genBlastG	CDS	139375	139465	.	-	1	ID=Veme.Est4-E2;Parent=Veme.Est4
DF939289.1	genBlastG	CDS	139484	139998	.	-	0	ID=Veme.Est4-E1;Parent=Veme.Est4
DF939158.1	genBlastG	mRNA	1428830	1429341	29.382	+	.	ID=Veme.Est5;Name=Veme.Est5;Alias=Hsal.VCE6_gi|749787186|ref|XP_011147158.1|-R7-7-A1
DF939158.1	genBlastG	CDS	1428830	1429043	.	+	0	ID=Veme.Est5-E1;Parent=Veme.Est5
DF939158.1	genBlastG	CDS	1429115	1429341	.	+	2	ID=Veme.Est5-E2;Parent=Veme.Est5
DF939189.1	genBlastG	mRNA	525100	531129	51.4709	+	.	ID=Veme.Est6;Name=Veme.Est6;Alias=Hsal.VCE6_gi|749799037|ref|XP_011153046.1|-R3-3-A1
DF939189.1	genBlastG	CDS	525100	525225	.	+	0	ID=Veme.Est6-E1;Parent=Veme.Est6
DF939189.1	genBlastG	CDS	525265	525349	.	+	0	ID=Veme.Est6-E2;Parent=Veme.Est6
DF939189.1	genBlastG	CDS	529152	529497	.	+	2	ID=Veme.Est6-E3;Parent=Veme.Est6
DF939189.1	genBlastG	CDS	529525	529552	.	+	2	ID=Veme.Est6-E4;Parent=Veme.Est6
DF939189.1	genBlastG	CDS	529583	529639	.	+	2	ID=Veme.Est6-E5;Parent=Veme.Est6
DF939189.1	genBlastG	CDS	529658	529703	.	+	0	ID=Veme.Est6-E6;Parent=Veme.Est6
DF939189.1	genBlastG	CDS	530288	530313	.	+	2	ID=Veme.Est6-E7;Parent=Veme.Est6
DF939189.1	genBlastG	CDS	530371	530474	.	+	1	ID=Veme.Est6-E8;Parent=Veme.Est6
DF939189.1	genBlastG	CDS	530514	531129	.	+	1	ID=Veme.Est6-E9;Parent=Veme.Est6
DF939274.1	genBlastG	mRNA	10205	11156	41.8376	+	.	ID=Veme.Est7;Name=Veme.Est7;Alias=Lhum.VCE6_XP_012218257.1-R2-2-A1
DF939274.1	genBlastG	CDS	10205	10310	.	+	0	ID=Veme.Est7-E1;Parent=Veme.Est7
DF939274.1	genBlastG	CDS	10389	10437	.	+	2	ID=Veme.Est7-E2;Parent=Veme.Est7
DF939274.1	genBlastG	CDS	10462	10538	.	+	2	ID=Veme.Est7-E3;Parent=Veme.Est7
DF939274.1	genBlastG	CDS	10738	11156	.	+	1	ID=Veme.Est7-E4;Parent=Veme.Est7
DF939705.1	genBlastG	mRNA	14863	16063	31.7548	-	.	ID=Veme.Est8;Name=Veme.Est8;Alias=Lhum.VCE6_XP_012218257.1-R7-7-A1
DF939705.1	genBlastG	CDS	14863	15309	.	-	2	ID=Veme.Est8-E4;Parent=Veme.Est8
DF939705.1	genBlastG	CDS	15331	15541	.	-	1	ID=Veme.Est8-E3;Parent=Veme.Est8
DF939705.1	genBlastG	CDS	15750	15793	.	-	0	ID=Veme.Est8-E2;Parent=Veme.Est8
DF939705.1	genBlastG	CDS	15815	16063	.	-	0	ID=Veme.Est8-E1;Parent=Veme.Est8
DF939175.1	genBlastG	mRNA	992472	996760	194.057	-	.	ID=Veme.Est9;Name=Veme.Est9;Alias=Pbar.JHE_XP_011631119.1-R1-1-A1
DF939175.1	genBlastG	CDS	992472	992634	.	-	2	ID=Veme.Est9-E9;Parent=Veme.Est9
DF939175.1	genBlastG	CDS	992725	992869	.	-	0	ID=Veme.Est9-E8;Parent=Veme.Est9
DF939175.1	genBlastG	CDS	993148	993459	.	-	2	ID=Veme.Est9-E7;Parent=Veme.Est9
DF939175.1	genBlastG	CDS	993606	993777	.	-	1	ID=Veme.Est9-E6;Parent=Veme.Est9
DF939175.1	genBlastG	CDS	993875	994086	.	-	0	ID=Veme.Est9-E5;Parent=Veme.Est9
DF939175.1	genBlastG	CDS	994614	994799	.	-	2	ID=Veme.Est9-E4;Parent=Veme.Est9
DF939175.1	genBlastG	CDS	994930	995212	.	-	2	ID=Veme.Est9-E3;Parent=Veme.Est9
DF939175.1	genBlastG	CDS	996497	996686	.	-	1	ID=Veme.Est9-E2;Parent=Veme.Est9
DF939175.1	genBlastG	CDS	996714	996760	.	-	0	ID=Veme.Est9-E1;Parent=Veme.Est9
