# Supplementary material for: Molecular evolution of juvenile hormone esterase-like proteins in a socially exchanged fluid
Source: Sci Rep. 2018 Dec 13;8:17830. doi: 10.1038/s41598-018-36048-1 (PMC6293014; doi:10.1038/s41598-018-36048-1)
Supplement: Supplementary file 2 — Supplementary File 1 [file 41598_2018_36048_MOESM2_ESM.zip › our-gene-annotations/having-genomic-sequences-as-refrences/Veme.Ests-CDS.fna]

>Veme.Est19
AACGCCACGACGTGGGGACCTCCCTGTCCTCAGCCCAGCCCGAATGAAACCGGCAAGATCGTCGGTAGCG
AAGACTGCCTTTTTCTCAACGTCTTCACCCCGTCCGGCGGTTATCCCGTACTGGTATGGATCCACGGGGG
TGGTTTTCGAAGAGGCGCGAAGAAGCTGGTCGTCGTGTCCATCCAGTACAGATTAGGGACATTGGGATTC
TTGAGCACCGGTACCCACGAGATGCCGGGAAACAACGGTATGCTCGACATGGTGCTGGCGGTCGACTGGG
TGAGGgattacatatatttcttcgGCGGTGACCCGAACAAGATAATCGCCTTCGGTCACGGCACCGGCGC
AGCTTCCGCTATGATGCTGTCGTTGTCCAAGTTCGGCGAAAGTAATTCCGACGGCATGATCTACCGAACG
AATGCACCCTCCTCCCTCGTCGTTGATGGATCATTCTGTTTCCGCAGATAG
>Veme.Est17
TTCTACTCCGGCTCGGCCACCCTCGACACCCTGGTGTCGGAGGAGAACGTGATCCTGGTGTCGATGCAGT
ACCGCGTGGCCAGCCTCGGCTTCCTGTACTTCGGCACGTCCGACGTGCCCGGTAACGCCGGTCTCTTCGA
CCAGATGATGGCCCTGCAGTGGGTGCGCGACAACATCGCCGCGTTCGGCGGCAATCCCGACAACGTGACG
CTCTTCGGCGAGAGCGCGGGCGCCGTCTCCGTCTCCATGCACCTCCTGTCTCCGCTGTCCAGGTCAGTTT
CAACGGGTAGACGTATGTATCTACCGGTACGGGGAAAATCGGATAGGATCGTTCAAACGATATTTTCatc
tgtatacattttttatttatgtatgtaa
>Veme.Est2
ATGTCGACACCTCGGTTGGACGTAAGGATTTGGCGATGCGTGTGCGTTCTCGTATCCTTGCTCATCCTGG
GCGACGGCACGTTCGTCAATTCCGACAAACTCCTCGTCAACACGAAATGGGGCCTCGTCCGCGGCAAGTG
GAGCAGGACCTCGCGTGATCGGCCGGTCGCGAATTTCCTTGGGATACCGTACGCCCTACCGCCGGTGGGC
GAATTGAGATTCAGAGAGCCGCAACGATGGAATCGCACATGGACGACAATTCATGGTGAAATTTGCATTC
AACTTTACGAAGGCTCCGCGATTGGCAGTGAGAATTGCCTTTATCTGAATATCTACGTTCCCTTTATTTC
AGAGGAACGGCGGAAACCCGAGAAACTGTCGGTTTTAGTCTTCGTGCACGGGGGTAAATTTATGATCGGA
AGTAGCGACAGCAAAATGTACGCGCCGGATTATTTGCTGAATCAGGATGTAATTCTCTTCAACCGTATTT
ACGTGAAAATTAAACGATACAGATCTTGTTACAACGACGCGATAATGGTTTCAAATCACTTAGGATTTTT
TAGCACATCGAACCAAGCCTCACCAGGTAATTACGGCATTAAAGACGTAAAGATGGCACTCGAGTGGGTG
CAAGAGAATATTCATAGCTTCGAAGGGAACCCCAAGTCGGTGACCCTTATGGGTCACAGTGCCGGTTCAG
CGCTTACTCAtattctcgctctctcgcaaAAGACCGAAGGACTCTTTCACCGGTACATTTTGCACAGCGG
TTCCGCTATTAACGCATGGAGTATGCAAACAGACGATGACATAATCGCGCCGAATAAAACGACCACCGAA
AATCCGAAAGGAAAAGATGTAAAAACGATGAGAGACGACGAAGAACTAATGAGATGCATGAGATCGGTCG
ATGCGGAGAGACTAGAGACAATGACGGACCATCCGTGGTGTACGTTCGGTCCCACATTGGAGGTTGACTC
GAAGGATGCCATCCTGACGATGCATCCATGGAAAATAGTAAAGGAAGGACTGTTTCGCGACATACCGGCG
ATATTTCAAGTCGTAGAGGACGAGGGTTTAGCGAAGACAATCGaattaattacaaatccCGAGGTCGAGG
ACGAACTGATAGAGAATTTCGAAGAATATTTGTTGATTTCCAATACTAGCCTTTTCGCTTCCGCGATAGA
GGATTATTACTTTAACGGAAATGTGTCGTTGGGTATCGCGCATAACCTTACGAAGGTGAGTTCGAGGGTG
AATATGGTGGCTGCACAATATCACTCGGAAAGAGGAAATTCCAGCATTTATTTTTCCTACTTCACGTACC
ACGGCACGTTTACCCGAAAATTAAACGTCTCTcacacatattttttaatcttaaacaTTCTATTTTCCCC
AGGTATTACTCATGGTGACGATTTAAACTACTTCTTTCCCATATTGAATTATCTCTTTCGCGACATGCTA
CTGCACAATACGGAAAAcgatattactattattaacGTAGTAACAGAAATGTGGACGAGTTTTGCAATAA
ATGgGACCCCGAACGCGTGGAACACCCCCGCATGGCCAAAGTACCGCGATCATCACGAGTTCATGAGATT
TGGGATTGACAGATTGTCGGATGTTGTGGTCCAAACCGATTTCCTGTCTGACAGAATGGAATTTTGGGGG
AAGTTGATGCACAACGTATTGGCGGAATCGGTGAACGACAACGTGTTTGTCAGCGAACCACCAAAAGACG
TAGATAGCAATAACGCGATCGATTATAGGTCAGCAGTGCAGCTTGCATTATTCGCCATAATTTGCTTTAT
TACCAGTCAATTATTTATACGTATGAACTAA
>Veme.Est18
CTAAATGTATTTACACCAACTATTGGCCATGGATTAGCGAATAGATATCCAGTGATGTTTTACATACACG
GCGGCGAATTTAGCCATGGGGCGAGTAATCTGTTTCCAGCTCATATTCTAGCTGCCTTCTATGATGTTGT
AGTGGTGTCGATTAATTATCGGCTCGGCGCTCTCGGTTTTCTCAGCACTGGAGATGAGAATAGCCCAGGA
AACTATGGGATTCTTGATCAAGCTATGGCATTGCGGTGGGTCTACGATAATATAGCTAGCTTCAACGGAG
ATCCCGAATCCATAACGCTCTTTGGACCAGGTGCTGGAGCAGCGAGTGCAGGAATACTAATGGTTGCGCC
AAGGTAA
>Veme.Est5
ATGATACAGCAAGATATAGTTGGCGAGGAAGATTGTCTTTTTCTTAACGTTTACACTCCGGTATTGGACA
AAGAAGCTTGCAAAGCTGTTATGGTATGGTTCCACGGCGGTAATTTCAATCATGGTCTTGGAGACGATAC
ATTCTTTGGCCCTGACTTTTTAATCGAGCAAGACGTTATTCTGGTGACGCTCAATTACAGACTGGGCGCA
ATCGGATTTTTAAATACTCGCGACAAGAACGCACCTGGCAACGCTGGTCTAAAGGATCAGGTAATGGCGC
TGAAATGGGTCAAGGACAATATACATTACTTCGGCGGCTGCCCCAACCGGATTACGATCTCCGGCGGGGA
CGCGGGCGCAAGTTCCGTCCAGTTTCACATGATGTCTCCTATGTCCGACGGTGAGTCGGACGCAATTTGC
TCGATCACTCGATCGAAATAA
>Veme.Est15
ATGGACAGCAACAAAGTTGAAATATGCGTGCAcgaaggaaaattaattggtACTCTAGAGAAAGGTTTTT
ACGGCGACTACTATAACGCTTTCCGAGGAATACCATATGCGAAACCGCCAATTGGGGAACTTAGATTTAA
gGATCCGGTACCAGCGGAACCATGGACCGGTGAGAGAGACGCCTCGAAGCACGGAAATGTCGCCGTTCAA
CTGAATGAATTCACACACAAAATTGAGGGCGATGAAGATTGTCTCTACTTAAATGTGTACACCACGAAAG
TCGAGCCTTCAAAGAAACGTGCAGTGATGGTATGGATACACGGTGGTGCCTTTTATGTGGGTTCTGGCGA
TGATTTCTTCTATGGCCCCGATTACATCGTACCCAAAGATGTAGTTTTGGTTACCTTGAATTATAGACTA
GGCGTTCTAGGTTTCCTAAACCTTAACGACAAAGTGGCAACGGGTAATCAAGGTGTGAAGGATGTAATCA
TGGCGTTACGATGGGtccagaaaaatatatcaaagttCGGTGGTGACCCGGAAAATGTAACTATCTTTGG
CGAAAGTGCTGGTGGAGCCATCGTACATTGTTTAACTGTGTCTCCGTTAGCTAAAGGTTTATTTCATAAA
GCGATAGCGCAAAGCGGCGTCATGAGGTGTCCTTGGGCTTTTACCGAACAACCACATTCGAAAAACAAAG
GTTTTCAGCTTGCCGGAAAACTTGGAAAAGCGACCGCAGATCCGAAAGTCGCTTACGAGTTTCTCAAAAC
AATCGATGCAAAGAAGCTTATAGAAACTGAACGAAAATGTCTTTTAAcggaaaatgaaagtaaaaattat
cataTGATATTTACACTCTCTTGGGATCACGAATCATCAAATCCAGTTTTCCCAGAAGATCCAGAGACGC
TTATGTGCAACGGGGTTAAAGTACCATTCCTTTTAGGTTTTAACAGTAACGAAGGATCTATTGTTATATG
CAGTAACCCAGTCGGACgCTTAAACAAAGAAGATTTTAAACGAATTGATTCCAATTTTAAGGAATCCATG
TTACCCAGATTTTTGTCTATATTATCGAAAATATCAGTCACAGTCGAGGAATTGCGATCTTTATATTTTG
GTGACAAAGCAATATCAGAGGAAACTTTTATGAATTACTGTGATTTTCTGAGCGACGAATTCCTCTGTCG
TGGTGCAATGGAAGTAGTGGATATTCAGGcaaaactgaaaaataatgaagcaACGTATCTGTACAAATTT
TCGTACGAGAGTGATGCTTCTCccatgagaaaaatatttaaaattcaggCTCCAGgTGTGTCTCATGCCG
AGGATCTGGGGTTCTTGTTTTATCcttatatgataaaaaatcTCGGCATGTCACCACCTGCAGTTGATTC
GGAAGACTACAAGATGATAAAGTGTTTAACGAAAATGTGGACAGATTTTGCTAAAACAGGAAATCCAACG
CCTCTTACAAAAGCCTGGTTGCCGATAACTGGTTCACAAAgcggaaaatataattatctgaaTATCGATA
CAAACTCGCAAATACAAGTCTTCCGTAAAGGAGAAGAAAGGTGGAATtgggaagagaaaaaaaaataa
>Veme.Est16
ATGGACAACAACAAAGTTGAAATATGTGTGCAcgaaggaaaattaattggtGCTCTGGAGAAAAGTTTTT
ACGGCGACTACTATAACGCTTTCCGAGGAATACCATATGCGAAACCGCCAATTGGGGAACTTAGATTTAA
GGATCCGGTACCAGCGGAACCATGGACCGGTGAGAGAGACGCCTCGAAGCACGGAAATGTCGCCGTTCAA
CTGAATGAATTCACACGCGAAATTGAGGGCGATGAAGATTGTCTCTACTTAAATGTGTACACCACGAAAG
TCGAGCCTTCAAAGAAACGTGCAGTGATGGTATGGATACACGGTGGTGCCTTTTATGTGGGTTCTGGCGA
TGATTTCTTCTATGGCCCCGATTACATCGTACCCAAAGATGTAGTTTTGGTTACCTTGAATTATAGACTA
GGCGTTCTAGGTTTCTTAAACCTTAACGACAAAGTGGCAACGGGTAATCAAGGTGTGAAGGATGTAATCT
TGGCGTTACGATGGGtccagaaaaatatatcaaagttCGGTGGAAACCCGGAAAATGTAACTATCTTTGG
CGAAAGTGCTGGTGGAGCTATCGTACATTGTTTAACTGTGTCTCCGTTAGCTAAAGGTTTATTTCATAAA
GCGATAGCGCAAAGCGGCGTCATAAGGTGTCCTTGGGCTTTTACCGAACGACAACCACATTCGAAAAACA
AAGGTTTTCAGCTTGCCGGGAAACTTGGAAAAGCGACCGCAGATCCGAAAGTCGCTTACGAGTTTCTCAA
AACAATCGATGCAAAGAAGCTTATAGAAACTGAACGAAAATATCTTTTGACGGAAACAGAActtcaaaat
tttcatttgATATTTTCACCTTCCGTGGATCACGAGTCATCCAATCCATGTTTCCCGGGAGATCCAGAGA
CGCTTATGTGCAACGGGGTTAAAGTACCATTTCTTTTAGGTTTTACCAGTAACGAGGGATCTTTTATTAT
AAGCAGTAACATAACCAGACaTTTCAACAAAGAAGATTTTAAACGAATTGATTCCAATTTTAAGGAATCC
ATGTTGCCCGGATTTTTATCTGCATTGTCAAAAATATCAGTCACAGCCGAGGAATTGCAGTCTTTATATT
TTGGTGACAAAGCAATATCAGAGGAAACGTTTACGAATTACTGTGATTTTCTAAGCGATGAATTCTTCTG
TCGTGGTATAATGGAAGTAGTGGATATTCAGGcaaaactgaaaaataatgaagcaACGTATctgtataaa
ttttcataCGAGAGTGATGCTTCTCccatgagaaaaatatttaaaattcaggCTCCAGGTGTGTCTCATG
GAGAGGAACTGGCGTTCTTGTTTTATCcttatatgataaaaaatcTTGGCATGTCACCACCTGCAGTTGA
TTCGGAAGACTACAAGATGATAAAGTGTTTAACGAAAATGTGGACAGATTTTGCTAAAACAGGAAATCCA
ACGCCTGTTACAAAAACGTGGTTGCCGACGACTGGTTCACAAAGCGGAAAATACAATTATCTGAATATCG
ATACAAACTCGCAAATAAAAGTCTTCCGTAAAGGAGAAGAAAGATGGAATtgggaagagaaaaaaaataa
gttgCGACGTTAA
>Veme.Est9
ATGCTCCGGCTTCAGTCGTACGAGTATATATATGGTTGCATAATCGTGTTCGTTAACGTTGTTCTTTCGT
TCCTTTATTCTTCTATCGTATCCATCATGGACAATAAGCGAGTGGACGTATACGTGCGCGAGGGAAAATT
AATCGGTATCGTTGAGGAAGCTGTGCATGGCGGTCATTACGTCGCCTTCCGAGGAATACCGTACGCGAAG
CCGCCGGTTGGCGAACTGAGATTCAAGGATCCACTGCCACCAGAAAGATGGTCTGGCGACAAAGATGCTT
CAAAATATGGGAACATTGCTGTTCAAATTGATTTTCTAACCCGAGAAGTAGTAGGTGATGAAGATTGCCT
CTACCTGAACGTATATACTAtagatattgtaaaaaaacGCCCAGTTATGGTATGGATACATGGTGGTGGT
TTTGACATGGGTTCCGGCGATGCCGCTATATATGGTCCTGATTATATTGTTCGAAAGGATGTAGTACTGG
TTACGCTAAATTATAGACTAGGGGCTCTCGGTTTCTTGAATCTAAACGACAAAGTGGCAACGGGTAATCA
AGGTCTAAAGGATGTGGTTATGGCATTACGATGGGTCCAGAGAAATATATCACAATTCGGTGGAGATACG
GAAAACATCACCATCTTTGGCGAAAGTGCTGGTGGTGCTATCGTGCATTATCTAACTTTGTCTCCATTAG
GCGAAGGTTTATTCCATAAAGCAATATCACAAAGCGGCGTCGCCACGAATCCGTGGGCCTTCAATGAATG
GACGAACAAAGCGACGAATCAAAGTTTTAAACTTGCCGAGAAACTTGGAAAAACGACATCAAATCCGAAA
GTCGCCTACGAGTTTCTTAAAACGATTGACGCGAAAGATCTCATAAAAACTACACACAAGTTTTTTGCTA
CACAagaaGAACGTCAAAgacatattgtaatatttacacCCAGTTTAGATTACGAATCCTCAAATCCATT
CTTTCCGGAACACCCATGCACGTTAATACACCGCGGAGTTAAAGTGCCGTTCCTTTTAGGAAATACCAGT
TGCGAAGGGTCTTTTTTCATAGGCAGTTCATTTGTAGGATCCATAAGCAGTAAGGCTCTTAAACAAATTG
ATTCCGATTTTAAGAAGGCTATAACGCCCAGAGTTTTATCTGAATTGCCAAAGATACCAATCACGGTCGA
AGAATTACGATTCTTATATTTTGGTAACAAAGCGATATCAGAAGAAACTCTAATGAATTACGCTGATTTT
CTTGGCGATGCCATGTTCTATCGCGGTACTATGGAAGTGGTCAATATCCAAATGAGTTCTAGTACTTACA
CGCCAACGTATCTGTATAAAGTTTCATATGAAGGAAACCTCTCAAAGACATTATTGGGTATAACACTCCC
AGGAATGAGCCATGGCGaagaattgttttatttattttatccttgtaTGATGAAAGATTTCAATATGCCA
CCACTTGCACCTAATTCAAATGACTATAAAATGATGGATTGCTTAACGCAGATGTGGACAGATTTTGCTA
AAACTGGaGATCCAACGCCTGCTATTACGGATTTGACACCAATTAAATGGACTCCATTAAAGCACGGaga
tgtatatgattatttaaatattgatattaaaccTCGGATGGAAAATGTTCGTAAAGGAGAACAGCGCTGC
GATTGGAAGAATATGAAACACAAATTATGA
>Veme.Est13
TATTCTTTCAGTATATCCATcatgaataaaattgaaatacgtGTGAATGAAGGAAGATTGATTGGTATCG
TTGTAAATAATTGCAATGTCCGTTACATTGCTTTTCGTGGAATACCATATGCTAAACCTCCGATTGGTGA
CCTCAGATTTAAGgaTCCGGTACCAGCAGAACCATGGTCCGGTGATAGAGACGCTTCGAAATATGGAAAC
AATGCCGTTCAAATAAACGTTTTCACACGCAAAGTTGAGGGCGATGAAGATTGTCTCTATTTAAATGTGT
ACACCACTAAAATCGAACCTTCGAAAAAACGTACAGTTATGGTGTGGGTACATGGCGGTTGCTTTTATAT
GGGTTCCGGCGATGCATCTCTCTATGGTCCCGAGTATATCGTACAAAAGGACGTAGTATTGGTTACTCTG
AATTATAGATTAGGCCCTCTAGgCTTTTTGAACCTCCACGATAAAGTGGCAACAGGTAATCAAGGTCTGA
AGGATGTGGTCATGGCGTTAAAATGGgttcaaaaaaatatatcagaaTTTGGTGGAGATCCAGGAAATGT
CACTATCTTTGGCGAAAGTGTTGGTGCAGTCATAACACATTGTCTAAGTCTATCCCCACTAGCTAAAGGT
TTATTCCATAAAGTGATTTCACAAAGCGGCGTTGTGGGCCCAACGGACACGAGTTTCCGGCTTGCCAAAA
AACTCGGAAAAGCAACCTCAGATCCAAAAGTCGCCTACGAGTTTCTAAAAACTGTTGATGCGAAGAAACT
TATAGAAGCTTCGCATACACCTCTTAACACAGAAGAAGAGAGATTGAGTTTTGCTCTATACTTCACACCC
ACTTTGGATTATGAGTCATCGAATCCATTTTTCCCTGAACATCCAAAGGAATATATATCTCGTGGGATTC
AAATGCCCTTCCTTCTAGGATTTACACGTAACGAAGggatattctttttaaacagCACTTCTTTCGGAGA
AATAAGCAAGGAAGACCTGGAACAAGTAAATGCTGATTTTAAAAAAGCAATATTACCACCGGTCTTATCC
AAGTTACCTGAAATGGGTATCACTGTTGAGGAATTAAGATCTTTATATTTTGGAACAAAAGACGTGTCAG
AGGAAACTCTGATAAATTATGGATATTTCTTAGGAGATGAATTTTACGTACGGAGTATAATGGATATAGT
TCAACACCAAAGATCTGCTGGTTGTTACAAATCTACATATTTGTATCATTACGATTATGAGAACGAAACT
TCCCCTGCAAGAAAAGTGTTTAATATCGGACTTCCAGGAGTGTCTCACACAGAAGAATTATTTTACCTAT
TTTACCCAGAACTTGGAAAAATGTCGCCACCTGAACCTGGTTCAGATAATCACAAAATGATGAATCATTT
CGTACAAATGTGGACGGATTTTGCAAAAACAGGGAATCCAACGCCTACTACAAATTTATGGTTGCCATTA
ACTGGGTCACAAAACGACGACTACAATTATCTAAACATTGATATAAATCCAAAAATGAAAACctttttaa
aaggaaaagaacGCTGGAATTGggaaacttataaaaaaaagttataa
>Veme.Est14
TATTTTTTCAGTATATCCATcatgaataaaattgaaatacgtGTGAATGAAGGAAGATTGATTGGTATCg
ttgtaaataattgtaatgtcCGTTACATTGCTTTTCGTGGAATACCATTTGCTAAACCTCCGATTGGTGA
CCTCAGATTTAAGgaTCCGGTACCAGCAGAACCATGGTCCGGTGATAGAGACGCTTCGAAGTACGGAAAC
AATGCCGttcaaataaatcttttcaCACGCAAAGTTGAGGGCGATGAAGATTGTCTCTATTTAAATGTGT
ACACCACTAAAATCGAACCTTCGAAAAAACGTACAGTTATGGTATGGGTACATGGCGGTGGCTTTTATGC
GGGTTCCGGCGATGCATCTCTCTATGGTCCCGAGTATATCGTACAAAAGGACGTAGTATTGGTTACTCTG
AATTATAGATTAGGCCCTCTAGGTATGTTATCCATTATTTCGAGATGTATTTCTTGTATCGGATGTAAAT
ATGCACTGAGacttatatcttttattattaagaatattcttaaagtcgccaaaTTTGGTGGAGATCCAGG
AAATGTCACTATCTTTGGCGAAAGTGCTGGTGCAGGCATAACACATTGTCTAACTCTATCTCCACTGGCT
AAAGGTTTATTCCATAAAGTGATTTCACAAAGCGGCGTTGTGGGAAATCCTTGGGCCGTTTCTGAATGGA
CAAAAGCAACGGACACGAGTTTCCGGCTTGCCAAAAAACTCGGAAAAGCAACCTCAGATCCAAAAGTCGC
CTACGAGTTTCTAAAAACTGTTGATGCGAAGAAACTTATAGAAGCTTCGCATACACCTCTTAACACAGAA
GAAGAGAGATTGAGTTTTGCTCTATACTTCACACCCACTTTGGATTATGAGTCATCGAATCCATTTTTCC
CTGAACATCCAAAGGAATACATATCTCGTGGGATTCAAATGCCCTTCCTTCTAGGATTTACACGTAACGA
AGggatattctttttaaacagCATCTTTTACAGAGAAATAAGCAAAGAAGACCTGGAACAAGTAAATGCT
GATTTTAAAAAAGCAATATTACCACCGGTCTTATCCAAGTTACCTGAAATGGGTATCACTGTTAAGGAAT
TAAAATCCTTATATTTTGGAACAAAAGACGTGTCAGAGGAAACTCTGATAAATTATGGACATTTCTTAGG
AGATGAATTTTTTGTACGGGGTATAATGGATATAGTTCAACACCAAAGATCTGCTGGTTGTTACAAATCT
ACATATTTGTATCAGTACGATTATGAGAACGAAACTTCCCCTGGAAGAAAAGTGTTAAATATCGGACTTC
CAGGAGTGAGTCACGCAGAAGAATTATTTTACCTATTTTACCCAGAACTTGGAAAAATGTCGCCACCTGA
ACCTGATTCAGACAATCACAAAATGATGAATCATCTCGTACAAATGTGGACGGATTTTGCAAAAACAGGG
AATCCAACGCCTACTACAAATTTATGGTTGCCATTAACTGGGTCACAAAACGACGACTACAATTATCTGA
ACATTGATATAAATCCAAAAATGAAAACctttttaaaaggaaaagaacGCTGGAATTGggaaacttataa
aaaaaagttataa
>Veme.Est12
ATGTCTATTGATATGATGAATAATTGTCCTCGGAAAGTCAGTTCACAGTTGTCTGCAGAACCTGTTAGTA
AGCAACTAAAGATCATGCTGAAACTACTTGTGATTCTACTTGGCTTCGGCTTTGCCGTTCATGCGAGTAC
AAATGAAGCCGCTCCAAGGGTCAAAACACCTAAGGGCGCGATAAAGGGTTATTACAAGATCTCGCAACAT
GGTAGGAAGTACGAAGCGTATGAAGGAATTCCTTACGCGTTGCCACCTGTTGGAAAACTACGATTTAAGc
CTCCTCGACCGTTACCGACATGGATTGGCGAGCTATCGGCCACGAAGTTTGGTTCCATATGTCTTCAATA
CGATCAAGTGCCAGACATGCCTCCAGAGAGAGTTGTGGGTGCCGAAGATTGTCTGTATTTAAACATTTAC
GTACCAGTACGGGAAAATTGGAGTGATAAAACCGCATTGCCGGTAGTATTTTGGATCCACGGCGGTGCGT
TCCAATTTGGTAGCGGGATGTACTACAGCCCCAGATATCTAATGGACCATGATGttatatttgttacaat
taacTATCGGTTGGGGCCAATGGgTTTTCTCAGCACGGAAGATGAAGTACTTCCTGGCAACATGGGTCTG
AAGGATCAAAGTCTGGCACTTCGCTGGGTATCGGAGAACATCGAATGGTTCGGTGGCGATCCACAGAAAG
TGACCTTGGTCGGTTTGAGCGCCGGCGGGGCAAGCGTGCATTATCATTACTTATCGCAAATGAGCGCGGG
TCTCTTTCGAGgTGGCATATCGTTCAGCGGTACAGCGCTTGATTGTTGGCCGCAAACTGAGAACTCCTTG
GAAAAGGCCAAGAAATTGAGTGCTTTGATGGGATGCCCTACAGCCAATACCAGAGATATGATACGTTGCT
TAAGATACCGTCCCGCTCGCGAGATCGTTCAGGCTACAAGTGAATTTATGACGTTCTTCTTTAATCCCTT
CTCTCCGTTCGGTCCGGTAGTTGAGAAATTTGGTGACGCACCTTTCATCGATAAAACGCCCGTTGAAATC
ATCAATAACGGAGAAGTTCAGGACGTACCCTGGATTACGGGAGTAACGAGCGAAGAAGGCCTCTATCCCG
TAGCTGAATTTATCGCCGATGATCAGAATCTTCGCCAATTGAACGACAATTGGGATATTCTCGCACCGGA
CTACCTTGATTTCAATTATACCATCCCCAGAGAGAAACATGTCGAGATTGCCCGTCTCGtcaagaaacat
tatttcGGTACAAAACCAATCGATCGACAGACCACGAAGGAACTAATACAGATGTCGGGTGATCGCTTCT
TCGTGGTCGACAGCGAGAAGGCTGCGCGAATGCAAGCCACAGTAAATCGTAGCCCAGTCTGGTACTACTA
CTTTAGTTATAGAGGAGCGCATAGCTGGAGCGATTATTTCACCGGTGCCACTGAGAACTATGgAGTTTCC
CATGCCGACGATGTATTTTACGTGATATGTTATCCCTGGGTAAACTCAACAACAACGCAAAGTGACCGTG
ATATGCAGAAACATTTACTTAACTTTTGGATATCGTTTGCCACGGAAGGAATCCCAAAGATAGCCAATGT
CGAATGGCCAAACTTGGATAGTACGAAGAaagaatttcattatttacatattgcTAGCcctcataaaatt
aatatgattAGCAATGCTAATCTTGGAGAAAAAGAATTCTGGAACTCGATTAATTTCCAAGAGAATATAT
TACGTAGCACATCTGGAATCAAGAAAGAAGAGCTTTAA
>Veme.Est6
TACCTTGGTATCCCTTACGCGCAACCCCCGCTCGGCAAGCTTCGCTTCACGCGACCAGTGACAGATCCTC
TTCCCTCTTGGAACGGCGTGAGAAATGCAACGCAATTTGCGCCGTCCTGCCAGCAGCGTTTGCTACCACC
GGACGTGCCCGATCCGGGATTCAACGAGGATTGTCTCTTCTTGAACATCTTCGTCCCGAACGAAGGTATG
CCCTACAAAGTCTTCGCGAGATTAAACGGGGGCGACTTTTGCGGCCGGCAGGTGCTAGTGGTGACGGTGG
CGTATCGATTAAACATCCTCGGATTCTTCACGACGACGGACACCGAGGCGTCCGGCAATTACGGCATGTT
CGACCAGATCGCCGCCCTTGACTGGATAAAGCGGAACATCAAGTACTTTAACGGTGATCCCGGCAACATC
GTCATCTACGGCCACAGTTCCGGTGCCATCAGCGTCGGGCTGCACATGCTGAGCCCGCTCAGCAAAGGCA
AATTCCACAAGGCGATCGCCATGAGCGGAGACGCCATCGGTTCGGTCGGCACCCTGGAGAGGGAGAAATT
CGGCTGCGACCGACGGCCGACCAGCGCCGAATTCCTCATCAAGCACTCGTCCGACATCGAGACCTGGGGC
CCGATCGTCGACACGGAACCGTTCCTCGCGCAACATCCCAAGGACATCTTGGAATACGGTAACTTCAACA
CGGTGCCGTTGATCAATCCAGAGGGCGGACTCTCCTCGGAGAACTTCGAGACGATGATCACAGACGAGTT
CACGGCGGCGGTGCAGACTCCGGATGATAACAGCACCTGCGAGTCGAAACCGTACCCATCCACGACGAAC
ACGACGGTGTTTCGTGACAGATACCTGGATCTGCAAACGGAAAAGAATTACGCAGCTGGTCTGACGTTGC
TGGCCGGTAAAGTGGCGAAGCGAAGAGCGACGGCTTTCGTATATCGCTTCGATTATCGTCCCAAAACGGC
ACCGGTCGCGAAGGACGTGCCGGAATGGGCGGGCGTGCCGCACATGTTCGAGCTGCCATTCGTCTGGGGT
TTACCGCATCTGATGGGCTCCGGTGCGGTGCAATGGATTTTCAACGACAAGAAGGTGTCCGAcgtgatga
tgatgatgctGGCGACGTTCGCCAAGACCGGGGATCCCTCCTTGACGAGCGGGACAGGGTCGATCAAGTG
GGAGCCCTACACGCAGGAGAATCCGAGAATTCTGATCATCGACAAGAACGTGGAGATGAATGAGCCGGAC
GCGGTGGATTACAAGGCGCTCGCGTTTTGGAACGACTACTATCCGCAAATTGTGATGGAGGCGACGAACA
ATTGTTGCAACATCACGAACACGGCGGCGACACGGAGGATCTTTCGCAGCTTGTGTCTCAGCGGTGCGAT
GGCTACGTTGGCATTGCATCGCTTCTGGTTCTAG
>Veme.Est3
ATGACGTCGTCGGTCCTGGCGCTGCTCGGCCTGATCCTGGCGACCGCCGGTGCCGAGCTGAGCTCGAGGA
TCGTCCGGACTAAGTACGGCGAGCTGTCGGGCGTGATCGTGACCCTCGATCGATACCTCGAGGGTGTCGA
GGTGTTCCGCGGCGTGCCCTACGCCTCGCCGCCGATCGGCTCGTTGCGTTTCATGCCGCCCGTCACCGGT
GCCCTTTGGCAGGGCGTTAAGGTCGCCGACAAGTTCGGACCGGTCTGTCCGCAAAAACTGCCCGAACTCA
GCGACAAAATGCCCAAGGGCAGGGCAGAGTACCTCAAGCGGCTGCTGCCCTACCTCAGGAACCAAAGCGA
GGATTGCCTGTATCTCAACATTTACGCGCCGGTCCAAGGTAAACTTCCGTTCGTTTCTACCTTCCTCGGC
GGTTTCGAAAAAGGGGAATTCAAATTCCCGAGaacattgaaatttaacccATGCAGGAAAATTTGtaaac
tggcaaattctaattag
>Veme.Est10
ATGGTAAGAAGCCAGCCAGAAGTCAATTCTTTTAAACTTGCGTCGATACTTGGCAATGATTCTAAGGATC
ctgaaaaagttattgaatTTCTTCAAACAGTACCCACCGTTGAAATTGTCAAGGCACAACATAAAGTTCT
CACTCCAGAgGAAGCGCGCGTTCTTAATATCCCATTTGGACCTACAATCGACGATAAAGCAAAAAGGCCG
TTTCTTCCATATCCCATCTCTCAGTTACTTGATAACGACAATATACCAATCATGCTTGGTTACACTTCTC
atgaatatattatgtttatgaaagATACTAGCGAAATGACTTTGAAGACAATGTATGCGGATCTACCACG
TTAcgtagaaaatttttcaaatttgcaAAACCCCCAAAAGATAATGCAGTTgacagaacgaattaaacag
agatattttcaaaataaaccATTTACTGAAGAAAGTGTCCCATCTATTATACGATGCTTGAGTGACATGC
ATTTTAATATTCCTATTAATGATTTTGTGGATaaacgaagaaaaaggaagcAAGTGCCGacttatttgta
taaattttcttatgttGGAAACCAAATGACTGAGACGAAACTTATGGGAAACCGATTTACTACAATCGGA
GCTTCTCACACCGATGATATGTCGTACCTTTTTTATATGCCtaagtgtaaaattaatgatcCTAAACCGC
CGGCAATAGGTACAAAAGATCGGAAGATATTAGAAATTCTTACGAGAATGTGGACCAATTTTGCAAAGAC
CGGaaATCCTACACCCGTCTTAGATCAACATGTAACTACTATTTGGCCACCAGCAACAGCAGACaccttt
aattatttaaatatcgatGATACTTGTCAACTTTTAACTGTTACTGATTGTGATAGCATATTGCAAGAGT
TGGAGccataa
>Veme.Est1
atgTTAACAGCATTGCCTACAGAGATCGTCACGAAATCTCTCAATAATCCGAGGCTGTACGGCGTTTCAA
GAGCGTTAAAAATGGGGGAATACCGAAATAACGTGTTGATCCAGCTAGGCTTCGTCTGCATCCTCGCGCT
TAATGCGAATATTGTCTGTGGTAACGCGCCAATTGCAAAAACGCCGAATGGTACATTGTATGGCAGGACG
ATGTCCAGCCGACTTGGCAGAAATATTTACGCGTTCCTGGGAATTCCCTACGCTGCACCGCCAATCGGAG
AACTCAGATTCAAGCCACCGCAACCTCCGACCTGGAACGAGGCCCTAGACGCTACGACAAACGCCGAGAT
ATGCACGCAACGGAACGTTTACGTCTATCAGAAGGAGATTGTCGGCAGCGAGGATTGTCTTTACCTGAAC
GTCTATACGCCATGTGTACAATGCACCGAAGAACAGCCGAGTTCTGGTCCGCAACAACGGCCGTGGAAGG
CCTTTACTCGATTCCCGGTCATGGTTTGGTTCCACGGTGGCGGATGGCTCACTGGGGCCGGCCACTCTGA
ATATTACGGGCCCAAGTTTCTGCTGGACCACGACCTCGTCCTCGTCACCGTCAACTTTCGACTAGGACCG
TTGGGCTTCTTGAGCACGGAGGATCTGGAATGTCCTGGAAATTTAGGATTAAAGGATCAACTGCAAGCTT
TGCGATGGGTGCACGAGAATATCGTTTACTTTAGCGGCGATCCGAATAGAGTGACTCTTTTCGGCGAGAG
CGCAGGTGGTGCAAGTGTTCACTATCATATGGTCAGCCCTCTTTCAACAGGACTGTTCCATCGCGGTATT
TCGCAGAGTGGCACCTTCTACAACCCGTGGACTTTAACGTCGCCGGGAGTTGCCAAAAGAAGAGCCATGT
TCTTGGGCAAGAATTTAGGGTGTAGCACCGAAAAATCCAAGGATCTCATTGAATGTCTACGAACAAAGAG
CGCAGAAGAGATTATTGGCACTGACAATCTTTTCAagAAATTTGGTTACTGTCCGATGATACCATTCCGA
CCGGTAATTGAACCCGAGCACCCAGGTGCTTTCCTGACGGAGGATCCTCTAATTTCCGTACGAGAAGGCC
GCCTTCTCGATATACCCTGGATGACGGGGGTTACTTCTGATGAAGGAGCTCTGAAAGTAGCAGGTATTTA
CGGACGGGAGAACAGTGTGGAGGAATTGGAgaataattttaacgaaattgCGCCTATAAGCTTATTTTAC
GACGAGAGATATAACGTCACGAATAAGAATTTGCAAAATGAAATAAGCAGCTCcattcgaaatttttatt
tcggcCATGACTCTATCAATTCCACGGAGGATTCCAGATTCAAAGTTGTCGACATGTATAGTGACTCATG
GTTTAACCACGGTACTTACGAAGCTGTGcaagattttattgtaaacCAAACTTCACCagtcttttattat
tatttcgcgtACAGAGGAAGTGCGTCCTTCACTTCGATATTTGGTGATCCCGTAAAAAATTATGGAGTAT
CGCACGCAGAtgatttgcaatatttgttcCCCGTGGGTGAACAATTGTTTCCGGACACGCCATTGTCTga
gaaagataaagaaatgATCAGTCTCATGACTTATCTTTggtataattttgcaaattccGGaaATCCTACG
CCAAAAGTGACAAATATAGTTCCATTGAAATGGAAGCCCGTGAAAACAGACGACGCACTGGAATACCTGC
GCATAGAAAGCTCAACGAAAATTGCTATGGATCATAATCTTCTGTGGCAAAGAATGACTTTTTGGGATTC
CTTAACACGCCAGTTGAAATCCCATGGCAATACTTTTAGACATTTGAGGGATGAATTGTAA
>Veme.Est7
AGCGATGTTTTCGATGCGACGAAAGAAGGACCCGCCTGTCCAGCGATACACGAACAGAATATAATGGAGG
ATTGTCTTCGTGTGAATGTCTACACAACGAAAGTGAAGAACGATCCCGCGAAGAGGCCCGTGCTGGTGTT
CTTCCATCCTGGCGCTTCTAACTTTGGACCTCAGTATCTGCTGGACAAAGACATCGTCCTCGTCACCGTC
AATTATCGTCTCGCGGCGCTAGGATTTTTGAGCACCGGCGACTCGAAGGCACCGGGCAATTTGGGCTTAA
AGGATCAAGTCGTGGCGCTCCGATGGGTCCAGAGGAACATAGCCGCCTTCGGCGGCGACCCCGACAGCGT
CACTATATCCGGTTACAGCGTCGGCGGATCGAGCGTAATATTGCACATGGTCTCGCCAATGTCCGGAGGA
TTGTTCCATCGAGCGATCATGATGAGCGGCTCGTTGAAGATAGAACCGTACCCGACTGAGCAGCTGCACT
TGGCAAAGAAGCAAGCCGAATTACTAGACTGTCCCACCGACACCACTGGCTCTATGCTGATCTGTTTGAA
CTCCAAACCGGTGGAGAACTTCACAGAGACCATACCCAAGTTCTTTGTAAGGAAAATTACATACAGGACG
AAATTGATAAATAGAAATTAG
>Veme.Est4
ATGAACTGTCCGTCCtcgttgctgctgttgctgctagGCTTGAGCCTGCACAGCGCGTGCATCACGCGAG
CGAACGTAGCTGGTCAACACGGTGGTGGACGGTTGGACGGCCAGGACGGTGGTCACGACGGTGGTCACGA
CGGTGGTCACAACGGCGGTCACGACGGCGGTCACGACGGCGGTAGTCACGATTCCTTAGTGGTGGAGACT
ACCAGCGGGCTGATGCGCGGTTTCTCCCGCACGGTGCTCGATCGCGAGGTTCACGTGTTCTACGGAGTGC
CGTTCGCGAAACCTCCGGTCGGGCCTCTGCGATTTCGCAAGCCGCTGCCGATCGAGCCTTGGCACGGGAT
CCTCAACGCTACCACCTTGCCCAATAGCTGCTATCAGGAGCGCTACGAGTACTTTCCCGGCTTCGAGGGT
GAGGAGATGTGGAACCCAAACACCAACATCTCCGAGGACTGTCTCTATCTCAACATTTGGGTGCCACAAA
AGCTGCGTCTACGTCACAAGGAGTCCGACGGCATGGCGATATTGGTGTGGGTCTACGGCGGCGGTTTCAT
GAGCGGTACCGCCACTCTGGACGTCTACGACGCGGACATTATGGCGTACCGAGTCGGAGCCTTCGGCTTT
CTGTACCTCAATCACGAGGAGGCGCCTGGTAACATGGGCCTTTGGGATCAGGCCATGGCGCTTAAGTGGC
TCCGTGACAACGCGCGCGTCTTTGGCGGCAATCCCGACTTGATCACCATCTTTGGCGAGTCCGCGGGTGG
TAGCTCGGTATCCCTACATCTCATCTCGCCGGTCACGCAAGGTCTGGTGCGCCGGGGTATCCTCCAGAGT
GGCACCCTCAACGCCCCGTGGAGTTACATGACCGCTCGAGTGCTGGTGGACGATTGTGGATGCAATTCGA
CGATGCTGCAAGAGAACCCGGCGCGAGTTATGGCCTGCATGAGGTCGGTCGACGCCAAAACTCTCTCCGT
GCAGCAATGGAACAGTTACTGGGGTATCCTCGGCTTCCCGTCGGCGCCCACCATCGACGGGGTCTTCCTG
CCTAAGGATCCATTGGACTTGGTCAGGGAGGCGGAATTCAAAGACACCGAGATCCTCATTGGAAATAACG
AGAATGAAGGTAGGGACGCTGCCAGTGCGACTTGTGCGAGTGTTGTTTTACGGCGCGGAATTATCGCCGA
CGGCTATTTACGATCGGCTGTGCGGTTAAGCCGACGTTGTACGCTCGGCTCTTTCTCAATGAGAATATGT
GCTTTCTCTGCTCGGAACTGTATTCTTCGCGGGCCACAGAATCGTGAGGAGCAGGAGGGGGTCTTTTACC
ATTATTTCAGTATATGGATGAGAATTCGATACTGCGATGCACTTCCCTGTAACTCACGCCATTACAGTTT
ACCCGATGTggggaaataa
>Veme.Est11
atgaattttatttgtttaaaaaatggagGACTAACTTCTAACAAAGAGCAACTGAAAATCATGCTGCTGA
AACTACTGGTGATCCTACTTGGCTTCGGTTTTGCCGTTCATGCGAGTACAAATGAAGCTGCTCCAAAGGT
CAAAACACCTAAAGGAGCAATGAAGGGCTACTACAAGATCTCGCAACATGGTAGGAAGTACGAAGCGTAC
GAAGGAGTTCCTTACGCGTTACCACCTGTTggaaaattgcgatttaaGCCTCCTCGACCGTTACCAACAT
GGACTGGCGAGCTATCGGCCACGAAATTCGGTTCCATGTGTCTTCAATACGATCAAGTACCACAAATGCC
TCCAGAGAAAGTTGTGGGCGCCGAAGATTGTCTGTATTTAAACATTTACGTACCAGTacagaataatttg
aataataaaaccGCATTGCCAGTATTATTTTGGATCCATGGCGGTGCGTTCCAATTTGGTAGCGGCATGT
TCTATAACCCCAGATATCTAATGGACTATGATGttatatttgttacaattaacTATCGGCTGGGACCACT
GGGTTTTCTCAGCACGGAAGATGAAGTAGTTCCTGGCAATATGGGTCTGAAGGATCAAAGTCTGGCACTT
CGCTGGGTATCGGAGAACATCGAATGGTTCGGTGGTGACCCACAGAAAGTGACCTTAGTCGGTTTGAGCG
CCGGCGGTGCAAGCGTGCATTATCATTACTTATCGCAAATGAGCGCGGGTCTCTTCCAAGgTGGTATATC
GTTCAGCGGTACAGCGCTTGAATGTTGGACGCAAACTGAAAACTCCTTAGAAAAGGCAAAGAAATTGAGT
GCTTTGATGGGATGCCCTACAGTTAACTCCAGAGATATGATACGTTGCTTGAGATATCGTCCACCTCGCG
AGATCGTCCAGGCTACAAGTCATTTTATGTCGTTCTTCTTTAATCCCTTCACTCCGTTCGGTCCGGTAGT
TGAAAATTTTGGTGATGCACCTTTCATCGATAAAACGCCCATTGAAATCATCATTAACGGAGAAGTCCAG
GACGTGCCCTGGATTACCGGTGTAACGAGCGAAGAAGGCCTCTATCCCGCAGCTGAATTTATCGCCAGTG
ATCGAAATCTTCAAGAATTGAATGACAATTGGGATATTCTTGCACCGGACTATCTTGATTTCAATTATAC
CATCCCTAGAGAGAAACATGTCGAGATTGCTCGTCTCAtcaaaaaacattattttggTACAAGACCGATC
GATCGACAGAGTACGAAGGAACTAATACAAATGTCGAGTGATCGTTTCTTCGTGGTCGATAGCGAGAAAG
CTGTACGAATGCAAGCCACAGTAAATCGTAGTCCAGTCTGGTACTACTACTTTAGTTATAGAGGAGCGCA
AAGCTTGAGCGATGCTATGAGCGGTACCACTACAAATTATGggGTTTCCCATGCCGACGATGTATTTTAT
GTGCTATGTAGTCCCTGGGTAAACTCAACAACAACACAAAGTGACCGTGATATGCAGAAACATTTACTGA
ACTTTTGGGTATCGTTTGCCACGGACGGaattccAAAAATAGCCAATGTGAAATGGCCAAACTTATCGTT
TTATAATACAAAGGAAGAACttcattatttacatatttctaGCCCTTATGAAATTGATATGACTAGCAAT
GCTAATTTTGGAGAAAAAGAATTCTGGAgttcaattaatttccaagAGAATATATTAAGCAGCACAActg
gaataaaaaaagaagagctTTAA
>Veme.Est8
ATGCCACCAGTCGACAACCGTCGCTTGCAGCCAGCCGAATCTCTGAGCCGCATCGAGCATTGCTGGAACG
GCACTTACCTGGCTCACAACACCTCCGAGAGCTGCTGGCAGCGTGAAATATCCGGTCGTATGGACGGTGT
CGAGGATTGCCTCTATCTCGATGTGTTTACACCAATGGTCGGATACAATTCCCCATTGCCTGTGGTCGTC
ATGATCGGCGCCGAGACGCTGAGCGGTGGTTCGCCCGGACTAGCACGCGTTCGCGACATTGTATTCGTAC
GGCCAAATTTCCGAATGGGAATTTTCGGATTTTTGGCGACCGAAAGTCTCACCAGAGCGTCCCACCCTCC
AACTTCGGGTAACTACGGATTATCAGACATCCTAGCAGCCCTTCAATGGGTACAGTTAAACATTGAGAAC
TTCGGTGGCAACAAGTCGTCCGTTACTCTGTGGGGACATCGGGCGGGTGGCACTCTCGTTACGACATTGA
TCGGCTATCGCCGAGTGTGGGTATCCAGCGGTAGCGCAATTTTCCCGGGTAGAGATCTGAGAAGGTCTGA
AGACATAAACAAACCGTTCCTTGACTCGATCCGCTGCAGCGCTGCCAGCTGCCTCAAACGCAAGAGCGCT
GAAGAGCTCATGGACGCCGTGCCGGAGACATGGTACGTGAGCAACATGGGTCTACCAGAAATGAAGGAAG
GCGGAACTCCCTACATGGAAAGAAGGCACGAATGGCTTGTTTTGGACGGCATGATTCTTCAGGAGCACGT
CGGCCAGACTCTGGCAAATAAGGATCTTATGGTAAAAGTGGTGATGGGTACCACCGCACATTCCGGCACC
CCATCACGATATCTCTCACCGAATGTCACTCTCAACGCGACACAAGTCGAGAACATTATACGAGAATCTC
TGCTCGGTACTTCGGGCTTTGCAGATGAAGCTATAAGGTGA
