# Supplementary material for: Molecular evolution of juvenile hormone esterase-like proteins in a socially exchanged fluid
Source: Sci Rep. 2018 Dec 13;8:17830. doi: 10.1038/s41598-018-36048-1 (PMC6293014; doi:10.1038/s41598-018-36048-1)
Supplement: Supplementary file 2 — Supplementary File 1 [file 41598_2018_36048_MOESM2_ESM.zip › our-gene-annotations/having-genomic-sequences-as-refrences/Veme.Ests-Prot.faa]

>Veme.Est19
NATTWGPPCPQPSPNETGKIVGSEDCLFLNVFTPSGGYPVLVWIHGGGFRRGAKKLVVVSIQYRLGTLGF
LSTGTHEMPGNNGMLDMVLAVDWVRDYIYFFGGDPNKIIAFGHGTGAASAMMLSLSKFGESNSDGMIYRT
NAPSSLVVDGSFCFRR*
>Veme.Est17
FYSGSATLDTLVSEENVILVSMQYRVASLGFLYFGTSDVPGNAGLFDQMMALQWVRDNIAAFGGNPDNVT
LFGESAGAVSVSMHLLSPLSRSVSTGRRMYLPVRGKSDRIVQTIFSSVYIFYLCM*
>Veme.Est2
MSTPRLDVRIWRCVCVLVSLLILGDGTFVNSDKLLVNTKWGLVRGKWSRTSRDRPVANFLGIPYALPPVG
ELRFREPQRWNRTWTTIHGEICIQLYEGSAIGSENCLYLNIYVPFISEERRKPEKLSVLVFVHGGKFMIG
SSDSKMYAPDYLLNQDVILFNRIYVKIKRYRSCYNDAIMVSNHLGFFSTSNQASPGNYGIKDVKMALEWV
QENIHSFEGNPKSVTLMGHSAGSALTHILALSQKTEGLFHRYILHSGSAINAWSMQTDDDIIAPNKTTTE
NPKGKDVKTMRDDEELMRCMRSVDAERLETMTDHPWCTFGPTLEVDSKDAILTMHPWKIVKEGLFRDIPA
IFQVVEDEGLAKTIELITNPEVEDELIENFEEYLLISNTSLFASAIEDYYFNGNVSLGIAHNLTKVSSRV
NMVAAQYHSERGNSSIYFSYFTYHGTFTRKLNVSHTYFLILNILFSPGITHGDDLNYFFPILNYLFRDML
LHNTENDITIINVVTEMWTSFAINGTPNAWNTPAWPKYRDHHEFMRFGIDRLSDVVVQTDFLSDRMEFWG
KLMHNVLAESVNDNVFVSEPPKDVDSNNAIDYRSAVQLALFAIICFITSQLFIRMN*
>Veme.Est18
LNVFTPTIGHGLANRYPVMFYIHGGEFSHGASNLFPAHILAAFYDVVVVSINYRLGALGFLSTGDENSPG
NYGILDQAMALRWVYDNIASFNGDPESITLFGPGAGAASAGILMVAPR*
>Veme.Est5
MIQQDIVGEEDCLFLNVYTPVLDKEACKAVMVWFHGGNFNHGLGDDTFFGPDFLIEQDVILVTLNYRLGA
IGFLNTRDKNAPGNAGLKDQVMALKWVKDNIHYFGGCPNRITISGGDAGASSVQFHMMSPMSDGESDAIC
SITRSK*
>Veme.Est15
MDSNKVEICVHEGKLIGTLEKGFYGDYYNAFRGIPYAKPPIGELRFKDPVPAEPWTGERDASKHGNVAVQ
LNEFTHKIEGDEDCLYLNVYTTKVEPSKKRAVMVWIHGGAFYVGSGDDFFYGPDYIVPKDVVLVTLNYRL
GVLGFLNLNDKVATGNQGVKDVIMALRWVQKNISKFGGDPENVTIFGESAGGAIVHCLTVSPLAKGLFHK
AIAQSGVMRCPWAFTEQPHSKNKGFQLAGKLGKATADPKVAYEFLKTIDAKKLIETERKCLLTENESKNY
HMIFTLSWDHESSNPVFPEDPETLMCNGVKVPFLLGFNSNEGSIVICSNPVGRLNKEDFKRIDSNFKESM
LPRFLSILSKISVTVEELRSLYFGDKAISEETFMNYCDFLSDEFLCRGAMEVVDIQAKLKNNEATYLYKF
SYESDASPMRKIFKIQAPGVSHAEDLGFLFYPYMIKNLGMSPPAVDSEDYKMIKCLTKMWTDFAKTGNPT
PLTKAWLPITGSQSGKYNYLNIDTNSQIQVFRKGEERWNWEEKKK*
>Veme.Est16
MDNNKVEICVHEGKLIGALEKSFYGDYYNAFRGIPYAKPPIGELRFKDPVPAEPWTGERDASKHGNVAVQ
LNEFTREIEGDEDCLYLNVYTTKVEPSKKRAVMVWIHGGAFYVGSGDDFFYGPDYIVPKDVVLVTLNYRL
GVLGFLNLNDKVATGNQGVKDVILALRWVQKNISKFGGNPENVTIFGESAGGAIVHCLTVSPLAKGLFHK
AIAQSGVIRCPWAFTERQPHSKNKGFQLAGKLGKATADPKVAYEFLKTIDAKKLIETERKYLLTETELQN
FHLIFSPSVDHESSNPCFPGDPETLMCNGVKVPFLLGFTSNEGSFIISSNITRHFNKEDFKRIDSNFKES
MLPGFLSALSKISVTAEELQSLYFGDKAISEETFTNYCDFLSDEFFCRGIMEVVDIQAKLKNNEATYLYK
FSYESDASPMRKIFKIQAPGVSHGEELAFLFYPYMIKNLGMSPPAVDSEDYKMIKCLTKMWTDFAKTGNP
TPVTKTWLPTTGSQSGKYNYLNIDTNSQIKVFRKGEERWNWEEKKNKLRR*
>Veme.Est9
MLRLQSYEYIYGCIIVFVNVVLSFLYSSIVSIMDNKRVDVYVREGKLIGIVEEAVHGGHYVAFRGIPYAK
PPVGELRFKDPLPPERWSGDKDASKYGNIAVQIDFLTREVVGDEDCLYLNVYTIDIVKKRPVMVWIHGGG
FDMGSGDAAIYGPDYIVRKDVVLVTLNYRLGALGFLNLNDKVATGNQGLKDVVMALRWVQRNISQFGGDT
ENITIFGESAGGAIVHYLTLSPLGEGLFHKAISQSGVATNPWAFNEWTNKATNQSFKLAEKLGKTTSNPK
VAYEFLKTIDAKDLIKTTHKFFATQEERQRHIVIFTPSLDYESSNPFFPEHPCTLIHRGVKVPFLLGNTS
CEGSFFIGSSFVGSISSKALKQIDSDFKKAITPRVLSELPKIPITVEELRFLYFGNKAISEETLMNYADF
LGDAMFYRGTMEVVNIQMSSSTYTPTYLYKVSYEGNLSKTLLGITLPGMSHGEELFYLFYPCMMKDFNMP
PLAPNSNDYKMMDCLTQMWTDFAKTGDPTPAITDLTPIKWTPLKHGDVYDYLNIDIKPRMENVRKGEQRC
DWKNMKHKL*
>Veme.Est13
YSFSISIMNKIEIRVNEGRLIGIVVNNCNVRYIAFRGIPYAKPPIGDLRFKDPVPAEPWSGDRDASKYGN
NAVQINVFTRKVEGDEDCLYLNVYTTKIEPSKKRTVMVWVHGGCFYMGSGDASLYGPEYIVQKDVVLVTL
NYRLGPLGFLNLHDKVATGNQGLKDVVMALKWVQKNISEFGGDPGNVTIFGESVGAVITHCLSLSPLAKG
LFHKVISQSGVVGPTDTSFRLAKKLGKATSDPKVAYEFLKTVDAKKLIEASHTPLNTEEERLSFALYFTP
TLDYESSNPFFPEHPKEYISRGIQMPFLLGFTRNEGIFFLNSTSFGEISKEDLEQVNADFKKAILPPVLS
KLPEMGITVEELRSLYFGTKDVSEETLINYGYFLGDEFYVRSIMDIVQHQRSAGCYKSTYLYHYDYENET
SPARKVFNIGLPGVSHTEELFYLFYPELGKMSPPEPGSDNHKMMNHFVQMWTDFAKTGNPTPTTNLWLPL
TGSQNDDYNYLNIDINPKMKTFLKGKERWNWETYKKKL*
>Veme.Est14
YFFSISIMNKIEIRVNEGRLIGIVVNNCNVRYIAFRGIPFAKPPIGDLRFKDPVPAEPWSGDRDASKYGN
NAVQINLFTRKVEGDEDCLYLNVYTTKIEPSKKRTVMVWVHGGGFYAGSGDASLYGPEYIVQKDVVLVTL
NYRLGPLGMLSIISRCISCIGCKYALRLISFIIKNILKVAKFGGDPGNVTIFGESAGAGITHCLTLSPLA
KGLFHKVISQSGVVGNPWAVSEWTKATDTSFRLAKKLGKATSDPKVAYEFLKTVDAKKLIEASHTPLNTE
EERLSFALYFTPTLDYESSNPFFPEHPKEYISRGIQMPFLLGFTRNEGIFFLNSIFYREISKEDLEQVNA
DFKKAILPPVLSKLPEMGITVKELKSLYFGTKDVSEETLINYGHFLGDEFFVRGIMDIVQHQRSAGCYKS
TYLYQYDYENETSPGRKVLNIGLPGVSHAEELFYLFYPELGKMSPPEPDSDNHKMMNHLVQMWTDFAKTG
NPTPTTNLWLPLTGSQNDDYNYLNIDINPKMKTFLKGKERWNWETYKKKL*
>Veme.Est12
MSIDMMNNCPRKVSSQLSAEPVSKQLKIMLKLLVILLGFGFAVHASTNEAAPRVKTPKGAIKGYYKISQH
GRKYEAYEGIPYALPPVGKLRFKPPRPLPTWIGELSATKFGSICLQYDQVPDMPPERVVGAEDCLYLNIY
VPVRENWSDKTALPVVFWIHGGAFQFGSGMYYSPRYLMDHDVIFVTINYRLGPMGFLSTEDEVLPGNMGL
KDQSLALRWVSENIEWFGGDPQKVTLVGLSAGGASVHYHYLSQMSAGLFRGGISFSGTALDCWPQTENSL
EKAKKLSALMGCPTANTRDMIRCLRYRPAREIVQATSEFMTFFFNPFSPFGPVVEKFGDAPFIDKTPVEI
INNGEVQDVPWITGVTSEEGLYPVAEFIADDQNLRQLNDNWDILAPDYLDFNYTIPREKHVEIARLVKKH
YFGTKPIDRQTTKELIQMSGDRFFVVDSEKAARMQATVNRSPVWYYYFSYRGAHSWSDYFTGATENYGVS
HADDVFYVICYPWVNSTTTQSDRDMQKHLLNFWISFATEGIPKIANVEWPNLDSTKKEFHYLHIASPHKI
NMISNANLGEKEFWNSINFQENILRSTSGIKKEEL*
>Veme.Est6
YLGIPYAQPPLGKLRFTRPVTDPLPSWNGVRNATQFAPSCQQRLLPPDVPDPGFNEDCLFLNIFVPNEGM
PYKVFARLNGGDFCGRQVLVVTVAYRLNILGFFTTTDTEASGNYGMFDQIAALDWIKRNIKYFNGDPGNI
VIYGHSSGAISVGLHMLSPLSKGKFHKAIAMSGDAIGSVGTLEREKFGCDRRPTSAEFLIKHSSDIETWG
PIVDTEPFLAQHPKDILEYGNFNTVPLINPEGGLSSENFETMITDEFTAAVQTPDDNSTCESKPYPSTTN
TTVFRDRYLDLQTEKNYAAGLTLLAGKVAKRRATAFVYRFDYRPKTAPVAKDVPEWAGVPHMFELPFVWG
LPHLMGSGAVQWIFNDKKVSDVMMMMLATFAKTGDPSLTSGTGSIKWEPYTQENPRILIIDKNVEMNEPD
AVDYKALAFWNDYYPQIVMEATNNCCNITNTAATRRIFRSLCLSGAMATLALHRFWF*
>Veme.Est3
MTSSVLALLGLILATAGAELSSRIVRTKYGELSGVIVTLDRYLEGVEVFRGVPYASPPIGSLRFMPPVTG
ALWQGVKVADKFGPVCPQKLPELSDKMPKGRAEYLKRLLPYLRNQSEDCLYLNIYAPVQGKLPFVSTFLG
GFEKGEFKFPRTLKFNPCRKICKLANSN*
>Veme.Est10
MVRSQPEVNSFKLASILGNDSKDPEKVIEFLQTVPTVEIVKAQHKVLTPEEARVLNIPFGPTIDDKAKRP
FLPYPISQLLDNDNIPIMLGYTSHEYIMFMKDTSEMTLKTMYADLPRYVENFSNLQNPQKIMQLTERIKQ
RYFQNKPFTEESVPSIIRCLSDMHFNIPINDFVDKRRKRKQVPTYLYKFSYVGNQMTETKLMGNRFTTIG
ASHTDDMSYLFYMPKCKINDPKPPAIGTKDRKILEILTRMWTNFAKTGNPTPVLDQHVTTIWPPATADTF
NYLNIDDTCQLLTVTDCDSILQELEP*
>Veme.Est1
MLTALPTEIVTKSLNNPRLYGVSRALKMGEYRNNVLIQLGFVCILALNANIVCGNAPIAKTPNGTLYGRT
MSSRLGRNIYAFLGIPYAAPPIGELRFKPPQPPTWNEALDATTNAEICTQRNVYVYQKEIVGSEDCLYLN
VYTPCVQCTEEQPSSGPQQRPWKAFTRFPVMVWFHGGGWLTGAGHSEYYGPKFLLDHDLVLVTVNFRLGP
LGFLSTEDLECPGNLGLKDQLQALRWVHENIVYFSGDPNRVTLFGESAGGASVHYHMVSPLSTGLFHRGI
SQSGTFYNPWTLTSPGVAKRRAMFLGKNLGCSTEKSKDLIECLRTKSAEEIIGTDNLFKKFGYCPMIPFR
PVIEPEHPGAFLTEDPLISVREGRLLDIPWMTGVTSDEGALKVAGIYGRENSVEELENNFNEIAPISLFY
DERYNVTNKNLQNEISSSIRNFYFGHDSINSTEDSRFKVVDMYSDSWFNHGTYEAVQDFIVNQTSPVFYY
YFAYRGSASFTSIFGDPVKNYGVSHADDLQYLFPVGEQLFPDTPLSEKDKEMISLMTYLWYNFANSGNPT
PKVTNIVPLKWKPVKTDDALEYLRIESSTKIAMDHNLLWQRMTFWDSLTRQLKSHGNTFRHLRDEL*
>Veme.Est7
SDVFDATKEGPACPAIHEQNIMEDCLRVNVYTTKVKNDPAKRPVLVFFHPGASNFGPQYLLDKDIVLVTV
NYRLAALGFLSTGDSKAPGNLGLKDQVVALRWVQRNIAAFGGDPDSVTISGYSVGGSSVILHMVSPMSGG
LFHRAIMMSGSLKIEPYPTEQLHLAKKQAELLDCPTDTTGSMLICLNSKPVENFTETIPKFFVRKITYRT
KLINRN*
>Veme.Est4
MNCPSSLLLLLLGLSLHSACITRANVAGQHGGGRLDGQDGGHDGGHDGGHNGGHDGGHDGGSHDSLVVET
TSGLMRGFSRTVLDREVHVFYGVPFAKPPVGPLRFRKPLPIEPWHGILNATTLPNSCYQERYEYFPGFEG
EEMWNPNTNISEDCLYLNIWVPQKLRLRHKESDGMAILVWVYGGGFMSGTATLDVYDADIMAYRVGAFGF
LYLNHEEAPGNMGLWDQAMALKWLRDNARVFGGNPDLITIFGESAGGSSVSLHLISPVTQGLVRRGILQS
GTLNAPWSYMTARVLVDDCGCNSTMLQENPARVMACMRSVDAKTLSVQQWNSYWGILGFPSAPTIDGVFL
PKDPLDLVREAEFKDTEILIGNNENEGRDAASATCASVVLRRGIIADGYLRSAVRLSRRCTLGSFSMRIC
AFSARNCILRGPQNREEQEGVFYHYFSIWMRIRYCDALPCNSRHYSLPDVGK*
>Veme.Est11
MNFICLKNGGLTSNKEQLKIMLLKLLVILLGFGFAVHASTNEAAPKVKTPKGAMKGYYKISQHGRKYEAY
EGVPYALPPVGKLRFKPPRPLPTWTGELSATKFGSMCLQYDQVPQMPPEKVVGAEDCLYLNIYVPVQNNL
NNKTALPVLFWIHGGAFQFGSGMFYNPRYLMDYDVIFVTINYRLGPLGFLSTEDEVVPGNMGLKDQSLAL
RWVSENIEWFGGDPQKVTLVGLSAGGASVHYHYLSQMSAGLFQGGISFSGTALECWTQTENSLEKAKKLS
ALMGCPTVNSRDMIRCLRYRPPREIVQATSHFMSFFFNPFTPFGPVVENFGDAPFIDKTPIEIIINGEVQ
DVPWITGVTSEEGLYPAAEFIASDRNLQELNDNWDILAPDYLDFNYTIPREKHVEIARLIKKHYFGTRPI
DRQSTKELIQMSSDRFFVVDSEKAVRMQATVNRSPVWYYYFSYRGAQSLSDAMSGTTTNYGVSHADDVFY
VLCSPWVNSTTTQSDRDMQKHLLNFWVSFATDGIPKIANVKWPNLSFYNTKEELHYLHISSPYEIDMTSN
ANFGEKEFWSSINFQENILSSTTGIKKEEL*
>Veme.Est8
MPPVDNRRLQPAESLSRIEHCWNGTYLAHNTSESCWQREISGRMDGVEDCLYLDVFTPMVGYNSPLPVVV
MIGAETLSGGSPGLARVRDIVFVRPNFRMGIFGFLATESLTRASHPPTSGNYGLSDILAALQWVQLNIEN
FGGNKSSVTLWGHRAGGTLVTTLIGYRRVWVSSGSAIFPGRDLRRSEDINKPFLDSIRCSAASCLKRKSA
EELMDAVPETWYVSNMGLPEMKEGGTPYMERRHEWLVLDGMILQEHVGQTLANKDLMVKVVMGTTAHSGT
PSRYLSPNVTLNATQVENIIRESLLGTSGFADEAIR*
