# Supplementary material for: Molecular evolution of juvenile hormone esterase-like proteins in a socially exchanged fluid
Source: Sci Rep. 2018 Dec 13;8:17830. doi: 10.1038/s41598-018-36048-1 (PMC6293014; doi:10.1038/s41598-018-36048-1)
Supplement: Supplementary file 2 — Supplementary File 1 [file 41598_2018_36048_MOESM2_ESM.zip › our-gene-annotations/having-genomic-sequences-as-refrences/Waur-Ests.gff]

##gff-version 3
NW_012026826.1	genBlastG	mRNA	388662	394327	123.022	-	.	ID=Waur.Est1;Name=Waur.Est1;Alias=Amel.VCE6_gi|571546031|ref|XP_006568129.1|-R1-1-A1
NW_012026826.1	genBlastG	CDS	388662	388744	.	-	1	ID=Waur.Est1E11;Parent=Waur.Est1
NW_012026826.1	genBlastG	CDS	388766	388950	.	-	2	ID=Waur.Est1E10;Parent=Waur.Est1
NW_012026826.1	genBlastG	CDS	389327	389468	.	-	2	ID=Waur.Est1-E9;Parent=Waur.Est1
NW_012026826.1	genBlastG	CDS	390300	390414	.	-	0	ID=Waur.Est1-E8;Parent=Waur.Est1
NW_012026826.1	genBlastG	CDS	390513	390575	.	-	1	ID=Waur.Est1-E7;Parent=Waur.Est1
NW_012026826.1	genBlastG	CDS	390591	390697	.	-	0	ID=Waur.Est1-E6;Parent=Waur.Est1
NW_012026826.1	genBlastG	CDS	390988	391143	.	-	2	ID=Waur.Est1-E5;Parent=Waur.Est1
NW_012026826.1	genBlastG	CDS	391226	391724	.	-	0	ID=Waur.Est1-E4;Parent=Waur.Est1
NW_012026826.1	genBlastG	CDS	392171	392284	.	-	0	ID=Waur.Est1-E3;Parent=Waur.Est1
NW_012026826.1	genBlastG	CDS	392646	392792	.	-	0	ID=Waur.Est1-E2;Parent=Waur.Est1
NW_012026826.1	genBlastG	CDS	394097	394327	.	-	0	ID=Waur.Est1-E1;Parent=Waur.Est1
NW_012048250.1	genBlastG	mRNA	1	1483	33.0055	-	.	ID=Waur.Est10;Name=Waur.Est10;Alias=Pbar.VCE6_XP_011645490.1-R8-8-A1
NW_012048250.1	genBlastG	CDS	1	288	.	-	0	ID=Waur.Est10-E2;Parent=Waur.Est10
NW_012048250.1	genBlastG	CDS	1343	1483	.	-	0	ID=Waur.Est10-E1;Parent=Waur.Est10
NW_012026839.1	genBlastG	mRNA	88205	89690	21.4756	+	.	ID=Waur.Est11;Name=Waur.Est11;Alias=Pbar.VCE6_XP_011645490.1-R9-9-A1
NW_012026839.1	genBlastG	CDS	88205	88352	.	+	0	ID=Waur.Est11-E1;Parent=Waur.Est11
NW_012026839.1	genBlastG	CDS	88383	88481	.	+	2	ID=Waur.Est11-E2;Parent=Waur.Est11
NW_012026839.1	genBlastG	CDS	88500	88563	.	+	0	ID=Waur.Est11-E3;Parent=Waur.Est11
NW_012026839.1	genBlastG	CDS	89006	89690	.	+	2	ID=Waur.Est11-E4;Parent=Waur.Est11
NW_012055463.1	genBlastG	mRNA	1088	2489	94.439	+	.	ID=Waur.Est12;Name=Waur.Est12;Alias=Sinv.VCE6_gi|751211096|ref|XP_011158276.1|-R1-1-A1
NW_012055463.1	genBlastG	CDS	1088	1237	.	+	0	ID=Waur.Est12-E1;Parent=Waur.Est12
NW_012055463.1	genBlastG	CDS	1399	1555	.	+	0	ID=Waur.Est12-E2;Parent=Waur.Est12
NW_012055463.1	genBlastG	CDS	1706	2029	.	+	2	ID=Waur.Est12-E3;Parent=Waur.Est12
NW_012055463.1	genBlastG	CDS	2128	2272	.	+	0	ID=Waur.Est12-E4;Parent=Waur.Est12
NW_012055463.1	genBlastG	CDS	2342	2489	.	+	2	ID=Waur.Est12-E5;Parent=Waur.Est12
NW_012026910.1	genBlastG	mRNA	186787	188232	61.6623	-	.	ID=Waur.Est13;Name=Waur.Est13;Alias=Sinv.VCE6_gi|751211096|ref|XP_011158276.1|-R2-2-A1
NW_012026910.1	genBlastG	CDS	186787	186934	.	-	2	ID=Waur.Est13-E5;Parent=Waur.Est13
NW_012026910.1	genBlastG	CDS	187019	187172	.	-	0	ID=Waur.Est13-E4;Parent=Waur.Est13
NW_012026910.1	genBlastG	CDS	187269	187607	.	-	0	ID=Waur.Est13-E3;Parent=Waur.Est13
NW_012026910.1	genBlastG	CDS	187756	187908	.	-	2	ID=Waur.Est13-E2;Parent=Waur.Est13
NW_012026910.1	genBlastG	CDS	188070	188232	.	-	0	ID=Waur.Est13-E1;Parent=Waur.Est13
NW_012026779.1	genBlastG	mRNA	4084590	4085547	42.3567	+	.	ID=Waur.Est14;Name=Waur.Est14;Alias=Waur.JHE_XP_011688875.1-R1-1-A1
NW_012026779.1	genBlastG	CDS	4084590	4084779	.	+	0	ID=Waur.Est14-E1;Parent=Waur.Est14
NW_012026779.1	genBlastG	CDS	4085180	4085547	.	+	2	ID=Waur.Est14-E2;Parent=Waur.Est14
NW_012028721.1	genBlastG	mRNA	4211	7438	239.352	-	.	ID=Waur.Est15;Name=Waur.Est15;Alias=Waur.JHE_XP_011704230.1-R1-1-A1
NW_012028721.1	genBlastG	CDS	4211	4358	.	-	2	ID=Waur.Est15-E8;Parent=Waur.Est15
NW_012028721.1	genBlastG	CDS	4433	4577	.	-	0	ID=Waur.Est15-E7;Parent=Waur.Est15
NW_012028721.1	genBlastG	CDS	4890	5204	.	-	2	ID=Waur.Est15-E6;Parent=Waur.Est15
NW_012028721.1	genBlastG	CDS	5325	5499	.	-	1	ID=Waur.Est15-E5;Parent=Waur.Est15
NW_012028721.1	genBlastG	CDS	5638	5837	.	-	0	ID=Waur.Est15-E4;Parent=Waur.Est15
NW_012028721.1	genBlastG	CDS	6093	6278	.	-	2	ID=Waur.Est15-E3;Parent=Waur.Est15
NW_012028721.1	genBlastG	CDS	6687	6975	.	-	0	ID=Waur.Est15-E2;Parent=Waur.Est15
NW_012028721.1	genBlastG	CDS	7271	7438	.	-	0	ID=Waur.Est15-E1;Parent=Waur.Est15
NW_012043005.1	genBlastG	mRNA	2955	7666	245.117	+	.	ID=Waur.Est16;Name=Waur.Est16;Alias=Waur.JHE_XP_011705300.1-R1-1-A1
NW_012043005.1	genBlastG	CDS	2955	3095	.	+	0	ID=Waur.Est16-E1;Parent=Waur.Est16
NW_012043005.1	genBlastG	CDS	4016	4304	.	+	0	ID=Waur.Est16-E2;Parent=Waur.Est16
NW_012043005.1	genBlastG	CDS	4694	4879	.	+	2	ID=Waur.Est16-E3;Parent=Waur.Est16
NW_012043005.1	genBlastG	CDS	5652	5854	.	+	0	ID=Waur.Est16-E4;Parent=Waur.Est16
NW_012043005.1	genBlastG	CDS	5966	6137	.	+	1	ID=Waur.Est16-E5;Parent=Waur.Est16
NW_012043005.1	genBlastG	CDS	6708	7019	.	+	2	ID=Waur.Est16-E6;Parent=Waur.Est16
NW_012043005.1	genBlastG	CDS	7255	7399	.	+	0	ID=Waur.Est16-E7;Parent=Waur.Est16
NW_012043005.1	genBlastG	CDS	7510	7666	.	+	2	ID=Waur.Est16-E8;Parent=Waur.Est16
NW_012026839.1	genBlastG	mRNA	574414	577532	113.675	-	.	ID=Waur.Est17;Name=Waur.Est17;Alias=Waur.JHE_XP_011705300.1-R5-5-A1
NW_012026839.1	genBlastG	CDS	574414	574583	.	-	2	ID=Waur.Est17-E6;Parent=Waur.Est17
NW_012026839.1	genBlastG	CDS	574723	574894	.	-	1	ID=Waur.Est17-E5;Parent=Waur.Est17
NW_012026839.1	genBlastG	CDS	575016	575224	.	-	0	ID=Waur.Est17-E4;Parent=Waur.Est17
NW_012026839.1	genBlastG	CDS	575779	575964	.	-	2	ID=Waur.Est17-E3;Parent=Waur.Est17
NW_012026839.1	genBlastG	CDS	576592	576880	.	-	0	ID=Waur.Est17-E2;Parent=Waur.Est17
NW_012026839.1	genBlastG	CDS	577395	577532	.	-	0	ID=Waur.Est17-E1;Parent=Waur.Est17
NW_012044627.1	genBlastG	mRNA	6	622	35.857	+	.	ID=Waur.Est18;Name=Waur.Est18;Alias=Waur.JHE_XP_011705444.1-R1-1-A1
NW_012044627.1	genBlastG	CDS	6	105	.	+	0	ID=Waur.Est18-E1;Parent=Waur.Est18
NW_012044627.1	genBlastG	CDS	507	622	.	+	2	ID=Waur.Est18-E2;Parent=Waur.Est18
NW_012046322.1	genBlastG	mRNA	359	1873	81.4131	+	.	ID=Waur.Est19;Name=Waur.Est19;Alias=Waur.JHE_XP_011705534.1-R1-1-A1
NW_012046322.1	genBlastG	CDS	359	668	.	+	0	ID=Waur.Est19-E1;Parent=Waur.Est19
NW_012046322.1	genBlastG	CDS	1695	1873	.	+	2	ID=Waur.Est19-E2;Parent=Waur.Est19
NW_012095345.1	genBlastG	mRNA	2	532	18.7521	-	.	ID=Waur.Est2;Name=Waur.Est2;Alias=Cflo.Est8b_AdriaLeBoeuf_Masspec-R10-10-A1
NW_012095345.1	genBlastG	CDS	2	22	.	-	0	ID=Waur.Est2-E3;Parent=Waur.Est2
NW_012095345.1	genBlastG	CDS	41	118	.	-	0	ID=Waur.Est2-E2;Parent=Waur.Est2
NW_012095345.1	genBlastG	CDS	338	532	.	-	0	ID=Waur.Est2-E1;Parent=Waur.Est2
NW_012076540.1	genBlastG	mRNA	2	274	13.2497	-	.	ID=Waur.Est20;Name=Waur.Est20;Alias=Waur.JHE_XP_011705534.1-R10-10-A1
NW_012076540.1	genBlastG	CDS	2	274	.	-	0	ID=Waur.Est20-E1;Parent=Waur.Est20
NW_012043005.1	genBlastG	mRNA	481	1294	45.7977	+	.	ID=Waur.Est21;Name=Waur.Est21;Alias=Waur.JHE_XP_011705534.1-R5-5-A1
NW_012043005.1	genBlastG	CDS	481	790	.	+	0	ID=Waur.Est21-E1;Parent=Waur.Est21
NW_012043005.1	genBlastG	CDS	1089	1294	.	+	2	ID=Waur.Est21-E2;Parent=Waur.Est21
NW_012041787.1	genBlastG	mRNA	16	1125	43.1549	+	.	ID=Waur.Est22;Name=Waur.Est22;Alias=Waur.JHE_XP_011705534.1-R6-6-A1
NW_012041787.1	genBlastG	CDS	16	208	.	+	0	ID=Waur.Est22-E1;Parent=Waur.Est22
NW_012041787.1	genBlastG	CDS	917	1125	.	+	2	ID=Waur.Est22-E2;Parent=Waur.Est22
NW_012092919.1	genBlastG	mRNA	28	539	45.1186	-	.	ID=Waur.Est23;Name=Waur.Est23;Alias=Waur.JHE_XP_011706970.1-R1-1-A1
NW_012092919.1	genBlastG	CDS	28	173	.	-	2	ID=Waur.Est23-E2;Parent=Waur.Est23
NW_012092919.1	genBlastG	CDS	416	539	.	-	0	ID=Waur.Est23-E1;Parent=Waur.Est23
NW_012041179.1	genBlastG	mRNA	44	1712	35.2539	+	.	ID=Waur.Est24;Name=Waur.Est24;Alias=Waur.JHE_XP_011706970.1-R5-5-A1
NW_012041179.1	genBlastG	CDS	44	167	.	+	0	ID=Waur.Est24-E1;Parent=Waur.Est24
NW_012041179.1	genBlastG	CDS	1567	1712	.	+	2	ID=Waur.Est24-E2;Parent=Waur.Est24
NW_012026795.1	genBlastG	mRNA	933499	936433	202.41	+	.	ID=Waur.Est25;Name=Waur.Est25;Alias=Waur.JHE_XP_011707627.1-R1-1-A1
NW_012026795.1	genBlastG	CDS	933499	933718	.	+	0	ID=Waur.Est25-E1;Parent=Waur.Est25
NW_012026795.1	genBlastG	CDS	934127	934312	.	+	2	ID=Waur.Est25-E2;Parent=Waur.Est25
NW_012026795.1	genBlastG	CDS	934816	935024	.	+	0	ID=Waur.Est25-E3;Parent=Waur.Est25
NW_012026795.1	genBlastG	CDS	935146	935317	.	+	1	ID=Waur.Est25-E4;Parent=Waur.Est25
NW_012026795.1	genBlastG	CDS	935456	935770	.	+	2	ID=Waur.Est25-E5;Parent=Waur.Est25
NW_012026795.1	genBlastG	CDS	936021	936165	.	+	0	ID=Waur.Est25-E6;Parent=Waur.Est25
NW_012026795.1	genBlastG	CDS	936274	936433	.	+	2	ID=Waur.Est25-E7;Parent=Waur.Est25
NW_012045101.1	genBlastG	mRNA	789	4395	195.462	-	.	ID=Waur.Est26;Name=Waur.Est26;Alias=Waur.JHE_XP_011707627.1-R2-2-A1
NW_012045101.1	genBlastG	CDS	789	948	.	-	2	ID=Waur.Est26-E7;Parent=Waur.Est26
NW_012045101.1	genBlastG	CDS	1059	1203	.	-	0	ID=Waur.Est26-E6;Parent=Waur.Est26
NW_012045101.1	genBlastG	CDS	1660	1971	.	-	2	ID=Waur.Est26-E5;Parent=Waur.Est26
NW_012045101.1	genBlastG	CDS	2527	2698	.	-	1	ID=Waur.Est26-E4;Parent=Waur.Est26
NW_012045101.1	genBlastG	CDS	2809	3020	.	-	0	ID=Waur.Est26-E3;Parent=Waur.Est26
NW_012045101.1	genBlastG	CDS	3537	3722	.	-	2	ID=Waur.Est26-E2;Parent=Waur.Est26
NW_012045101.1	genBlastG	CDS	4176	4395	.	-	0	ID=Waur.Est26-E1;Parent=Waur.Est26
NW_012026821.1	genBlastG	mRNA	761336	763933	238.395	-	.	ID=Waur.Est27;Name=Waur.Est27;Alias=Waur.VCE6_XP_011687863.1-R1-1-A1
NW_012026821.1	genBlastG	CDS	761336	761531	.	-	2	ID=Waur.Est27-E8;Parent=Waur.Est27
NW_012026821.1	genBlastG	CDS	761622	761748	.	-	0	ID=Waur.Est27-E7;Parent=Waur.Est27
NW_012026821.1	genBlastG	CDS	761852	762187	.	-	2	ID=Waur.Est27-E6;Parent=Waur.Est27
NW_012026821.1	genBlastG	CDS	762266	762434	.	-	1	ID=Waur.Est27-E5;Parent=Waur.Est27
NW_012026821.1	genBlastG	CDS	762524	762702	.	-	0	ID=Waur.Est27-E4;Parent=Waur.Est27
NW_012026821.1	genBlastG	CDS	762795	762974	.	-	2	ID=Waur.Est27-E3;Parent=Waur.Est27
NW_012026821.1	genBlastG	CDS	763192	763489	.	-	0	ID=Waur.Est27-E2;Parent=Waur.Est27
NW_012026821.1	genBlastG	CDS	763739	763933	.	-	0	ID=Waur.Est27-E1;Parent=Waur.Est27
NW_012026835.1	genBlastG	mRNA	717561	726496	299.638	-	.	ID=Waur.Est28;Name=Waur.Est28;Alias=Waur.VCE6_XP_011689096.1-R1-1-A1
NW_012026835.1	genBlastG	CDS	717561	717771	.	-	1	ID=Waur.Est28-E8;Parent=Waur.Est28
NW_012026835.1	genBlastG	CDS	717887	718173	.	-	1	ID=Waur.Est28-E7;Parent=Waur.Est28
NW_012026835.1	genBlastG	CDS	718600	718799	.	-	2	ID=Waur.Est28-E6;Parent=Waur.Est28
NW_012026835.1	genBlastG	CDS	719110	719275	.	-	1	ID=Waur.Est28-E5;Parent=Waur.Est28
NW_012026835.1	genBlastG	CDS	720469	720665	.	-	1	ID=Waur.Est28-E4;Parent=Waur.Est28
NW_012026835.1	genBlastG	CDS	721527	721726	.	-	1	ID=Waur.Est28-E3;Parent=Waur.Est28
NW_012026835.1	genBlastG	CDS	721993	722330	.	-	0	ID=Waur.Est28-E2;Parent=Waur.Est28
NW_012026835.1	genBlastG	CDS	726287	726496	.	-	0	ID=Waur.Est28-E1;Parent=Waur.Est28
NW_012026853.1	genBlastG	mRNA	1752911	1754114	141.548	+	.	ID=Waur.Est29;Name=Waur.Est29;Alias=Waur.VCE6_XP_011691374.1-R1-1-A1
NW_012026853.1	genBlastG	CDS	1752911	1753105	.	+	0	ID=Waur.Est29-E1;Parent=Waur.Est29
NW_012026853.1	genBlastG	CDS	1753327	1753525	.	+	0	ID=Waur.Est29-E2;Parent=Waur.Est29
NW_012026853.1	genBlastG	CDS	1753569	1753676	.	+	2	ID=Waur.Est29-E3;Parent=Waur.Est29
NW_012026853.1	genBlastG	CDS	1753765	1754114	.	+	0	ID=Waur.Est29-E4;Parent=Waur.Est29
NW_012028691.1	genBlastG	mRNA	514804	519887	33.4675	+	.	ID=Waur.Est3;Name=Waur.Est3;Alias=Hsal.VCE6_gi|749799037|ref|XP_011153046.1|-R5-5-A1
NW_012028691.1	genBlastG	CDS	514804	514911	.	+	0	ID=Waur.Est3-E1;Parent=Waur.Est3
NW_012028691.1	genBlastG	CDS	514960	515079	.	+	0	ID=Waur.Est3-E2;Parent=Waur.Est3
NW_012028691.1	genBlastG	CDS	519198	519887	.	+	0	ID=Waur.Est3-E3;Parent=Waur.Est3
NW_012048776.1	genBlastG	mRNA	217	507	35.4202	-	.	ID=Waur.Est30;Name=Waur.Est30;Alias=Waur.VCE6_XP_011705666.1-R1-1-A1
NW_012048776.1	genBlastG	CDS	217	507	.	-	0	ID=Waur.Est30-E1;Parent=Waur.Est30
NW_012028686.1	genBlastG	mRNA	1334456	1335164	12.4623	+	.	ID=Waur.Est31;Name=Waur.Est31;Alias=Waur.VCE6_XP_011705666.1-R5-5-A1
NW_012028686.1	genBlastG	CDS	1334456	1334635	.	+	0	ID=Waur.Est31-E1;Parent=Waur.Est31
NW_012028686.1	genBlastG	CDS	1334714	1334867	.	+	0	ID=Waur.Est31-E2;Parent=Waur.Est31
NW_012028686.1	genBlastG	CDS	1334983	1335164	.	+	2	ID=Waur.Est31-E3;Parent=Waur.Est31
NW_012026910.1	genBlastG	mRNA	176909	177189	10.7332	-	.	ID=Waur.Est32;Name=Waur.Est32;Alias=Waur.VCE6_XP_011705666.1-R7-7-A1
NW_012026910.1	genBlastG	CDS	176909	177026	.	-	1	ID=Waur.Est32-E2;Parent=Waur.Est32
NW_012026910.1	genBlastG	CDS	177143	177189	.	-	0	ID=Waur.Est32-E1;Parent=Waur.Est32
NW_012049570.1	genBlastG	mRNA	6	505	70.1525	+	.	ID=Waur.Est33;Name=Waur.Est33;Alias=Waur.VCE6_XP_011705733.1-R1-1-A1
NW_012049570.1	genBlastG	CDS	6	129	.	+	0	ID=Waur.Est33-E1;Parent=Waur.Est33
NW_012049570.1	genBlastG	CDS	204	505	.	+	2	ID=Waur.Est33-E2;Parent=Waur.Est33
NW_012052748.1	genBlastG	mRNA	113	487	36.864	+	.	ID=Waur.Est34;Name=Waur.Est34;Alias=Waur.VCE6_XP_011705841.1-R1-1-A1
NW_012052748.1	genBlastG	CDS	113	237	.	+	0	ID=Waur.Est34-E1;Parent=Waur.Est34
NW_012052748.1	genBlastG	CDS	325	487	.	+	1	ID=Waur.Est34-E2;Parent=Waur.Est34
NW_012049569.1	genBlastG	mRNA	236	604	31.5403	+	.	ID=Waur.Est35;Name=Waur.Est35;Alias=Waur.VCE6_XP_011705841.1-R2-2-A1
NW_012049569.1	genBlastG	CDS	236	360	.	+	0	ID=Waur.Est35-E1;Parent=Waur.Est35
NW_012049569.1	genBlastG	CDS	451	604	.	+	1	ID=Waur.Est35-E2;Parent=Waur.Est35
NW_012095532.1	genBlastG	mRNA	5	274	36.9212	+	.	ID=Waur.Est36;Name=Waur.Est36;Alias=Waur.VCE6_XP_011707069.1-R1-1-A1
NW_012095532.1	genBlastG	CDS	5	274	.	+	0	ID=Waur.Est36-E1;Parent=Waur.Est36
NW_012026791.1	genBlastG	mRNA	1188803	1189790	21.2576	-	.	ID=Waur.Est37;Name=Waur.Est37;Alias=Waur.VCE6_XP_011707069.1-R4-4-A1
NW_012026791.1	genBlastG	CDS	1188803	1189440	.	-	2	ID=Waur.Est37-E4;Parent=Waur.Est37
NW_012026791.1	genBlastG	CDS	1189538	1189580	.	-	2	ID=Waur.Est37-E3;Parent=Waur.Est37
NW_012026791.1	genBlastG	CDS	1189617	1189671	.	-	1	ID=Waur.Est37-E2;Parent=Waur.Est37
NW_012026791.1	genBlastG	CDS	1189687	1189790	.	-	0	ID=Waur.Est37-E1;Parent=Waur.Est37
NW_012095870.1	genBlastG	mRNA	26	646	65.7692	-	.	ID=Waur.Est38;Name=Waur.Est38;Alias=Waur.VCE6_XP_011707089.1-R1-1-A1
NW_012095870.1	genBlastG	CDS	26	193	.	-	1	ID=Waur.Est38-E3;Parent=Waur.Est38
NW_012095870.1	genBlastG	CDS	283	461	.	-	2	ID=Waur.Est38-E2;Parent=Waur.Est38
NW_012095870.1	genBlastG	CDS	553	646	.	-	0	ID=Waur.Est38-E1;Parent=Waur.Est38
NW_012049571.1	genBlastG	mRNA	17	614	46.165	+	.	ID=Waur.Est39;Name=Waur.Est39;Alias=Waur.VCE6_XP_011707089.1-R3-3-A1
NW_012049571.1	genBlastG	CDS	17	50	.	+	0	ID=Waur.Est39-E1;Parent=Waur.Est39
NW_012049571.1	genBlastG	CDS	141	319	.	+	2	ID=Waur.Est39-E2;Parent=Waur.Est39
NW_012049571.1	genBlastG	CDS	426	614	.	+	1	ID=Waur.Est39-E3;Parent=Waur.Est39
NW_012026894.1	genBlastG	mRNA	1576793	1577822	26.218	+	.	ID=Waur.Est4;Name=Waur.Est4;Alias=Lhum.VCE6_XP_012218257.1-R10-10-A1
NW_012026894.1	genBlastG	CDS	1576793	1576848	.	+	0	ID=Waur.Est4-E1;Parent=Waur.Est4
NW_012026894.1	genBlastG	CDS	1576876	1577120	.	+	1	ID=Waur.Est4-E2;Parent=Waur.Est4
NW_012026894.1	genBlastG	CDS	1577247	1577432	.	+	1	ID=Waur.Est4-E3;Parent=Waur.Est4
NW_012026894.1	genBlastG	CDS	1577533	1577822	.	+	0	ID=Waur.Est4-E4;Parent=Waur.Est4
NW_012097549.1	genBlastG	mRNA	277	702	8.95536	-	.	ID=Waur.Est40;Name=Waur.Est40;Alias=Waur.VCE6_XP_011707089.1-R7-7-A1
NW_012097549.1	genBlastG	CDS	277	436	.	-	1	ID=Waur.Est40-E2;Parent=Waur.Est40
NW_012097549.1	genBlastG	CDS	491	702	.	-	0	ID=Waur.Est40-E1;Parent=Waur.Est40
NW_012027334.1	genBlastG	mRNA	287643	288395	7.2261	+	.	ID=Waur.Est41;Name=Waur.Est41;Alias=Waur.VCE6_XP_011707089.1-R8-8-A1
NW_012027334.1	genBlastG	CDS	287643	288032	.	+	0	ID=Waur.Est41-E1;Parent=Waur.Est41
NW_012027334.1	genBlastG	CDS	288054	288395	.	+	0	ID=Waur.Est41-E2;Parent=Waur.Est41
NW_012026914.1	genBlastG	mRNA	28625	29905	38.2341	-	.	ID=Waur.Est5;Name=Waur.Est5;Alias=Nvit.VCE6_gi|1032727136|ref|XP_016844416.1|-R1-1-A1
NW_012026914.1	genBlastG	CDS	28625	28962	.	-	2	ID=Waur.Est5-E2;Parent=Waur.Est5
NW_012026914.1	genBlastG	CDS	29032	29905	.	-	0	ID=Waur.Est5-E1;Parent=Waur.Est5
NW_012026842.1	genBlastG	mRNA	175401	179815	70.2673	+	.	ID=Waur.Est6;Name=Waur.Est6;Alias=Nvit.VCE6_gi|345497206|ref|XP_003427935.1|-R2-2-A1
NW_012026842.1	genBlastG	CDS	175401	175598	.	+	0	ID=Waur.Est6-E1;Parent=Waur.Est6
NW_012026842.1	genBlastG	CDS	176684	176740	.	+	0	ID=Waur.Est6-E2;Parent=Waur.Est6
NW_012026842.1	genBlastG	CDS	176765	176809	.	+	0	ID=Waur.Est6-E3;Parent=Waur.Est6
NW_012026842.1	genBlastG	CDS	176894	177053	.	+	0	ID=Waur.Est6-E4;Parent=Waur.Est6
NW_012026842.1	genBlastG	CDS	177601	177921	.	+	2	ID=Waur.Est6-E5;Parent=Waur.Est6
NW_012026842.1	genBlastG	CDS	178895	178988	.	+	0	ID=Waur.Est6-E6;Parent=Waur.Est6
NW_012026842.1	genBlastG	CDS	179010	179082	.	+	2	ID=Waur.Est6-E7;Parent=Waur.Est6
NW_012026842.1	genBlastG	CDS	179242	179386	.	+	2	ID=Waur.Est6-E8;Parent=Waur.Est6
NW_012026842.1	genBlastG	CDS	179520	179815	.	+	2	ID=Waur.Est6-E9;Parent=Waur.Est6
NW_012026842.1	genBlastG	mRNA	210312	213526	52.0954	+	.	ID=Waur.Est7;Name=Waur.Est7;Alias=Nvit.VCE6_gi|345497206|ref|XP_003427935.1|-R3-3-A1
NW_012026842.1	genBlastG	CDS	210312	210509	.	+	0	ID=Waur.Est7-E1;Parent=Waur.Est7
NW_012026842.1	genBlastG	CDS	211068	211227	.	+	0	ID=Waur.Est7-E2;Parent=Waur.Est7
NW_012026842.1	genBlastG	CDS	211432	211737	.	+	2	ID=Waur.Est7-E3;Parent=Waur.Est7
NW_012026842.1	genBlastG	CDS	212549	212793	.	+	0	ID=Waur.Est7-E4;Parent=Waur.Est7
NW_012026842.1	genBlastG	CDS	212935	213079	.	+	1	ID=Waur.Est7-E5;Parent=Waur.Est7
NW_012026842.1	genBlastG	CDS	213210	213376	.	+	2	ID=Waur.Est7-E6;Parent=Waur.Est7
NW_012026842.1	genBlastG	CDS	213392	213526	.	+	1	ID=Waur.Est7-E7;Parent=Waur.Est7
NW_012027682.1	genBlastG	mRNA	4810	8426	47.9381	-	.	ID=Waur.Est8;Name=Waur.Est8;Alias=Pbar.VCE6_XP_011640334.1-R2-2-A1
NW_012027682.1	genBlastG	CDS	4810	4912	.	-	2	ID=Waur.Est8-E7;Parent=Waur.Est8
NW_012027682.1	genBlastG	CDS	4937	5111	.	-	2	ID=Waur.Est8-E6;Parent=Waur.Est8
NW_012027682.1	genBlastG	CDS	5256	5436	.	-	1	ID=Waur.Est8-E5;Parent=Waur.Est8
NW_012027682.1	genBlastG	CDS	6962	7335	.	-	2	ID=Waur.Est8-E4;Parent=Waur.Est8
NW_012027682.1	genBlastG	CDS	7558	7717	.	-	1	ID=Waur.Est8-E3;Parent=Waur.Est8
NW_012027682.1	genBlastG	CDS	7801	7922	.	-	2	ID=Waur.Est8-E2;Parent=Waur.Est8
NW_012027682.1	genBlastG	CDS	8237	8426	.	-	0	ID=Waur.Est8-E1;Parent=Waur.Est8
NW_012028721.1	genBlastG	mRNA	164	3121	71.0114	-	.	ID=Waur.Est9;Name=Waur.Est9;Alias=Pbar.VCE6_XP_011645490.1-R4-4-A1
NW_012028721.1	genBlastG	CDS	164	381	.	-	2	ID=Waur.Est9-E3;Parent=Waur.Est9
NW_012028721.1	genBlastG	CDS	893	1175	.	-	0	ID=Waur.Est9-E2;Parent=Waur.Est9
NW_012028721.1	genBlastG	CDS	2981	3121	.	-	0	ID=Waur.Est9-E1;Parent=Waur.Est9
