# Supplementary material for: Molecular evolution of juvenile hormone esterase-like proteins in a socially exchanged fluid
Source: Sci Rep. 2018 Dec 13;8:17830. doi: 10.1038/s41598-018-36048-1 (PMC6293014; doi:10.1038/s41598-018-36048-1)
Supplement: Supplementary file 2 — Supplementary File 1 [file 41598_2018_36048_MOESM2_ESM.zip › our-gene-annotations/having-genomic-sequences-as-refrences/Waur.Ests-CDS.fna]

>Waur.Est14
atggTTTTTCNNNNNNNNNNNNNNNNNNNNNNNNNNNNNNNNNNNNNNNNNNNNNNNNNNGCGGTAATGG
TGTGGATACACGGCGGTGGTTTCTTTTATGGTTCCGGTGATGAACTCATCTACGGTCCCGATTACATTGT
ACCGAAAGATGTAGTTTTGGTTACCTTGAATTATAGACTAGGTGTTCTAGGTTTCCTAAATCTCTACGAC
AAAGTGGCGACTGGTAATCAAGGTCTGAAAGATGTGATCATGGCGTTACGATGGGtccagaaaaatatat
cacaatTCGGAGGAGACCCAGAAAATGTCACTANNNNNNNNNNNNNNNNNNNNNNNNNNNNNNNNNNNNN
NNNNNNNNNNNNNgctcgctcgctcgcgcgctggtTCCGCGACTCCGCACCGTTCGTACGTTTTTTCATT
TCGGAGGTACACGAGCGTCGACGGGGAGCGCGCGGGaccgcgaaaaaaaatagagacgaAAAATCCGGAT
ATCTCGGACGAGACACGATACGTAGATGGAGCCTCGCGATCGGCGCGAGCGACTTTATGCGCTACTAa
>Waur.Est37
AACGCCACTAAGTGGGGACCTCCTTGCCCTCAGCCCAGCCACAATGAAACCGGTAAAGTCATCGGAAGCG
AAGACTGCCTCTTTCTGAACATCTTTACCCCATCCGGCGGTTATCCTGTACTGGTGTGGATCCACGGGGG
TGGTTTTAGGAGAGGCGCGAAGCTGATCGTCGTGTCTGTCCAGTACAGATTAGGAACATTagGATTTTTG
AGCACAGGTACACGGGAGATGCCGGGAAACAACGGTATGTTCGACATGGTGCTGGCTATGGACTGGGTGA
GGGATTACATCCACTTCTTCGGCGGTGATCCGAACAAGATAACAGCCTTCGGTCACGGCACCGGCGCCAG
TTCCGCTATAATGCTGTCGTTGTCAAAATTCTGCAAAAGTAAGCGCGCGGCTGCACGATCTGTCGCGCCG
CGAGCAAACGCGTCCTCACTCGCGTCGttgacattatatatatatatatatattcctgcAGATTACTTCG
GCGGTCTGATCGCGATGTCCGGCTCCATTCTATCGCACTTCGCTCTCGACAAGGACGCCGCCGCGACCGC
CAGACACGTGGCGCGTGAAAACGGCTGCCCGACAAACGATACGCGGAGGATGGTGGACTGCCTGCGAGAA
CTGCCGGTCGAGAAGTTGATCAGCGTCGATTCCGAGCTGGCGAACAGCCGCGCGTCCGTCCGAGGTTTCG
TCTCCGGCTTGGCAGATCTTCTGGGACCCGGTCCTGTCGTGGAAGGCCCCAACGACGGCAGGTGTGAAGC
GATTTATTCGCCgaagaataaaattacgaGCCGAGTCCTTCCCAAGATCAAATTTACCATCTATCTTTAA
>Waur.Est25
ATGAATGTTTTGACACGCGAAATTGAGGGCGATGAAGATTGTCTCTATTTAAATGTGTACACTACAAAAA
TCGAACCTTCGAAAAAGCGTGCGGTAATGGTGTGGATACACGGCGGTGGTTTCTTTTTTGGTTCCGGTGA
TGAACTCTTCTACGGTCCCGATTATATTGTACCGAAAGATGTAGTTTTGGTTACCTTGAATTATAGACTA
GGTGTTCTAGGTTTCCTAAATCTCTACGACAAAGTGGCGACGGGTAATCAAGGTTTAAAAGATGTGGTCA
TGGCGTTACAATGGGtccagaaaaatatatcacagTTCGGAGGAGACCCAGAAAATGTCACTATCTTCGG
CGAAAGTGCTGGTGGAGGCATCGTACATTATCTAACTCTGTCTCCGTTAGCGAAAGGTTTATTTCATAAA
GCAATAGCACAAAGTGGAGTCGCAAGGAATCCTTGGGCTTTTACCGAAAAACAACATTCGATGAACAAAA
CTTTTCGGCTCGCCGAAATACTCGGAAAAGCGACCTCGGATCCAAAAGTCGTTTACAAGTTTCTTAAAAC
CATCGATGCCAAAAAGCTTATAGAGACGGAACAAAAGTCTCTCTTGACAGAAACAGAGCGTCAACAACAT
TGCTTGATATTTACCCCCAGTGTGGATCACGAATCATCGAATCCATTTTTCCCGGAAGATCCAGAGACGT
TCATGTGCCGCGAAACTAAAGTACCATTACTTTTGGGTTTTAACAGTCGCGAGGGATCATTCATTATATG
CAGTAACTTTAACGGACatataaataaagaggAGCTTAAAAAAGTCGATTCCGATTTCAAGAGTGTCATA
TTGCCCAGGACTTTATCGACTTTGCCAATTACAGTCGAAGAATTACGCTCTTTATATTTTGGTGACAAAG
CAGTATCAGAGGAAACTCTAATAAATTACGTTGATTTTGTTAGCGATGAGTTCTTCTGTCGGGGTATAAT
GGAAGTAGTGGATATTCAGACAAAgctgaaaaataatgataaaaaaccGACGTAtctgtataaatattca
tatgaGAGCAATACTTGTCCcgcgagaaaaatatttgatattcgaATCCCAGGTGCGTCTCATTTTGAGG
AACTGGCatacttgttttattttaatgtgatGAAAGATCTCGGCATGTCAGCACCTGCAGTTGATTCGGA
AgactataaaataatgaattgcCTAACGCAAATGTGGACGGATTTTGCTAAAACAGGAAATCCAACGCCT
ATTACAAATATGTGGATACCGGTAACCGATTCGCAACGAGGAAAGTACAATTACctaaatatcgataaaa
acaCGGAAATGAAAGTCTTTCGTAAAGGAGAAGAAAGATGGGATTGGGAAGAGAAGAAGAATAAGGTACG
TCGCTAG
>Waur.Est27
ATGTTGCTGAAACTAGTCGTCCTACTTTGCTTGAGCTTTGCCGTTCACGCAAATATAGATGGGACTGCTC
CAAGAGTCAAAACGCCTTTGGGAGGACTGAAAGGCTATTACAAGTTCTCGGAAAATGGTAGGAAGTACGA
GGCATACCAAGGGATCCCTTACGCGTTGCCACCTATTGGGAAATTACGATTTAAGCCTCCTCGGCCAATA
CCGGCATGGACTGGTGAATTATCGGCTACAAAATTCAGTTCTGAATGTATTCAATATGATCAGGTGCCAA
CTCCAGAGAAGGTTATTGGTGCCGAagattgtttatatttaaacgtttatGTGCCAATACGAGAAGCAGG
TGCAAATAAAACCCCAATGCCGGTAATATTTTGGATCCATGGCGGGGCGTTCCAATTTGGTAGCGGCATG
TTGTACAGCGCTAAATATTTAATGGACCACGATGTTATACTTGTcacaattaattatcgattGGGACCAA
TGGgTTTCCTCAGCACGGAAGATGAGGTAGTTCCTGGCAATATGGGTCTGAAGGATCAAAATATGGCGCT
TCGTTGGGTATCGCAGAACATCGAATGGTTCGGTGGCGATTCGAAGAAAGTGACCTTGTTCGGTTTAAGT
GCTGGCGGTGCAAGCGTGCATTATCATTACTTATCGCAACTGAgtGGCATATCGTTCAGTGGTACAGCGT
TTGATTGTTGGACGCAAGCTGAAAACTCTTTAGAGAAGACCAAGAAATTGAGTGCTTTGATGGGATGTCC
TACAACTTCCTCTAGAGATATGATACGTTGCTTGAGATATCGTCCAGCTCGCGCGATGGTTCAAGCTACA
AGTGAATTTATGCCGTTCTTCTATAATCCCTTTACTCCTTACGGTCCGGTAGTTGAGAAATTTGGTGACG
AAGCACCTTTCATCGATAGAACACCCGTCGAAATCGTGAGTAGCGGAGACGTCCAGGATGTACCTTGGGT
TACGGGAGTAACGAGCGAAGAAGGCCTTTATCCCGTAGCCGAGTTTATCGCTGATGACAAAAATCTGAAA
CAGTTGAACGATAAATGGGATATTCTCGGACCGGATTTTCTTGACTTTAACTACACCATTCCGAAAGAGA
AGCATGTCGAGATTGCTCGTCTCATTAAGAAACATTACTTTGGAACAAAACCGATAGATCGACAGAGTAC
GAAAGAACTGATACAAATGGCGAGTGATCGCTTCTTCGTGGTCGATAGCGAGAAGGCTGCGCGAATGCAA
GCCAAAGTAAATCAGAATCCAGTTTGGTATCATTATTTCAGTTACAGAGGAGCGGAAAGTTTAAGCCACA
GTTTCAGCGGTACCACTGTGAATTATGGAGTTTCACACGGGGACGATGTATTTTACGTATTAGACACTAT
CTGGTTAAATCCAACAACAACACAAAAAGATCGTAATATGCAGAAACACTTAATCGACTTTTGGGTATTG
TTTGCTACAGAGGgaattcCAAAAGTAGCCAATGTCGAATGGCCAAAATTAGACCCTTCAAAGAAAGAAc
ttcattatttacatatagcTGCTcccgataaaattaatatggaCAGCAGTGTTAATCTtggagaaaaaga
attctggAATTCGATTCATTTTAATGAGAATGTATTGAAGCACACAGCTGGAATTAAAGGAGAgctttaa
>Waur.Est1
ATGTCGACGCTGCGTCTTCAGCTGGACGGAAGGATTTGGCGATGCGTGTGCCTGCTCGTGCTCCTGCTCG
TCCTCGTCGACGGCCTGTTCGTCGAGTCCGAGCCACTTCTCGTCAACACGAAATGGGGCTTCGTCCGCGG
CAAGTGGAGCAGGACGGTGCGCAATCGGACAGTCGCGAATTTTCTCGGGATACCGTACGCTCTACCCCCG
GTGGGCGATTTGAGATTCAGGAGCCCGCAACGATGGAATCGGACGTGGACGACAATTCGTGACGCTACAG
TCGACGGGCAAAAATGCATTCAATTTGATGCGAAAAACTCCAAAGTTATTGGCAACGAGGACTGCCTTTA
TTTGAACATCTTCATTCCCGTGAGTGATAAATCTGCGAACCTGTCGGTTTTAGTCTTCGTGCACGGGGGT
GCATTTAAGTCAGGAAGTAGCGACAGCGAACTGCTCGCGCCGGATTATTTGTTGGATCAGGATGTAATTC
TCGTTCAGCTCGCTAATGTGAATCCTCTTTTAGGATTTTTTAGCACAATGAACCAAGTGTCGCCGGGTAA
TTACGCCATTAAGGATGTAAAGATGGCCCTCGAATGGGTGCAAGAGAATATCCACAAATTCGAGGGGAAT
CCCAAGTCGGTGACCCTTATGGGGCAGAGTGCCGGTGCAACGGTGACTCATATTCTCGCTCTCTCAAGGA
AGACCGAGGGACTCTTTCACAGATACATTCTGCACAGCGGCACCGCCCTAAACTCATACAGTGTTCACCC
TCCGAAAAGGTACAGACAAGTATGTCTGAAATTGGCGAATCTTGCCGGCTGCCTGAAGAAAGATAACATA
ACCGCGTCGAACGAAACGACCACCGGCAAACCGAAAGTAGAAGATAATACTTCACATCCGGCTTATAATG
TGAAGGACGACGAAGAGATAGTGAAATGCATGAGGACGGTCGATGCGAGGAGATTAGCAACGTTGACGCA
GTATTTCGTAAGTCATCCGTGGTGCGTCTTTGGTCCCACATTGGAGAACAACTCGAAGGACGCTATCCTG
ACGATGCATCCGTTGAAAATAATGAAGCGCGGACTGTTTCGCGATATACCGACGATAATGCAATTCGTGA
AGGACGAGGGCTTAGCGAAATCATTCGAAATATTCACAAATCCCGATGTCGAAGACGAACTAAGAAAGCA
TTTCGAAGAATATTTGCCTTACTTGCTAGAATACCACGAATTGGCTTTCAACACTAGCCTTTTCgatttt
tatttcaacggCAATGTGACGTTGGGTTTCGGGCATAACTTGACGGAGGTAATCCTATTCCTAGTTGCAC
AATATCAATCGAAACTAGGAAAATCCAGCATTTACTTTTCCGTCTTCGCGTACGAAGGCACGTTTTCGTC
CACCTTCGGTTCGGGTATCCCGGTTTATTATGGTGTTACGCATGGCGACGATTTAAACTACATATTTCct
atattgaataatatgtataagaatATGTTACTGCACAATACGGAGCGTGATATTACTATGATTAACATCG
TGACAGAGATGTGGGCAAATTTCGTGAAAAACGgAATCCCGAAAGCGTGGGCGATTCCCACGTGGCCCGA
CTACCGCGATCATCATCAGTTCATGAGATTCGGGATTGACAGATTGCCGGAAACTGTGGTGCAAGCCGAT
TTCCTGTCCGACAGAATGGAATTCTGGGAGAAGCTGATGATCAATGAGTTCCCGGGATCGACGACTGATG
TGTTTGTCATTACCAATGATGCTAATGCGATCGATCGTATAAGGTTAACAATTCAGCTTGCATCATTAGC
AATAATTCTCACGTGCATATGA
>Waur.Est28
atgaggGAACATCGAAATAACTTGTTAATCCAATTTGGATTTATCTGCATCTTCGCGCTCAATGCGAATA
TTATATACGGTGATACAATTGCGAAAACGCCAAATGGTATATTGCACGGAAAGCGAATGCCCACCCGACT
TGGAAGAAACATTAACGCATTCCTGGGAATTCCCTATGCTGCACCGCCAGTCGGAGAACTCAGATTCAAG
CCACCACAACCACCGACAGCTTGGAACGGCACCCTAGATGCTACAAAAAACGCCGAGATATGCACGCAAC
GGAACGTTTACGTCGATCAGAAGGAAATTGTCGGCAACGAGGATTGTCTTTACCTGAATGTCTACACGCC
CTGCTTGCAATGCACCCAAGACCACTCGGATTCCGATCATCATCACGAACATGAACAGCAGCGTAAGGCT
TTTGCTAGATTCCCAGTCATGATTTGGTTCCACGGCGGCGGATGGCTCACCGGGGCCGGTCATTCTGAAT
TTTACGGACATAAGTTCTTGCTGGATTTTGACCTCGTCCTCGTCACCATAAATTTCCGACTTGGACCATT
GGGCTTCTTGAGTACGGAGGATCTGGAATGTCCAGGAAATCTAGGATTAAAGGATCAGCAGCAAGCTATG
CGATGGGTGCACGAGAATATCGTTTACTTTAGCGGTGATCCGAATAAAGTGACCCTCTTCGGTGAAAGCG
CCGGCGGTGCAAGTGTTCACTACCATATGGTCAGCCCACTTTCAGCAGGACTTTTCCACCGCGGTATTTC
ACAAAGCGGCAACTTCTACAACCCGTGGACTTTAGCGTCACCGGGAGTTGCCAAAATGAGAGCCATGACC
TTGGGTAAGAATTTAGGATGCAATTCGGAAAATTCTAAGGAGCTCATTAAATGCCTGCAAACGAAGAGTG
CGGAGGAAATCATTGGTACTGACCAACTTTTCAAGAAATTTGGCTACTGTCCAATGATACCATTTCGACC
GGTAATCGAACCCAAGCATCCAGGTGCTTTCCTGATAGAGGATCCTTTAATTTCGGTACGAGAAGGTCGT
CTCCTTGATATACCCTGGATGACAGGAATCACATCGGAAGAAGGAACTTTGAGAGTAGCAGGTATTTACG
GACGGGAAAACAACGTGAAAGAATTGGAGAAGAACTTTAATGAAATTGCGCCCATCAGTTTATTATATGG
CGAAAGATATAATATCGCAAATGAAGATTTGCGAAATGAGATAAGTGCTACTATtcacgatttttatttc
ggcTACAAAGCTATTGATCACAGTGATGATTCCAGATTCAAAGTCATCAATATGTATAGCGACTACTGGT
TTAACCATGGTACCCACGAAGCTGTGCAAGACTTTATTGTAAACCAAACGTCAccagttttttattatta
tttcgcgtACAGAGGAAGCGCTTCCTTCAGCACGATATTCGGCGATCGAGAAAGAGATTATGGAGTATCG
CATGCGGATGACTTACAGTATTTGTTCCCCGTGGGAGAACAATTGTTTACCTATACGACATTGTCCGATA
AAGATCAGGAAATGATCGATGTCATGACTGACATTTggtataattttgcaaattccGGAAATCCTACGCC
AAAAGTCACCAAAGTGATTCCATTGAAGTGGAAGCCCGTGAAAACAGCTTATGCACCGGAATACTTACGC
ATAGAAAGCCCAACGAATATCATTATGGATCATAGTCTTCTCTGGGAGAGAATGATATTTTGGGATTCCT
TAACACGCCGGATGAAGTCCCAAGACAATACGTTTAGACATCTGAAGGATGAATTGTAA
>Waur.Est11
ATTCTGGAGGATGGCGCCTACGCGTTCCGTGGCATTCCGTACGCGATGCCGCCGGTCGATAATCGTCGCT
GGCAACCGGCTGAATCTCTAAGCCGAATCGAGCACTGCTGGAACGGTACTTACTTGGCGCACAACTCCTC
CGAAAACTACGGCGTCGAAGATTGCCTCTATCTCGATGTGTTTACACCAATGGTTGGATACGATTCCCCG
TTACCTGTTGTCGTTATGATCGGCGCGGAGACCCTGATGATGCAACCTTCAGCCAAACTAGCACGCGTTC
GCGATATCGTATTTGTGCGGCCAAACTTTCGAATGGgaatttttggatttttggCGGCTGAGCCTCTCAC
CAGAGCGACTCATCCTCCAACATCAGGCAACTACGGATTGTCAGACATTATAGCGGTTCTTCAGTGGGTA
CAGTTGAACATCGAGAACTTCGGCGGCAATAAATCATCCGTTACTCTATGGGGACATCGAGCGGGCGGTA
CTCTTGTGACAGCGTTGATCGGTTATCGTCGAGCCAAGAGTCTTTTCTCGAGAGCGTGGATATCCAGCGG
TAGCGCGATCTTCCCAGGCAGAGAGCTATACCAGTCTGAGAAAATAAACGCACAATTCCTTAATGCAGTC
CATTGCAGCGACGCCGCCTGCCTGAAAAGCAAGAGCGCCGAGGAGCTCATGGACTCCGTGCCGCTGTCGT
GGTACAAGGAAAATGTGGTTCTGCCGGAAATGAGAGAAggcgaaaaaaatttcaagaacaACAGACACGA
GTGGCTTGTTCAGGACGGAACGATTCTTCTGGAGCACGTCGGTACGATCCTATCGCAGGAGAATATTACA
CTACCAGTAAAGGTAGTGATGGGCACCACCGCGCACTCCGGCACTCCGGTACAATATCTATCACCGAACA
TCACTCTCAACGCGACACAAGTCGAGAAAACCGTACGAGAATCCTTGCTCGGGACTTTGGGCCTTGTAGA
TGAAGCTCTGGGGTGA
>Waur.Est17
ATGGACAACAAAGTCGAAATATGCGTGCAGGAGGGAAAGTTAATTGGAGTTGTAGAAAAAGGTGTTTACG
GCGACAAGTACATCGCCTTTCGAGGAATACCTTATGCGAAACCGCCGATTGGAGAACTCAGATTCAAAGA
TCCGGTACCAGCGGAACCATGGTCTGGTAATAGAGATGCCTCGAAGCACGGAAATGTCTCCGTTCAAATG
AATCTTTTCACACGCGAAATCGAGGGCGACGAAGATTGCCTCTATTTAAATGTGTACACCACGAAAATCG
AACCTTCGAAGAAGCGTGCGGTAATGGTATATCTACACGGCGGTGGTTTCTATCTGGGTTCCGGTGATGC
ACTCTTCTACGGTCCCGATTACATCGTACGGAAAGATGTAGTTCTGATTACCCTGAATTATAGACTAGGC
GTTCTAGGTTTCCTGAATCTTTACGATAAAGTAGCGACGGGTAATCAAGGTCTGAAGGATGTGATCATGG
CGTTACGATGGAtccagaaaaatatatcagagTTCGGAGGAGACCCTGAAAATGTCACTATCTTTGGCGA
AAGTGTTGGTGGAGCCATCGTACATTATTTAACTCTGTCTCCTTTAGCAAAAGGTTTATTTCATAAAGCC
ATTTTGCAAAGTGGAGTTGTAAGGTGTCCCTGGGCCTTTACTGAAAGAGAACCACATTTGAACAAAGCTT
TTTTACTTGCCGAGAAATTCGGAAAAGTGACCGCAGATCCAAAAGTCGCTTACGAGTTTCTTAAAACAAT
CGATGCCAAAAAGCTTATAGAGACCGAACAAAAGTCCCTCTTGACAGAAACAGAGCGTCAACAGCATAGC
TTGATATTTACGCCTAGTGTGGATCACGAATCAGCGAATCCATTTTTCCCGGAAGATCCAGAAACGTTCA
TGTGCCGCGAAGCTAAAGTACCATTACTTTTGGGTTTTACTAGTCGCGAGGGATCATTCATTATATGCAG
TAACTTTAACGGACatataaataaagaggagcttaaaaaaatcgattccgATTTCAAGAGTGTCATATTG
CCCAGGACTTTATCGACTTTGCCAATTACAGTCGAAGAATTACGCTCTTTATATTTTGGTGACAAAGCAG
TGTCAGAGGAAACTCTGATAAATTACGTTGATTTTGTTAGCGAT
>Waur.Est6
ATGAAACGCTTGTTCGTTATCCTGTTGAGTGTCGTCGTCGTGCTCGCCGATGACAATCTCGCCGACGAAC
ATTATGAGATCGTCGCACCGATTGGAAGAATCCGCGGTTCCACCATGACCTCCAGACTTGGCAGGAAAAT
CTATTCCTTCCGCGGGGTCAGATACGCCGAACCGCCGACCGGACAGCAACGTTTCCAAGTCGCAATTCCA
GCGGCGGATTGGACCGACCTTTTCGATGCGACTAAGGAAGGACCCAATATGATGGAGGATTGTCTACGTG
TAAATGTCTATACAACAAAATTGCCGTCGGCATACGATTTCGTAAAAAGACCCGTACTAGTATTTTTCCA
TCCCGGTGGTTTTTACTTGTTCTCCGGTAAAAGTTCTAATTTTGGACCTCAGTACCTGCTGGACAAAGAC
GTCGTCCTCGTCACCGTCAATTACCGTCTCGCGTCTCTAGGCTTTATAAGCACCGGCGATTCGAAGGCAC
CGGGTAATTTGGGCCTGAAGGATCAGGTCGTAGCGCTTCGATGGGTCCAGAGGAACATAGCTGCTTTCGG
CGGCGATCCCGATAGCGTCACTATATCTGGCTACAGCGTCGGTGGATTGAGCGTGTATTTGCACATGGTC
TCGCCGATGTCAAAGGAACTGTTCCATCGGGCGATCATGATGAGCGGCTCGACAATAATAGAACCGTTTC
CAACCGAACAGTTACACTTGGCAAAAAAACAAGCCGAGTTGTTAGACTGTCCGACCGACACCACTGGATC
TATGCTGATCTatattattaagcaACACGAACTCGGGAATGATTCGATATTGAACGACTTAAACAATGAC
TGGTACAGACTCGCACCGATTAATTTCATGTACGAACACATAAGTACTGAACTACGCCAATTTTACTTTG
GTGACAAACCGATCGGTCCAGAAACTTACGACGGTCTCATCTACAGCGACAGTGTAATTATATATCCGAT
GCATCGTTCTGTAAGGCTGATTGCAGAAAATTCTGATCAACCcgtctatttttatatgtctTCTTATCAA
GGACGATACAGTTTTGTTATGTGGAACAAAACCACACCATATGGAGTAGCGCATCATGACGATTTGCAAT
ATCTGTTCTTTATGAAAATCAAATTCCCGTTTTTTGAAAACGATGCCCCGGAAATTCCTATGGTGGATCT
TATGACAAGCATATGGTCGAATTTTGTTCAAACTGGACAGCTGTGTTCAGCTTTGGAAGCAAAGAACGTT
ACGTGGGAACCGTACCTACTAGAAAGAGACAACTATTTAGAAATCACCGAGGAACCAACAATGAAAACAG
GACTTTATCCCGATAGAATGCAAAAATGGAACAGTTTGTTTCCCTTGAATCTGAAATAG
>Waur.Est7
ATGAAACGCCTGTTCGTTATTCTTTTGAGTGTCGTTTTCGTGTTCGCCGATGACAATCTCACCGACGAAC
AACATGAGGTCGCCGCACCGATTGGAAGAATTCGCGGTTCCATCATGACCTCCAGACTTGGCAAGAAAAT
CTATTCCTTCCGCGGTGTCAGATACGCCGAACCGCCGACCGGACAGCAACGTTTCCAATTACCATCGGAG
AACGATCCCGTGAAAAGACCTGTACTAGTATTTTTCCATCCTGGTGCTTTTTACTTGTTCTCGGGCCAAA
GTTCTAATTTCGGACCTCAGTATTTATTGGACAAAGACATCGTTCTCGTCACCGTCAATTATCGTCTTGC
GTCGCTAGGCTTTCTGAGCACCGGCGATTCGAAGGCACCGGGTAATTTAGGCCTGAAGGATCAAGTCGTG
GCGCTTCGATGGGTTCAAAGGAACATAGCTGCCTTCGGCGGTGACCCCGATAGCGTTACTATATCCGGCT
ACAGCATCGGTGGAGTGAGCGTGATGTTGCACATGGTCTCGCCGATGTCCAAAGGATTGTTCCATCGGGC
GATTATGATGAGTGGCGGGCCGCCGAAAGAACCGTACCCAACCGAACAACTGCACTTAGCGAAGAAACAA
GCCGAATTATTAGACTGCCCGACCGACACTACTGaatttaatgcgaaaataaatatatatctaataatat
attccgCTGGTTTCCTTATAGTTGTCAAGAAGCAACACGAACTCGGAAATGATTCGATGGTGGACGACTT
GAACAATGACTGGTACAGACTCGCACCTATTAATTTCTTGTACGACCGGGATACACCTCGATCCAGACAC
ATAAGTACCGAACTACGCAAATTTTACTTTGGAGACAAACCGGTCGGTCCAGATACTTACGACGGTTTCA
TGAACAGTGACGGCATAGTTATATACCCGATGCATCGTTCTGTAAGATTGATCGCAGAAAACTCCAATCA
ACCTGTCTACTATTATATGTCTTCTTATCAAGGACGATACAGTTTTGCCATGTGGAATAAAACCACACCA
TacggAGTGGTGCATCATGACGATTTGCAATATCTGTTCGTTATGAATGCAACGTTCTTTGGGACAGTCA
AAATCCCGTATTTCGAAAACGATGCCCCGGAAATTCTTATGGTGGAACTGATGACAAGCATGTGGTCGAA
CTTTGTTCAAACCGGACAGCCGGTGTCTCCAAATGTTACGTGGGAACCATATTTACTAGAAAGAGATAAT
TATCTAGAAATCACCGAGGAACCAAGAATGAAGACAGGATTGTATCCCGACAGAATGCAAATATGGGACA
GTTTGTTTTCTTTGAATCCGAAGTAG
>Waur.Est29
ATGCTGCCGAAACTACTTGCCTTGCTTTGCTTCAGCTTTGTCGTTCACGCAAATATAGATGGAACTGCTC
CAAGAGTCAAAACACCTTTGGGAGGACTGAAAGGCTATTTCAAGTTCtcacaaaataatagaaagtATGA
GGCTTACGAAGGGATTCCTTACGCATTGCCACCTATTGGGAAATTACGATTTAAGCCTCCTCGGCCAATA
CCGGCATGGACTGGTGAATTATCGGCTACAAAATTTGGTTCTAATTGTATTCAATATAATCACGTGCCAA
TAACTCCGGAGGTTATTGGCGCCGAAGATTGTTTGTATTTAAACGTTTACGTGCCAGTGCGGGAAGCAGG
GGCAAATAAAATCCCAATGCCGGTAATATTTTGGATCCATAGCGCACCTTTCATCGATAGAACACCCATT
GAAATCGTGAGTAGCGGAGATGTCCAGGATGTCCCTTGGGTTACGGGAGTAACGAGCGAAGAGGGCCTCT
ATCCTGTAGCTGAGTTTATCAATCATGATGAAAGTTTGAAACAGCTGAACGACAATTGGGATATTCTCGG
ACCGGATTTTCTTGACTTTAACTACACCATTTCCAAAGAGAAGCTTGTCGAGGTCGCTCGTCTTATTAAG
AAACATTACTTTGGCGCAAAACCAATAGATCGACAGAGTACAAAAGAATTGGTACAAATGACGAGTGATC
GCCTTTTCTTGGTCGATGCCGAAAAGGCTGCGCGAATGCAAGCCAAAGTAAATCAGAATCCAGTTTGGta
ttattatttcagttaCAGAGGAGCGAAAAGTTCAAGCCACCTTTACAGCGGTACCACTGTGAATTATGGt
ataaatctgtaa
>Waur.Est4
atgGGTTTAAAATTTCGAactttaattcttatttttgagATGCCGGAGCCAGCAGATTACCATCGTGCGT
CCTGTCCATTCTTTTGTATGGTACAACAAGATATAGTTGGCGAGGAAGATTGTCTTTTTCTTAACGTTTA
CACTCCGATATTGAACAAAGACGCTTGTAAAGCCGTTATGGTGTGGTTTCACGGCGGTAATTTTAATCAC
GGCCTCGGAGACGATGGATTCTACGGCCCTGACTTCTTAATCGAGCAAGACGTTGTTCTTGTGACGCTCA
ATTATAGATTAGGCGTAATCGGATTTTTAAATACCGGTGACAAGAATGCACCTGGCAACGCTGGTCTAAA
GGACCAGGTAATGGCGCTGAAATGGGTCAAGGACAACATACATTACTTCGGCGGCTGTCCCACCCGAGTT
ACGATCTTTGGCGAAGATGCGGGCGGAAGTTCCGTCCAGTTTCACATGATGTCTCCTATGTCCGACGGTC
TATTCAATAAGGCTATCATGCAAAGCGGAAGCGCGGTAAATACGTGGGCGATATCTTACGATGCCAGAGA
TGTAGCCTTCAAACTGGGCGAGAAGCTCGACATCGAGACCACCGATTCTGCTGAGCTGGTCGCCAGACTC
GCGGAATTCTCTCCGAAAGAATTAATTGCGGCCAGCGATGATTTACCGTTCCTTAAACAGGTATTGTATA
TACTAACTGAacgttattattgttattatttccTTGCTGCACGCACGGGAGAAAGACAACATTACGAATT
ACATTAA
>Waur.Est32
ATGGTTATCGGTAGCGAAGACTGtctttatcttaatatttatataccATATGTCATTTTAGTGACTATAA
GCTATAGATTTGGTGCTTTGGGTAAGATTTGTGCTTTCAAGAAAACGTATCTCTTGAAGTTGctcgaaaa
attcttttatcacATATTTGCGTAA
>Waur.Est13
ATGAACCTGCCAGGAGATAACCCAACAGCCAATTCTTTTAAGCTTGCGTCAAAACTTGGCAACGATTCCA
CGGACCCTGCAacagttattaaatttcttcgaGAAAAAGTTTCTGTCGATGAAATCATTCAAAAGCAATA
TGAAGTTCTCATTCCAGAGGTgaCATTTACTCGTTTTGTCCCATTTGGACCTACAATTGACGATAAAGCA
AAAAAACCTTTTCTTCCACGTCCCGTCTCTGAGTTACTTGACAACGACAATAATATACCAATCATAGTTG
GTCATACTTCTCacgaatatatctttttttatacagCCGCCGCTCCAAATGCTTTAAACACTTGGTATGC
GTCTCTACCACTactcgtaaaaaattttaaaaaagcgcAAGGAGAAATAACTGACTCtgaaacaataaat
aacttgacaacatgtgttaAACgccgatattttaataatgttactaACTTTACTCAAAAGAGTATCCCAT
CTCTTATACGATTTCTGAGTGACGAGCATTTTACACGTCCCATTAAAGATTTTGTGGATAGACGAAGGAA
AACAAAGCAAGCACcgacttatttttataacttttcttACATTGGCAATCAGATGACTCTGGCAAAGGCT
ATGGGGAATACATTGACTGCACTCGGTGCTTCTCATACTGATGATTTGGCATACCTTTTTTACGAGCCGA
TTTGTAAAAACAATGATCCTAACGGCAAGGATCCGCCGGCAATAGGTACAAACgatcgaaaaatattaga
aattcttACGAGAATGTGGACCAATTTTGCAAAGACGGGagATCCTACATCAGTGTTAGATAAGTATGTA
ACTACTACTTGGCGACCAGCAACAGCAAATAACTTTCATCGCTTGAACATTGGCGATGTTACTGTCCAAC
TTGCACACATTTCGAACTGTGAAAGAGTAGAAGAGTGGgagatatga
>Waur.Est5
ATGAACTGTCCGTCTtcgttgctgctgttgctgctagGCTTGAGCCTGCACAGCGCGTGCATCACGCGAG
CGAACGTTGCCGATCAGCAGCACGGTGGCCAAGAGGGTGGTCCGTCACACGAGTCCACCTTAGTGGTGGA
GACTACTAGCGGGCTGATGCGCGGTTTCTCTCGCACGGTGCTCGATCGTGAGGTCCACGTGTTTTACGGA
GTGCCGTTTGCAAAGCCTCCGGTCGGACCTTTGCGATTTCGTAAGCCACTACCGATCGAGCCATGGCACG
GGATTCTGAACGCTACCACCTTGCCCAACAGCTGCTACCAGGAGCGCTACGAGTACTTTCCCGGTTTCGA
AGGTGAGGAGATGTGGAATCCAAACACCAACATCTCCGAAGATTGTCTCTACCTGAACATCTGGGCGCCG
CAGAAGCTGCGTCTACGTCACAAAGAATCGCCAGACAACGTCGGCAACAACGGAATGGCGATATTGGTGT
GGGTCTACGGTGGTGGCTTCATGAGCGGCACTGCCACCCTGGACGTCTACGACGCCGACATTATGGCGGC
GGCCAGTAATGCGATCATCGCCTCGATACAGTATCGTGTCGGAGCTTTCGGCTTTCTGTACCTCAAGCAG
CACTTTATCAATAGCGAAGAGGCGCCGGGTAATATGGGTCTCTGGGACCAGGCCTTGGCTCTCAAGTGGC
TCCGTGAAAACGCGCGCGTCTTCGGCGGCGATCCCGACTTGATCACGATTTTCGGCGAGTCCGCGGGTGG
TAGTTCGGTATCCCTGCATCTCATCTCGCCGGTCACGCAAGGTCTAGTGCGTCGGGGTATCCTTCAGAGT
GGCACCCTCAACGCCCCGTGGAGTTACATGACCGAAAACCCGGCACGAGTTATGGCTTGCATGAGGTCGG
TGGACGCGAAAACTCTTTCAGTGCAGCAGTGGAACAGTTATTGGGGCATCCTCGGCTTCCCGTCGGCGCC
TACCATCGACGGGGTCTTCCTGCCTAAGGATCCATTGGACTTGGTCAGAGAGGCGGATTTTAAAGACACC
GAGATCCTGATTGGAAATAACGAGAATGAAGGTAGGAACACTGGCGGTGCGAGAGTGTTGTTTCACGGGT
TTCACGAATTACTGCAGCCGACACTGTTTACGGTCGGCTGTGCTGTGCCAACGGCATTAAGCCAAGCTGT
ATGCCCGGCTGTTTGTAAATGA
>Waur.Est41
atgtattatatttcaattcgGTGTTACGCCACAAATGTTGCGACACGTGCAGGAGGGATCAAACAGTCGC
CTGTTTCGCTAATCAGGAAGGAACCCGCGATTCCCTATTCCAGGCACCTGTTTAACCAAGCCATCATGCA
GTCGGGCTCGGCGACCGCGCCATGGGCGATAATCTCGCGCGACGAATCGATCGTGCGCGGCATCCGGCTG
GCCGAGGCGGTCGGCTGTCCGCACGATCGTCACAATCTGCGCGAGGCGATCGACTGCCTGCTGACGAAGG
ACGCCGAGGAGCTGGTGAAGAACGAGTGGGGCACCCTCGGGATCTGCGAGTTCCCGTTCGTGCCGGTGAT
CGACGGCGCGTTCCTCGACGAGACGCCCCAgcgctcgctcACGAACATCCTGATGGGCTCCAACACCGAG
GAGGGCTTCTACTTCATCATCTACTATCTGACCGAGCTGTTTCGCATCGACGGCGCCGAGGACGTGAAGG
TGACGCGCGATCAGTTCATCAGCGCCGTGTCCGAGCTGAATCCCTACGTGAATCAGATCGGCCGCCACGC
CATTATCTACGAGTACAGCGACTGGCTGCACCCGGAAGATCCGCACGCGAATCGCGACGCCCTCGACAAG
ATCGTCGGCGACTACCAGTTCACCTGCAACGTCAACGAATTCGCCGGCCGTTACGCCGACACCGGCCACA
CCGTCTACATGTACTACTTCAAGCACAGGTAA
>Waur.Est8
ATGAAAAGCTTATTTGTTATCCTCTTGAGCGTCATTGTCGTACTCGCCGATGATGATCTCGCCGGCGAAC
AGCATGAGGTCGTCGCACCGATTGGAAGAATTCGCGGTTCCACCACGACCTCCAGACTTGGCAAGAAAAT
CTATTCCTTCCGCGGTGTCAGATATGCCGAACCGCCAACCGGACCGCAACCGGCGGATTGGACCGATGTT
TTCGATGCGACTAAAGAAGGACCCGCCTGTCCAGCGATATTTGAACAGAATATAATGGAGGATTGTCTCC
GTGTAAATGTCTACACGACGAAAGTAAGCCTCTTACCGTCAAAGAACGATCCTGTGAAAAGACCCGTACT
GGTATTCTTCCATCCTGGTGGTTTTTACTTACACTCGGGTCAAAGTTGCAACTTCGGACCTCAGTACCTA
CTGGACAAAGATATTGTTCTCGTCACAGTCAATTACCGTCTCGCGTCTCTAGGCTTTCTGAGCACCGGTG
ATTCGATGGCACCGGGTAATTTGGGCCTGAAGGATCAAGTCGTGGCGCTTCGATGGGTCCAGAGAAATAT
AGCCGCTTTCGGCGGCGATCCCGACAGCGTCACTATATCCGGCGACAGCGCCGGTGGATTGAGCGTGTTA
TTGCACATGGTCTCGCCGATGTCCAAGGGATTGTTCCATCGAGCGATCATGATGAGCGGCTCGGCAATGA
TAGAACCGTTTCCAACCGAACAGTTACACTTGGCAAAAAAACAAGCCGAGTTGTTAGACTGCCCGATCGA
CACCACTGGATCTATGCTGATCTGCTTGAACTCCAAGCCAGTGGAGAACTTCACAGATACCATATCCAAG
TTCTTTttacatataacatatataattggtTTTGTATTTCAGATCTACAGCGATAGCGTAATTATATATC
CGGTGCATCGTTCTGTAAGATTAATCGCAGAAAATTCCGACCAACCCGTCTACTTTTACATGTTTTCTTA
CCAAGGACGATACAGTTTTGGCATGTGGAACACAACCACACCATACGgAGTGGCGCATCAAGACGATTTG
CAATATCTGTTCTTTATGAAATCCATGAAATTcccatttttcgaaaataatgcTCCGGAAATTCCTATGG
TGGATCTTATAACAAGCATGTGTTCAAACTTCGTTCAAACCGGTCAGCCGCTATCCTCAGCTTTGGAAAC
AAAGAACATTACAGACAACTATCTAGAAATCACCGAGAAACCAACAATGAAAACAGGACTTTATCCTGAT
AGAATGCAAAAATGGGACAGTTTGTTTCCCTTGAATTCGAAATAG
>Waur.Est31
atgtttgacaatattgttttacataaagaaaataatttatttcaatttaggGGGTGGACACTTTTACAAG
CTGTTGATTGGGGACCAGCTTGTCCTCAGCCTAGCGAATATACTGGTGCTACGAAAGGTGTGCGGGACGT
TGATGAAGATTGTTTGTACCTAAACGTATTTACACCTTATATCGGCTCTGGATTAGCGAATAAATATCCA
GTGATGTTTTACATACACGGCGGTGAATTTAGTCATGGGGCGAGTAATTTGTTCCCAGCTCATATACTAG
CTGCCTTCTACGATGTCGTAGTGGTATCGATCAACTATCGCCTTGGAGCTCTTGGTTTTCTAAGTACTGC
AGATGAGAATAGTCCTGGTAACTATGGAATTCTTGATCAAGCTATGGCACTGAAATGGGTCTATGACAAT
ATACCTTTCTTTAACGGCGATCCTGATTCCATAACGCTCTTTGGGCCAGGTGCTGGAGCAGCAAGTGCGG
GATTATTAATGATTGCCCCGaggtaa
>Waur.Est3
TACCTCGGTATCCCTTACGCGCAACCCCCGGTTGGCAAGTTTCGTTTCACACGACCAGTGACAGATCCTC
TTCCCTCTTGGAACGGCGTGAGAAATGCAACGCAATTCCTCTACATGCAATTGCTACCATCGGACGTGCC
GAATCCAGGATTCAGCGAGGATTGTCTCTTCTTGAATATCTTCGTCCCAAACGAAGGTATGTATATTCAA
TTGTACATTCATATAGAGACCCCGGACGACAACAGCACCTGCGAGTCGAAGCCCGAGATGGTGATAAACG
CGGTGCTATTCTTCTATAGACCGTATCCACCCACAACGAACATGACGGTGTTTCGCGACAGATACTTGGA
CCTGCAAACGGAAAAGAGTTTCGCAGCCGGCCTGACGTTGTTGGCGGACAAAGTGGCGAAGCAAAAAGCG
CCGGCTTTCGTATACCGGTTCGACTATCGTCCCAAAACGCAACAGGTAACGAAGGACGTGCCGGAATGGG
CGGGCGTGCCGCACATGTTCGAGCTCCCATTCGTCTGGGGTTTACCGCATCTGGTGGGCGCCGGCATCAC
GATACAATGGAACTTCAGCGACAAGAAGACGTCCGACTCGATGATGACGATGATAGCGACGTTCGCCAAA
TCCGGGAATCCCTCCTTGAACGAGCGGACATCATCAATCAAGTGGGAGTCTTACACGCAGGACAATCCGA
ACATTCTGATCATCGACAAGAATATCGAGATGAAGTCAGATGTAGTGGACTACAGGGCGCTCGCATTCTG
GAACGAGTATTACCCGCAGGTCGTAATGGAGGCGACGAACAATTGCTGCAACATCACGAGCATGGCGACG
ACATGGAGGACATTCTCTCGTAGCGTGTACCTCAGCAGCGTGATGGCTACGGTGGCGTTGCACCGCTTCT
GGTTCTAG
>Waur.Est9
ATGAACAATAATCGTGTGGACGTATACGTGCGCGAGGGAAAATTAATCGGTATCGTCGACGAAAATATCC
ATGGCGGTCATTACGTCGCCTTCCGAGGAATACCGTACGCGAAACCGCCGATTGGCAAACTCAGATTCAA
GGATCCGCTACCGCCGGAAAAATGGTCCGGCGGCAGAGATGCCTCGAAATATGGAAACGTCGCCGTTCAA
TTTGATTTACTAAAACGCGAAGTAATAGGTGACGAAGATTGCCTATATCTGAACGTATATACGCTAGATA
TCGTTAAAAAACGCCCAGTTATGGTGTGGATACACGGTGGCGGTTTTAGCCTGGGTTCCGGCGATGCCTC
GATTTATGGTCCAGATTATATTGTTCAAAAGGACGTGGTGCTGGTTACGCTAAATTACAGACTAGGGGTT
CTCGGTTTTCTGAATCTCTACGACAAAGTGGCAACGGGTAATCAAGGTATGAAGGATGTGATTATGGCGT
TACAATGggtgcaaaaaaatatatcacaatTCGGTGGAGATCCGAAAAACGTCACTATCTTTGGCGAGAG
CGCTGGTGGAGCTATCGTGCATTTTCTAACTCTGTCTCCGTTAGCTAAAGGTGCAACCTATAATCCTATT
GATACGCAATGA
>Waur.Est15
ATGTTATTCTCGTTCTTATATTTCTTCAGCTTATTTATGAGCGAAACAAGAGTACATGTGACTGAAGGAA
CATTGAAAGGTGTCGTCGTAGATGGATACAATGTCCGTTATCTCGCTTTTCGCGGAATACCATATGCCAA
ACCGCCGGTTGGCGAACTCAGATTTaaggatCCGGAACCAGCAAAATCGTGGTCCGGTGAGAGAGATGCT
TCAAAATACGGAAACGTGTGTGTTCAAGTAGATTTAGACACACACAAAATTGTGGGAGATGAAGATTGTc
tctatttaaatgtatacacCACGAAAATCAACCTCTTGAAAAAACGTCCGGTAATGGTATGGATCCATGG
TGGTGGCTATTTTGTAGGTTCCGGTAATCCATACTGGTATGGTCCCGATCATATCGTACAAAAAGACGTA
GTATTGGTTACTCTGAATTATAGATTAAGTGTTCTAGGTTTTCTAAACCTCAACGATAAAGTGGCAACAG
GTAATCAAGGTTTGAAGGATACGGTCTTGGCGTTAAAAtgggttaaaaaaaatatattaaagttcgGTGG
AGATCCAGATAATGTCACTATCTTCGGCGAAAGTGCTGGTGCAGGCACGGTACATCATCTAGCTCTGTCT
CCGTTTGCTAAAGGTTTATTCCACAAAGTGATCGCACAAAGTGGCGTCGTCGCAAATCCTTGGGCCTTCG
TTGAAAAGCCGTCCGCAGGTTTTCGGATGGCCGAAAAACTCGGAAATGCAACATCAGATCCGAAAATCGC
ATACGAGTTTCTAAAAACGATCGATGCGAAAACACTTACGGAAACTTCACAAGTGTCACTTCCCACAGAA
GAAGAAAGACTGAGTTTCGAACCACTCTTCACACCCAGTCTGGACACCAAGATTTCATCGAAACCATTTT
TTGCTGAACATCCAAAGGAATATTTGAAACGCGGGGTTCAAATACCCTTCCTTTTAGGATTTAATCGTAA
CgaaggaatattttttatacgtagcAGCTTTTTCGgaggTTATATGAGCAAGGAAGCTATAGAACAAGTA
AatgatgattttaaaaaaggaaTAGTATCAAGTATATTAAAGACATTACCTGAAATAGGAATCACTGTAG
AGGAATTgagacatttatattttggaaATGAAGAAATATCAGAAGAAACTTTGAATAATTATGCGTACTT
CATAGGAGACGAATTTTTCGTTCGTGGCATAATGAAAGTAGCTGAACAGCAGAAGTCTTCTGGCGGTTCG
ACGTACCTATATAAATTCGATTATGAGAGCGAAACTTCTGTTATGAGAAAGGTGCTGAATATCGGTCTTC
CAGgaGTATGCCACACGGAGGATTTATCTTATCTATTTCGCCCAGAAATGGCGAAAATAATGAATTGGAC
GCTACCCGAAGTTGGTACAGATGATTACAAAGTAGTAAATCATTTTACGCAAATGTGGACGGATTTTGCT
AAAACAGGAAATCCAACGCCTACTACAAATTTATGGTTACCATTAACCAATCCGACACAAAACGAAGATT
ACAATTACCTAAATCTTGATCTAAATCCACAAATGAAAACCTTTCGTCCCGGAAAGGAACGTTGGAATTG
GGAAAGtcgtaaataa
>Waur.Est24
ATGGAAGAACTGGATATTCAGACAAAgttgaaaaatgataaaaaagcaACGTATCTGTATCAATATTCAT
ATGAGAGTGAAACTTCTCCGATGAGAAAAATACTTGATATTCGCTTCCCATCAGgtacATCTCATGACGA
GGACCTAGCGTACTTATTTTATCCTAATTTGATAAAAGATTTCGGTATGTCACCACCTGCAGTTGATTCG
GAAGACTACAAAATGATGAATTGCCTAACGCAAATGTGGACGGATTTTGCTAAAACAGGG
>Waur.Est22
AAAGCAGTGTCAGAGGAAACTCTAAGAAATTGTGTTGATTTTATGAGCGATGAGTTCTTCTGTCATGGTA
TAATGGAAGTAGTGGATATTCAGACAATgttgaaaaatgataaaaaagcaACGTATCTGTATCAATATTC
ATATGAGAGTGAAACTTCTccaatgagaaaaatatttgatattcacTTCCCAGgtacGTCTCATGGCGAG
GAACTGGGATACTTGTTTTATCCTAATTTGATAAAAGATTTCGGTATGTCACCACCTGCAGTTGATTCGG
AAGActataaaatgatgaattgCTTAACGCAAATGTGGACGGATTTTGCTAAAACAGGGTACGAGGAATT
TAATTTCTCCTTTTCAAACTTTAGATGTATCTTTTTAATACGATCTTCAtga
>Waur.Est21
ATAAGCGAGGAAGCTCTTAAAGAAGTCGATTCCGACTTCAAGAAGGCCATGATGCCCAGAATTTTATCCA
CATTGCCAAAAATACCGATCACAGTCGAAGAAttacgatttttatattttggtaACAAAGCAGTATCAGA
AAACACTCTAATGAATTACGCAGATTTTCTTGGCGATATCAATTTCTATCGCGGTACTATGGAAATAATC
GATATTCAAATGAATTCCAACACACCAACGTACCTGTACAAATTTTCATATGAAAGTGAAAATTCTCtcg
gaaagaaaataatggaCGTTTCGCTTCCAGGAGCAACCCATGGTGaagatctattttatttatttcatcc
tCATATGATGAAAGATTTCGGTTTTCCACCACCTGCACTTGATTCGCaggattataaaataataaataac
ttaacgCAGATGTGGACGAATTTTGCCAAAACAGGGTacgatgaaaatattttttcgaatgtTACGGAGA
TTTTGAAATtgagtattaataattaa
>Waur.Est16
ATGGATAAAGACAAAGTTGAAATATGCGTGCAGGAAGGAAAATTAACTGGTGTCGTGGAAAAAGGTGTTT
ACGGTGATAACTACATCGCCTTTAGAGGAATACCATATGCGAAACCGCCGATTGGAGAACTCAGATTCAA
aGATCCGGTACCAGCAGAATCATGGTCCGGTAATAGAGATGCCTCAAAGTACGGAAACATGTCCGTTCAA
TTGAACCCTTTTACACACGAAATTGAGGGCGACGAAGATTGTCTCTACTTAAATGTGTACACCACGAAAA
TCGAACCTTCGAAGAAGCGTGCGGTAATGGTATATGTACACGGCGGTGCTTTCTACCTGGGTTCCGGTGA
TGCACTCTTCTACGGTCCTGATTACATCGTACGGAAAGACGTTGTTTTGGTTACCTTGAACTATAGACTA
GGCGTTCTAGGTTTCCTGAATCTCTACGACAAAGTGGCGACAGGTAATCAAGGTCTCAAGGATGTGGTTA
TGGCGTTACGATGGGtccagaaaaatatatcacaatTCGGAGGAGACCCAGGAAATGTTACTGTCTTCGG
CGAAAGTGCTGGTGGAGCTATCGTACATTATCTAACTCTGTCTCCGTTAGCGACAGGTTTATTTCACAAA
GCAATACCACAAAGTGGAGTCGCAAGGTGTCCTTGGGCCTTTACCGAAAAATCGATGAATAAAGGTTTTC
GATTTGCCGAGAAACTCGGAAAAGCGACCGCAGATCCAAAAGTCGCTTACGAGTTTCTTAAAACAATCGA
TGCCAAAAAACTTATAGATACGGAACAGAATTCTCTCTTAACACAAGCAGAGCGTGAACAGAATTCCTTG
ATATTTACGCCCAGCATGGATCGCGAATCATCGAATCCATTTTTCACGGAAGATCCAGAAACGTTTATGC
GTCGCGGAGTTAAAGTACCATTACTTTTGGGTTTTACCAGTTGCGAGGGATCTTTCATTATATGCAGTAG
CTTTAGAGGACACATAAATAAGGAGCAGCTCAAAAAAGTCGATTCCAATttcaaaaacattatattGCCC
AAAACTTTGTCTACATTGCCCATTACTGCCGATGAATTGCGCTCTTTGTATTTTGGTGACAAAGCAGTGT
CAGAGGAAACTCTAATGAATTTCGCTGATTTTCTCACCGATGAGTTCTTTATTCGTAATATAATGGAAGT
AGTGGATATTCAGACAAAGCTGAAAAATGGTATGAAAGCGACGTATCTGTATCAATATTCATACAACAGC
GAAACTTCTCCAATGAAAAGAGTATTTAACATACAGGCTTCAGgtGCGTCTCATTCCGAGGAACTGGGGT
ACATGTTTTATCctaatatgataaaagatcTCGGTATGTCACCACCTGCAGTTGATTCGGAAGActataa
aatgatgaattgCCTAACGCAAATGTGGACGGATTTTGCTAAAACAGGAAATCCAACGCCTGTTACAAAT
ATGTGGTTACCGGTGACCGGTGACCGCGGAAAGTACAATTACctaaatatcgataaaaactCGCAAATGA
AAATCTTCCGTAAGGGAGAAGAAAGATGGGATtgggaagagaagaaaaataagttACGACGCTAA
>Waur.Est18
TTCTTTTTTGGTTCCGGTGATAAACTCTTCTACGGTCCCGATTACATTGTACCGAAAAATGTAGTTTTGG
TTACCTTGAATTATAGACTAGGTGTACTAGGTTTCCTAAACCTCTACGACAAAGTGGCGACTGGTAATCA
AGGTCTCAAAGATGTGATCATGGCGTTACGATGGGtccagaaaaatatatcgcaGTTCGGAGGAGACCCA
GAAAAT
>Waur.Est26
ATGAATCTTCTTACACGCGAATTTGAGGGCGATGAAGATTGTCTCTATTTAAATGTGTACACTACGAAAA
TCGAACCTTCGAAGAAGCGTGCGGTAATGGTGTGGATACACGGCGGTGCTTTCTATTTGGGTTCCGGTGA
TGCATTCTTTTACGGTCCTGATTACATCATACCGAAAGACGTAGTTTTGGTTACCTTGAATTATAGACTA
GGTGTTCTAGGTTTCCTAAATCTGTACGACAAAGTGGCAACTGGTAATCAAGGGATGAAAGATGTGGTCA
TGGCGTTACGATGGGtccagaaaaatatatcacagTTCGGAGGAGACCCAGAAAATGTTACTATTTTCGG
TGAAAGTGCTGGTGGAGCCATCGTACATTGTCTAACTCTATCTCCGTTAGCGACAGGTTTATTTCATAAA
GCAATAGCACAAAGTGGAGTCGTAAGATGTCCTTGGGCCTTTACTGAAAGAGAACCACATTCAATGAACA
AAGGATTTCGGCTCGCGGAGAAACTCGGAAAAGCGACCGCAGATCCAAAAATCGCTTACGAGTTTCTTAA
AACAATCGATGCCAAAAAGCTCAGAGAGACGGAACAGAAACATCTCCTGACAGAAGCAGAACGTCAAGCG
TACAGCTTGATATTTACACCCACGGTGGATCACGAATCATCGAATCCATTTTTCCCGGAAAATCCAAAAA
CATTCATGAGTCGCGGGGCTAAAGTACCATTAATTTTGGGTTTTACCAGTCGCGAGGGATCTACCATTGT
ATGCGGTAACTTTCACGGGCacaTAACTAAAGAGCAGCTTAAAAAAGTTGATTCCGATTTCAAGAGCATC
ATATTACCTAGAACATTATCTACACTGCCAATTACAGTCGAAGAATTGCGCTCTTTGTATTTTGGTGACA
AAGCAGTGTCAGAGGAAACACTAATAAATTGTGTTGATTTTATTAGCGATGAATATTTCACTCGTGGTAT
AATGGAAGTAGTGGATATTCAGACAAAGTTGAAAAATGATAAGAAAGCAACATATCTGTATCAATATTCG
TATGAAAGCGAAACGTCTCcgttgagaaaaatattagatattcaCATTCCAGgtgTGTCTCATGGCGAGG
AATTGGCatacttgttttattttaatgtgatGAAAGATCTCGGTATGCCACCACCTGCAGTTGATTCGGA
agactataaaataataaactgctTAACGCAAATGTGGACGGATTTTGCTAAAACAGGAAATCCAACGCCT
GTTACAAATATGTGGTTACCGGTGACTGATTCACTACGCGGAAAGTACAATTATctaaatatcgataaaa
actCGCAAATGAACGTCTTCcataaaggaaaagaaagatgGGACtgggaagagaagaaaaataagttACG
GCGCTAA
>Waur.Est19
ataaCTAAAGAGCAGCTTCAAAAAATCGATTCCGATTTCAAGAACATCATAATGCCCAGAACGTTATCTA
CATTGCCAATTACAGTCGAAGAATTACGCTCTTTGTATTTTGGTGACAAAGCAGTGTCAGAGAAAActct
aaaaaattgtgttgaTTTTATGGGCGATGAATATTTCACTCGTGATATAATGGAAGTAGTGGATATTCAG
ACAAAGTTGAAAAATGATAAGAAAGCAACGTATCTGTATCAATATTCATACGAGAGCGAAACTTCTccaa
tgagaaaaatatttgatattaactTCCCAGgtgCGTCTCATGACGAGGATCTagcgtatttattttatcc
taATTTGATAAAAGATCTCGGCATGTCACCACCTGCAATTGATTCGGAAGACTACAAAATGATGAATTGC
CTAACGCAAATGTGGACGGATTTTGCTAAAACAGGGtacgagaaatttaatttctccttTTCAAACTTT
>Waur.Est10
ATGGACAGCAACAAAGTCGAAATATGCGTACAGGAAGGAAAGTTAATTGGTGTCGTAGACAAAAGTGTTT
ACGGCGACAACTATATCGCCTTTCGAGGAATACCATATGCGAAACCTCCAATTGGAGAACTCAGATTCAA
AgACCCGGAACCAGCGGAACCATGGACTGGTAAGAGAGATGCCTCGAAACACGGAAACATCTCCGttcaa
atgaatattttcacACGCGAAATGGAAGGCGATGAAGATTGTCTCTATTTAAATGTGTACACCACAAAAA
TCAAACCTTCGAAAAAGCGTGCGGTAATGGTGTGGATACACGGCGGTGGTTTCTTTTATGGTTCCGGTGA
TGAACTCATCTACGGTCCCGATTACATTGTACCGAAAGATGTAGTTTTGGTTACCTTGAATTATAGACTA
GGTGTTCTA
>Waur.Est30
AATCACGTGCCACTAACTCCGGAGGTTATTGGCGCCGAAGATTGTTTGTATTTAAACGTTTACGTGCCAG
TGCGGGAAGCAGGGGCAAATAAAATCCCAATGCCGGTAATATTTTGGATCCATAGCGGCGCGTTCCAATT
TGGTAGTGGCACGTTAAGTAGCGCAGAAAATTTAATGGACCACGATGTTATATTTGTCACAATTAACTAT
CGATTGGGACCAATGGGTATATTTGCTATATACTTaataactatacatatatacttaatatataactata
tacttaaataa
>Waur.Est35
GTCTCTCACGCGGACGACGTACTCTACGTAATAAATACtctctttttaaattcaaCAACAAGACAAGAGG
ATCGTAATATGCAAAAACACTTAATCGACTTTTGGGTATCGTTTGCTACAGAGGGAATTCCAAAAGTAAC
CAATGTCGAATGGCCAAAAATAGATCCTTCGAAGAAAGAActtcattatttacatatagcTGCTcccgat
aatattaatatggaCAACAATGTTAATTTtggagaaaaagaattatggaattcgattaatttcaatgaa
>Waur.Est33
AGGTTTGGTGACGAAGCACCTTTCATCGATAGAACACCTATTGAAATCGTAAGTAGCGGAGACGTACAGG
ATGTACCTTGGGTTACGGGAGTAACGAGCGAAGAGGGCCTCTATCCTGTAGCTGAGTTTATCAATTATGA
TGAAAGTCTGAAACAGCTGAACGACAATTGGGATATTCTCGGACCGGATTTTCTTGACTTTAACTACACC
ATTCCCAAAGAGAAGCACGTCGAGATCGCTCGTCTTATTAAGAAACATTACTTTGGCGCAAAACCGATAG
ATCGACAGAGTACGAAAGAATTGGTACAAATGACGAGTGATCGCTTATTCTTGGTCGATGCCGAAAAGGC
TGTGCGAATGCAAGCCAAAGTAAATCAGAATCCAGTTTGGtattattatttcagttaCAGAGGAGCGAAA
AGTTTA
>Waur.Est39
TACTTATCGCAACTGAGCGCAGGGCTCTTCCAAGgTGGCATATCGTTCAGTGGTACAGCGTTTAATTGTT
GGGCGCAAGTTGAAAACTCTTTAGAAAAGGCCAAGAAATTGAGTGCTTTGATGGGATGTCCTACAACTTC
TTCCAGAGATATGATACGTTGCTTGAGATATCGTCCAGCTCGCGCGATGGTTCAAGCTACAAGTGAATTT
ATGACGTTCTTTTATATACCCTTAACTCCTTATGGTCCGGTAGTTGAGAGGTTTGGTGACGAAGCACCTT
TCATCGATAGAACACCTATTGAAATCGTAAGTAGCGGAGACGTACAGGATGTACCTTGGGTTACGGGAGT
AACGAGCGAAGAGGGCCTCTATCCTGTAGCTGGTAAAAATAATGcagaataa
>Waur.Est34
GTCTCTCACGCGGATGACGTACTCTACGTAATTGATACtctctttttaaattcaaCAACAAGACAAGAGG
ATCGTAATATGCAGAAACACTTAATCGACTTTTGGGTATCGTTTGCTACAGAGGGaaTTCCAAAAGTAAC
TAATGTCGAATGGCCAAAAATAGATCCTTCAAAGAAAGAActtcattatttacatatagcTGCTaccgat
aatattaatatggaCAACAATGTTAATTTTGGAGAAAAAGAGTTATGGAGTTCGATTAATTTCAATGAGA
ATGTATTG
>Waur.Est12
ATAATAAGAAATCAACCAGAAGCCAATTCTTTTAAGCTTGCGTCGGTACTTGGCAACGATTCTAAGGATC
CTGAAAAAGTTATTGAATTTCTTCGAACAATACCTACTGCTGAAATCGTCAAAGCGCAATATAAGGTTCT
CACTCCAGAgGAAGCACGCACTGTTAATATCCCATTTGGACCTACAATTGATGATAAAGCGAAAAGTCCT
TTTCTTCCATGTCCCGTCTCTCAGTTACTTGACAATGAGAATAATATACCAATCATAGTTGGTTGTACTT
CTCATGAATATATCATGTTTCTTAAAGATACCAGTGAGAAGGCTTTAAAGACAATATATACGGATCTACC
AAGAatcatagaaaattttacaaactcTCAAGATctcgaaaaaataatacaattgacAGAACGAGTTAAA
CagcgatattttaataatataccaTTTACTGAAAAGAGTATCCCATCTATTATACGATGTCTGAGTGACT
TGCATCTTGATATTCCCACTAAAGATTTTGTGGATaaacaaaggaaaaaaaagcaagcaccgatttattt
ttacaaattttcctACGTTGGCAACCAGATGACTCAGACAAAGTTTATGGGAAATAAATTGACTACACTC
GGAGCTTCTCATACTGATGATATGGCATACCTTTTTTACGAgcctaaatataaaattgatgatCCTGAAC
CGCCGGCAATAGGTACAAAAGATCGAAAAGTATTAGAAATTCTTACGAGAATGTGGACCAATTTTGCAAA
GACGGGaaATCCTACACCTGTGTTAGATCAGTATGTAACTACTACTTGGTTACCAGCGACAGtagatttc
tttaattatttggaCATTGGCGATACTGTTCAACTTTTAACCGTTACTAACTGTGATAGCATATTAAAAG
AGTCggagttataa
>Waur.Est20
aTAACTAAAGAGAAGCTTAAGAAAGTCGATTCCGATTTCAAGAATATCATATTGCCCAGAACGTTATCTA
CATTGCCAATTACAGTCGAAGAATTACGCTCTTTGTATTTTGGTGACAAAGCAGTGTCAGAGGAAACact
aaaaaattgtgttgaTTTTATGAGCGATGAATACATCTGTCATGGTATAATGGAAGTAGTGGATATTCAG
ACAAAgttgaaaaatgataaaaaagcaACGTATCTGTATCAATATTCATATGAGAGTGAAACT
>Waur.Est23
ATGGAAGTAGTGGATATTCAGACAAAgctgaaaaataatgataaaaaaaccacctatctgtataaatatt
catatgaGAGCGACACTTGTCccgtgagaaaaatatttgatattcgGATCCCAGgTGCGTCTCATTCTGA
GGAACTGGCATACTTGTTTTATCCTAAAATGATAACAAATTTCGGCATGTCAGCACCTGCAGTTGATTCG
GAAGActataaaatgatgaattgCCTAACGCAAATGTGGACGGATTTTGCTAAAACAGGG
>Waur.Est2
ATGCAGCCGAAACTACTTGCCTTGCTTTGCTTCAGCTTTGTCGTTCACGCAAATATAAATGGAACTGCTC
CAAGAGTTAAAACACCTTTGGGAGGACTGAAAGGTTATTACAAGTTCtcacaaaataatagaaagtATGA
GGCGTACGAAGGGATTCCTTACGCGTTGCCACCTGTTGGGAAATTACGATTTAAGCCTCCTCGGCCAATA
CCGGCATGGACTGGTGAATTATCGGCTACAAAATTCGGTTCTAATTGTATTCAATATAATCACGTTGTTG
GCGCCGAAGATTGT
>Waur.Est36
TCGGCTACAAAATTCGGTTCTAATTGTATTCAATATAATCACGTGCCAATAACTCCGGAGGTTGTTGGCG
CCGAAGATTGTTTGTATTTAAACGTTTACGTGCCAGTGCGGGAAGCAGGGGCAAATAAAATCCCAATGCC
GGTAATATTTTGGATCCATGGCGGCGCGTTCCAATTTGGTAGTGGCTCGTTAAATagcgcaaaatattta
atggatCACGATGTTATATTTGTCACAATGAACTATCGATTGGGACCAATGGGTATGTGA
>Waur.Est38
GATTCGAAGAAAGTGACCTTGTTCGGTTTAAGTGCTGGCGGTGCAAGCGTGCATTATCATTACTTATCGC
AACTGAGCGCAGGGCTCTTCCAAGGTGGCATATCGTTTAGTGGTACAACGTTTAATTGTTGGACGCAAAC
TGAAAACTCTTTAGAGAAGGCCAAGAAATTGAGTGCTTTGATGGGATGTCCTACAACTTCTTCCAGAGAG
ATGATACGTTGCTTGAGATATCGTCCAGCTCGCGCGATGGTTCAAGCTACAAGTGAATTTATGACGTTCT
TCTATACACCCTTTACTCCTTATGGTCCGGTAGTTGAAAGGTTTGGTGACGAAGCACCTTTCATCGATAG
AACACCCATTGAAATCGTAAGTAGCGGAGATGTACAGGATGTACCTTGGGTTACGGGAGTAACGAGCGAA
GAGGGCCTCTATCCTGTAGCT
>Waur.Est40
ATGTTCGATCAGATCGCCGCCCTTGACTGGATAAAGCGTAACATAAACTACTTCAACGGCTCGCCCAGCA
ATGTCGTCATCTACGGCCACAATTCCGGCGCCATAAGCGTGGGTCTGCACATGCTGAGTCCGCTCAGCAG
AGGGATGTTCCACAAGGCGATCGCCATGAGCGGGGACGCCGTCGGTTCCGTCGGCACGCTAGAAAGGGAG
AACGCGCTGATGGAATGCCTGCGTCGGCAACCAGCCGAACACCTCATCAAGTTCTCGTCCGACATCGAGA
CTTGGGGCCCGATCGTCGACGCCGAGACGAACAACGATTCGGATCCGTTTCTCGCGCAACATCCGAAGGA
CATCTTGGAAAGTGGTAATTga
