# Supplementary material for: Molecular evolution of juvenile hormone esterase-like proteins in a socially exchanged fluid
Source: Sci Rep. 2018 Dec 13;8:17830. doi: 10.1038/s41598-018-36048-1 (PMC6293014; doi:10.1038/s41598-018-36048-1)
Supplement: Supplementary file 2 — Supplementary File 1 [file 41598_2018_36048_MOESM2_ESM.zip › our-gene-annotations/having-genomic-sequences-as-refrences/Waur.Ests-Prot.faa]

>Waur.Est14
MVFXXXXXXXXXXXXXXXXXAVMVWIHGGGFFYGSGDELIYGPDYIVPKDVVLVTLNYRLGVLGFLNLYD
KVATGNQGLKDVIMALRWVQKNISQFGGDPENVTXXXXXXXXXXXXXXXXXARSLARWFRDSAPFVRFFI
SEVHERRRGARGTAKKNRDEKSGYLGRDTIRRWSLAIGASDFMRY*
>Waur.Est37
NATKWGPPCPQPSHNETGKVIGSEDCLFLNIFTPSGGYPVLVWIHGGGFRRGAKLIVVSVQYRLGTLGFL
STGTREMPGNNGMFDMVLAMDWVRDYIHFFGGDPNKITAFGHGTGASSAIMLSLSKFCKSKRAAARSVAP
RANASSLASLTLYIYIYIPADYFGGLIAMSGSILSHFALDKDAAATARHVARENGCPTNDTRRMVDCLRE
LPVEKLISVDSELANSRASVRGFVSGLADLLGPGPVVEGPNDGRCEAIYSPKNKITSRVLPKIKFTIYL*
>Waur.Est25
MNVLTREIEGDEDCLYLNVYTTKIEPSKKRAVMVWIHGGGFFFGSGDELFYGPDYIVPKDVVLVTLNYRL
GVLGFLNLYDKVATGNQGLKDVVMALQWVQKNISQFGGDPENVTIFGESAGGGIVHYLTLSPLAKGLFHK
AIAQSGVARNPWAFTEKQHSMNKTFRLAEILGKATSDPKVVYKFLKTIDAKKLIETEQKSLLTETERQQH
CLIFTPSVDHESSNPFFPEDPETFMCRETKVPLLLGFNSREGSFIICSNFNGHINKEELKKVDSDFKSVI
LPRTLSTLPITVEELRSLYFGDKAVSEETLINYVDFVSDEFFCRGIMEVVDIQTKLKNNDKKPTYLYKYS
YESNTCPARKIFDIRIPGASHFEELAYLFYFNVMKDLGMSAPAVDSEDYKIMNCLTQMWTDFAKTGNPTP
ITNMWIPVTDSQRGKYNYLNIDKNTEMKVFRKGEERWDWEEKKNKVRR*
>Waur.Est27
MLLKLVVLLCLSFAVHANIDGTAPRVKTPLGGLKGYYKFSENGRKYEAYQGIPYALPPIGKLRFKPPRPI
PAWTGELSATKFSSECIQYDQVPTPEKVIGAEDCLYLNVYVPIREAGANKTPMPVIFWIHGGAFQFGSGM
LYSAKYLMDHDVILVTINYRLGPMGFLSTEDEVVPGNMGLKDQNMALRWVSQNIEWFGGDSKKVTLFGLS
AGGASVHYHYLSQLSGISFSGTAFDCWTQAENSLEKTKKLSALMGCPTTSSRDMIRCLRYRPARAMVQAT
SEFMPFFYNPFTPYGPVVEKFGDEAPFIDRTPVEIVSSGDVQDVPWVTGVTSEEGLYPVAEFIADDKNLK
QLNDKWDILGPDFLDFNYTIPKEKHVEIARLIKKHYFGTKPIDRQSTKELIQMASDRFFVVDSEKAARMQ
AKVNQNPVWYHYFSYRGAESLSHSFSGTTVNYGVSHGDDVFYVLDTIWLNPTTTQKDRNMQKHLIDFWVL
FATEGIPKVANVEWPKLDPSKKELHYLHIAAPDKINMDSSVNLGEKEFWNSIHFNENVLKHTAGIKGEL*
>Waur.Est1
MSTLRLQLDGRIWRCVCLLVLLLVLVDGLFVESEPLLVNTKWGFVRGKWSRTVRNRTVANFLGIPYALPP
VGDLRFRSPQRWNRTWTTIRDATVDGQKCIQFDAKNSKVIGNEDCLYLNIFIPVSDKSANLSVLVFVHGG
AFKSGSSDSELLAPDYLLDQDVILVQLANVNPLLGFFSTMNQVSPGNYAIKDVKMALEWVQENIHKFEGN
PKSVTLMGQSAGATVTHILALSRKTEGLFHRYILHSGTALNSYSVHPPKRYRQVCLKLANLAGCLKKDNI
TASNETTTGKPKVEDNTSHPAYNVKDDEEIVKCMRTVDARRLATLTQYFVSHPWCVFGPTLENNSKDAIL
TMHPLKIMKRGLFRDIPTIMQFVKDEGLAKSFEIFTNPDVEDELRKHFEEYLPYLLEYHELAFNTSLFDF
YFNGNVTLGFGHNLTEVILFLVAQYQSKLGKSSIYFSVFAYEGTFSSTFGSGIPVYYGVTHGDDLNYIFP
ILNNMYKNMLLHNTERDITMINIVTEMWANFVKNGIPKAWAIPTWPDYRDHHQFMRFGIDRLPETVVQAD
FLSDRMEFWEKLMINEFPGSTTDVFVITNDANAIDRIRLTIQLASLAIILTCI*
>Waur.Est28
MREHRNNLLIQFGFICIFALNANIIYGDTIAKTPNGILHGKRMPTRLGRNINAFLGIPYAAPPVGELRFK
PPQPPTAWNGTLDATKNAEICTQRNVYVDQKEIVGNEDCLYLNVYTPCLQCTQDHSDSDHHHEHEQQRKA
FARFPVMIWFHGGGWLTGAGHSEFYGHKFLLDFDLVLVTINFRLGPLGFLSTEDLECPGNLGLKDQQQAM
RWVHENIVYFSGDPNKVTLFGESAGGASVHYHMVSPLSAGLFHRGISQSGNFYNPWTLASPGVAKMRAMT
LGKNLGCNSENSKELIKCLQTKSAEEIIGTDQLFKKFGYCPMIPFRPVIEPKHPGAFLIEDPLISVREGR
LLDIPWMTGITSEEGTLRVAGIYGRENNVKELEKNFNEIAPISLLYGERYNIANEDLRNEISATIHDFYF
GYKAIDHSDDSRFKVINMYSDYWFNHGTHEAVQDFIVNQTSPVFYYYFAYRGSASFSTIFGDRERDYGVS
HADDLQYLFPVGEQLFTYTTLSDKDQEMIDVMTDIWYNFANSGNPTPKVTKVIPLKWKPVKTAYAPEYLR
IESPTNIIMDHSLLWERMIFWDSLTRRMKSQDNTFRHLKDEL*
>Waur.Est11
ILEDGAYAFRGIPYAMPPVDNRRWQPAESLSRIEHCWNGTYLAHNSSENYGVEDCLYLDVFTPMVGYDSP
LPVVVMIGAETLMMQPSAKLARVRDIVFVRPNFRMGIFGFLAAEPLTRATHPPTSGNYGLSDIIAVLQWV
QLNIENFGGNKSSVTLWGHRAGGTLVTALIGYRRAKSLFSRAWISSGSAIFPGRELYQSEKINAQFLNAV
HCSDAACLKSKSAEELMDSVPLSWYKENVVLPEMREGEKNFKNNRHEWLVQDGTILLEHVGTILSQENIT
LPVKVVMGTTAHSGTPVQYLSPNITLNATQVEKTVRESLLGTLGLVDEALG*
>Waur.Est17
MDNKVEICVQEGKLIGVVEKGVYGDKYIAFRGIPYAKPPIGELRFKDPVPAEPWSGNRDASKHGNVSVQM
NLFTREIEGDEDCLYLNVYTTKIEPSKKRAVMVYLHGGGFYLGSGDALFYGPDYIVRKDVVLITLNYRLG
VLGFLNLYDKVATGNQGLKDVIMALRWIQKNISEFGGDPENVTIFGESVGGAIVHYLTLSPLAKGLFHKA
ILQSGVVRCPWAFTEREPHLNKAFLLAEKFGKVTADPKVAYEFLKTIDAKKLIETEQKSLLTETERQQHS
LIFTPSVDHESANPFFPEDPETFMCREAKVPLLLGFTSREGSFIICSNFNGHINKEELKKIDSDFKSVIL
PRTLSTLPITVEELRSLYFGDKAVSEETLINYVDFVSD
>Waur.Est6
MKRLFVILLSVVVVLADDNLADEHYEIVAPIGRIRGSTMTSRLGRKIYSFRGVRYAEPPTGQQRFQVAIP
AADWTDLFDATKEGPNMMEDCLRVNVYTTKLPSAYDFVKRPVLVFFHPGGFYLFSGKSSNFGPQYLLDKD
VVLVTVNYRLASLGFISTGDSKAPGNLGLKDQVVALRWVQRNIAAFGGDPDSVTISGYSVGGLSVYLHMV
SPMSKELFHRAIMMSGSTIIEPFPTEQLHLAKKQAELLDCPTDTTGSMLIYIIKQHELGNDSILNDLNND
WYRLAPINFMYEHISTELRQFYFGDKPIGPETYDGLIYSDSVIIYPMHRSVRLIAENSDQPVYFYMSSYQ
GRYSFVMWNKTTPYGVAHHDDLQYLFFMKIKFPFFENDAPEIPMVDLMTSIWSNFVQTGQLCSALEAKNV
TWEPYLLERDNYLEITEEPTMKTGLYPDRMQKWNSLFPLNLK*
>Waur.Est7
MKRLFVILLSVVFVFADDNLTDEQHEVAAPIGRIRGSIMTSRLGKKIYSFRGVRYAEPPTGQQRFQLPSE
NDPVKRPVLVFFHPGAFYLFSGQSSNFGPQYLLDKDIVLVTVNYRLASLGFLSTGDSKAPGNLGLKDQVV
ALRWVQRNIAAFGGDPDSVTISGYSIGGVSVMLHMVSPMSKGLFHRAIMMSGGPPKEPYPTEQLHLAKKQ
AELLDCPTDTTEFNAKINIYLIIYSAGFLIVVKKQHELGNDSMVDDLNNDWYRLAPINFLYDRDTPRSRH
ISTELRKFYFGDKPVGPDTYDGFMNSDGIVIYPMHRSVRLIAENSNQPVYYYMSSYQGRYSFAMWNKTTP
YGVVHHDDLQYLFVMNATFFGTVKIPYFENDAPEILMVELMTSMWSNFVQTGQPVSPNVTWEPYLLERDN
YLEITEEPRMKTGLYPDRMQIWDSLFSLNPK*
>Waur.Est29
MLPKLLALLCFSFVVHANIDGTAPRVKTPLGGLKGYFKFSQNNRKYEAYEGIPYALPPIGKLRFKPPRPI
PAWTGELSATKFGSNCIQYNHVPITPEVIGAEDCLYLNVYVPVREAGANKIPMPVIFWIHSAPFIDRTPI
EIVSSGDVQDVPWVTGVTSEEGLYPVAEFINHDESLKQLNDNWDILGPDFLDFNYTISKEKLVEVARLIK
KHYFGAKPIDRQSTKELVQMTSDRLFLVDAEKAARMQAKVNQNPVWYYYFSYRGAKSSSHLYSGTTVNYG
INL*
>Waur.Est4
MGLKFRTLILIFEMPEPADYHRASCPFFCMVQQDIVGEEDCLFLNVYTPILNKDACKAVMVWFHGGNFNH
GLGDDGFYGPDFLIEQDVVLVTLNYRLGVIGFLNTGDKNAPGNAGLKDQVMALKWVKDNIHYFGGCPTRV
TIFGEDAGGSSVQFHMMSPMSDGLFNKAIMQSGSAVNTWAISYDARDVAFKLGEKLDIETTDSAELVARL
AEFSPKELIAASDDLPFLKQVLYILTERYYCYYFLAARTGERQHYELH*
>Waur.Est32
MVIGSEDCLYLNIYIPYVILVTISYRFGALGKICAFKKTYLLKLLEKFFYHIFA*
>Waur.Est13
MNLPGDNPTANSFKLASKLGNDSTDPATVIKFLREKVSVDEIIQKQYEVLIPEVTFTRFVPFGPTIDDKA
KKPFLPRPVSELLDNDNNIPIIVGHTSHEYIFFYTAAAPNALNTWYASLPLLVKNFKKAQGEITDSETIN
NLTTCVKRRYFNNVTNFTQKSIPSLIRFLSDEHFTRPIKDFVDRRRKTKQAPTYFYNFSYIGNQMTLAKA
MGNTLTALGASHTDDLAYLFYEPICKNNDPNGKDPPAIGTNDRKILEILTRMWTNFAKTGDPTSVLDKYV
TTTWRPATANNFHRLNIGDVTVQLAHISNCERVEEWEI*
>Waur.Est5
MNCPSSLLLLLLGLSLHSACITRANVADQQHGGQEGGPSHESTLVVETTSGLMRGFSRTVLDREVHVFYG
VPFAKPPVGPLRFRKPLPIEPWHGILNATTLPNSCYQERYEYFPGFEGEEMWNPNTNISEDCLYLNIWAP
QKLRLRHKESPDNVGNNGMAILVWVYGGGFMSGTATLDVYDADIMAAASNAIIASIQYRVGAFGFLYLKQ
HFINSEEAPGNMGLWDQALALKWLRENARVFGGDPDLITIFGESAGGSSVSLHLISPVTQGLVRRGILQS
GTLNAPWSYMTENPARVMACMRSVDAKTLSVQQWNSYWGILGFPSAPTIDGVFLPKDPLDLVREADFKDT
EILIGNNENEGRNTGGARVLFHGFHELLQPTLFTVGCAVPTALSQAVCPAVCK*
>Waur.Est41
MYYISIRCYATNVATRAGGIKQSPVSLIRKEPAIPYSRHLFNQAIMQSGSATAPWAIISRDESIVRGIRL
AEAVGCPHDRHNLREAIDCLLTKDAEELVKNEWGTLGICEFPFVPVIDGAFLDETPQRSLTNILMGSNTE
EGFYFIIYYLTELFRIDGAEDVKVTRDQFISAVSELNPYVNQIGRHAIIYEYSDWLHPEDPHANRDALDK
IVGDYQFTCNVNEFAGRYADTGHTVYMYYFKHR*
>Waur.Est8
MKSLFVILLSVIVVLADDDLAGEQHEVVAPIGRIRGSTTTSRLGKKIYSFRGVRYAEPPTGPQPADWTDV
FDATKEGPACPAIFEQNIMEDCLRVNVYTTKVSLLPSKNDPVKRPVLVFFHPGGFYLHSGQSCNFGPQYL
LDKDIVLVTVNYRLASLGFLSTGDSMAPGNLGLKDQVVALRWVQRNIAAFGGDPDSVTISGDSAGGLSVL
LHMVSPMSKGLFHRAIMMSGSAMIEPFPTEQLHLAKKQAELLDCPIDTTGSMLICLNSKPVENFTDTISK
FFLHITYIIGFVFQIYSDSVIIYPVHRSVRLIAENSDQPVYFYMFSYQGRYSFGMWNTTTPYGVAHQDDL
QYLFFMKSMKFPFFENNAPEIPMVDLITSMCSNFVQTGQPLSSALETKNITDNYLEITEKPTMKTGLYPD
RMQKWDSLFPLNSK*
>Waur.Est31
MFDNIVLHKENNLFQFRGWTLLQAVDWGPACPQPSEYTGATKGVRDVDEDCLYLNVFTPYIGSGLANKYP
VMFYIHGGEFSHGASNLFPAHILAAFYDVVVVSINYRLGALGFLSTADENSPGNYGILDQAMALKWVYDN
IPFFNGDPDSITLFGPGAGAASAGLLMIAPR*
>Waur.Est3
YLGIPYAQPPVGKFRFTRPVTDPLPSWNGVRNATQFLYMQLLPSDVPNPGFSEDCLFLNIFVPNEGMYIQ
LYIHIETPDDNSTCESKPEMVINAVLFFYRPYPPTTNMTVFRDRYLDLQTEKSFAAGLTLLADKVAKQKA
PAFVYRFDYRPKTQQVTKDVPEWAGVPHMFELPFVWGLPHLVGAGITIQWNFSDKKTSDSMMTMIATFAK
SGNPSLNERTSSIKWESYTQDNPNILIIDKNIEMKSDVVDYRALAFWNEYYPQVVMEATNNCCNITSMAT
TWRTFSRSVYLSSVMATVALHRFWF*
>Waur.Est9
MNNNRVDVYVREGKLIGIVDENIHGGHYVAFRGIPYAKPPIGKLRFKDPLPPEKWSGGRDASKYGNVAVQ
FDLLKREVIGDEDCLYLNVYTLDIVKKRPVMVWIHGGGFSLGSGDASIYGPDYIVQKDVVLVTLNYRLGV
LGFLNLYDKVATGNQGMKDVIMALQWVQKNISQFGGDPKNVTIFGESAGGAIVHFLTLSPLAKGATYNPI
DTQ*
>Waur.Est15
MLFSFLYFFSLFMSETRVHVTEGTLKGVVVDGYNVRYLAFRGIPYAKPPVGELRFKDPEPAKSWSGERDA
SKYGNVCVQVDLDTHKIVGDEDCLYLNVYTTKINLLKKRPVMVWIHGGGYFVGSGNPYWYGPDHIVQKDV
VLVTLNYRLSVLGFLNLNDKVATGNQGLKDTVLALKWVKKNILKFGGDPDNVTIFGESAGAGTVHHLALS
PFAKGLFHKVIAQSGVVANPWAFVEKPSAGFRMAEKLGNATSDPKIAYEFLKTIDAKTLTETSQVSLPTE
EERLSFEPLFTPSLDTKISSKPFFAEHPKEYLKRGVQIPFLLGFNRNEGIFFIRSSFFGGYMSKEAIEQV
NDDFKKGIVSSILKTLPEIGITVEELRHLYFGNEEISEETLNNYAYFIGDEFFVRGIMKVAEQQKSSGGS
TYLYKFDYESETSVMRKVLNIGLPGVCHTEDLSYLFRPEMAKIMNWTLPEVGTDDYKVVNHFTQMWTDFA
KTGNPTPTTNLWLPLTNPTQNEDYNYLNLDLNPQMKTFRPGKERWNWESRK*
>Waur.Est24
MEELDIQTKLKNDKKATYLYQYSYESETSPMRKILDIRFPSGTSHDEDLAYLFYPNLIKDFGMSPPAVDS
EDYKMMNCLTQMWTDFAKTG
>Waur.Est22
KAVSEETLRNCVDFMSDEFFCHGIMEVVDIQTMLKNDKKATYLYQYSYESETSPMRKIFDIHFPGTSHGE
ELGYLFYPNLIKDFGMSPPAVDSEDYKMMNCLTQMWTDFAKTGYEEFNFSFSNFRCIFLIRSS*
>Waur.Est21
ISEEALKEVDSDFKKAMMPRILSTLPKIPITVEELRFLYFGNKAVSENTLMNYADFLGDINFYRGTMEII
DIQMNSNTPTYLYKFSYESENSLGKKIMDVSLPGATHGEDLFYLFHPHMMKDFGFPPPALDSQDYKIINN
LTQMWTNFAKTGYDENIFSNVTEILKLSINN*
>Waur.Est16
MDKDKVEICVQEGKLTGVVEKGVYGDNYIAFRGIPYAKPPIGELRFKDPVPAESWSGNRDASKYGNMSVQ
LNPFTHEIEGDEDCLYLNVYTTKIEPSKKRAVMVYVHGGAFYLGSGDALFYGPDYIVRKDVVLVTLNYRL
GVLGFLNLYDKVATGNQGLKDVVMALRWVQKNISQFGGDPGNVTVFGESAGGAIVHYLTLSPLATGLFHK
AIPQSGVARCPWAFTEKSMNKGFRFAEKLGKATADPKVAYEFLKTIDAKKLIDTEQNSLLTQAEREQNSL
IFTPSMDRESSNPFFTEDPETFMRRGVKVPLLLGFTSCEGSFIICSSFRGHINKEQLKKVDSNFKNIILP
KTLSTLPITADELRSLYFGDKAVSEETLMNFADFLTDEFFIRNIMEVVDIQTKLKNGMKATYLYQYSYNS
ETSPMKRVFNIQASGASHSEELGYMFYPNMIKDLGMSPPAVDSEDYKMMNCLTQMWTDFAKTGNPTPVTN
MWLPVTGDRGKYNYLNIDKNSQMKIFRKGEERWDWEEKKNKLRR*
>Waur.Est18
FFFGSGDKLFYGPDYIVPKNVVLVTLNYRLGVLGFLNLYDKVATGNQGLKDVIMALRWVQKNISQFGGDP
EN
>Waur.Est26
MNLLTREFEGDEDCLYLNVYTTKIEPSKKRAVMVWIHGGAFYLGSGDAFFYGPDYIIPKDVVLVTLNYRL
GVLGFLNLYDKVATGNQGMKDVVMALRWVQKNISQFGGDPENVTIFGESAGGAIVHCLTLSPLATGLFHK
AIAQSGVVRCPWAFTEREPHSMNKGFRLAEKLGKATADPKIAYEFLKTIDAKKLRETEQKHLLTEAERQA
YSLIFTPTVDHESSNPFFPENPKTFMSRGAKVPLILGFTSREGSTIVCGNFHGHITKEQLKKVDSDFKSI
ILPRTLSTLPITVEELRSLYFGDKAVSEETLINCVDFISDEYFTRGIMEVVDIQTKLKNDKKATYLYQYS
YESETSPLRKILDIHIPGVSHGEELAYLFYFNVMKDLGMPPPAVDSEDYKIINCLTQMWTDFAKTGNPTP
VTNMWLPVTDSLRGKYNYLNIDKNSQMNVFHKGKERWDWEEKKNKLRR*
>Waur.Est19
ITKEQLQKIDSDFKNIIMPRTLSTLPITVEELRSLYFGDKAVSEKTLKNCVDFMGDEYFTRDIMEVVDIQ
TKLKNDKKATYLYQYSYESETSPMRKIFDINFPGASHDEDLAYLFYPNLIKDLGMSPPAIDSEDYKMMNC
LTQMWTDFAKTGYEKFNFSFSNF
>Waur.Est10
MDSNKVEICVQEGKLIGVVDKSVYGDNYIAFRGIPYAKPPIGELRFKDPEPAEPWTGKRDASKHGNISVQ
MNIFTREMEGDEDCLYLNVYTTKIKPSKKRAVMVWIHGGGFFYGSGDELIYGPDYIVPKDVVLVTLNYRL
GVL
>Waur.Est30
NHVPLTPEVIGAEDCLYLNVYVPVREAGANKIPMPVIFWIHSGAFQFGSGTLSSAENLMDHDVIFVTINY
RLGPMGIFAIYLITIHIYLIYNYILK*
>Waur.Est35
VSHADDVLYVINTLFLNSTTRQEDRNMQKHLIDFWVSFATEGIPKVTNVEWPKIDPSKKELHYLHIAAPD
NINMDNNVNFGEKELWNSINFNE
>Waur.Est33
RFGDEAPFIDRTPIEIVSSGDVQDVPWVTGVTSEEGLYPVAEFINYDESLKQLNDNWDILGPDFLDFNYT
IPKEKHVEIARLIKKHYFGAKPIDRQSTKELVQMTSDRLFLVDAEKAVRMQAKVNQNPVWYYYFSYRGAK
SL
>Waur.Est39
YLSQLSAGLFQGGISFSGTAFNCWAQVENSLEKAKKLSALMGCPTTSSRDMIRCLRYRPARAMVQATSEF
MTFFYIPLTPYGPVVERFGDEAPFIDRTPIEIVSSGDVQDVPWVTGVTSEEGLYPVAGKNNAE*
>Waur.Est34
VSHADDVLYVIDTLFLNSTTRQEDRNMQKHLIDFWVSFATEGIPKVTNVEWPKIDPSKKELHYLHIAATD
NINMDNNVNFGEKELWSSINFNENVL
>Waur.Est12
IIRNQPEANSFKLASVLGNDSKDPEKVIEFLRTIPTAEIVKAQYKVLTPEEARTVNIPFGPTIDDKAKSP
FLPCPVSQLLDNENNIPIIVGCTSHEYIMFLKDTSEKALKTIYTDLPRIIENFTNSQDLEKIIQLTERVK
QRYFNNIPFTEKSIPSIIRCLSDLHLDIPTKDFVDKQRKKKQAPIYFYKFSYVGNQMTQTKFMGNKLTTL
GASHTDDMAYLFYEPKYKIDDPEPPAIGTKDRKVLEILTRMWTNFAKTGNPTPVLDQYVTTTWLPATVDF
FNYLDIGDTVQLLTVTNCDSILKESEL*
>Waur.Est20
ITKEKLKKVDSDFKNIILPRTLSTLPITVEELRSLYFGDKAVSEETLKNCVDFMSDEYICHGIMEVVDIQ
TKLKNDKKATYLYQYSYESET
>Waur.Est23
MEVVDIQTKLKNNDKKTTYLYKYSYESDTCPVRKIFDIRIPGASHSEELAYLFYPKMITNFGMSAPAVDS
EDYKMMNCLTQMWTDFAKTG
>Waur.Est2
MQPKLLALLCFSFVVHANINGTAPRVKTPLGGLKGYYKFSQNNRKYEAYEGIPYALPPVGKLRFKPPRPI
PAWTGELSATKFGSNCIQYNHVVGAEDC
>Waur.Est36
SATKFGSNCIQYNHVPITPEVVGAEDCLYLNVYVPVREAGANKIPMPVIFWIHGGAFQFGSGSLNSAKYL
MDHDVIFVTMNYRLGPMGM*
>Waur.Est38
DSKKVTLFGLSAGGASVHYHYLSQLSAGLFQGGISFSGTTFNCWTQTENSLEKAKKLSALMGCPTTSSRE
MIRCLRYRPARAMVQATSEFMTFFYTPFTPYGPVVERFGDEAPFIDRTPIEIVSSGDVQDVPWVTGVTSE
EGLYPVA
>Waur.Est40
MFDQIAALDWIKRNINYFNGSPSNVVIYGHNSGAISVGLHMLSPLSRGMFHKAIAMSGDAVGSVGTLERE
NALMECLRRQPAEHLIKFSSDIETWGPIVDAETNNDSDPFLAQHPKDILESGN*
