# Supplementary material for: Molecular evolution of juvenile hormone esterase-like proteins in a socially exchanged fluid
Source: Sci Rep. 2018 Dec 13;8:17830. doi: 10.1038/s41598-018-36048-1 (PMC6293014; doi:10.1038/s41598-018-36048-1)
Supplement: Supplementary file 2 — Supplementary File 1 [file 41598_2018_36048_MOESM2_ESM.zip › our-gene-annotations/having-only-transcriptomes-as-refrences/Caet.Ests-OrfPred-CDS.fna]

>Caet.Est1 TRINITY_DN12083_c0_g2_i1 2-250
ggaaatgttgctgttcagatagatgttatcaaaaaatcagaaattataggcgacgaagactgtctttatttaaatgtattcactgcagatattaagtctccggaaaaacgccctgtgatggtatggatacatggcggtggtttttttttcggatctggtgattcgtctttttatggtcctgattatattgtggaaaaggatgtagtgttggttactctaaattacagactaggtgttctaGGTTTCCTG
>Caet.Est2 TRINITY_DN12083_c0_g1_i1 2-202
ggaaatgttgctgttcagatagatgttatcaaaaaatcagaaattataggcgacgaagattgtctttatttaaatgtattcactacagatattaagtcttcggaaaaacgccctgtgatggtatggatacatggcggtggcttttatgtcggatctggtgattcgactttttatggtcctgattacattgtggaaaaggat
>Caet.Est3 TRINITY_DN13633_c0_g1_i1_RC 24-1643
ATGAATGGCaacagagtggtcgtaaacgtgcgcgagggaaaattaatcggcatcatcaaagaaaattttcttgatgggaagtatatcgctttccaaggaataccatatgcaaaaccgccgatcggtaaatttagattcaaggatccggcaccaccggaaccatggtccggcgccagagatgcttcaaaatgcggaaatgtcgctgttcagacggatattatcacaggcgaaatgatcggtgacgaagattgtctttacttaaacgtgtacaccgcagacgtcgaatcatggagaaaacgtccggttatggtgtggatacacggcggcgcttttagcataggttccggcgatgcatccgtttacggtcccgattatattgtccggaaggacgtggtattggtcacgttaaattatagactaggtgttctcggtttcctaaatcttaacgatgaagtggcagcaggcaatcaaggtataaaggataccattatggcattacgatgggttcaaaagaatatatcaaagttcagtggagacccaggaaatgtcaccatctttggcgaaagtgctggtggtgtcatcgttcattgtttgactctgtctccattaagcgaaggtttgtttcacaaagcgatatcacaaagtggcgttgtcacaaatccctgggcctttattgaattgacaaataaagcgacgaacaaaggtttccaacttgccaagtactttggtaaagcgacctcagatccaaaggtcgcttatgaacttctcaaaacaatcgacgcgagaaagcttaggaaagccgaacacaagttgctgacgaaaatagagcgcctacaaaagataatattgtttccacccagtttagaccacgaatcgctgaatccagtcatcacggaagatccaagcatattaatacatcgccgagctaaagtgccatacattgtgggttataacagttgcgaaggatcttacttagtaaatagcactttcggatatttaaacaaggaaacttttgaagaaatcaattccaatttcaaaaaaaccatcatacctagaattttgcctacactatcacagataccaatcacaatcgaagaactacgatttttatactttggtaataaagcagtgtcagaagaaactctgattaattacgctgattttatgggcgatatatatttttatcgcggcattatggaagtagttgatgctcaaatgagctctgatgctaacgagccgacctacttgtacaaattttcatatgaaaatgaagcttctttcttgagaaaattcttaaacgttacgcttccaggtgtgactcactcagaagaactttcgtacttattttatcctcatatgatgaaagatttgggcttaccaccattcgcacctgattcgaaagattacaagataatgaatcgtttaacacaaatgtggacggattttgctaaaacagggaacccaacacccgcaattacgaacttgactccaattaaatggacaccgttgaagatcgccggaaatgtatacgattatttagacattgatattgaacctcgaatgaaaacccttcgtaaagaagagcagcgctgcaactggaagaatatgaaacataagcta
>Caet.Est4 TRINITY_DN15126_c2_g1_i1_RC 71-1774
ATGCTCATTAGACTACTGATCGTTTCGCTTTGTTTAAACTTAgccatactagcaaattcaaatgagactgctccaagagttaaaactcactcaggaagagtgaaaggctattataagatatcgcagaatggtagaaaatacgaggcatacgaagggattccttatgcattgccacctgttggaaaattaagattcaagcctcctcaaccaatagcaccatggattggcgagttaccggctacgcaattctgttctcagtgcattcaatacactgaatttcctttaggtaaagtcgagggttccgaagattgcttgtgtttaaatatttatgtaccagtacgaaacaaaacggaaaacaagatttctatgccggtattgttttggctccatggtggcgctttccaatatgatagtggcaaaaattatggagccaaatatttgatggatagagatgtcatactcgtcacaattgactatcgattgggaccgatgggttttcttagcacggaagatgaggtagttcctggcaatatgggtctaaaagatcaaaatatggcacttcgctgggtatcccacaatatcaaatcgttcggtggcgatccgaaagaaataactttaattggtcacagtgctggtggtgcaagtgtgcaatatcactacttatcgccactgagcgtggggctcttccgaggaggaatgtcgtacagcggaacagctttcgattgttggacgcaagctaaaggttctttagagaaaactaaaaaactgagtgctttaatgggatgccctacaactacttctagagacatgatacagtgcttgagggatcgaccggctcgagatatcgtccatgctacaagcgcatttatggttttcttatacgatttcttcactcctttcggaccagttgttgaaaaaggcagtcatgcacctttcatccataagacaccaattgaaatcgtgagtaacggtgaagtgcaagatttaccttggattacaagcgtagtgagtcaagacggcctttttcccgtagctgaattcatcgctaacgatacagctctgaaacgattaaacgacaactgggatcatctcgctcctcaattcctagacttttatgacaccatcccaaaaaagaaccaggttaacgtttctcgtgttatcaaggagcattatttcggtaacaaatcaatagaccagacaactacaagccaactggtacaaatggcgagtgaccgcttcttctatgtcgacagtaaaaaggctgcgctattgcaagccaaagtaaatcaaaagccagtctggtattcttatttctcgtacagaggaaatcaaagtttaagtgaatatatgagcggtacaaataataattacggtgtctgccatggcgatgatatagcatatatatttgatactccctgggtggatccaacaacaacgcaacgagatcgcgatatgcaaaaagtcttaatcgacaattgtgtatcttttgctacaaatggaattccaaaagtgtatgatacaaattggtcgcaattaaatccttcagagaacgaatttcattatttgcatattgctagccctactgaaattaacacgactagcaatgctgatttcggggatgaaacattctggaattcactcaaattgaaggagaatgtgttgaccacaagaagaAATTACCATGCAAGGAAATTGATGACCACG
>Caet.Est5 TRINITY_DN15126_c5_g1_i1 29-493
atgggatgtcctacaattacttctagagacatgatacgttgcttgaggtatcgaccggctcaagcaatagtacaggctacaagcgaatttatgccattcttcttcaatcccttcactccctttggaccggtgcctgaaaaagtcggcgatgatactcctttcatcgataagacaccaattgaaatcgtgaacaacggtgatgtgcaggatataccttggattacgggagtaacgagtgaagaaggcctttatcccgtagccgaattcatcgctggctatgaaaatctgaaacaattaaacgacaactgggatcttcttggtccgcattttctggactttaattacaccatcccaaaagagaagcatgtcgaaattgctcgcctcatcaagaagcattatttcgatacaaaaccaatagaccagacaactacaaaacaactgatacaaatggcgagtgaccgcttc
>Caet.Est6 TRINITY_DN15126_c0_g1_i1 42-323
atgggcgacctgtcggctacgaaattcggttctccatgcattcaatactctcaatttccttacgatcctacggaaaaagttgagggtgccgaagattgtttgtatttaaatatttatgtgccagtacgaaagaagacggaaaacaagacttctatgccagtgttgttttggatccatggtggcggttttcaatttggtagcggtatgctttataaagccacatatttgatggatagcgacgtcatattcgtcacaattaactatcgattgggaccgatgGGT
>Caet.Est7 TRINITY_DN15126_c4_g1_i1 17-295
ATGGGTTTCCTCAGTACGGAGGATGAGGTAGTTCCTGGCAACatgggtctaaaggatcaaaatatggcacttcgttgggtatccgagaatatcgagtggttcggtggcgatccgaacagaataactttgatgggtctgagtgctggtggtgcaagtgtgcattatcactacttatcgcaaatgagcgtgggactcttccgaggaggaatatcgttcagcggaacagcgttcgattgttggacacaaactgaaaatgctttagagaaaactaaaaaactg
>Caet.Est8 TRINITY_DN15126_c3_g1_i1 2-181
agaggaaatcaaagtttaagtgattctatgagcggtacaactaacaattacggtgtttgccatggcgatgatatattatatgtactagatactgcctgggtgaatccagtaacaacacaacaggatcgcgatatgcagaaactcttaatcgacttttgtgtatcttttgctacaaatggg
>Caet.Est9 TRINITY_DN15126_c1_g1_i1 31-213
atggctggtgtagaatggccgaaattagatccttcaaagaaggaacttcattatctgcatattgctagtcctactaagattaacatggatagcaatgctaatttgggggagaaagaattctggaattcaatcaagttcaacgaaaatgtgttgACGACGTTAAAAAATAGGAAAGAAGAGCTT
>Caet.Est10 TRINITY_DN15126_c1_g2_i1 31-213
atggctggtgtagaatggccgaaattagatccttcaaagaaggaacttcattatctgcatattgctagtcctactaagattaacatggatagcaatgctaatttgggggagaaagaattctggaattcaatcaagttcaacgaaaatgtgttgACGACGTTAAAAAATAGGAAAGAAGAGCTT
>Caet.Est11 TRINITY_DN15126_c1_g3_i1 31-213
atggctggtgtagaatggccgaaattagatccttcaaagaaggaacttcattatctgcatattgctagtcctactaagattaacatggatagcaatgctaatttgggggagaaagaattctggaattcaatcaagttcaacgaaaatgtgttgACGACGTTAAAAAATAGGAAAGAAGAGCTT
>Caet.Est12 TRINITY_DN15174_c0_g1_i1_RC 34-291
ATGGGTCTAAAAGATCAAAATATGGCACTTCGCTGGGTATCCCAGAACATCGAGTCGTTCGGTGGCgatccaaaccgaataactttatttggtcagagtgctggtggcgcaagtgtacaatatcactacttatcgccaatgagcgtgggacttttccgaggaggaatgtcgttcagcggaacagcgttcgattgttgggcgcaaactgagagttctttagagaaaactaaaaaactaagcgctttaatgggatgccct
>Caet.Est13 TRINITY_DN15174_c0_g1_i2_RC 5-298
ATGGGTTTTCTTAGCACGGAAGATGAGGTAGTTCCTGGCAACATGGGTCTAAAAGACCAAAATATAGCACTTCACTGGGTATCCCAGAATATCGAGGCGTTCGGTGGCgattcaaacggaataactttatttggtcagagtgctggtggcgcaagtgtacaatatcactacttatcgccaatgagcgtgggacttttccgaggaggaatgtcgttcagcggaacagcgttcgattgttgggcgcaaactgagagttctttagagaaaactaaaaaactgagcgttttaatggga
>Caet.Est14 TRINITY_DN15356_c1_g1_i1 2-400
aaaatatcacagtatggcagaaaatacgaggcatacgaagggattccttatgcatcgccacctgttggagaattaagattcaagcctcctcgaccaataccagcatggatcggcgagttaacggctacgaaattcggttcaccgtgcattcaatacgctcaatctccttccgatcctgaggataatgtcgaaggtgccgaagattgcttgtatttaaatatttatgtaccaatacgaaataagacggaaaagatgccggtattgttttggatccatggcggcgcttttcaatttggtagcggtacgatttatggagccacatatttgatggatagcgacgtcatactcgttacaattaactatcgattgggaccgatgggttttcttagcacggaagat
>Caet.Est15 TRINITY_DN15356_c1_g1_i2 2-406
aaaatatcacagtatggcagaaaatacgaggcatacgaagggattccttatgcatcgccacctgttggagaattaagatttaagcctcctcgaccaatagcgccatggatcagcgaactaccggctacgaaattcggttctccgtgcattcaatatgttcaattttcttccaatcctgcagataaagtcgagggtgccgaagattgcttgtatttaaatatttatgtaccagtacgaaacaagacggaaaagatttctatgccggtattgttttggatccatggcggcgcttttcaatttggtagcggtacgatttatggagccacatatttgatggatagcgacgtcatactcgttacaattaactatcgattgggaccgatgggttttcttagcacggaagat
>Caet.Est16 TRINITY_DN15576_c1_g1_i2_RC 126-803
atggtatggatacatggtggtggttttagtaacggttccggtggttcatctatgcatggtcccgattatattgttgaaaaagacatagtattggttaccctaaattacagattaggtgttctaggtttcctgaatttatatgatgaagtagcaacgggtaatcaatgtctgaaggatgtgatcttagcattaaaatggatccagaaaaatataacagagtttggtggagattcaggaaatgttaccattttcggcggaagcgccggtgcagccatagtacattatttgactttatctccattaagcgaaggtttatttcataaagcgatatcgcaaagtggcactgctacgtgtccatgggcctttaccgaaccggaatcttgttcaacgaataaaggcttcttgcttgccaagaaactcggaaaagtaaccgaagatccgaagattgcttatgaatttctcaaaacaatcgacgcgaaaaaactcatagaaactgaacaatttctcaaaacagaagcagagtgtctacaatttctattgacttttacacctagtctagatcatgaatcatcaaatccagttttcccggaagatctaacaacgcttatacatcgtggagttaaagtgccatatcttctgggttttacaagatgtgaaggaattttttttttaCGCTCT
>Caet.Est17 TRINITY_DN15576_c1_g2_i1_RC 126-518
atggtatggatacatggtggtggttttagtaacggttccggtggttcatctatgcatggtcccgattatattgttgaaaaagacatagtattggttaccctaaattacagattaggtgttctaggttttctgaatctatataataaagtagcaacaggcaatcaaggtttgaaggatgtgatcttagcattacaatgggtgcagaaaaatatatcagagtttggtggagattcgggaaatgtcaccatttttggccaaagtgccggtgcagccatagtacattatttgactttatctccattaagcgaaggtttatttcataaagcgatatcgcaaagtggcactactacgtgtccatggGTCTTTACCGACCCGGAATCTTGTTCAACGAAT
>Caet.Est18 TRINITY_DN15860_c0_g2_i2_RC 250-2025
atgttgagagtccaatccatagcgatccaattgggcttcatttgtctctttatatttaatctacgtatcgtctgcagtttatcgttaacaacggtacgaaatggcacgttgataggtgcgacaatgcgtactagactcggaagagacattcatgcattcttaggaattccctatgctgcaccgccgattaaagaacttagattcaagccgccgcaaccagcagccgcctggagtggtgtacgagcggctgtggaaaacgccgagatatgcacgcaacggaatatttatacgtatcaggaggagatcgttggcagcgaggattgcctttacctaaacgtctacacgccgcggcttccgtccttcgaagcgccattgtccatcgattcccaccgatacccggttatgatctggttccacggtggcggatgggtcactggtgccggtcattccgaattttacgggcccaagtttctgctggatcacgatctcgtccttgtcaccgtaaacttccgactgggaccgttgggtttcctaagcacggaggatctagaatgcccggggaattttggattgaaggatcagcagcaagccatgcgatgggtgcaggagaatatcgtttccttcggtggtgatccgaacagagtgactattttcggcgaaagcgcaggaggcgcgagtgttcactatcatatggtcagccctctctcaaaaggtctttttcaccgaggtatctcgcaaagcggtaacttttacaatccatggactttaacgccaccgagatctgcccggaagaaggccatgattatgggtaaaaatttagggtgcaacactgaaaattccgcagaactcatcaaatgtctgcgaacaaaaaccgatacggaaattattggtaccgatcgtcttttccagcattatggttattgtccaatgatacccttcaaaccagtaatcgaacctaaacacgtaggtgctcttttgacggaagatccattaatttccgtgcgacaaggtcgtttagctgatataccttggatgacggggataacatctgaagaaggaacacttaaagtagcaggtatctacggacgagatcagaatgaacatgtgaagaaattgaataatgatttccacaatgttgcacctctcagcttgttttacgaagagcgatatgatcttcgagatacgcaatttcgagatgagataagcactaatatccgtgaattttatttcggcaaaaaagacatcgatcaatctgaggaaactagattcaaagtcattgatatgtatagcgacgcgtggtttaatcacggtactcacgaagctgttcaagaatttattgcgaatcaaacttcaccgatgtattactattacttcacgtacagaggaagcgcgtccttcagtacaatattcggtgataccgagaaaaattatggagtatcacacgcggatgagctgcagtatttattccccgtgggtgaacaattattcaaggatacggagttgtctaaggaagatcataagataatcgatatcatgactcaactatggtacaatttcgcaaattccggaaatccaacgccaaaggtcacaaagttaatttccttgaagtggaaaccggtgaaaacaagttcttcaccggagtatctatacataggaaattcgactaagataattatggatagtaatcttctctccaagagaatgacattctgggatgagctaacacatcgaatgaaattctatggtgcggatataaggaattttaaggacgagttg
>Caet.Est19 TRINITY_DN15881_c0_g1_i3 9-983
atgtcgttcagcggaacagcgttcgattgttgggcgcaaactgagagttctttagagaaaactaaaaaactgagcgctttaatgggatgccctacaactatctctagagatatgatagattgcttaagatatcgaccggctcgagatatcgtacaggctacaagcgaatttatgtatttcttctacaatcccttcactcctttcggaccagtagttgaaaaagtcaacaataatacacctttcatcgataagacaccaattgaaatcgtaaataacggtgacgtgcaagatttaccttgggttacaagcgtagtgagtgaagaaggcctttgtcccgtagctgaattcatcgctaacaatgaagctctgaaacaattaaacgacaactgggattttctcggtccgcattttctagacttttattacaccatcccaaaagagaagcaagtcgagattgctcgtattatcaaaaagcattatttcgatacgaaaccaatagaccagacaacgacaaaacaactggtacaaatggcgggtgaccgtttcaacatggtcgatagtgaaaaggctgcgcaaatgcaagccaaagtaaatcggaatccagtctggtattattatttctcgtacagaggaaatcacagtttaagtgattttataagcggtacaactaataattacggtgtctctcatggcgatgatatattctacatattagagtctcacattgtgaatacaacaacaacgcaacgagatcgcgatatgcagaaagtcttaatcgactattgtgtatcttttgctacaaatggaattccaaacgtggctggtgtaaaatggtcgaaattagatccttcaaaaaaggaatttcagtatctgcatattgctagccctactgagattaacatgggtagcaatgccaatttcggggatgaaaaattctggaattcaatcaagtttaacgagaatgtattgaccacg
>Caet.Est20 TRINITY_DN15881_c0_g1_i1 9-983
atgtcgttcagcggaacagcgttcgattgttgggcgcaaactgagagttctttagagaaaactaaaaaactaagcgctttaatgggatgccctacaactatctctagagatatgatagattgcttaagatatcgaccggctcgagatatcgtacaggctacaagcgaatttatgccgttctactccaatcccttcactcctttcggaccagtagttgaaaaagtcaacaataatacacctttcatcgataagacaccaattgaaatcgtaaataacggtgacgtgcaagatttaccttgggttacaagcgtagtgagtgaagaaggcctttgtcccgtagctgaattcatcgctaacaatgaagctctgaaacaattaaacgacaactgggattttctcggtccgcattttctagacttttattataccatcctaaaagagaagcaagtcgagattgctcgtattatcaagaagcattatttcgatacgaaaccaatagaccagacaacgacaaaacaactggtacaaatggcgggtgaccgcttcttcgtggtcgatagtcagaaagctgcgcgaatgcaagccaaagtaaatcagaatccagtctggtattcttatttctcgtacagaggaaatcaaagtttaagtgaatattatagcggtacaactaaaaattatggtgtctctcatagcgatgatatattctacatattagagtctcacattgtgaatacaacaacaacgcaacgagatcgcgatatgcagaaagtcttaatcgactattgtgtatcttttgctacaaatggaattccaaacgtggctggtgtaaaatggtcgaaattagatccttcaaaaaaggaatttcagtatctgcatattgctagccctactgagattaacatgggtagcaatgccaatttcggggatgaaaaattctggaattcaatcaagtttaacgagaatgtattgaccacg
>Caet.Est21 TRINITY_DN15881_c0_g1_i2 2-178
acaaatggaattgtaaaagtgtatggtgcaaattggtcgcaattaaatccttcagagaaggaatttcattatttgcatattgctagtcctactgagattaacacggatagcaatgctaatttcggggatgaaaaattctggaattcaatcaagtttaacgagaatgtgttaaacacg
>Caet.Est22 TRINITY_DN16003_c0_g1_i2 381-2030
ATGAAATTTCTATTCGTTGCTcttctgagcgtcgtcctggcgttcgccagcgaagatcccgaggtgaccgcaccaactgggcgaattcgcggttccatcctgacttccagactcggcaaaaaaatctattccttccgaggtgtgagatatgccgagccaccaaccggagagcgacgtttccaggttgctgttccagcggcagactggaatgatgtctttgatgcgacctcggagggacccgcttgtccagcgctaggagtgcagaatataatggaggattgtcttcgtgtgaatgtctacacgactaaattatcttcggcgaacgatcccgtaaagagacccgtgttggtattcttccatcctggtgctttctatctattctcaggccaaagttacttctttggacctgaatacttgctggacaaagatatcgttcttgtcaccgttaattatcgtctcgcgactctaggttttctaagcactggtgattcgaaggcaccaggcaatttaggtttgaaggaccaagtcctggcgcttcgatgggtcaagaggaacatagccgccttcggcggcgatcctgacagcgttacgatatccggatacagcgtcggtggatacagcgtgctgctgcacatggtttcgccgatgtccaagggattatttcatcgcgcaatcatgatgagcggttcgacgacgttagaaccgtacccgaccgaacaattgcacgtggcgaagaagcaagccgagctactgaactgtccgaccaataccacggacgcgatgttggactgcttgacttctaaaccagtggagaactttacagacactatccccaagttctttgaatggtacggtagtccgatattgatatggttgcccgtagtggaacctgaagttcaaggtgtggagagattcttgcccgaacagccctttgatcttattagaaaaggaaagttccacaaggttccactaatggcaggagtcaccaaggacgaattcggaggcatagtcgtcgccattgaagagcagcgcaggcgcggaaacaattcgatcataaatgacttaaacaatgattggtacagactcacacccatgagtttctattacgaacgggatacacctcgttctagacacataagcaccgaattatatcaattttattttggcaaccaatcgatcggtccggatacttatgacggtctcgcacatatgagagccgatggtctaattatatttccattgcatcgcgctgtaaaaatattcgcagagaacactgatcaaccaatctatttttacgtatctgcttatcaaggacgatacagttttgttatgtggaacgaaactgcgccatacggagtgttgcaccatgacgatttgcaatatctattctttataaaggccaaatttcccttcttcgataacgacgcgccagaaatacctatggtggaacttatgacaagtatgtggtcgaactttgctaaaactggacagccggtaccgccgactttggcgaacaacgtcacgtgggacccatactcgttaacaaccgacaattatttagaaatttccgagaagccgacaatgaagacgagattttataccgatagaatgcaaaaatgggatagcctaTTTCCTTTGAATCCGATATCG
>Caet.Est23 TRINITY_DN16003_c0_g1_i1 381-2030
ATGAAATTTCTATTCGTTGCTcttctgagcgtcgtcctggcgttcgccagcgaagatcccgaggtgaccgcaccaactgggcgaattcgcggttccatcctgacttccagactcggcaaaaaaatctattccttccgaggtgtgagatatgccgagccaccaaccggagagcgacgtttccaggttgctgttccagcggcagactggaatgatgtctttgatgcgacctcggagggacccgcttgtccagcgctaggagtgcagaatataatggaggattgtcttcgtgtgaatgtctacacgactaaattatcttcggcgaacgatcccgtaaagagacccgtgttggtattcttccatcctggtgctttctatctattctcaggccaaagttacttctttggacctgaatacttgctggacaaagatatcgttcttgtcaccgttaataatcgtcaagcgagtctaggttttctcagcactggcgactcgaaggcaccaggtaatttgggtttgaaggaccaagtcctggcgcttcgatgggtcaagaggaacatagctgccttcggcggcgatcctgattgcgttacgatatccggctatagtattggtggattcagtgtgctgctgcacatggtttccccgatgtccaagggattgttccatcgcgcaatcatgatgagcggcgcgacggcattagaaccgtacccgactcaccaattaaacttggctaaaaaacaagctgcgcttctgaattgtccgaccaacaccacagacgccatgctggcctgcttgacttctaaaccggtggagaacttcacagacactataaccaagttctttgaatggaacggtaatccgatattgatatggatgcccgtagtggaacctgaagttcaaggtgtggagagattcttgcccgaacagccctttgatcttattagaaaaggaaagttccacaaggttccactaatggcaggagtcaccaaggacgaattcggaggcatagtcgtcgccattgaagagcagcgcaggcgcggaaacaattcgatcataaatgacttaaacaatgattggtacagactcacacccatgagtttctattacgaacgggatacacctcgttctagacacataagcaccgaattatatcaattttattttggcaaccaatcgatcggtccggatacttatgacggtctcgcacatatgagagccgatggtctaattatatttccattgcatcgcgctgtaaaggtattcgcagagaatactgatcaaccaatctatttttacgtatctgcttatcaaggacgatacagttttgttatgtggaacgaaactgcgccatacggagtgttgcaccatgacgatttgcaatacctattctttataaagatcaaatttcccttttttgagaaggatgctccggaaataccaacggtggaacttatgacaagtatgtggtcgaactttgctaaaactggacagccggtaccgccgactttggcgaacaacgtcacgtgggatccatactcgttaacaaccgataactacttagaaatttctgagacaccgacaatgaagacgagactttttgccgatagaatgcaaaaatgggatagcctaTTTCCTTTGAATCCGATATCG
>Caet.Est24 TRINITY_DN16054_c2_g3_i1 100-1365
atggagagagttgaagtttgtgtacgtgatggtaagttggttggtattgtcgaggaaggtatttatggtggtcgctacgttgcctttcgtggaataccatatgcgaaacctccgattggtgaactcagatttaaggatcctgtaccaccagaaccgtggtccggtagcagagatgcttcaaaatacggaaatgttgctgttcagatagatgttatcaaaaaatcagaaattataggcgacgaagactgtctttatttaaatgtgttcactacagatattaagtctttgaaaaaacgtcctgtaatggtatggatacatggcggtggcttttttctcggatctggtgattcgactctttatggtcctgattacattgtggaaaaggatgtagtgttggttactctaaattacagattaggcgtcctaggttttctgaatctatatgataaagtagcaacgggcaatcaaggtctgaaggacgtgatattggcattacaatgggtccagaaaaatatatcagagtttggtggagattcagaaaatgtcaccatttttggcgaaagtgccggcggagctatagtacattacttgactttatctccattaagtgaaggtttattccataaagcgatatcgcaaagtggcactgttacatgtccgtgggcccttaccgaaccagaatcttgttcaacgaataaaggcttcttgctcgccaaaaaactcggaaaagtgaccgaagatccgaaggatgtctacgaatttctcaaaatgatcgacgcgaaaaaactcatagagactgagaagtttctcgcgacagaagaagagcgtcgacaatttcttctaatttttacacctactctggatcacgaatcatcaaatccagtcttcccgggagatctaacgacgcttatacatcgtggtgttaaagtgccatatcttctgggttttacaaattgcgagggatcttttattttaaagagtaacttttatggatatattactaagaaggctctgagccaagtagattctgactttaaactggcaatatatcccagagttttaactacactgccaaagataccaatcacattacgtcaattacgatctttatattttggtgacgaaaatatttcagaggaaacagtgcctaattacattaatttactcagcgatacatttttttttcgcggtattatgcaagcagcggatattcaaataaataatgataattctggaaagacatatctgtatcaattctcatacgaa
>Caet.Est25 TRINITY_DN16054_c2_g3_i3 100-1365
atggagagagttgaagtttgtgtacgtgatggtaagttggttggtattgtcgagaaaagtatttatggtggtcgctacgttgcctttcgtggaataccatatgcgaaacctccgattggtgaactcagatttaaggatcctgtaccaccagaaccgtggtccggtagcagagatgcttcaaaatacggaaatgttgctgttcagatagatgttatcaaaaaatcagaaattataggcgacgaagactgtctttatttaaatgtgttcactacagatattaagtctttgaaaaaacgtcctgtaatggtatggatacatggcggtggcttttttctcggatctggtgattcgactctttatggtcctgattacattgtggaaaaggatgtagtgttggttactctaaattacagattaggcgtcctaggttttctgaatctatatgataaagtagcaacgggcaatcaaggtctgaaggacgtgatattggcattacaatgggtccagaaaaatatatcagagtttggtggagattcagaaaatgtcaccatttttggcgaaagtgccggcggagctatagtacattacttgactttatctccattaagtgaaggtttattccataaagcgatatcgcaaagtggcactgttacatgtccgtgggcccttaccgaaccagaatcttgttcaacgaataaaggcttcttgctcgccaaaaaactcggaaaagtgaccgaagatccgaaggatgtctacgaatttctcaaaatgatcgacgcgaaaaaactcatagagactgagaagtttctcgcgacagaagaagagcgtcgacaatttcttctaatttttacacctactctggatcacgaatcatcaaatccagtcatcccagaagatctaacgacgtttatacagcggagtgttaaagtgccatatctcctgggttttacaagttgcgagggatcttatttattaaagagtaccgattgcggacacataactaaggaggctctcagccaagtagattctgacttcaaattggcaatatatcccagaattttacctacactgccaaagataccaatcacattacgtcaattacgatctttatattttggtgacgaaaatatttcagaggaaacagtgcctaattacattaatttactcagcgatacatttttttttcgcggtattatgcaagcagcggatattcaaataaataatgataattctggaaagacatatctgtatcaattctcatacgaa
>Caet.Est26 TRINITY_DN16054_c2_g1_i2 132-545
atgcaagcagcggatattcaaataaataatgataattctggaaagacatatctgtatcaattctcatacgaaagcgaaacctcactcatgaagaaaattctcaatattgactttccaggtgtatctcatggcgaagaactgggttacctgttttatgctgatataataaaagaattgggtttatcagtacccgcgtctgattcggaggattataaaatgataaatcgtttaacccagatgtggacagattttgctaaaacaggaaatccaacacccgtgattacggatttgactccaattaagtggacaccgttaaaacgcggaaatgtatacgattatttagacattgatgtcgaacttcaaatgaaaatttttcgtaaaggggaacagcgctgggactgggagaatAAAATA
>Caet.Est27 TRINITY_DN16054_c2_g4_i1 132-545
atgcaagcagcggatattcaaataaataatgataattctggaaagacatatctgtatcaattctcatacgaaagcgaaacctcactcatgaagaaaattgtcaatattgactttccaggtgtgtctcatagcgaagaactgtgttacctgttttatcctgatataataaaagaattaggtttatcagtacccgcgcctgattcggaggattataagatgatgagtcgcttaacgcagatgtggacagatttcgctaaaacaggaaatccaacacccgtgattacggatttgactccaattaagtggacaccgttaaaacgcggaaatgtatacgattatttagacattgatgtcgaacttcaaatgaaaatttttcgtaaaggggaacagcgctgggactgggagaatAAAATA
>Caet.Est28 TRINITY_DN16054_c2_g3_i2 3-206
ttggttactctaaattacagattaggcgtcctaggttttctgaatctatatgataaagtagcaacgggcaatcaaggtctgaaggacgtgatcttggcattacattgggtccaggaaaatatatcagaatttggtggagattcagaaaatGTTACCATTTTTGGCGAAAATGCCGGCGGAGCCATAGTACATTACTTGACTTTA
>Caet.Est29 TRINITY_DN16054_c2_g2_i1 3-272
ataactaaggaggctctcagccaagtagattctgactttaaactggcaatatatcccagagttttaactacactgccaaagataccaatcacattacgtcaattacgatctttatattttggtgacgaaaatatttcagaggaaacagtgcctaattacattaatttactcagcgatacatttttttttcgcggtattatgcaagcagcggatattcaaataaataatgataattctggaaagacatatctgtatcaattctcatacgaa
>Caet.Est30 TRINITY_DN16054_c2_g5_i1 2-334
CCATATCTTCTGGGTTTTACAAGATGTGAAGGAATTTTTTTTTTACGCTCTAGTTACGGATACataactaaggaggctctcagccaagtagattctgactttaaattggcaatatatcccagagttttacctacactgccaaagataccaatcacattacgtcaattacgatctttatattttggtgacgaaaatatttcagaggaaacagtgcctaattacattaatttactcagcgatacatttttttttcgcggtattatgcaagcagcggatattcaaataaataatgataattctggaaagacatatctgtatcaattctcatacgaa
>Caet.Est31 TRINITY_DN16054_c2_g1_i1 127-324
atgataaatcgtttaacgcagatgtggacagattttgctaaaacaggaAATCCAACACCCGTGATTACGGATTTGACTCCAATTAAGTGGACACCGTTAAAACGCGGAAATGTATACGATTATTTAGACATTGATGTCGAACTTCAAATGAAAATTTTTCGTAAAGGGGAACAGCGCTGGGACTGGGAGAATAAAATA
>Caet.Est32 TRINITY_DN16119_c3_g1_i1_RC 56-1639
atggaaagaccgatcgtgactgtgaaacaaggaaaactacaaggaattttcgaagataatgttctcggttctcgttacctcgctttcaaaggcataccttttgctgctccaccagtggacgagttgagatttaaagatcccgaacctccggcttcttgggaaggtatccgagattcttccaaaaatggtgatatttgcatacaatggcaacaattgccaactgaagcaataattggcagcgaagattgtctttatcttaatgtttacataccatacaatatctatcaaacaacacaaaatccggttatggtatggattcatggaggagcttatcttattggcaatggtaatgacattgccatacgacctgattatcttatgacaaaagatatcattctagtatctataaattacagactcggtgctttaggttttttaaatattggtcatgaagtagcaagcggaaatcaaggcttgaaggatcaagttgccgcattaaaatggatcaaggaaaacatcgaggtttttggcggagatccgaacaacatcactatttttggtattagtgcaggcggttcatctgtacatctactgatgctctcaccgttatctaaaggtctttttcacaaggccattcttcagagcggtatagctacgtgtccttgggcgctaatagagaatgtagaagccaatacttttaagcttgcttcaatatttggtaataagtctaaggatcctagagaagttattgagtttcttcaaacgatacctgccgccgaaattgtcaatgcgcaatctaaagttctcactccgcaagaagcgcgcgtttgtaatataccgtttggacctacgatcgatgagaaatccaaaagatcttttctgccatgccctctttctcaattacttgatgatgataatgatataccaattatagttggttttacttctcatgaatatataatgtttcttaaagatactagtgaagaatttttaaatgcaaagtacgcggatatagagcttctgctaaaaaagcttacaaactcacaagactcagcaaagataacgcgattgacggagcaagttaaacagcattattttcataataagtcatttactcaagagagtattccatcttttgtacaattcctgagtgatttgtggttttctattcctgttaaaaattttgtaaataatcaaagagaaaagaagcaggcaccgatctatcactataatttttcctatgtcggaaatgaaatgactatcacaaaactcttgttaaataatctgcctatgattggagcctctcataccgacgatatgtcgtatcttttttaccaaccaaagtgtaaagtcgatgatcctaaaccgccagcaataggtacaaaagatcggaaagtatcagaaattcttacgaaaatgtggactaattttgcaaagacaggaaatcctACACCTGTCATTGATGAGGATATAAGTACTATTTGGCTACCAGCAACAGCTGATAGCTTTAATTACTTGGATATTGGTGACACTCTTCAACTTTTAACAATTACTGATAATGGTATATTCGGCAATTTAGAGATG
>Caet.Est33 TRINITY_DN16934_c0_g1_i1 49-306
atggggtgtcctacaaatacttctaaagacatgatagattgcttgagaaatcgatcggctcgacatatagtatacgctacaagcaaatttatgccgttctacttcaatcctttcactcctttcggaccagtaattgaaaaagtcagcgatgatacacctttcatcgataggacaccagttgaaatcgtgaataacggtgatgtgcaagatttaccttgggttacaagcgtagtgagcgaagaaggcctttttcccgta
>Caet.Est34 TRINITY_DN3335_c0_g1_i1 30-1577
atggtcgcatggaccattgccgagcagaatattcaattagaaattcctcagggatttttaaagggtctaaaagccaataccgttttacaaaacaaaccgtactatagtttcaaaggaataccttacgcgaaaccaaatgtcggtattcataaattccagatgccggaatcagctgatggctgggaaggcacgtatgatgcaacttatcatcgttcggcttgtccattcttctgtatgataaaacaagacatgattggcgaagaggattgtctgtatcttaatgtttatacaccggtgttggacaaagatgctcgtaaggccgttatggtatggttccatggcggtggttttaacagtggtctcggagacgatctcttctatggccctgactttttaatcgagcaagatgttatccttgtaacgcttaattatagactcggtccaattggattcttgaatactggtgacaaaaatgcacttggcaacgccggactaaaggatcaagtaatggcgcttaaatgggtcaaggacaatatacattatttcggcggttgtcctaatcgagttacgattttcggcgaagacgcgggtgcaagttccgtccagtttcatatgatgtctcctatgtccgacggtttattcaatggtgccattcagcagagcggaagcgcggtgaatacgtgggcaatttcttacaatcctagggaatttgccttcaaattgggagataagctcgacattgagacgaatgattctgccgagttggtttctaaactcgcggaattttctccgaaagaattaattgcggctagcaatgaagtaatgaagaccgaaaacactatgaacggccgcttcgcagcgttccttccatcggttgaagttgatctaggacaagagatatttctgcccgacgatccttggacgcttctgaaatccggaaaaattgccaacgtgcccgttatggctggaattacggccgatgagtccgctttcttcgtacagatgatgcttggcaatatcgatcagatgaatgagcatttcgaaaactttctgccggtcgacttgaacgtaaccgatgccgggcagaagaacgaactaggtgaaagcctgaagagcttttacttcggggataagtcgatctccacggaaacgacgaaagagttcatgatgatgttggacgacatcatgtttgacgccgcaaccgcactcagtttagatatattaagctcccgaatttcggctccaatttacgagtatatattttcttacgaagctccattcggtatgatgaaaactatgtttcaagtagaggatggcgttgctcatggtgacgatatgacatatgaattttattcggatgctttgaaaaatgtgccacaacccggttcgcctgcggagaagatgatgcgtatttttaccacattactggcaaattttgcaaaagacgggaatcctacagcaaatttgaatgagtatgtaactgttaactgggaacccAGAGGTAAAGAAGATAACTATATGAATATCAATCAAGAGTTAAAAATGGAG
>Caet.Est35 TRINITY_DN7564_c0_g1_i1 154-1758
atgaataaagtagaagtatgtgtgactgaagggaaattaatcggcatcgtagaggaaagtattcatggcgatcattttattgctttccgtggaataccatatgctaaacctccggtgggtgaactcagatttaaagatccagtaccacctgaaccatggtccggtaaccgagatgcttcaaagtacggaaacatcgctgttcaggtggatatttttacgcaagaagtcataggcgatgaagattgtctctatttgaacgtattcactacggacacgaagcctttaaagaaacgagctgtaatggtgtggatacatggtggtggctttttcatgggctctggaaatgcatgtttctatggtcctgatcatatcattcgaaaggacgtagtactcgtttctctgaattatagattaggtgttttaggtttcctcaatctatatcataaaatggcagcaggaaatcagggtttaaaagatgtagttatggcattacaatggattaaaagaaatatatcgcaatttagtggagatcctgataacgtcacaatttttggtgaaagtgcgggtggaggaattgttcattgtctgactatttcgccgttagctaaaggtttatttcataaagcaataagtcaaagcggcgtcatgactaatccttggggtatcactgaacgagacacttgtatcaataatggtctgcggatagccgagaaacttggcaaagcaacttcagatacggaagtcgcctataaatttttgaaagagatagacgcgagaaagttaagaaaagcagaaatagagctttttttgtcaaaagctagacaattaaatctttcgattgcgtttacgccgactgtggattctgagtcatcaaatcctttcttaccggttgaaccattgaaattattacataatggaattaaaatgccagttatattcggatacaactcttccgaaggcaatttcttcttgcgaggaaaatttttcggcaatacaagcgaagaaactctaaaagaaatcgattctgatttcaagatagtcatacatcccaaaattttacgtcaattaccagagataccaatcacaatatcagagttacgagcattatactttggtgataaagcagtgtcagaggaaactataatgaattactctgattttattggtgatcaatgtttctacaaaggcattatagaagcaattgatattcaaatgagttctggtgctaacgagccgatctatttatacgaattttcatatgaaagtaaaacttctcctatgaaaaacatattagatattcaacttccaggtacggcccacttcgaggaattgggttatttattttatccttatttaatgaaagatttaggcttatcaccagcagcacctgattcggaggattacaaaataataaattgcttaacacaaatgtggacagattttgctaaaacgggaaatccaacacctgctaataaagattcgacttcagttaaatggacaccattaataaatggaaatgcatatgattatttaaatattaatattaaacctcaaatggagactctttgtaaaacaaaacaacgatgggattggcagatgagacgt
>Caet.Est36 TRINITY_DN7564_c0_g2_i1 137-817
atgccagttatattcggatacaactcttccgaaggcaatttcttcttgcgaggaaaatttttcggcaatacaagcgaagaaactctaaaagaaatcgattctgatttcaagatagtcatacatcccaaaattttacgtcaattaccagagataccaatcacaatatcagagttacgagcattatactttggtgataaagcagtgtcagaggaaactataatgaattactctgattttattggtgatcaatgtttctacaaaggcattatagaagcaattgatattcaaatgagttctggtgctaacgagccgatctatttatacgaattttcatatgaaagtaaaacttctcctatgaaaaacatattagatattcaacttccaggtacggcccacttcgaggaattgggttatttattttatccttatttaatgaaagatttaggcttatcaccagcagcacctgattcggaggattacaaaataataaattgcttaacacaaatgtggacagattttgctaaaacgggaaatccaacacctgctaataaagattcgacttcagttaaatggacaccattaataaatggaaatgcatatgattatttaaatattaatattaaacctcaaatggagactctttgtaaaacaaaacaacgatgggattggcagatgagacgt
>Caet.Est37 TRINITY_DN772_c0_g1_i1 4-297
atgtcgtacagcggaacagcattcgattgttgggcgcaaactgagaattctttagagaaaactaaaaaactgagtgctttaatgggatgtcctacaactacctctagagacatgatagattgcttgagacatcgaccagctcgagatatcgtacagtgccaatattctacaaaagaatttatgtattacctttacaatcttgtcactcctttcggaccagtagttgaaaaagtcggcagtgatacacctttcatcgataagacaccagttgaaatcgtgaataacggtgacgtg
>Caet.Est38 TRINITY_DN8675_c0_g1_i1_RC 2-421
accgaaccacaatcttattcaacgaataaaggcttcttgctcgccaaaaaattcggaaaagtgaccgaagatccgaaggacgtctacgagtttctcaaaactatcgacgcgaaaaaacttatagagactgagaaatttctcgtgacagaaaaagagcgtcaacaatttctcctggtttttacacctactctggatcacgaatcatcaaatccagttttcccggaagatttagcaacacttatacatcgtagtgttaaagtgccatatcttctgggttttacaagttacgaaggaagtattattttaagtaattacggaatgataaataaggaggctctcagcgaaatagattgtgacttcaaattgacaatatatcccacagttttagctacattgccaaagatacaaattacattgTAC
