# Supplementary material for: Molecular evolution of juvenile hormone esterase-like proteins in a socially exchanged fluid
Source: Sci Rep. 2018 Dec 13;8:17830. doi: 10.1038/s41598-018-36048-1 (PMC6293014; doi:10.1038/s41598-018-36048-1)
Supplement: Supplementary file 2 — Supplementary File 1 [file 41598_2018_36048_MOESM2_ESM.zip › our-gene-annotations/having-only-transcriptomes-as-refrences/Caet.Ests-OrfPred-Prot.faa]

>Caet.Est1 TRINITY_DN12083_c0_g2_i1 2-250
GNVAVQIDVIKKSEIIGDEDCLYLNVFTADIKSPEKRPVMVWIHGGGFFFGSGDSSFYGPDYIVEKDVVLVTLNYRLGVLGFL
>Caet.Est2 TRINITY_DN12083_c0_g1_i1 2-202
GNVAVQIDVIKKSEIIGDEDCLYLNVFTTDIKSSEKRPVMVWIHGGGFYVGSGDSTFYGPDYIVEKD
>Caet.Est3 TRINITY_DN13633_c0_g1_i1_RC 24-1643
MNGNRVVVNVREGKLIGIIKENFLDGKYIAFQGIPYAKPPIGKFRFKDPAPPEPWSGARDASKCGNVAVQTDIITGEMIGDEDCLYLNVYTADVESWRKRPVMVWIHGGAFSIGSGDASVYGPDYIVRKDVVLVTLNYRLGVLGFLNLNDEVAAGNQGIKDTIMALRWVQKNISKFSGDPGNVTIFGESAGGVIVHCLTLSPLSEGLFHKAISQSGVVTNPWAFIELTNKATNKGFQLAKYFGKATSDPKVAYELLKTIDARKLRKAEHKLLTKIERLQKIILFPPSLDHESLNPVITEDPSILIHRRAKVPYIVGYNSCEGSYLVNSTFGYLNKETFEEINSNFKKTIIPRILPTLSQIPITIEELRFLYFGNKAVSEETLINYADFMGDIYFYRGIMEVVDAQMSSDANEPTYLYKFSYENEASFLRKFLNVTLPGVTHSEELSYLFYPHMMKDLGLPPFAPDSKDYKIMNRLTQMWTDFAKTGNPTPAITNLTPIKWTPLKIAGNVYDYLDIDIEPRMKTLRKEEQRCNWKNMKHKL
>Caet.Est4 TRINITY_DN15126_c2_g1_i1_RC 71-1774
MLIRLLIVSLCLNLAILANSNETAPRVKTHSGRVKGYYKISQNGRKYEAYEGIPYALPPVGKLRFKPPQPIAPWIGELPATQFCSQCIQYTEFPLGKVEGSEDCLCLNIYVPVRNKTENKISMPVLFWLHGGAFQYDSGKNYGAKYLMDRDVILVTIDYRLGPMGFLSTEDEVVPGNMGLKDQNMALRWVSHNIKSFGGDPKEITLIGHSAGGASVQYHYLSPLSVGLFRGGMSYSGTAFDCWTQAKGSLEKTKKLSALMGCPTTTSRDMIQCLRDRPARDIVHATSAFMVFLYDFFTPFGPVVEKGSHAPFIHKTPIEIVSNGEVQDLPWITSVVSQDGLFPVAEFIANDTALKRLNDNWDHLAPQFLDFYDTIPKKNQVNVSRVIKEHYFGNKSIDQTTTSQLVQMASDRFFYVDSKKAALLQAKVNQKPVWYSYFSYRGNQSLSEYMSGTNNNYGVCHGDDIAYIFDTPWVDPTTTQRDRDMQKVLIDNCVSFATNGIPKVYDTNWSQLNPSENEFHYLHIASPTEINTTSNADFGDETFWNSLKLKENVLTTRRNYHARKLMTT
>Caet.Est5 TRINITY_DN15126_c5_g1_i1 29-493
MGCPTITSRDMIRCLRYRPAQAIVQATSEFMPFFFNPFTPFGPVPEKVGDDTPFIDKTPIEIVNNGDVQDIPWITGVTSEEGLYPVAEFIAGYENLKQLNDNWDLLGPHFLDFNYTIPKEKHVEIARLIKKHYFDTKPIDQTTTKQLIQMASDRF
>Caet.Est6 TRINITY_DN15126_c0_g1_i1 42-323
MGDLSATKFGSPCIQYSQFPYDPTEKVEGAEDCLYLNIYVPVRKKTENKTSMPVLFWIHGGGFQFGSGMLYKATYLMDSDVIFVTINYRLGPMG
>Caet.Est7 TRINITY_DN15126_c4_g1_i1 17-295
MGFLSTEDEVVPGNMGLKDQNMALRWVSENIEWFGGDPNRITLMGLSAGGASVHYHYLSQMSVGLFRGGISFSGTAFDCWTQTENALEKTKKL
>Caet.Est8 TRINITY_DN15126_c3_g1_i1 2-181
RGNQSLSDSMSGTTNNYGVCHGDDILYVLDTAWVNPVTTQQDRDMQKLLIDFCVSFATNG
>Caet.Est9 TRINITY_DN15126_c1_g1_i1 31-213
MAGVEWPKLDPSKKELHYLHIASPTKINMDSNANLGEKEFWNSIKFNENVLTTLKNRKEEL
>Caet.Est10 TRINITY_DN15126_c1_g2_i1 31-213
MAGVEWPKLDPSKKELHYLHIASPTKINMDSNANLGEKEFWNSIKFNENVLTTLKNRKEEL
>Caet.Est11 TRINITY_DN15126_c1_g3_i1 31-213
MAGVEWPKLDPSKKELHYLHIASPTKINMDSNANLGEKEFWNSIKFNENVLTTLKNRKEEL
>Caet.Est12 TRINITY_DN15174_c0_g1_i1_RC 34-291
MGLKDQNMALRWVSQNIESFGGDPNRITLFGQSAGGASVQYHYLSPMSVGLFRGGMSFSGTAFDCWAQTESSLEKTKKLSALMGCP
>Caet.Est13 TRINITY_DN15174_c0_g1_i2_RC 5-298
MGFLSTEDEVVPGNMGLKDQNIALHWVSQNIEAFGGDSNGITLFGQSAGGASVQYHYLSPMSVGLFRGGMSFSGTAFDCWAQTESSLEKTKKLSVLMG
>Caet.Est14 TRINITY_DN15356_c1_g1_i1 2-400
KISQYGRKYEAYEGIPYASPPVGELRFKPPRPIPAWIGELTATKFGSPCIQYAQSPSDPEDNVEGAEDCLYLNIYVPIRNKTEKMPVLFWIHGGAFQFGSGTIYGATYLMDSDVILVTINYRLGPMGFLSTED
>Caet.Est15 TRINITY_DN15356_c1_g1_i2 2-406
KISQYGRKYEAYEGIPYASPPVGELRFKPPRPIAPWISELPATKFGSPCIQYVQFSSNPADKVEGAEDCLYLNIYVPVRNKTEKISMPVLFWIHGGAFQFGSGTIYGATYLMDSDVILVTINYRLGPMGFLSTED
>Caet.Est16 TRINITY_DN15576_c1_g1_i2_RC 126-803
MVWIHGGGFSNGSGGSSMHGPDYIVEKDIVLVTLNYRLGVLGFLNLYDEVATGNQCLKDVILALKWIQKNITEFGGDSGNVTIFGGSAGAAIVHYLTLSPLSEGLFHKAISQSGTATCPWAFTEPESCSTNKGFLLAKKLGKVTEDPKIAYEFLKTIDAKKLIETEQFLKTEAECLQFLLTFTPSLDHESSNPVFPEDLTTLIHRGVKVPYLLGFTRCEGIFFLRS
>Caet.Est17 TRINITY_DN15576_c1_g2_i1_RC 126-518
MVWIHGGGFSNGSGGSSMHGPDYIVEKDIVLVTLNYRLGVLGFLNLYNKVATGNQGLKDVILALQWVQKNISEFGGDSGNVTIFGQSAGAAIVHYLTLSPLSEGLFHKAISQSGTTTCPWVFTDPESCSTN
>Caet.Est18 TRINITY_DN15860_c0_g2_i2_RC 250-2025
MLRVQSIAIQLGFICLFIFNLRIVCSLSLTTVRNGTLIGATMRTRLGRDIHAFLGIPYAAPPIKELRFKPPQPAAAWSGVRAAVENAEICTQRNIYTYQEEIVGSEDCLYLNVYTPRLPSFEAPLSIDSHRYPVMIWFHGGGWVTGAGHSEFYGPKFLLDHDLVLVTVNFRLGPLGFLSTEDLECPGNFGLKDQQQAMRWVQENIVSFGGDPNRVTIFGESAGGASVHYHMVSPLSKGLFHRGISQSGNFYNPWTLTPPRSARKKAMIMGKNLGCNTENSAELIKCLRTKTDTEIIGTDRLFQHYGYCPMIPFKPVIEPKHVGALLTEDPLISVRQGRLADIPWMTGITSEEGTLKVAGIYGRDQNEHVKKLNNDFHNVAPLSLFYEERYDLRDTQFRDEISTNIREFYFGKKDIDQSEETRFKVIDMYSDAWFNHGTHEAVQEFIANQTSPMYYYYFTYRGSASFSTIFGDTEKNYGVSHADELQYLFPVGEQLFKDTELSKEDHKIIDIMTQLWYNFANSGNPTPKVTKLISLKWKPVKTSSSPEYLYIGNSTKIIMDSNLLSKRMTFWDELTHRMKFYGADIRNFKDEL
>Caet.Est19 TRINITY_DN15881_c0_g1_i3 9-983
MSFSGTAFDCWAQTESSLEKTKKLSALMGCPTTISRDMIDCLRYRPARDIVQATSEFMYFFYNPFTPFGPVVEKVNNNTPFIDKTPIEIVNNGDVQDLPWVTSVVSEEGLCPVAEFIANNEALKQLNDNWDFLGPHFLDFYYTIPKEKQVEIARIIKKHYFDTKPIDQTTTKQLVQMAGDRFNMVDSEKAAQMQAKVNRNPVWYYYFSYRGNHSLSDFISGTTNNYGVSHGDDIFYILESHIVNTTTTQRDRDMQKVLIDYCVSFATNGIPNVAGVKWSKLDPSKKEFQYLHIASPTEINMGSNANFGDEKFWNSIKFNENVLTT
>Caet.Est20 TRINITY_DN15881_c0_g1_i1 9-983
MSFSGTAFDCWAQTESSLEKTKKLSALMGCPTTISRDMIDCLRYRPARDIVQATSEFMPFYSNPFTPFGPVVEKVNNNTPFIDKTPIEIVNNGDVQDLPWVTSVVSEEGLCPVAEFIANNEALKQLNDNWDFLGPHFLDFYYTILKEKQVEIARIIKKHYFDTKPIDQTTTKQLVQMAGDRFFVVDSQKAARMQAKVNQNPVWYSYFSYRGNQSLSEYYSGTTKNYGVSHSDDIFYILESHIVNTTTTQRDRDMQKVLIDYCVSFATNGIPNVAGVKWSKLDPSKKEFQYLHIASPTEINMGSNANFGDEKFWNSIKFNENVLTT
>Caet.Est21 TRINITY_DN15881_c0_g1_i2 2-178
TNGIVKVYGANWSQLNPSEKEFHYLHIASPTEINTDSNANFGDEKFWNSIKFNENVLNT
>Caet.Est22 TRINITY_DN16003_c0_g1_i2 381-2030
MKFLFVALLSVVLAFASEDPEVTAPTGRIRGSILTSRLGKKIYSFRGVRYAEPPTGERRFQVAVPAADWNDVFDATSEGPACPALGVQNIMEDCLRVNVYTTKLSSANDPVKRPVLVFFHPGAFYLFSGQSYFFGPEYLLDKDIVLVTVNYRLATLGFLSTGDSKAPGNLGLKDQVLALRWVKRNIAAFGGDPDSVTISGYSVGGYSVLLHMVSPMSKGLFHRAIMMSGSTTLEPYPTEQLHVAKKQAELLNCPTNTTDAMLDCLTSKPVENFTDTIPKFFEWYGSPILIWLPVVEPEVQGVERFLPEQPFDLIRKGKFHKVPLMAGVTKDEFGGIVVAIEEQRRRGNNSIINDLNNDWYRLTPMSFYYERDTPRSRHISTELYQFYFGNQSIGPDTYDGLAHMRADGLIIFPLHRAVKIFAENTDQPIYFYVSAYQGRYSFVMWNETAPYGVLHHDDLQYLFFIKAKFPFFDNDAPEIPMVELMTSMWSNFAKTGQPVPPTLANNVTWDPYSLTTDNYLEISEKPTMKTRFYTDRMQKWDSLFPLNPIS
>Caet.Est23 TRINITY_DN16003_c0_g1_i1 381-2030
MKFLFVALLSVVLAFASEDPEVTAPTGRIRGSILTSRLGKKIYSFRGVRYAEPPTGERRFQVAVPAADWNDVFDATSEGPACPALGVQNIMEDCLRVNVYTTKLSSANDPVKRPVLVFFHPGAFYLFSGQSYFFGPEYLLDKDIVLVTVNNRQASLGFLSTGDSKAPGNLGLKDQVLALRWVKRNIAAFGGDPDCVTISGYSIGGFSVLLHMVSPMSKGLFHRAIMMSGATALEPYPTHQLNLAKKQAALLNCPTNTTDAMLACLTSKPVENFTDTITKFFEWNGNPILIWMPVVEPEVQGVERFLPEQPFDLIRKGKFHKVPLMAGVTKDEFGGIVVAIEEQRRRGNNSIINDLNNDWYRLTPMSFYYERDTPRSRHISTELYQFYFGNQSIGPDTYDGLAHMRADGLIIFPLHRAVKVFAENTDQPIYFYVSAYQGRYSFVMWNETAPYGVLHHDDLQYLFFIKIKFPFFEKDAPEIPTVELMTSMWSNFAKTGQPVPPTLANNVTWDPYSLTTDNYLEISETPTMKTRLFADRMQKWDSLFPLNPIS
>Caet.Est24 TRINITY_DN16054_c2_g3_i1 100-1365
MERVEVCVRDGKLVGIVEEGIYGGRYVAFRGIPYAKPPIGELRFKDPVPPEPWSGSRDASKYGNVAVQIDVIKKSEIIGDEDCLYLNVFTTDIKSLKKRPVMVWIHGGGFFLGSGDSTLYGPDYIVEKDVVLVTLNYRLGVLGFLNLYDKVATGNQGLKDVILALQWVQKNISEFGGDSENVTIFGESAGGAIVHYLTLSPLSEGLFHKAISQSGTVTCPWALTEPESCSTNKGFLLAKKLGKVTEDPKDVYEFLKMIDAKKLIETEKFLATEEERRQFLLIFTPTLDHESSNPVFPGDLTTLIHRGVKVPYLLGFTNCEGSFILKSNFYGYITKKALSQVDSDFKLAIYPRVLTTLPKIPITLRQLRSLYFGDENISEETVPNYINLLSDTFFFRGIMQAADIQINNDNSGKTYLYQFSYE
>Caet.Est25 TRINITY_DN16054_c2_g3_i3 100-1365
MERVEVCVRDGKLVGIVEKSIYGGRYVAFRGIPYAKPPIGELRFKDPVPPEPWSGSRDASKYGNVAVQIDVIKKSEIIGDEDCLYLNVFTTDIKSLKKRPVMVWIHGGGFFLGSGDSTLYGPDYIVEKDVVLVTLNYRLGVLGFLNLYDKVATGNQGLKDVILALQWVQKNISEFGGDSENVTIFGESAGGAIVHYLTLSPLSEGLFHKAISQSGTVTCPWALTEPESCSTNKGFLLAKKLGKVTEDPKDVYEFLKMIDAKKLIETEKFLATEEERRQFLLIFTPTLDHESSNPVIPEDLTTFIQRSVKVPYLLGFTSCEGSYLLKSTDCGHITKEALSQVDSDFKLAIYPRILPTLPKIPITLRQLRSLYFGDENISEETVPNYINLLSDTFFFRGIMQAADIQINNDNSGKTYLYQFSYE
>Caet.Est26 TRINITY_DN16054_c2_g1_i2 132-545
MQAADIQINNDNSGKTYLYQFSYESETSLMKKILNIDFPGVSHGEELGYLFYADIIKELGLSVPASDSEDYKMINRLTQMWTDFAKTGNPTPVITDLTPIKWTPLKRGNVYDYLDIDVELQMKIFRKGEQRWDWENKI
>Caet.Est27 TRINITY_DN16054_c2_g4_i1 132-545
MQAADIQINNDNSGKTYLYQFSYESETSLMKKIVNIDFPGVSHSEELCYLFYPDIIKELGLSVPAPDSEDYKMMSRLTQMWTDFAKTGNPTPVITDLTPIKWTPLKRGNVYDYLDIDVELQMKIFRKGEQRWDWENKI
>Caet.Est28 TRINITY_DN16054_c2_g3_i2 3-206
LVTLNYRLGVLGFLNLYDKVATGNQGLKDVILALHWVQENISEFGGDSENVTIFGENAGGAIVHYLTL
>Caet.Est29 TRINITY_DN16054_c2_g2_i1 3-272
ITKEALSQVDSDFKLAIYPRVLTTLPKIPITLRQLRSLYFGDENISEETVPNYINLLSDTFFFRGIMQAADIQINNDNSGKTYLYQFSYE
>Caet.Est30 TRINITY_DN16054_c2_g5_i1 2-334
PYLLGFTRCEGIFFLRSSYGYITKEALSQVDSDFKLAIYPRVLPTLPKIPITLRQLRSLYFGDENISEETVPNYINLLSDTFFFRGIMQAADIQINNDNSGKTYLYQFSYE
>Caet.Est31 TRINITY_DN16054_c2_g1_i1 127-324
MINRLTQMWTDFAKTGNPTPVITDLTPIKWTPLKRGNVYDYLDIDVELQMKIFRKGEQRWDWENKI
>Caet.Est32 TRINITY_DN16119_c3_g1_i1_RC 56-1639
MERPIVTVKQGKLQGIFEDNVLGSRYLAFKGIPFAAPPVDELRFKDPEPPASWEGIRDSSKNGDICIQWQQLPTEAIIGSEDCLYLNVYIPYNIYQTTQNPVMVWIHGGAYLIGNGNDIAIRPDYLMTKDIILVSINYRLGALGFLNIGHEVASGNQGLKDQVAALKWIKENIEVFGGDPNNITIFGISAGGSSVHLLMLSPLSKGLFHKAILQSGIATCPWALIENVEANTFKLASIFGNKSKDPREVIEFLQTIPAAEIVNAQSKVLTPQEARVCNIPFGPTIDEKSKRSFLPCPLSQLLDDDNDIPIIVGFTSHEYIMFLKDTSEEFLNAKYADIELLLKKLTNSQDSAKITRLTEQVKQHYFHNKSFTQESIPSFVQFLSDLWFSIPVKNFVNNQREKKQAPIYHYNFSYVGNEMTITKLLLNNLPMIGASHTDDMSYLFYQPKCKVDDPKPPAIGTKDRKVSEILTKMWTNFAKTGNPTPVIDEDISTIWLPATADSFNYLDIGDTLQLLTITDNGIFGNLEM
>Caet.Est33 TRINITY_DN16934_c0_g1_i1 49-306
MGCPTNTSKDMIDCLRNRSARHIVYATSKFMPFYFNPFTPFGPVIEKVSDDTPFIDRTPVEIVNNGDVQDLPWVTSVVSEEGLFPV
>Caet.Est34 TRINITY_DN3335_c0_g1_i1 30-1577
MVAWTIAEQNIQLEIPQGFLKGLKANTVLQNKPYYSFKGIPYAKPNVGIHKFQMPESADGWEGTYDATYHRSACPFFCMIKQDMIGEEDCLYLNVYTPVLDKDARKAVMVWFHGGGFNSGLGDDLFYGPDFLIEQDVILVTLNYRLGPIGFLNTGDKNALGNAGLKDQVMALKWVKDNIHYFGGCPNRVTIFGEDAGASSVQFHMMSPMSDGLFNGAIQQSGSAVNTWAISYNPREFAFKLGDKLDIETNDSAELVSKLAEFSPKELIAASNEVMKTENTMNGRFAAFLPSVEVDLGQEIFLPDDPWTLLKSGKIANVPVMAGITADESAFFVQMMLGNIDQMNEHFENFLPVDLNVTDAGQKNELGESLKSFYFGDKSISTETTKEFMMMLDDIMFDAATALSLDILSSRISAPIYEYIFSYEAPFGMMKTMFQVEDGVAHGDDMTYEFYSDALKNVPQPGSPAEKMMRIFTTLLANFAKDGNPTANLNEYVTVNWEPRGKEDNYMNINQELKME
>Caet.Est35 TRINITY_DN7564_c0_g1_i1 154-1758
MNKVEVCVTEGKLIGIVEESIHGDHFIAFRGIPYAKPPVGELRFKDPVPPEPWSGNRDASKYGNIAVQVDIFTQEVIGDEDCLYLNVFTTDTKPLKKRAVMVWIHGGGFFMGSGNACFYGPDHIIRKDVVLVSLNYRLGVLGFLNLYHKMAAGNQGLKDVVMALQWIKRNISQFSGDPDNVTIFGESAGGGIVHCLTISPLAKGLFHKAISQSGVMTNPWGITERDTCINNGLRIAEKLGKATSDTEVAYKFLKEIDARKLRKAEIELFLSKARQLNLSIAFTPTVDSESSNPFLPVEPLKLLHNGIKMPVIFGYNSSEGNFFLRGKFFGNTSEETLKEIDSDFKIVIHPKILRQLPEIPITISELRALYFGDKAVSEETIMNYSDFIGDQCFYKGIIEAIDIQMSSGANEPIYLYEFSYESKTSPMKNILDIQLPGTAHFEELGYLFYPYLMKDLGLSPAAPDSEDYKIINCLTQMWTDFAKTGNPTPANKDSTSVKWTPLINGNAYDYLNINIKPQMETLCKTKQRWDWQMRR
>Caet.Est36 TRINITY_DN7564_c0_g2_i1 137-817
MPVIFGYNSSEGNFFLRGKFFGNTSEETLKEIDSDFKIVIHPKILRQLPEIPITISELRALYFGDKAVSEETIMNYSDFIGDQCFYKGIIEAIDIQMSSGANEPIYLYEFSYESKTSPMKNILDIQLPGTAHFEELGYLFYPYLMKDLGLSPAAPDSEDYKIINCLTQMWTDFAKTGNPTPANKDSTSVKWTPLINGNAYDYLNINIKPQMETLCKTKQRWDWQMRR
>Caet.Est37 TRINITY_DN772_c0_g1_i1 4-297
MSYSGTAFDCWAQTENSLEKTKKLSALMGCPTTTSRDMIDCLRHRPARDIVQCQYSTKEFMYYLYNLVTPFGPVVEKVGSDTPFIDKTPVEIVNNGDV
>Caet.Est38 TRINITY_DN8675_c0_g1_i1_RC 2-421
TEPQSYSTNKGFLLAKKFGKVTEDPKDVYEFLKTIDAKKLIETEKFLVTEKERQQFLLVFTPTLDHESSNPVFPEDLATLIHRSVKVPYLLGFTSYEGSIILSNYGMINKEALSEIDCDFKLTIYPTVLATLPKIQITLY
