# Supplementary material for: Molecular evolution of juvenile hormone esterase-like proteins in a socially exchanged fluid
Source: Sci Rep. 2018 Dec 13;8:17830. doi: 10.1038/s41598-018-36048-1 (PMC6293014; doi:10.1038/s41598-018-36048-1)
Supplement: Supplementary file 2 — Supplementary File 1 [file 41598_2018_36048_MOESM2_ESM.zip › our-gene-annotations/having-only-transcriptomes-as-refrences/Ccas.Ests-OrfPred-CDS.fna]

>Ccas.Est1 TRINITY_DN16242_c0_g1_i1 49-393
atgagcggtacaactaaagattatggtgtctgccatggcgatgatatattatatgtactagatactgcctgggtgaatccagtaacaacacaacaggatcgcgatatgcagaaactcttaatcgacttttgtgtatcttttgctacaaatggaattataaacatggctggtgtagaatggccgaaattagatccttcgaagaaggaacttcattatctgcatattgctagtcctactaagattaacatggacagcaatgctaatttgggggagaaagaattctggaattcaatcaagttcaaagaaaatgtgtttaccacgtcaaaaaataggaaagaagagctt
>Ccas.Est2 TRINITY_DN16242_c0_g1_i2 49-393
atgagcggtacaactaaagattatggtgtctgccatggcgatgatatattatatgtactagatactgcctgggtgaatccagtaacaacacaacaggatcgcgatatgcagaaactcttaatcgacttttgtgtatcttttgctacaaatggaattataaacatggctggtgtagaatggccgaaattagatccttcgaagaaggaacttcattatctgcatattgctagtcctactaagattaacatggacagcaatgctaatttgggggagaaagaattctggaattcaatcaagttcaaagaaaatgtgtttaccacgtcaaaaaataggaaagaagagctt
>Ccas.Est3 TRINITY_DN16393_c0_g1_i1 2-331
acgagtgaagaaggcctttatcccgtagctgaattcatcgctgccaatgaaaatctgaaacaattaaacgacaactgggattttctcggtccgcatttcctagactttaattacaccatctcaaaagagaatcacgtcgagattgctcgtctcatcaaggagcattatttcgatacgaaaccaatagaccagactactacaaaacaactgatacgaatggcgagtgaccgtttcttcgtggtcgatagtgaaaaggctgcgcgaatgcaagccaaagtaaatcagaatccagtctggtattcttattttgcgtatagaggaaagcaaagt
>Ccas.Est4 TRINITY_DN16393_c0_g3_i1 2-331
acgagtgaagaaggcctttatcccgtagctgaattcatcgctgccaatgaaaatctgaaacaattaaacgacaactgggattttctcggtccgcatttcctagactttaattacaccatctcaaaagagaatcacgtcgagattgctcgtctcatcaaggagcattatttcgatacgaaaccaatagaccagacaactacaaaacaattgatacaaatggcgagtgaccgtttcttctttgtcgatagtaaagaggcagcgctaatgcaagccaaagtaaatcagaatccagtctggtattcttattttgcgtatagaggaaagcaaagt
>Ccas.Est5 TRINITY_DN16393_c0_g2_i1 3-251
GTTctcggtccgcgtttactatacttttattacaccatcccaaaaaagtaccacgttgagattgctcgtctcatcaagcagcattatttcgatacgaaaccaatagaccagactactacaaaacaattgatacaaatggcgagtgaccgtttcttctttgtcgatagtaaagaggcagcgctaatgcaagccaaagtaaatcagaatccagtctggtattcttattttgcgtatagaggaaagcaaagt
>Ccas.Est6 TRINITY_DN16393_c0_g3_i2 3-251
GTTctcggtccgcgtttactatacttttattacaccatcccaaaaaagtaccacgttgagattgctcgtctcatcaagcagcattatttcgatacgaaaccaatagaccagacaactacaaaacaattgatacaaatggcgagtgaccgtttcttctttgtcgatagtaaagaggcagcgctaatgcaagccaaagtaaatcagaatccagtctggtattcttattttgcgtatagaggaaagcaaagt
>Ccas.Est7 TRINITY_DN17260_c0_g1_i1 130-1770
ATGTGGTTTGACAAGTTCGTGTTTtgtgcgtttatggtcgcatggaccattgccgagcagaatattcaattagaaattcctcagggatttttaaaaggtttaaaagccaataccgttttacagaacaaaccgtactatagtttcaaaggaataccctacgcaaaaccgaatgtcggtattcataaattccagatgccggaatcagctgatggttgggaaggcacgtatgacgcaacttatcatcgttcggcttgtccattcttctgtatgataaaacaagacatgattggcgaagaggattgtctgtatcttaatgtttatacatcggtgttggacaaagatgctcgtaaagctgttatggtatggttccatggcggtggttttaacagtggtctcggagacgatctcttctatggccctgactttttaatcgagcaagatgttattcttgtaacgcttaattatagactcggtccaattggattcttgaatactggtgacaaaaatgcacttggcaacgccggactaaaggatcaagtaatggcgcttaaatgggtcaaggacaatatacattatttcggcggctgtcctaatcgagttacgattttcggcgaagacgcgggtgcaagttccgtccagtttcatatgatgtctcctatgtcggacggtttattcaatggtgccattcagcagagcggaagcgcggtgaatacgtgggcaatttcttacaatcctagggaatttgccttcaaattgggagataagctcgacattgagacgaatgattctgccgagttggtttctagactcgcggaattttctccgaaagaattaattacggctagcaatgaagtaatgaagaccgaaaacactatgaacggccgcttcgcagcgttccttccatcggttgaagttgatctaggacaagagatatttctgcccgacgatccttggacgcttctgaaatccggaaaaattgccaacgtgcccgttatggctggaattacgaccgatgagtccgctttcttcgtgcagatgatgcttggcaatattgatcagatgaatgagcatttcgagaactttctgccggtcgacttgaacgtaaccgatgccgggcagaagaacgaactaggtgaaagcctgaagagcttttacttcggggataagtcgatctccacggaaacgacgaaagagttcatgatgatgttggacgacatcatgtttgacgccgcaaccgcactcagtttagatatattaagctcccgaatttcggctccaatttacgagtatatattttcttacgaagctccattcggtatgatgaaaactatgtttcaagtagaggatggcgttgctcatggtgacgatatgacatatgagttttattcggatgctttgaaaaatgtgccacaacctggttcgcctgcggagaagatgatgcgtatttttaccacattactggcaaattttgcaaaagacgggaatcctacatcaaatttgaatgagtatgtaactgttaactgggaacccaaaggtaaagaagataactatatgaatattaatcaagagttagaaatggagaaaggtttattgcaaaatagaataaacttttggacgaatttgTACAAAAATGTTCTTGGT
>Ccas.Est8 TRINITY_DN17578_c0_g2_i1 3-305
tctccgtgcattcaatacgctcaacttccttacaatcctacggaaaaagttgagggtgccgaagattgtttgtatttaaatatttatgtgccagtacgaaagaagacggaaaacaagacttctataccagtgttgttttggattcatggtggcgcttttcaatttggtagtggtatgctttataaagccacatatttgatggatagcgatgtcatactcgtcacaattaactatcgattgggaccgatgggtttcctcagtacggaagatgaggtagttcctggcaacatgggtCTAAAGGAT
>Ccas.Est9 TRINITY_DN17578_c0_g1_i2 3-305
tctccgtgcattcaatacgctcaacttccttacaatcctacggaaaaagttgagggtgccgaagattgtttgtatttaaatatttatgtgccagtacgaaagaagacggaaaacaagacttctataccagtgttgttttggattcatggtggcgcttttcaatttggtagtggtatgctttataaagccacatatttgatggatagcaacgtcatactcgtcacaattaactatcgattgggaccgatgggttttcttagcacggaagatgaggttgttcctggcaacatgggtCTAAAGGAT
>Ccas.Est10 TRINITY_DN17578_c0_g2_i2 1-291
attcaatacgttcaatttccttccgatcctacggataaagtcgagggtgccgaagattgcttgtatttaaatatttatgtaccagtacgaaacaagacggaaaagatttctatgccggtattgttttggatcgatggtggcgcttttcaatttggtagtggtatgctttataaagccacatatttgatggatagcgatgtcatactcgtcacaattaactatcgattgggaccgatgggtttcctcagtacggaagatgaggtagttcctggcaacatgggtCTAAAGGAT
>Ccas.Est11 TRINITY_DN17578_c0_g1_i1 1-291
attcaatacgttcaatttccttccgatcctacggataaagtcgagggtgccgaagattgcttgtatttaaatatttatgtaccagtacgaaacaagacggaaaagatttctatgccggtattgttttggatcgatggtggcgcttttcaatttggtagtggtatgctttataaagccacatatttgatggatagcaacgtcatactcgtcacaattaactatcgattgggaccgatgggttttcttagcacggaagatgaggttgttcctggcaacatgggtCTAAAGGAT
>Ccas.Est12 TRINITY_DN18326_c0_g1_i1_RC 258-2036
atgtggagagtccgagataatatatcgatccaattaggcttcatttgcctctttatacttaacctacataccgtctgtagtttatcattaacaacggtacgaaatggcacgttgataggtgcgaaaatgcgtactagactcggaagagacattcatgcattcttgggaattccctatgctgcaccgccgattggagaactcagattcaagccgccgcaacccgcagccgcctggagtggtgtccgagcggctgtggaaaacgccgagatatgcacgcaacggaatatctacacgtatcaggaggagatcgttggcagcgaggattgcctttacctaaacgtctacacgccgcggcttccgtacttcgaagcgccattgtccatcgattcccatcgatacccggtcatgatctggttccacggtggcggatgggtcaccggagccggtcattccgaattttacgggcccaagtttctgctggatcacgatctcgtcctcgtcaccgtgaacttccgactgggaccattgggtttcctaagcacggaggatctcgagtgcccggggaattttggattgaaggatcagcagcaagccatgcgatgggtgcaggagaatatcgtttccttcggtggtgatccgaacagagtgactcttttcggcgaaagcgcgggaggcgcgagtgttcactatcatatggtcagccctctctcaaaaggtctttttcaccgaggtatctcgcaaagcggtaacttttacaatccatggactttaacgccaccgggatctgccaagaagaaggccatgattatgggtagaaatttaggctgcaacaccgaaaattccgcagaattcatcaaatgtctgcgaacaaaaaccgatacggaaattattggtaccgatcgtcttttccagcattatggttattgtccaatgatacccttcaaaccagtaatcgagcctaaacacgtaggtgctcttttgacggaagatccattaatttccgtgcgacaaggtcgtttatctgatataccttggatgacggggataacatctcaagaaggaacacttaaggtagcaggtatctacggacgagaccagaacgaacatgtgaagaaattgaataatgatttccacaatgttgcacctctcagcttgttttacgaagagcgatataatcttcgagatacgcaatttcgagatgagatgagcactaatatccgtgaattctatttcggcaataaagacatcgatcaatctgaggaagctagattcaaagtcattgatatgtatagcgacgcgtggtttaatcacggtactcacgaagccattcaagaatttattgcgaatcaaacttcaccgatttattactactacttcacgtacagaggaagcgcgtccttcagtacgatattcggtgataccgagaggaattatggagtatcgcacgcggatgagctgcagtatttattccccgtgggtgaacaattgttcaaggatacggagttgtctaaggaggatcacaagataatcgatatcatgacccaactctggtacaatttcgcaaattccggaaatccaacgccaaaggtcacgaaattaattcccttgaagtggaaaccggtgaaaacaagttcttcaccggagtatctatacataggaaattcgactaagataattatggatagtaatcttctctccaagagaattacattctgggatgagctaacacatcgaatgaagttccatggtgcggatataaggaattttaaggacgagttg
>Ccas.Est13 TRINITY_DN18326_c0_g1_i2_RC 163-1941
atgtggagagtccgagataatatatcgatccaattaggcttcatttgcctctttatacttaacctacataccgtctgtagtttatcattaacaacggtacgaaatggcacgttgataggtgcgaaaatgcgtactagactcggaagagacattcatgcattcttgggaattccctatgctgcaccgccgattggagaactcagattcaagccgccgcaacccgcagccgcctggagtggtgtccgagcggctgtggaaaacgccgagatatgcacgcaacggaatatctacacgtatcaggaggagatcgttggcagcgaggattgcctttacctaaacgtctacacgccgcggcttccgtacttcgaagcgccattgtccatcgattcccatcgatacccggtcatgatctggttccacggtggcggatgggtcaccggagccggtcattccgaattttacgggcccaagtttctgctggatcacgatctcgtcctcgtcaccgtgaacttccgactgggaccattgggtttcctaagcacggaggatctcgagtgcccggggaattttggattgaaggatcagcagcaagccatgcgatgggtgcaggagaatatcgtttccttcggtggtgatccgaacagagtgactcttttcggcgaaagcgcgggaggcgcgagtgttcactatcatatggtcagccctctctcaaaaggtctttttcaccgaggtatctcgcaaagcggtaacttttacaatccatggactttaacgccaccgggatctgccaagaagaaggccatgattatgggtagaaatttaggctgcaacaccgaaaattccgcagaattcatcaaatgtctgcgaacaaaaaccgatacggaaattattggtaccgatcgtcttttccagcattatggttattgtccaatgatacccttcaaaccagtaatcgagcctaaacacgtaggtgctcttttgacggaagatccattaatttccgtgcgacaaggtcgtttatctgatataccttggatgacggggataacatctcaagaaggaacacttaaggtagcaggtatctacggacgagaccagaacgaacatgtgaagaaattgaataatgatttccacaatgttgcacctctcagcttgttttacgaagagcgatataatcttcgagatacgcaatttcgagatgagatgagcactaatatccgtgaattctatttcggcaataaagacatcgatcaatctgaggaagctagattcaaagtcattgatatgtatagcgacgcgtggtttaatcacggtactcacgaagccattcaagaatttattgcgaatcaaacttcaccgatttattactactacttcacgtacagaggaagcgcgtccttcagtacgatattcggtgataccgagaggaattatggagtatcgcacgcggatgagctgcagtatttattccccgtgggtgaacaattgttcaaggatacggagttgtctaaggaggatcacaagataatcgatatcatgacccaactctggtacaatttcgcaaattccggaaatccaacgccaaaggtcacgaaattaattcccttgaagtggaaaccggtgaaaacaagttcttcaccggagtatctatacataggaaattcgactaagataattatggatagtaatcttctctccaagagaattacattctgggatgagctaacacatcgaatgaagttccatggtgcggatataaggaattttaaggacgagttg
>Ccas.Est14 TRINITY_DN18326_c0_g2_i1_RC 208-1392
atgcgatgggtgcaggagaatatcgtttccttcggtggtgatccgaacagagtgactcttttcggcgaaagcgcgggaggcgcgagtgttcactatcatatggtcagccctctctcaaaaggtctttttcaccgaggtatctcgcaaagcggtaacttttacaatccatggactttaacgccaccgggatctgccaagaagaaggccatgattatgggtagaaatttaggctgcaacaccgaaaattccgcagaattcatcaaatgtctgcgaacaaaaaccgatacggaaattattggtaccgatcgtcttttccagcattatggttattgtccaatgatacccttcaaaccagtaatcgagcctaaacacgtaggtgctcttttgacggaagatccattaatttccgtgcgacaaggtcgtttatctgatataccttggatgacggggataacatctcaagaaggaacacttaaggtagcaggtatctacggacgagaccagaacgaacatgtgaagaaattgaataatgatttccacaatgttgcacctctcagcttgttttacgaagagcgatataatcttcgagatacgcaatttcgagatgagatgagcactaatatccgtgaattctatttcggcaataaagacatcgatcaatctgaggaagctagattcaaagtcattgatatgtatagcgacgcgtggtttaatcacggtactcacgaagccattcaagaatttattgcgaatcaaacttcaccgatttattactactacttcacgtacagaggaagcgcgtccttcagtacgatattcggtgataccgagaggaattatggagtatcgcacgcggatgagctgcagtatttattccccgtgggtgaacaattgttcaaggatacggagttgtctaaggaggatcacaagataatcgatatcatgacccaactctggtacaatttcgcaaattccggaaatccaacgccaaaggtcacgaaattaattcccttgaagtggaaaccggtgaaaacaagttcttcaccggagtatctatacataggaaattcgactaagataattatggatagtaatcttctctccaagagaattacattctgggatgagctaacacatcgaatgaagttccatggtgcggatataaggaattttaaggacgagttg
>Ccas.Est15 TRINITY_DN20493_c1_g2_i1 94-357
atgagtgcgggactcttccaaggaggaatatcgctcagcggaacagccttcaattgttggacacaaactgagagtgctttagagaagactaaaaaactgagtgcttcaatgggatgccctacaactacttctaaagatatgatacgctgcttgagatatcgtccggctaaggcgatcgtacaggctacaagcgaatttatgtatttcttgtacaatccctttactcctttcggaccagtagttgaaaaaggcagtgatgcaCCT
>Ccas.Est16 TRINITY_DN20493_c1_g1_i1 85-348
atgagtgcgggactcttccaaggaggaatatcgctcagcggaacagccttcaattgttggacacaaactgagagtgctttagagaagactaaaaaactgagtgcttcaatgggatgccctacaactacttctaaagatatgatacgctgcttgagatatcgtccggctaaggcgatcgtacaggctacaagcgaatttatgtatttcttgtacaatccctttactcctttcggaccagtagttgaaaaaggcagtgatgcaCCT
>Ccas.Est17 TRINITY_DN20493_c0_g1_i1 29-256
ATGGGTCTAAAGGATCAAAATATGGCACTTCGTTGGATATCCGAGAATATCAAGTGGTTCGGTGGCgatccgaacagaataaccttgattggtctgagtgccggtggtgcaagtgtgcattatcattacttatcgcaaatgagcgtgggactcttccgaggaggaatatcattcagcggaacagcgttcgattgttggacacaaactgaaaatgctttagagaaaACT
>Ccas.Est18 TRINITY_DN23493_c2_g2_i1 348-1958
atgaataaagtagaagtgtgtgtgactgaagggaaattaatcggcatcgtagaggaaagtattcatggcgatcattatattgccttccatggaataccatatgctaaacccccggtgggtgaactcagatttaaagatcctgtaccgccagaaccatggtccggtagcagagatgcttcaaaatacggaaatgttgctgttcaggtggatatttttacgaatgaagtcataggtgatgaagattgtctctatttgaacgtattcactatggatacgaagcctttaaagaaacgagctgtgattgtgtggatacatggtggtggctttttcatgggctctggcgatgcatttttctatggtcccgatcatatcattcggaaggacgtagtactcgttactctgaattatagattaggtgttttaggtttcctcaacctatatcataaaatggcagcaggaaatcagggcttaaaagatgtagttatggcattaaaatggattaaaagaaatatatcgcaatttggtggagatcctgataacgtcacaatttttggtgaaagtgcgggtggagcaattgttcattgtctgactatttcgccgttagctgaaggtttaattcataaagcaataagtcaaagcggcgtcatgactaatccttggggtctcactgaacgaggcacttctatcaataatggtctacaggtagccgagaaacttggcaaagcaacttcagatacggaagtcgcttataaatttttgaaagagatagacgcgagaaagttaagaaaagcagaaatagagctttttttgccaaaaactagacgattaaatctttcgattgcgtttacgccgactgtggattccgagtcatcgaatcctttcttaccggtagaaccatcgaaattattacataatggaattaaaatgccaattatattcggatacaactcttgcgaagccaatttcttcttgcgaggaaaatttttcggctatataagcgaagaaactctaaaagaaatcgattctgatttcaagaaagccatacatcccaaaattttacgtcaattaccagagataccaatcacaatatcagagttacgagcattatactttggtaataaagcagtgtcagaggaaactataatgaattactctgattttcttggcgatcagtgtttctacaaaggcattatggaagcagttgatattcaaatgagttctggtgctaacgagccgatctatttatacaagttttcatacgaaagtaaaacttctcccatgaaaaacatattagatatgcaacttccaggtacggcccacttcgaggaattgggttatttattttatccttatataatgaaagatttgggcttgtcaccagctgcacctgattcggaggattacaaaataataaattgcttaacacaaatgtggacagattttgctaaaacgggaaatccaacacctgctaatgaagattcgacttcagttaaatggacaccattaataaatggaaatgcatataattatttaaacattaatattaaacctcaaatggagactctttgtaaagcaaaacaacgatgggattggcagatgagacgtaaatta
>Ccas.Est19 TRINITY_DN23493_c2_g1_i8 95-1408
atggagagagttgaagtttgtgtacgtgatggcaagttggttggtattgtcgagaaaggtattaatggtggtcgctacgttgcctttcgtggaataccatatgcgaaacctccggttggtgaactcagatttaaggaccctgtaccaccagaaccgtggtccggtaggagagatgcttcaaaatacggaaatgttgctgttcagatagatattatcaaatcagaaattataggcgacgaagactgtctttatttaaatgtatttaccacagatattaagtctttggaaaaacgccctgtgatggtatggatacatggcggtggcttttttgtcggatctggtgattcgtctttttatggtcctgattacattgtggaaaagaatgtagtgttggttactctaaattacagattaggcgctctaggttttctgaatctatataatgaagtagcaacgggcaatcaaggtctgaaggacgtgatcttggcattacaatgggtccagaaaaatatatcaaagtttggtggagattcagaaaatgtcaccatctttggcgaaagtgctggcggagccatagtacattacttaacattatctccattaagtgaaggtttatttcataaagcgatatcgcaaagtggcactactacgtgtccatgggcctttaccgagccggaatcttgcacaacgaataaaggcttcttgctcgccaaaaaactcggaaaagtggcggaaaatccgaaggatgtctacgaatttctcaaaacaatcgacgcgaaaaaactcatagagactcagcagaagtatctcgcgacagaagaagagcgtcgacaatttctcctaattttcacaccttctctggatcacgaatcatcaaatccagtcttcccggaagatctaacaacgtttatacatcgtggagttaaagtgccatatcttctgggttttacaagttgcgaaggaattttttttttacgcactagttacggacacataactaaggaggctctcagccaagtagattctgacttcaaattggcaatatatcccagagttttagctacactgccaaagataccaatcacattatgtcaattacgatctttatattttggtgacaaaaatatttcagaggaaacattggctaattacattaatttaatcggcgatatattttgttttcgcggtgttatgcaaacagcgaatattcaaatgaatagtgataattctggaaagacatatttatatcaattctcatacgaaagcgaaacctcactcatgaagaaaattttcaatattgactttccaggtgtg
>Ccas.Est20 TRINITY_DN23493_c2_g1_i3 95-1714
atggagagagttgaagtttgtgtacgtgatggcaagttggttggtattgtcgagaaaggtattaatggtggtcgctacgttgcctttcgtggaataccatatgcgaaacctccggttggtgaactcagatttaaggaccctgtaccaccagaaccgtggtccggtaggagagatgcttcaaaatacggaaatgttgctgttcagatagatattatcaaatcagaaattataggcgacgaagactgtctttatttaaatgtatttaccacagatattaagtctttggaaaaacgccctgtgatggtatggatacatggcggtggcttttttgtcggatctggtgattcgtctttttatggtcctgattacattgtggaaaagaatgtagtgttggttactctaaattacagattaggcgctctaggttttctgaatctatataatgaagtagcaacgggcaatcaaggtctgaaggacgtgatcttggcattacaatgggtccagaaaaatatatcaaagtttggtggagattcagaaaatgtcaccatctttggcgaaagtgctggcggagccatagtacattacttaacattatctccattaagtgaaggtttatttcataaagcgatatcgcaaagtggcactactacgtgtccatgggcctttaccgagccggaatcttgcacaacgaataaaggcttcttgctcgccaaaaaactcggaaaagtggcggaaaatccgaaggatgtctacgaatttctcaaaacaatcgacgcgaaaaaactcatagagactcagcagaagtatctcgcgacagaagaagagcgtcgacaatttctcctaattttcacaccttctctggatcacgaatcatcaaatccagtcttcccgggagatctaacgacacttatacatcgtggtgttaaagtgccatatctcctgggttttacaaattgcgagggatcttttctcttaaagagtaacttttacgaacacataactaaggagactctcagccaagtagattctgattttaaattggcaatatatcccagagttttagctacactgccaaagataccaatcacattatgtcaattacgatctttatattttggtgacaaaaatatttcagaggaaacagtggctaattacattaattttctcagcgatatatttttttttcgcggtattatgcaagcagcggatattcaaatgaataatgataattctggaaagacatatctgtatcaattctcatacgaaagcgaaacctcactcatgaagaaaattttcaatattgactttccaggtgtgtctcatagcgaagaactgggttacctgttttatcctgctataataaaagaattgggtttatcagtactcgcgcctgattcggaggattataaggtgataagtcgcttaacgcagatgtggacagattttgctaaaacagggaatccaacacccgcgattacggatttgactccaattaagtggacaccgttaaagcgcgccggagatgtgtacgattatttagacattaatattgaacctcggatgaaaaccctccataaaggagagcagcgttgggattgggagaatatgaaatataagcta
>Ccas.Est21 TRINITY_DN23493_c2_g1_i11 95-1708
atggagagagttgaagtttgtgtacgtgatggcaagttggttggtattgtcgagaaaggtattaatggtggtcgctacgttgcctttcgtggaataccatatgcgaaacctccggttggtgaactcagatttaaggaccctgtaccaccagaaccgtggtccggtaggagagatgcttcaaaatacggaaatgttgctgttcagatagatattatcaaatcagaaattataggcgacgaagactgtctttatttaaatgtatttaccacagatattaagtctttggaaaaacgccctgtgatggtatggatacatggcggtggcttttttgtcggatctggtgattcgtctttttatggtcctgattacattgtggaaaagaatgtagtgttggttactctaaattacagattaggcgctctaggttttctgaatctatataatgaagtagcaacgggcaatcaaggtctgaaggacgtgatcttggcattacaatgggtccagaaaaatatatcaaagtttggtggagattcagaaaatgtcaccatctttggcgaaagtgctggcggagccatagtacattacttaacattatctccattaagtgaaggtttatttcataaagcgatatcgcaaagtggcactactacgtgtccatgggcctttaccgagccggaatcttgcacaacgaataaaggcttcttgctcgccaaaaaactcggaaaagtggcggaaaatccgaaggatgtctacgaatttctcaaaacaatcgacgcgaaaaaactcatagagactcagcagaagtatctcgcgacagaagaagagcgtcgacaatttctcctaattttcacaccttctctggatcacgaatcatcaaatccagtcttcccgggagatctaacgacacttatacatcgtggtgttaaagtgccatatctcctgggttttacaaattgcgagggatcttttctcttaaagagtaacttttacgaacacataactaaggagactctcagccaagtagattctgattttaaattggcaatatatcccagagttttagctacactgccaaagataccaatcacattatgtcaattacgatctttatattttggtgacaaaaatatttcagaggaaacagtggctaattacattaattttctcagcgatatatttttttttcgcggtattatgcaagcagcggatattcaaatgaataatgataattctggaaagacatatctgtatcaattctcatacgaaagcgaaacctcactcatgaagaaaattttcaatattgactttccaggtgtgtctcatagcgaagaactgggttacctgttttatcctgctataataaaagaattgggtttatcagtactcgcgcctgattcggaggattataaggtgataagtcgcttaacgcagatgtggacagattttgctaaaacagggaatccaacacccgcgattacggatttgactccaattaagtggacaccgttaaagcgcgccggagatgtgtacgattatttagacattgatgtcgaacctcggatgaaaaccctccgaaaaggggagcagcgctgggactgggaaaaacgcgaaaaa
>Ccas.Est22 TRINITY_DN23493_c2_g1_i4 95-1639
atggagagagttgaagtttgtgtacgtgatggcaagttggttggtattgtcgagaaaggtattaatggtggtcgctacgttgcctttcgtggaataccatatgcgaaacctccggttggtgaactcagatttaaggaccctgtaccaccagaaccgtggtccggtaggagagatgcttcaaaatacggaaatgttgctgttcagatagatattatcaaatcagaaattataggcgacgaagactgtctttatttaaatgtatttaccacagatattaagtctttggaaaaacgccctgtgatggtatggatacatggcggtggcttttttgtcggatctggtgattcgtctttttatggtcctgattacattgtggaaaagaatgtagtgttggttactctaaattacagattaggcgctctaggttttctgaatctatataatgaagtagcaacgggcaatcaaggtctgaaggacgtgatcttggcattacaatgggtccagaaaaatatatcaaagtttggtggagattcagaaaatgtcaccatctttggcgaaagtgctggtggtgtcatcgttcattgtttgactctgtctccgttaagcgaaggtttgtttcacaaagcgatatcacaaagcggcgttgccacaaatccctgggcctttattgaattgacaaataaagcgacgaacaaaggtttccaacttgccgagtactttggtaaagcgacctcagatccgaaggtcgcctatgaacttctcaaaacgatcgacgcgagaaagcttagaaaagccgaacacaagttgcagacgaaaacagagcgcctacaaaagataatatcgtttccacccagtttagaccacgaatcgctgaatccagtcatcacggaagatccaagcatattaatacatcgccgagttaaagtgccatacattctgggttataacagttgcgaaggatcttacttagtagacagcactttcggatatttaaacgagaagacttttaaagaaatcaattccgatttcaagaacaccatcatccctagaattttgcctacactatcacagataccaatcacaatcgaagaactacgatttttatactttggtaataaagcagtgtcagaggaaactctgattaattacgctgattttatgggcgatatatatttttatcgcggcattatggaggtagttgatgctcaaatgagctctgatgctaacgagccgacctacttgtacaaattttcatatgaaaatgaagcttctcccttgagaaaattcttaaacgttacgcttccaggtgtgactcactcagaagaacttttttacttattttatcctcatatgatgaaagatttgggcttaccaccattgacacctgattcgaaagattacaagataataaatcgtttaacacaaatgtggacggattttgctaaaacagggaacccaacacccgcaattacgaacttgactccaattaaatggataccgttgaagaccgccggaaatgtgtacgattatttagacattgatgtc
>Ccas.Est23 TRINITY_DN23493_c2_g1_i10 198-1805
atggagagagttgaagtttgtgtacgtgatggcaagttggttggtattgtcgagaaaggtattaatggtggtcgctacgttgcctttcgtggaataccatatgcgaaacctccggttggtgaactcagatttaaggaccctgtaccaccagaaccgtggtccggtaggagagatgcttcaaaatacggaaatgttgctgttcagatagatattatcaaatcagaaattataggcgacgaagactgtctttatttaaatgtatttaccacagatattaagtctttggaaaaacgccctgtgatggtatggatacatggcggtggcttttttgtcggatctggtgattcgtctttttatggtcctgattacattgtggaaaagaatgtagtgttggttactctaaattacagattaggcgctctaggttttctgaatctatataatgaagtagcaacgggcaatcaaggtctgaaggacgtgatcttggcattacaatgggtccagaaaaatatatcaaagtttggtggagattcagaaaatgtcaccatctttggcgaaagtgctggcggagccatagtacattacttaacattatctccattaagtgaaggtttatttcataaagcgatatcgcaaagtggcactactacgtgtccatgggcctttaccgagccggaatcttgcacaacgaataaaggcttcttgctcgccaaaaaactcggaaaagtggcggaaaatccgaaggatgtctacgaatttctcaaaacaatcgacgcgaaaaaactcatagagactcagcagaagtatctcgcgacagaagaagagcgtcgacaatttctcctaattttcacaccttctctggatcacgaatcatcaaatccagtcttcccgggagatctaacgacacttatacatcgtggtgttaaagtgccatatctcctgggttttacaaattgcgagggatcttttctcttaaagagtaacttttacgaacacataactaaggagactctcagccaagtagattctgattttaaattggcaatatatcccagagttttagctacactgccaaagataccaatcacattatgtcaattacgatctttatattttggtgacaaaaatatttcagaggaaacagtggctaattacattaattttctcagcgatatatttttttttcgcggtattatgcaagcagcggatattcaaatgaataatgataattctggaaagacatatctgtatcaattctcatacgaaagcgaaacctcactcatgaagaaaattttcaatattgactttccaggtgtgtctcatagcgaagaactgggttacctgttttatcctgctataataaaagaattgggtttatcagtactcgcgcctgattcggaggattataaggtgataagtcgcttaacgcagatgtggacagattttgctaaaacagggaatccaacacccgcgattacggatttgactccaattaagtggacaccgttaaagcgcgccggagatgtgtacgattatttagacattgatgtcaaacctcgaatgaaaacttttcgtaaaggagagcagcgctgggagtggaagAATACA
>Ccas.Est24 TRINITY_DN23493_c2_g1_i12 3-1184
ACATTTCATTTAAATCGATTTTATCAAAGAAAAAGACGCATTACAATACGAATTTCCttaggttttctgaatctatataatgaagtagcaacgggcaatcaaggtctgaaggacgtgatcttggcattacaatgggtccagaaaaatatatcaaagtttggtggagattcagaaaatgtcaccatctttggcgaaagtgctggtggtgtcatcgttcattgtttgactctgtctccgttaagcgaaggtttgtttcacaaagcgatatcacaaagcggcgttgccacaaatccctgggcctttattgaattgacaaataaagcgacgaacaaaggtttccaacttgccgagtactttggtaaagcgacctcagatccgaaggtcgcctatgaacttctcaaaacgatcgacgcgagaaagcttagaaaagccgaacacaagttgcagacgaaaacagagcgcctacaaaagataatatcgtttccacccagtttagaccacgaatcgctgaatccagtcatcacggaagatccaagcatattaatacatcgccgagttaaagtgccatacattctgggttataacagttgcgaaggatcttacttagtagacagcactttcggatatttaaacgagaagacttttaaagaaatcaattccgatttcaagaacaccatcatccctagaattttgcctacactatcacagataccaatcacaatcgaagaactacgatttttatactttggtaataaagcagtgtcagaggaaactctgattaattacgctgattttatgggcgatatatatttttatcgcggcattatggaggtagttgatgctcaaatgagctctgatgctaacgagccgacctacttgtacaaattttcatatgaaaatgaagcttctcccttgagaaaattcttaaacgttacgcttccaggtgtgactcactcagaagaacttttttacttattttatcctcatatgatgaaagatttgggcttaccaccattgacacctgattcgaaagattacaagataataaatcgtttaacacaaatgtggacggattttgctaaaacagggaacccaacacccgcaattacgaacttgactccaattaaatggataccgttgaagaccgccggaaatgtgtacgattatttagacattgatgtc
>Ccas.Est25 TRINITY_DN23493_c2_g1_i15 95-1705
atggagagagttgaagtttgtgtacgtgatggcaagttggttggtattgtcgagaaaggtattaatggtggtcgctacgttgcctttcgtggaataccatatgcgaaacctccggttggtgaactcagatttaaggaccctgtaccaccagaaccgtggtccggtaggagagatgcttcaaaatacggaaatgttgctgttcagatagatattatcaaatcagaaattataggcgacgaagactgtctttatttaaatgtatttaccacagatattaagtctttggaaaaacgccctgtgatggtatggatacatggcggtggcttttttgtcggatctggtgattcgtctttttatggtcctgattacattgtggaaaagaatgtagtgttggttactctaaattacagattaggcgctctaggttttctgaatctatataatgaagtagcaacgggcaatcaaggtctgaaggacgtgatcttggcattacaatgggtccagaaaaatatatcaaagtttggtggagattcagaaaatgtcaccatctttggcgaaagtgctggcggagccatagtacattacttaacattatctccattaagtgaaggtttatttcataaagcgatatcgcaaagtggcactactacgtgtccatgggcctttaccgagccggaatcttgcacaacgaataaaggcttcttgctcgccaaaaaactcggaaaagtggcggaaaatccgaaggatgtctacgaatttctcaaaacaatcgacgcgaaaaaactcatagagactcagcagaagtatctcgcgacagaagaagagcgtcgacaatttctcctaattttcacaccttctctggatcacgaatcatcaaatccagtcttcccgggagatctaacgacacttatacatcgtggtgttaaagtgccatatcttctgggttttacaagttgcgaaggaagtattattttaagtagtaattacgaaaagacaaataagaaggctctcagcgaaatagattgtgacttcaaattggcaatatatcccagagttttagctacactgccaaagataccaatcacattatgtcaattacgatctttatattttggtgacaaaaaagtttcagaggaaacattggctaattacattaatttaatcagcgatatatttattttgcgtggtattatgcaaacagtagatattcagataaataatgataattctggaaagacatatctgtatcaattctcatacgagagcgaaagctcattcatgaagaaaattctcaatattgactttccaggtgtgtgtcatagcgaagaattgtgttacctgttttatcctgatataataaaagaattgggtttatcagtactcgcgcctgattcggaggattataagatgataaatcgtttaacgcagatgtggacagatttcgctaaaacagggaatccaacacccgcgattacggatttgactccaattaagtggacaccgttaaagcgcgccggagatgtgtacgattatttagacattgatgtcgaacctcggatgaaaaccctccgaaaaggggagcagcgctgggactgggaaaaacgcgaaaaa
>Ccas.Est26 TRINITY_DN23493_c2_g1_i1 179-1117
atggtatggatacatggtggaggtttttatatcggttccggtggttcatctatgcatggtcctgattatattgttgaaaaggatatagtattggttaccctaaattacagattaggtgttctaggctttctaaatttatatgatgaagtagcaacgggtaatcaaggtctgaaggacgtgatcttggcattagaatgggttcaggaaaatatatcacagtttggtggagattcaggaaatgttaccattttcggtggaagcgccggtgcagccatagtacattatttgactttatctccattaagcgaaggtttatttcataaagcgatatcgcaaagtggcactactacgtgtccatgggcctttaccgagccggaatcttgcacaacgaataaaggcttcttgctcgccaaaaaactcggaaaagtggcggaaaatccgaaggatgtctacgaatttctcaaaacaatcgacgcgaaaaaactcatagagactcagcagaagtatctcgcgacagaagaagagcgtcgacaatttctcctaattttcacaccttctctggatcacgaatcatcaaatccagtcttcccgggagatctaacgacacttatacatcgtggtgttaaagtgccatatctcctgggttttacaaattgcgagggatcttttctcttaaagagtaacttttacgaacacataactaaggagactctcagccaagtagattctgattttaaattggcaatatatcccagagttttagctacactgccaaagataccaatcacattatgtcaattacgatctttatattttggtgacaaaaatatttcagaggaaacagtggctaattacattaattttctcagcgatatatttttttttcgcggtattatgcaagcagcggatattcaaatgaataatgataattctggaaag
>Ccas.Est27 TRINITY_DN23493_c2_g1_i14 179-1027
atggtatggatacatggcggtggcttttttgtcggatctggtgattcgtctttttatggtcctgattacattgtggaaaagaatgtagtgttggttactctaaattacagattaggcgctctaggttttctgaatctatataatgaagtagcaacgggcaatcaaggtctgaaggacgtgatcttggcattacaatgggtccagaaaaatatatcaaagtttggtggagattcagaaaatgtcaccatctttggcgaaagtgctggcggagccatagtacattacttaacattatctccattaagtgaaggtttatttcataaagcgatatcgcaaagtggcactactacgtgtccatgggcctttaccgagccggaatcttgcacaacgaataaaggcttcttgctcgccaaaaaactcggaaaagtggcggaaaatccgaaggatgtctacgaatttctcaaaacaatcgacgcgaaaaaactcatagagactcagcagaagtatctcgcgacagaagaagagcgtcgacaatttctcctaattttcacaccttctctggatcacgaatcatcaaatccagttttcccggaagatttagcaacacttatacatcgtagtgttaaagtgccatatcttctgggttttacaagttgcgaaggaagtattattttaagtagtaattacgaaaagacaaataagaaggctctcagcgaaatagattgtgacttcaaattggcaatatatcccagagttttagctacactgccaaagataccaatcacattatgtcaattacgatctttatattttggtgacaaaaatatttcagaggaaacattggctaat
>Ccas.Est28 TRINITY_DN23493_c2_g1_i2 95-1054
atggagagagttgaagtttgtgtacgtgatggcaagttggttggtattgtcgagaaaggtattaatggtggtcgctacgttgcctttcgtggaataccatatgcgaaacctccggttggtgaactcagatttaaggaccctgtaccaccagaaccgtggtccggtaggagagatgcttcaaaatacggaaatgtcgcaattcaaataaataaaatcaaaaacaaaattataggcgacgaagattgtctttatttaaatgtatttaccacagatattaagtctttggaaaaacgccctgtgatggtatggatacatggtggaggtttttatatcggttccggtggttcatctatgcatggtcctgattatattgttgaaaaggatatagtattggttaccctaaattacagattaggtgttctaggctttctaaatttatatgatgaagtagcaacgggtaatcaaggtctgaaggacgtgatcttggcattagaatgggttcaggaaaatatatcacagtttggtggagattcaggaaatgttaccattttcggtggaagcgccggtgcagccatagtacattatttgactttatctccattaagcgaaggtttatttcataaagcgatatcgcaaagtggcactgttacgtgtccgtgggcccttatcgagccggaattttgttcaacgaataaaggcttcttgctcgccaaaaaactcggaaaagtgaccgaagatccgaaggacgtctacgagtttctcaaaactatcgacgcaaaaaaacttatagagactgagaagtttctagtgacagaagaagagcgtcgacaatttctcctaattttcacaccttctctggatcacgaatcatcaaatccagttttcccggaagatttagcaacacttatacatcgtagtgttaaagtgccatatcttctgggttttacaagttgcgaagga
>Ccas.Est29 TRINITY_DN23493_c2_g1_i9 179-1027
atggtatggatacatggtggaggtttttatatcggttccggtggttcatctatgcatggtcctgattatattgttgaaaaggatatagtattggttaccctaaattacagattaggtgttctaggctttctaaatttatatgatgaagtagcaacgggtaatcaaggtctgaaggacgtgatcttggcattagaatgggttcaggaaaatatatcacagtttggtggagattcaggaaatgttaccattttcggtggaagcgccggtgcagccatagtacattatttgactttatctccattaagcgaaggtttatttcataaagcgatatcgcaaagtggcactactacgtgtccatgggcctttaccgagccggaatcttgcacaacgaataaaggcttcttgctcgccaaaaaactcggaaaagtggcggaaaatccgaaggatgtctacgaatttctcaaaacaatcgacgcgaaaaaactcatagagactcagcagaagtatctcgcgacagaagaagagcgtcgacaatttctcctaattttcacaccttctctggatcacgaatcatcaaatccagtcttcccggaagatctaacaacgtttatacatcgtggagttaaagtgccatatcttctgggttttacaagttgcgaaggaattttttttttacgcactagttacggacacataactaaggaggctctcagccaagtagattctgacttcaaattggcaatatatcccagagttttagctacactgccaaagataccaatcacattatgtcaattacgatctttatattttggtgacaaaaatatttcagaggaaacattggctaat
>Ccas.Est30 TRINITY_DN23493_c1_g1_i1_RC 22-582
atgaatggcaacagagtggccgtaaacgtgcgcgagggaaaattaatcggcatcatcgaagaaaatattcttgatgggaagtatatcgctttccgaggaataccatatgcaaaaccgccgatcggtaaacttagattcaaggatccggcaccaccggaaccatggtccggcgccagagatgcttcaaaatgcggaaatgtcgctgttcagacggatatcacgggcgaaatgatcggcgacgaagattgtctctacttaaacgtgtacaccgcagacgtcgaatcatggagaaaacgtccggttatggtgtggatacacggcggcgcttttagcataggttccggcgatgcatccgtttacggtcccgattatattgtccggaaggacgtggtattggtcacgttaaattatagactaggtgttctcggtttcctaaaccttaacgatgaagtggcagcaggcaatcaaggtataaaggatactattatggcattacgatgggttcaaaagaatatatcaaagttcagtggagacccaggaaatgtcaccatctttggcGAA
>Ccas.Est31 TRINITY_DN23493_c1_g2_i1_RC 538-870
ATGATCGGCGACGAAGATTGTCTCTACTTAAACGTGTACACCGCAGACGTCGAATCATGGAGAAAACGTCCGgttatggtgtggatacacggcggcgcttttagcataggttccggcgatgcatccgtttacggtcccgattatattgtccggaaggacgtggtattggtcacgttaaattatagactaggtgttctcggtttcctaaaccttaacgatgaagtggcagcaggcaatcaaggtataaaggatactattatggcattacgatgggttcaaaagaatatatcaaagttcagtggagacccaggaaatgtcaccATCTTTGGCGAA
>Ccas.Est32 TRINITY_DN23521_c3_g3_i1 33-2315
ATGCGGCGACGGCCTCGCGCTGTCACTCTCGTGACTGTTTGCCAATCATCGCCGTTAGTGCTTCGTCGGCAGGGCGCCGAAATAGTCATTGTCATCGCGATAACCCTTCGCGACCCTCAACGCGATCGCGCGACTCTAATCGAACAACTAGGTATCACAAGTATCGATATTGAGTGGGAGGAGGAAAGTGGCCGGGAAAGTGTCGCGCGACCAATTTCCTTGGGACAGATCTCGGGCCGAGCAGGCAGGATGTCGAGAAATCCCAAAAGTTCCTGGCGAACCGGCCCCGGCAGACTGGAGGCCCTCTTGGCGCTGAGTCTGATCCTGCTCCTCGTCCTGCAGCCGGATCCTTGCCGCGGTTCGCCGTCCCATCGCAGCAGGCACCACGAGCACGAGCTGCACGTCGCGCAGGAGGCATCGTCGTCGGCGTCGTTATCCTCGTCGTCGTCGTCGCGCGAAGAATTCGACGTCAGGAGTTCCAGGATCGCCGAAGAGCTACCGCGAGCGTCCGCTTTCACCGGCAACgatccgctcgtcgtacgtaccaggaagggtatgacccgcggcaggactctgaccgccaccaccggcaaagaggtcgacgcctggttcggcataccttacgcccagaaacccctcggtcctctgaggtttcgccacccgcgaccggtcgaacgctggtcgggcgtgttaaacgcgaccgctttgccgaacagctgcgtccagatcctcgacacggtgttcggcgacttctccggcgccaccatgtggaacccgaacacgccactgagcgaggactgcctgtacgtgaacgtggtggtgccgcggcccaggcctacgaacgccgctgtcatggtatggatattcggtggtggcttctattccggctcggccaccctcgacgtgtacgatcacaaaaccctggtctcggaggagaacgtgatcgtggtgtcgatgcaatatcgcgtggccagtctcggctttatgtactttggcacgtccgacgtgcccggtaacgccggtctctttgatcagatgatggctctgcagtgggtgcgcgacaacatcgctgcttttggtggcaaccccgagaacgtcacgctcttcggcgagagcgcgggcgcggtctccgtctccatgcacctcctttcaccgctttccaggcacctgttcaatcaggccatcatgcaatcgggctcgccgaccacgccgtgggcgataatctcgcgcgaagagtcgatcgtgcgcggcatccggttggcggaggcggtcggttgtccgcacgatcgcaacaatctgcgcgaggtgatcgactgcctgctgaaaaaggacgcggaggagctggtgaagaacgagtggggcaccctcgggatctgcgaattcccgttcgtgccggtgatcgacggcgcgttcctcgacgagaccccccaacgctccctcgccacgacgtccttcaagaaggccaacatcctgatgggctccaacaccgaggagggtttctacttcataatctactatctcacggagctgtttcgcatcgacggcaccgaggacgtgaaggttacgcgcgatcagttcgtcagcgccgtgtccgagctgaatccctacgtgaatcagatcggtcgacacgccatcatctacgagtacacaaactggctgtacccggacgatcccaacgcgaatcgcgatgccctcgacaagatcgtcggcgattaccagttcacctgtaacgtcaacgagttcgccggccgttacgctgacaccggcaacaccgtctacatgtactacttcaaacacagatctaggaacaatccgtggccacggtggactggagttatgcacgccgacgagataaattatgtcttcggggaacctctagatccaaccaaacacttcacgcaagaggagatacatctctcaaagaggatgatgagatactgggcaaactttgcaaagacgggggatccgaatgtgggcGACGCCGGGGGATGGTCGTCGGCTTACTGGCCCCAGCACACCGTCGCTAATAAAGAGTACCTGACCTTGGACATCAATAACACGGAGATCGGCAGCGGGCCCAGGGTGAGACAGTGCGCCTTCTGGAAGAAGTACCTGCCGCAGCTGCTCGGCGCTACGTCGAAACTGGACGTCGGGTCCAAGGAGACCTGCAGCGGCACCAGCCTCGCCGACTCCGGCGCGACCCGGATACTCCTGATCTTGAGCCTGTTATTGACCGGCCTCACTACTCTGCCTCACATCCAGCACGACGTCAGAGGCATCGTT
>Ccas.Est33 TRINITY_DN23539_c0_g1_i3_RC 444-2093
ATGAAACGTCTATTCGTTGCTcttctgagcgtcgtcctggcgttcgccagcgacgatcctgaggtgaccgcaccaaccgggcgaattcgcggttctatcctgacctccagactcggcaaaaaaatctattccttccgaggtgtgagatatgccgagccaccaaccggagagcgacgtttccaggttgctattccagcggcagactggaatgatgtctttgatgcgtcctcagagggacctgcttgtccagcgataggagtgccgaatataatggaggattgtcttcgcgtgaatgtctacacgactaaattaccttcggcgaacgatcccgtaaagaggcccgtgttggtattcttccatcctggtgctttctatctattctcaggccaaagttacttctttggacctgaatacttgctggacaaagatatcgttcttgtcaccgttaataatcgtcaagcgactctaggttttctaagcactggcgactcgaaggcaccaggcaatttgggtttgaaggaccaagtcctggcgcttcgatgggtcaagaggaacatagccgccttcggtggcgatcctgacagcgttacgatatccggctatagtattggcggattcagcgtgctgctgcacatggtttccccgatgtccaagggattgttccatcgcgcaatcatgatgagcggtgcgacggcattagaacccgattcgtacccgaccgaccaattaaacttggcgaagaaacaagctgagcttctgaattgtccgaccaacaccacggacgccatgctggcctgcttgacttctaaaccggtggagaacttcacagacactataaccaagttctttgaatggaacggtaatccgatattgatatggatgcccgtagtggaacctgaagttcaaggtgtggagaggttcttgcccgaacagccctttgatatgattagaaaaggaaagttccacaaggttccgctaatggcaggagtcaccaaggacgagttcggaggcatagtcgtcgccattgaagagcagcgcagacgcaaaaacaactcgatcataaatgatttaaacaatgattggtacagactcgcacccatgattttctattacgaacgggatacacctcgttccagatacataagcaccgaattacatcaattttactttggcaaccaatcgatcggcccggacacctatgacggtctcgcacatatgagagccgatggtctaattatatttccattgtatcgcgctgtaaggatattcgcaaagaatactgatcaaccaatctatttttacgtatctgcttatcaaggacgatacagttttgttatgtggaacgaaaccacgccatacggagtggtgcaccatgacgatttgcaatacctgttctttataaaggccaaatttccctttttcgagaaggatgctccggaaatacctacggtggaacttatgacaagtatgtggtcgaactttgctaaaactggacagccggtaccgccgactttggcgaacaacgtcacgtgggacccatactcgttaacaaccgacaactacttagaaatttctgaaacaccgacaatgaagacgagactttatgccgatagaatgcaaaaatgggatagcctaTTTCCTTTGAAATCG
>Ccas.Est34 TRINITY_DN23539_c0_g1_i2_RC 444-2099
ATGAAACGTCTATTCGTTGCTcttctgagcgtcgtcctggcgttcgccagcgacgatcctgaggtgaccgcaccaaccgggcgaattcgcggttctatcctgacctccagactcggcaaaaaaatctattccttccgaggtgtgagatatgccgagccaccaaccggagagcgacgtttccaggttgctattccagcggcagactggaatgatgtctttgatgcgtcctcagagggacctgcttgtccagcgataggagtgccgaatataatggaggattgtcttcgcgtgaatgtctacacgactaaattaccttcggcgaacgatcccgtaaagaggcccgtgttggtattcttccatcctggtgctttctatctattctcaggccaaagttacttctttggacctgaatacttgctggacaaagatatcgttcttgtcaccgttaataatcgtcaagcgactctaggttttctaagcactggcgactcgaaggcaccaggcaatttgggtttgaaggaccaagtcctggcgcttcgatgggtcaagaggaacatagccgccttcggtggcgatcctgacagcgttacgatatccggctatagtattggcggattcagcgtgctgctgcacatggtttccccgatgtccaagggattgttccatcgcgcaatcatgatgagcggtgcgacggcattagaacccgattcgtacccgaccgaccaattaaacttggcgaagaaacaagctgagcttctgaattgtccgaccaacaccacggacgccatgctggcctgcttgacttctaaaccggtggagaacttcacagacactataaccaagttctttgaatggaacggtaatccgatattgatatggatgcccgtagtggaacctgaagttcaaggtgtggagaggttcttgcccgaacagccctttgatatgattagaaaaggaaagttccacaaggttccgctaatggcaggagtcaccaaggacgagttcggaggcatagtcgtcgccattgaagagcagcgcagacgcaaaaacaactcgatcataaatgatttaaacaatgattggtacagactcgcacccatgattttctattacgaacgggatacacctcgttccagatacataagcaccgaattacatcaattttactttggcaaccaatcgatcggcccggacacctatgacggtctcgcacatatgagagccgatggtctaattatatttccattgtatcgcgctgtaaggatattcgcaaagaatactgatcaaccaatctatttttacgtatctgcttatcaaggacgatacagttttcatatgtggaacgaaactacgccatacggagtgttgcaccatgacgatttgcaatatctattctttataaaggccaaatttcccttcttcgataacgacgcgccagaaatacctatggtggaacttatgacaagtatgtggtcgaactttgctaaaactggacagccggtaccgccgactttggcgaacaacgtcacgtgggacccatactcgttaacaaccgacaactacttagaaatttccgagacgccaacaatgaagacgagattttataccgatagaatgcaaaaatgggatagcctaTTTCCTCTGAATCCGATATCG
>Ccas.Est35 TRINITY_DN23539_c0_g1_i1_RC 158-1807
ATGAAACGTCTATTCGTTGTCCTTCTGAGCGTCGTCCTGGCATTCGCCAGCGACGATcccgaggtgatcgcaccaaccgggcgaattcgcggttccatcctgacctccagactcggcaagaaaatctattccttccgaggtgtgagatatgccgagccaccaacgggacaacgacgttttcaggttgctattcccgcggcagactggaatgatgtctttgatgcgacctcggagggacccgcttgtccagcgctaggagtgcagaatataatggaggattgtcttcgtgtgaatgtctacacgactaagctaccttcggcgaacgattctgtaaagaggcccgtgttggtgtttttccatcctggtgctttctatctattctcaggccaaagttacttttttgggcctgaatacttgctggacaaagatatcgttcttgtcaccgttaattatcgtcaagcgactctaggttttctaagcactggcgactcgaaggcaccaggcaatttgggtttgaaggaccaagtcctggcgcttcgatgggtcaagaggaacatagccgccttcggtggcgatcctgacagcgttacgatatccggctatagtattggcggattcagcgtgctgctgcacatggtttccccgatgtccaagggattgttccatcgcgcaatcatgatgagcggtgcgacggcattagaacccgattcgtacccgaccgaccaattaaacttggcgaagaaacaagctgagcttctgaattgtccgaccaacaccacggacgccatgctggcctgcttgacttctaaaccggtggagaacttcacagacactataaccaagttctttgaatggaacggtaatccgatattgatatggatgcccgtagtggaacctgaagttcaaggtgtggagaggttcttgcccgaacagccctttgatatgattagaaaaggaaagttccacaaggttccgctaatggcaggagtcaccaaggacgagttcggaggcatagtcgtcgccattgaagagcagcgcagacgcaaaaacaactcgatcataaatgatttaaacaatgattggtacagactcgcacccatgattttctattacgaacgggatacacctcgttccagatacataagcaccgaattacatcaattttactttggcaaccaatcgatcggcccggacacctatgacggtctcgcacatatgagagccgatggtctaattatatttccattgtatcgcgctgtaaggatattcgcaaagaatactgatcaaccaatctatttttacgtatctgcttatcaaggacgatacagttttgttatgtggaacgaaaccacgccatacggagtggtgcaccatgacgatttgcaatacctgttctttataaaggccaaatttccctttttcgagaaggatgctccggaaatacctacggtggaacttatgacaagtatgtggtcgaactttgctaaaactggacagccggtaccgccgactttggcgaacaacgtcacgtgggacccatactcgttaacaaccgacaactacttagaaatttctgaaacaccgacaatgaagacgagactttatgccgatagaatgcaaaaatgggatagcctaTTTCCTTTGAAATCG
>Ccas.Est36 TRINITY_DN23539_c0_g1_i4_RC 158-1807
ATGAAACGTCTATTCGTTGTCCTTCTGAGCGTCGTCCTGGCATTCgccagcgacgatcccgaggtgatcgcaccaaccgggcgaattcgcggttccatcctgacctccagactcggcaagaaaatctattccttccgaggtgtgagatatgccgagccaccaacgggacaacgacgttttcaggttgctattcccgcggcagactggaatgatgtctttgatgcgacctcggagggacccgcttgtccagcgctaggagtgcagaatataatggaggattgtcttcgtgtgaatgtctacacgactaagctaccttcggcgaacgattctgtaaagaggcccgtgttggtgtttttccatcctggtgctttctatctattctcaggccaaagttacttttttgggcctgaatacttgctggacaaagatatcgttcttgtcaccgttaattatcgtctcgcgactctaggttttctaagcactggcgactcgaaggcaccaggcaatttgggcttaaaggaccaagtcctagcgcttcgatgggtcaagaggaacatagccgcctttggcggcgatcctgacagcgttacaatatccgggtacagcgtcggtggatacagcgtgctgctgcacatggtttcgccgatgtccaagggattattccatcgcgcgatcatgatgagcggttcgacgacgttagaaccgtacccgactgagcaattgcacgtggcgaagaaacaagccgagctactgaactgtccgaccaacagcacggacgcgatgctggactgcttgacttctaaaccggtggagaacttcacagacactatgcccaagttctttgaatggtacggtagtccgatattgatatggttgcccgtagtggaacctgaagttcaaggtgtggagaggttcttgcccgaacagccccttgatcttattagaaaaggaaagttccacaaggttccgctaatggcaggagtcaccaaggacgagttcggaggcatagtcgtcgccattgaagagcagcgcagacgcaaaaacaactcgatcataaatgatttaaacaatgattggtacagactcgcacccatgattttctattacgaacgggatacacctcgttccagatacataagcaccgaactatatcaattttactttggcaaccaatcgatcggcccggacacctatgacggtctcgcacaagtgggagccgatggtctacttatatttccattgcatcgcgctataaaaatattcgcagagaacactgatcaaccaatctatttttatgtatctgcttatcaaggacgatacagttttcatatgtggaacgaaactacgccatacggagtgttgcaccatgacgatttgcaatatctattctttataaaggccaaatttcccttcttcgataacgacgcgccagaaatacctatggtggaacttatgacaagtatgtggtcgaactttgctaaaactggacagccggtaccgccgactttggcgaacaacgtcacgtgggacccatactcgttaacaaccgacaactacttagaaatttccgagacgccaacaatgaagacgagattttataccgatagaatgcaaaaatgggatagcctatttcctctgaatccgATATCG
>Ccas.Est37 TRINITY_DN3344_c0_g1_i1 35-1747
ATGATTTCTGCAAAAGACAGCACGCTACTAAATACCATGCTCATAAGACTACTGATCGTCCTGCTTTGTTCAAACTTAgccatattagcaaattcagacgagactgcaccaagagttaaaactccctcaggagcactgaaaggctattataaaatatcacagtatggcagaaaatacgaggcatacgaagggattccttatgcattgccacctgttggagaattaagattcaagtctcctcaaccaatactgccatggatcggcgaactaccggctacgaaattcggttctccgtgcattcaatacgctgaatttcctatcgatcctacgaatagagtcgagggtgccgaagattgcttgtatttaaatatttatgtgccagaactaaacgtgacggaaaacaagattcttttgccagtgttgttttggctccatggtggcgctttccaatatgatagcggcaagaattatggagccaaatatttgatggatagagatgtcatactcgtcacaattgactatcgattgggaccgatgggttttcttagcacggaagatgaggtagttcctggcaacatgggtctaaaggatcaaaatatggcacttcgctgggtatcccagaatatcgaatcgttcggtggcgatccgaacggaataactttaattggtcacagtgctggtggtgcaagtgtgcaatatcactacttatcgccattgagcgtgggactcttccgaggaggaatgtcgtacagcggaacagctttcgatggttggacgcatgctaagaattctttagagaaaactaaaaaactgagcactttaatgaggtgccctacaactacctctaaagacatgatagattgcttgagacatcgaccggctcgagatatcgtacaggctacaagcgcatttatgtatttcttgtacaatcccttcactcctttcggaccagtagttgaaaaaggcagtgatgcacctttcatcgataagacaccggctgaaatcgtgaataacggtgacgtgcaagatttaccttgggttacaagcgtagtgagtcaagacggtctttttcccgtagctgaattcatcgctaacaatgaagctctgaaacaattaaacgacaactgggatgttctcggtccgcgtttcctagacttttattacaccatcccaaaaaagtatcacgttaagattgctcgtctcatcaagcagcattatttccatacgaaaccaatagaccagacaactacaaaacaattggtacaaatggcgagtgaccgtttcttctatgtcgatagtgaaaaggctgcgctaatgcaagctaaagtaaatcagaatccagtctggtattcttatttttcgtacagaggaaatcaaagtttaagtgaatatatgagcggtacaactaaaaattacggtgtctgccatggcgatgatatagcatatatattaaatactccctggatggatccaacaacaacgcaacgagatcgtgatatgcagaaagtcttaatcgacaattgtgtatcttttgctacaaatggaattacaaatgtgtatggtgtaaattggtcgaaattaaatccttcagagaagaaatttcattatctgcatattgctagccctactgagaaatacacgggtagcagtgctaatttcggggatgaaaaattctggaattcaatcaagtttaacgagaatgtgttgaccacg
>Ccas.Est38 TRINITY_DN3344_c0_g2_i1 35-1747
ATGATTTCTGCAAAAGACAGCACGCTACTAAATACCATGCTCATAAGACTACTGATCGTCCTGCTTTGTTCAAACTTAgccatattagcaaattcagacgagactgcaccaagagttaaaactccctcaggagcactgaaaggctattataaaatatcacagtatggcagaaaatacgaggcatacgaagggattccttatgcattgccacctgttggagaattaagattcaagcctcctcaactaatactgccatggatcggcgaactaccggctacgaaattcggttctccgtgcattcaatacgctgaatttcctatcgatcctacgaatagagtcgagggtgccgaagattgcttgtatttaaatatttatgtgccagaactaaacgtgacggaaaacaagattcttttgccagtgttgttttggctccatggtggcgctttccaatatgatagcggcaagaattatggagccaaatatttgatggatagagatgtcatactcgtcacaattgactatcgattgggaccgatgggttttcttagcacggaagatgaggtagttcctggcaacatgggtctaaaggatcaaaatatggcacttcgctgggtatcccagaatatcgaatcgttcggtggcgatccgaacggaataactttaattggtcacagtgctggtggtgcaagtgtgcaatatcactacttatcgccattgagcgtgggactcttccgaggaggaatgtcgtacagcggaacagctttcgatggttggacgcatgctaagaattctttagagaaaactaaaaaactgagcactttaatgaggtgccctacaactacctctaaagacatgatagattgcttgagacatcgaccggctcgagatatcgtacaggctacaagcgcatttatgtatttcttgtacaatcccttcactcctttcggaccagtagttgaaaaaggcagtgatgcacctttcatcgataagacaccggctgaaatcgtgaataacggtgacgtgcaagatttaccttgggttacaagcgtagtgagtcaagacggtctttttcccgtagctgaattcatcgctaacaatgaagctctgaaacaattaaacgacaactgggatgttctcggtccgcgtttcctagacttttattacaccatcccaaaaaagtatcacgttaagattgctcgtctcatcaagcagcattatttccatacgaaaccaatagaccagacaactacaaaacaattggtacaaatggcgagtgaccgtttcttctatgtcgatagtgaaaaggctgcgctaatgcaagctaaagtaaatcagaatccagtctggtattcttatttttcgtacagaggaaatcaaagtttaagtgaatatatgagcggtacaactaaaaattacggtgtctgccatggcgatgatatagcatatatattaaatactccctggatggatccaacaacaacgcaacgagatcgtgatatgcagaaagtcttaatcgacaattgtgtatcttttgctacaaatggaattacaaatgtgtatggtgtaaattggtcgaaattaaatccttcagagaagaaatttcattatctgcatattgctagccctactgagaaatacacgggtagcagtgctaatttcggggatgaaaaattctggaattcaatcaagtttaacgagaatgtgttgaccacg
>Ccas.Est39 TRINITY_DN40274_c0_g1_i1_RC 3-287
CAGAGCGGTATAGCTACGTGTCCTTGGGCGCTAATAGAGAATGTAgaagccaatacttttaagcttgcttcaatatttggtaataagtctaaggatcctagagaagttattgagtttcttcaaacgatacctgccgccgaaatcgtcaatgcgcaatctaaagttctcactccgcaagaagcgcgcatttgtaatataccgtttggacctacgatcgatgagaaatccaaaagatcttttctgccatgccctctttctcaacttgatgatgataatgatatacca
>Ccas.Est40 TRINITY_DN45306_c0_g1_i1 42-260
atgactatcacaaaactcttgttaaataatctgcctatgattggagcctctcacactgacgatatgtcatatcttttttaccaaccaaagtgtaaagtcgatgatcctaaaccgccagcgataggtacaaaagatcgggaagtatcagaaattcttacgaaaatgtggactaattttgcaaagacaggaaatcctacacctgtcgttgatgagaatata
>Ccas.Est41 TRINITY_DN47181_c0_g1_i1_RC 105-326
atgccggtattgttctggatccatggtggcgctttccaatttggtagcggtatgatttatagagccacatatttgatggatagcgacgtcatactcgtcacaattaattatcgattgggaccaatgggttttctcagcacggaagatgaagtagttcctggcaacatgggtctaaaagatcaaaatatggcacttcgctgggtatcccagaatatcgagTGG
>Ccas.Est42 TRINITY_DN7827_c0_g1_i1_RC 104-592
atgggatgtcctacaactacctctagagacatgatacgttgcttgaggtatcgaccggctcaagcaatagtacaggctacaagcgaatttatgccattcttcttcaatcccttcactccctttgggccagtgcctgaaaaagttggcgatgatactcctttcatcgataaaacaccagttgaaatcgtgaacaacggtgatgtgcaggatataccttggattacgggagtaacgagtgaagaaggcctttatcccgtagccgaattcatcgctggcaatgaaaatctgaaacaattaaacgacaactgggatcttcttggcccgcattttctagactttaattacaccatcccaaaagagaagcaggtcgagattgctcgcctcatcaagaagcattatttcaatacgaaaccaatagaccagacaactacaaaacaactgatacaaatggcgagtgaccgcttcttcgtggtcgatagtgagaaggct
