# Supplementary material for: Molecular evolution of juvenile hormone esterase-like proteins in a socially exchanged fluid
Source: Sci Rep. 2018 Dec 13;8:17830. doi: 10.1038/s41598-018-36048-1 (PMC6293014; doi:10.1038/s41598-018-36048-1)
Supplement: Supplementary file 2 — Supplementary File 1 [file 41598_2018_36048_MOESM2_ESM.zip › our-gene-annotations/having-only-transcriptomes-as-refrences/Cdru.Ests-OrfPred-CDS.fna]

>Cdru.Est1 TRINITY_DN28697_c0_g3_i1 2-484
ATGGATAGACGCATTGGTTTGTTTTTCGTTCTTTTACTTTGCTTATTAATCAATGCGAGAGATACAAATTTAATTAGACAAAAAAGAATTGTTGGCGGTATCGCGGCTGCACAGCCACCTAAGGACGATCCGATAGTTTTTGTGAATAAAAATGATCGACACGCGCGTATTATCGGTAATCGCgattttgacaaaggattctacatctttcgtggaatcagatttggggaaccacccattggtcgagccagatttcagcgtgcttcgcccgtatatcttgaaggagaatataacgccactacttggggacctccttgtcctcagcccagctctgataaaagcaacagaattataggaagtgaagattgtctttttttaaacgtcttcacaccatcgcttccggattccagtgatggttatcctgtactgatatggattcacggaggtggttttagaaggggtgcagcgtgtcagtatGAAATG
>Cdru.Est2 TRINITY_DN29800_c0_g2_i1_RC 94-1749
atgaaacatctatttcttctgagcgtcgttcttgcgttcgccagcggcgattccgctggtgaacaatgcgaggtgaccgcaccgatcgggcgaattcgtggttccatcatgacctccagacttggcaaaaggatctattccttccgcggtgtgagatacgccgagccaccgaccgggcagctacgttttcaggtcgctgttccagcggcggattggaatgatgtctttgatgcgaccaaggaaggacctgcctgtccggcaatacacgtggagaatataatggaggattgtcttcgtgtaaatgtctacacgacgaaattaccttcggcgagcgatcccgtgaagaggccggtgttggtatttttccatcctggtgctttttatatattctcaggccaaagctcctattttggacccgaatacttgctggacaaagatattgttcttgttaccgttaataatcgtctcgcgactctaggttttctaagcaccggtgactcgaaggcaccaggtaatttgggcttgaaagatcaagtcgtggcgcttcgatgggttcagagaaatatagtcgccttcggtggcaatcctgacagcgttacaatatctggctacagcatcggtggatttagcgtactgctacacatggtttcaccaatgtccaagggattatttcatcgcgcgatcatgatgagcggctcgatgacatcagaaccgtatccgaccgaacaattgcacttggcgaagaagcaagcggagctattgaactgtccgtccgacaccacggacgctatgctggtctgcttgagttctaaaccggtggagaacttcacagatactatacccaaattctttgaatggtatggtaatccgatattgttgtggacacccgtagtagaacccgaggttcatggtgtggagagattcttgcccgaacagcccgttgatctaattagaaaaggaaaattccataaggttccgctgatcgcgggggtcaccaaggacgagttcggcggcgtggtcgttgctgttgaaaaccaacgtaaacttggaaacaattcgatcttggatgatttaaataatgactggtacaaagtcgcgccaatcgcattcttatacgaacgggatacaccccgttccagatatataagcaccgaactacgtcaattttattttggcaatcaatcgatcggcccggacacatatgataatctcgcacatattaaagctgatagtctaattacatttccattgcatcgcgctgtaaaattgcttgcagaaaacactgatcaatcaatctacttttacgtatcttcttatcaaggacgatacagttttgtcatgtggaacaaaactacgccgtacggagtggtgcaccatgacgatttgcaatatctattctttatgaagaacaactttcccttctttgagaataatgctccggaaatacctatggtagaacttatgacaagtatgtggtcaaactttgttgaaactggacagccagtaccgtcgactttggcaaacaatgtcacgtgggacccatacttattagaaaccgacaactacttagagatttccgagataccgaagatgaagacaggactttatcccgaaagaatgcaaaagtgggagagtctaTTTCCTTTGAATTCAAAA
>Cdru.Est3 TRINITY_DN31607_c0_g1_i2 86-424
atgaaaaatatattagatattcaacttccaggtacgtctcacatagaggaactgggttatttatttcatcctcatttgatgaaagatttgggcttgtcaccagctgcacctgattcggaggattacagaataataaattgcctaacgcaaatgtggacaaattttgctaaaacgggaaatccaacacctgctaatgaagatttgactttagctaattataaatggacaccattaaaaaatggaaatgcatatgattatttaaacattaatattaaacctcaaatggagactctttataaaggaaagcaacgatgggattggaagattacacataaatta
>Cdru.Est4 TRINITY_DN31607_c0_g1_i1 733-993
atgaaagatttgggcttgtcaccagctgcacctgattcggaggattacagaataataaattgcctaacgcaaatgtggacaaattttgctaaaacgggaaatccaacacctgctaatgaagatttgactttagctaattataaatggacaccattaaaaaatggaaatgcatatgattatttaaacattaatattaaacctcaaatggagactctttataaaggaaagcaacgatgggattggaagATTACACATAAATTA
>Cdru.Est5 TRINITY_DN31607_c0_g1_i3 733-897
atgaaagatttgggcttgtcaccagctgcacctgattcggaggattacagaataataaattgcctaacgcaaatgtggacaaattttgctaaaacggggtatcacagagatttggcatttcttacgaatatctcttctaatgtcatacagttgcgtattaataat
>Cdru.Est6 TRINITY_DN32352_c0_g2_i1_RC 41-1141
atggcacttaaatgggtcaaagacaatatacattattttggcggctgtcccaaccgagttacgatcttcggcgaagacgcaggcgcaagttccgtccagtttcacatgatgtctcctatgtcggacggtttgttcaacggtgccattcaacaaagcggaagcgcagtgaatacatgggcaatttcttacaatcctagggaatttgccttcaaattgggagataagctcgacattgagacgaatgattctgctgaattggtttcgaaactcgcagaattttctccaaaagaattaattgcagctagcgatgaaataatgaagaccgagaacactatgaacggccgcttcgcagcgttccttccatcggttgaagttgatctaggtatagaaatatttctgcccgacaatccttggacacttttgaaatccggaaaaattgccaacgtgcccgttatggctggaattacggctgacgagtccgctttcttcgtgcagatgatgcttggcaatatcgatcagatgaatgagcatttcgagaactttctgccagccgacttgaacgtaagcgatgccgggcagaagagccaactaggtgaaagcctgaagagcttttacttcggggataagtcgatttccacggaaacgacgaaagagttcacgatgatgctggacgacatcatgtttgacgccgcgaccgcactcagcttagatatattaagctcccgaatttcagctccaatttacgagtacatattttcttacgaagctccattcggtatgatgaaaactatgtttcaagtagaggatggcgttgctcatggcgatgatatgacttacgaattctattcggatgctttgaaaaatgtgccacaacccggctcgcctgcggaaaaaatgatgcgtatttttactacgttactggcaaattttgcaaaagatgggaatcctacatcaaatatgaatgagtatgtaactgtgaactgggaacccagaggtaaagaagataactatatgaatatcaatcaagagttaaaaatggagaaaggcttgctgcaagatagaataaatttttggatgaatttaTATAAAAATATTCTTGAA
>Cdru.Est7 TRINITY_DN34075_c0_g1_i1_RC 41-1630
atggaaagaccagtgataactgtgaagcaaggaaaactgcaaggaatcttcgaagacaatgtcctcggctctcgttatctcgcttttaaaggcataccttttgctgctcctccagtgggcgagttgagatttaaggatcccaaacctccggcttcctgggaaggtatccgagatgcttccaaaaatgccggtgatgtttctatacaattgcaaacattgccctttttttcggtaatcggcagcgaagattgtctttatcttaatgtttatataccacataacatctaccggactacgagaaatccagttatggtttttattcatggtggagcttttcttattggcaatggcaatgatattaacaaacgacctgattatcttatggcaaaagacgtcattctagtgtccataaattacagacttggtgctttaggtttcttaaatgttggtcatgaagaagtaagcggaaatcaaggcttgaaagatcaagttgctgcattgaaatgggtcaaggaaaatatcgagatttttggtggagatccgaacaacatcactatttttggcgttagtgcaggcggtttatccgcacatttgttgatgatgtcgccgttatctaaaggtctgtttcacaaggctattcttcagagtggtatggctaaatgtttttgggccctagcagagaatgcagaagataaagcttttaagctcgcttcaatacttggtaatgattctaagaaccccagggaagtaattaattttcttcaaacgatacctgccaagaacattatcaaagcgcagtacaaagttttcactccgcaggaagcacgcattgctaatataccttttggacctacaatcgatgagaaatcaacgagaccttttctgccataccctctttctcagttactcgataacgaaattgatataccagtcatcattggttgtacttctcatgaatacataatgtttgttaaagataccagccaagagactttagatacgacatatgcggatttagaggtttacgtaaaaagatttacaaactgggaagactcgaaaaaaatagcgcgattgacggagaaagtcaaacagcattattttcataataaaccacctacaaaagagagtattccatcttttattcaatgtttaagtgatatttctttttctattcctattaagaattatgtgaatgatcaaaggaaaaagaaacgggcaccaatttactattataatttttcctacgtcggtaatgaaatgaataacacgaaatatatcttgaacgaattgcctatgattggagcctctcatactgacgatatggcatatcttttttatcagccaatttataaagccaatgatcttaagccgcctgcaataggtacaaaagatcggaatgtattagaaattcttacgacaatgtggaccaattttgcaaagacaggaaatcctACACCTGCTGTTGATGAATATGTAACTACTATTTGGCTACCGGCAATAGCTGATAGCTTTAATTTATTGGATATCGGAGATACTCTTCAACTTTTAACAATTACTGATCATAGCATATTCGAAGATTTAGAAGATTTA
>Cdru.Est8 TRINITY_DN34075_c0_g1_i2_RC 41-1630
atggaaagaccagtgataactgtgaagcaaggaaaactgcaaggaatcttcgaagacaatgtcctcggctctcgttatctcgcttttaaaggcataccttttgctgctcctccagtgggcgagttgagatttaaggatcccaaacctccggcttcctgggaaggtatccgagatgcttccaaaaatgccggtgatgtttctatacaattgcaaacattgccctttttttcggtaatcggcagcgaagattgtctttatcttaatgtttatataccacataacatctaccggactacgagaaatccagttatggtttttattcatggtggagcttttcttattggcaatggcaatgatattaacaaacgacctgattatcttatggcaaaagacgtcattctagtgtccataaattacagacttggtgctttaggtttcttaaatgttggtcatgaagaagtaagcggaaatcaaggcttgaaagatcaagttgctgcattgaaatgggtcaaggaaaatatcgagatttttggtggagatccgaacaacatcactatttttggcgttagtgcaggcggtttatccgcacatttgttgatgatgtcgccgttatctaaaggtctgtttcacaaggctattcttcagagtggtatggctaaatgtttttgggccctagcagagaatgcagaagataaagcttttaagctcgcttcaatacttggtaatgattctaagaaccccagggaagtaattaattttcttcaaacgatacctgccaagaacattatcaaagcgcagtacaaagttttcactccgcaggaagcacgcattgctaatataccttttggacctacaatcgatgagaaatcaacgagaccttttctgccataccctctttctcagttactcgataacgaaattgatataccagtcatcattggttgtacttctcatgaatacataatgtttgttaaagataccagccaagagactttagatacgacatatgcggatttagaggtttacgtaaaaagatttacaaactgggaagactcgaaaaaaatagcgcgattgacggagaaagtcaaacagcattattttcataataaaccacctacaaaagagagtattccatcttttattcaatgtttaagtgatatttctttttctattcctattaagaattatgtgaatgatcaaaggaaaaagaaacgggcaccaatttactattataatttttcctacgtcggtaatgaaatgaataacacgaaatatatcttgaacgaattgcctatgattggagcctctcatactgacgatatggcatatcttttttatcagccaatttataaagccaatgatcttaagccgcctgcaataggtacaaaagatcggaatgtattagaaattcttacgacaatgtggaccaattttgcaaagacaggaaatcctACACCTGCTGTTGATGAATATGTAACTACTATTTGGCTACCGGCAATAGCTGATAGCTTTAATTTATTGGATATCGGAGATACTCTTCAACTTTTAACAATTACTGATCATAGCATATTCGAAGATTTAGAAGATTTA
>Cdru.Est9 TRINITY_DN34842_c0_g1_i1 18-1664
atgcatacaagacttggaagagacattcatgcgtttttgggaattccttatgctgcaccgccgatcggagaactcagattcgcgccgccgcaacccgcaactgcctggaacggcgtacgagcggctgtagaaaacgccgagatatgtacgcaacggaatatctatacatatcaggaagagatcgtcggcggcgaggattgtctttacctaaacgtgtatacgccgcgcattccttactccgaaacaccgttgcttatcgcccatcgatatccggttatgatctggttccacggtggcggatggctcacaggggccggtcactctgaattttatgggcccaagtttctgttagatcacgatctcgtcctcgtcaccatcaattttcgactcggtccactgggctttttaagcacggaagatctggagtgcccgggaaatcttggattgaaggatcagcagcaagccatgcgatgggtgcaggagaatattgtttcttttggtggtgatccaaacagagtaactctctttggcgaaagtgcgggaggcgcaagtgttcattatcatatgattaaccctatctcgcaaggtctttttcaccgcggtatctcgcaaagcggtaatttttacaatccatggactttaacaccaccggaatctgccaaagaaaaggccataatcttaggtagaaatttaagttgcaataccgacacttctgcagaactcatcaaatgtttgcgaacaaaagacgcaacggagattatcggcactgatcgtcttttccagcactttggttattgcccaatgatacctttcaaaccagtaatcgaacctaaacatgcaggtgcttttctgacggagcatccattaatatccgtgaaacaaggtcggttagttgatataccttggatgacgggaacaacatcagaagaaggaactctcaaagtaccaggtatttacggacgagatcagggtgaacatgtgaagaagttgaataatgatttcgataatattgcacctctcagcttattttacgaagagcgatacggcattcgagataggcaatttcgagatgagataagcgctaaaattcgcgcgttctattttggcaataaagacatcgatcaatctgacgaagctaggttcaaagtcattgatatgtacagcgatgcatggtttaatcacggcactcatgaagccatcaaagattttattgcaaatcaaacttcaccgatctattattactatttcgcgtataaaggaagcgcgtctttcagctggatattcggtgataccgagaagaattacggagtgtcgcacgcggacgagctgcagtatttgttcccagtgggtgaacaattgttcaaagatacggaattgtccaaggaggaccacaagataatcaatatcatgaccgagctctggtataatttcgcaaattccggaaatccaacgccaaaggtcacaaagttaatccctttaaagtggaaaccggtgaaaacgaattcactggagtatctatacataggaaattcgaccaatgtaattatggaaaaaaatcttctttgggagagaatgatgttttggaacaagttaacacatcaaatgaagctccatggtgcggatttcaagaattttaaggatgagttg
>Cdru.Est10 TRINITY_DN35437_c0_g1_i2 35-1390
atgaagatggccctcgaatggatacacgagaatattcatagcttcaatggaaatcccgaatcagtgactcttataggagcgagtgccggtgctgcatcgactcatctactcgctctctcgaacaaaacagaaagactcttccacaagtacattttatttggcggtaccgctttaagtccgtgggcttatcattccaaaaaaaattatcgacaaacttgtttgaaattggcaaggctagttggctgccagtcgaaaaaagacaatgacacaatcgcatcaaacgagacaatcatcgttaattgcgagaaggaaaatggagaaaggagagatgacgctaatgccaacgttttttataaagattataatgattataatgaaggatgcgtaaaagacgacgaagaaatggtaaaatgcatgaaaacgatcgatgcaaggcaattagtgaaaatgtcagagcactttcatgtttggagaaaaaatccaatatgtagctttactcctacattggaagatgaatcggaggacgctatcctgacgatgaatccatggaaaataataaagaatggtttgtttcgcgatataccggcaataatagaagtcgtgaaagacgaagggttggtgaagacactcgatttcttcttagatcccagcatggagaaagaaatgattgaaaatttcgaagaatacatacttccccttttagaaaatcaccattggatttccaacactagtattttcgccaccgcactacaagatttttatttcaatggcaatgtgtcattggatcttaaaggcaacatcacggaagtaatacatgacggcagcataatatggccaatattcaaaactttacaatatcaatcagcagtaggaaattccagcatttacgtttctcttttcgcatacaaaggcacattttcgtttactttcgcttcgggcaccacgattaattatggtgtctgtcacaacgatgatttaaattacttattccccatattgaataataaacatcaaaatatgatgctaaacaatacggataccgattttatagttatcaatatcatgacagagatgttggcaaatttcatgagagaagggataccgagagcatggatgatccctgcgtggcccgattaccgcaataatcatcagtttatgagattcgggattgacaagtcgccggatattgtggtacaaacacatactgatttcctgcgcgacagaatgaagttctgggacgagttgttaatcaacatatcggcaggattgatggaatgcaacgtgaacagtgacacatcttcggataacATTCTAGTTATTCTTGTATTATTAATTATCGCTTTGATATATGTATAT
>Cdru.Est11 TRINITY_DN35437_c0_g1_i1 645-1463
atgaatccatggaaaataataaagaatggtttgtttcgcgatataccggcaataatagaagtcgtgaaagacgaagggttggtgaagacactcgatttcttcttagatcccagcatggagaaagaaatgattgaaaatttcgaagaatacatacttccccttttagaaaatcaccattggatttccaacactagtattttcgccaccgcactacaagatttttatttcaatggcaatgtgtcattggatcttaaaggcaacatcacggaagtaatacatgacggcagcataatatggccaatattcaaaactttacaatatcaatcagcagtaggaaattccagcatttacgtttctcttttcgcatacaaaggcacattttcgtttactttcgcttcgggcaccacgattaattatggtgtctgtcacaacgatgatttaaattacttattccccatattgaataataaacatcaaaatatgatgctaaacaatacggataccgattttatagttatcaatatcatgacagagatgttggcaaatttcatgagagaagggataccgagagcatggatgatccctgcgtggcccgattaccgcaataatcatcagtttatgagattcgggattgacaagtcgccggatattgtggtacaaacacatactgatttcctgcgcgacagaatgaagttctgggacgagttgttaatcaacatatcggcaggattgatggaatgcaacgtgaacagtgacacatcttcggataacATTCTAGTTATTCTTGTATTATTAATTATCGCTTTGATATATGTATAT
>Cdru.Est12 TRINITY_DN37399_c1_g2_i4 13-1230
ATGCTACTGAAGACCATGttaataaaactatccatcgtcctgttttgtttaagctccgctgtattagccaattcagacgaggcagctccaagagtcaagattcccttaggaggactaaagggttattataagatatcacagaatggcagaaagtatgaagcgtatgaagggattccttatgccttgccacctattggaaaattaagattcaagcctcctcgacaaataccagcatggatcggcgaattatcagctacgaagttcggttctccatgtattcaatattcccaacaacctcaagatcctacagacaaggttgagggtgccgaagattgcttgtatttaaatatttacgttccagtacgggagaaggcggaaaataatatttctatgccagtattgttttggatccatggtggcgcttttcaatttggtagcggtatgttgtataacgccaagtatttgatggatagcgacgtcatattcgtcacgattaactatcggataggaccgatgggttttctcagcacggaagacgaagtgattcctggcaacatgggtctaaaggatcaaaatatggcgcttcgctggatatccgaaaatatcgagtggttcgatggcgattcaaacagagtgaccttggttggtttgagtgccggtggtgcaagtgtgcattatcattatttatcgaaaatgagcgcgggacttttccgaggaggaatatcgttcagtggtacagcattcgattgttggacgcaagctgagaatgctctagagaagactaaaaaactgagtgctttgatggggtgccctacaactacctctagagatatgatacgttgcttaagatatcgaccggctcgcgcgatcgtacaagctacaagtgaatttatgccattcttctacaatccttttacccctttcgggccggtatccgaaaaagtcagcgatgatgcgcctttcatcgacaggacaccagttgaaatcataaatagcggtgacgtacacgatgtaccttggattacaggagtaacgagcgaagagggcctctatcctgtggccgaatttatagctgacgataaaaatctgaaacaactgaacgacaactgggatcttctcagtccgcatttcctagattttaactacactatccctaaagagaagcaagtcgaaactggtcgtctcattaagaagcattatttcggtacaaaaccaata
>Cdru.Est13 TRINITY_DN37399_c1_g2_i2 13-741
ATGCTACTGAAGACCATGttaataaaactatccatcgtcctgttttgtttaagctccgctgtattagccaattcagacgaggcagctccaagagtcaagattcccttaggaggactaaagggttattataagatatcacagaatggcagaaagtatgaagcgtatgaagggattccttatgccttgccacctattggaaaattaagattcaagcctcctcgacaaataccagcatggatcggcgaattatcagctacgaagttcggttctccatgtattcaatattcccaacaacctcaagatcctacagacaaggttgagggtgccgaagattgcttgtatttaaatatttacgttccagtacgggagaaggcggaaaataatatttctatgccagtattgttttggatccatggtggcgcttttcaatttggtagcggtatgttgtataacgccaagtatttgatggatagcgacgtcatattcgtcacgattaactatcggataggaccgatgggttttctcagcacggaagacgaagtgattcctggcaacatgggtctaaaggatcaaaatatggcgcttcgctggatatccgaaaatatcgagtggttcgatggcgattcaaacagagtgaccttggttggtttgagtgccggtggtgcaagtgtgcattatcattatttatcgaaaatgagcgcgggacttttccgaggtATTTTTACTCAA
>Cdru.Est14 TRINITY_DN37399_c1_g2_i1 218-880
atgggtctaaaggatcaaaatatggcgcttcgctggatatccgaaaatatcgagtggttcgatggcgattcaaacagagtgaccttggttggtttgagtgccggtggtgcaagtgtgcattatcattatttatcgaaaatgagcgcgggacttttccgaggaggaatatcgttcagtggtacagcattcgattgttggacgcaagctgagaatgctctagagaagactaaaaaactgagtgctttgatggggtgccctacaactacctctagagatatgatacgttgcttaagatatcgaccggctcgcgcgatcgtacaagctacaagtgaatttatgccattcttctacaatccttttacccctttcgggccggtatccgaaaaagtcagcgatgatgcgcctttcatcgacaggacaccagttgaaatcataaatagcggtgacgtacacgatgtaccttggattacaggagtaacgagcgaagagggcctctatcctgtggccgaatttatagctgacgataaaaatctgaaacaactgaacgacaactgggatcttctcagtccgcatttcctagattttaactacactatccctaaagagaagcaagtcgaaactggtcgtctcattaagaagcattatttcggtacaaaaccaata
>Cdru.Est15 TRINITY_DN37399_c1_g2_i3 436-981
ATGTTTTATATGATTATATCATACTTTTCATTTTATCATATAggaggaatatcgttcagtggtacagcattcgattgttggacgcaagctgagaatgctctagagaagactaaaaaactgagtgctttgatggggtgccctacaactacctctagagatatgatacgttgcttaagatatcgaccggctcgcgcgatcgtacaagctacaagtgaatttatgccattcttctacaatccttttacccctttcgggccggtatccgaaaaagtcagcgatgatgcgcctttcatcgacaggacaccagttgaaatcataaatagcggtgacgtacacgatgtaccttggattacaggagtaacgagcgaagagggcctctatcctgtggccgaatttatagctgacgataaaaatctgaaacaactgaacgacaactgggatcttctcagtccgcatttcctagattttaactacactatccctaaagagaagcaagtcgaaactggtcgtctcattaagaagcattatttcggtacaaaaccaata
>Cdru.Est16 TRINITY_DN37399_c1_g1_i2_RC 56-529
atggcgagtgatcgtttctttgtggtcgacagcgagaaagctgcgcgaatgcaagctaaagtaaatcagaatccagtttggtattattatttcacgtacagaggaaagcaaagtttaagcgattccctgagtggtactactgaaaattacggggtctcccatgccgatgacgtattatatgtattagatactccctggatggatccaacaaaaacgcaacaggatcgcgatatgcagaaacacttaatcgacttttgggtatctttcgccacagatggaattgcaaaaatagacaatgtagaatggccgaaattagatccttcaaagaaggaacttcattatctgcatattgctagccctactaagattaacatggacagcaatgctaattttggagagaaagaattttggaattcaattaagttcaatgagaacgtattaacatccacattaaaaaataacaaagaagagctt
>Cdru.Est17 TRINITY_DN37399_c1_g1_i1_RC 118-543
atgcaagctaaagtaaatcagaatccagtttggtattattatttcacgtacagaggaaagcaaagtttaagcgattccctgagtggtactactgaaaattacggggtctcccatgccgatgacgtattatatgtattagatactccctggatggatccaacaaaaacgcaacaggatcgcgatatgcagaaacacttaatcgacttttgggtatctttcgccacagatggaattgcaaaaatagacaatgtagaatggccgaaattagatccttcaaagaaggaacttcattatctgcatattgctagccctactaagattaacatggacagcaatgctaattttggagagaaagaattttggaattcaattaagttcaatgagaacgtattaacatccacattaaaaaataacaaagaagagctt
>Cdru.Est18 TRINITY_DN37931_c2_g1_i1 212-1894
ATGTCGCGTAGATCAGTCGGTTTATTAATGCTGTTCTGTCGTCAGTCTTCAGTGTCCATCATGAGCAGCaacagagtggccgtaaacgtgcgtgaaggaaaattaatcggtatcattgataaaaatattcacgctggcaattatatagctttccgaggaataccgtatgcaaaaccgccagttggtaaactcagattcaaagatccggtaccaccggaaccatggtccggcagcagagattcttcaaaacacggaaatatcgccgtgcagaaagatcctatcacacgtgaaatgatcggcgacgaggattgcctctacttaaacgtgtacaccgcagacatcgaatcatggagaaaacgtccggttatggtgtggatacacggcggcgcttttagcacgggttccggtgatgcaaccatttacggtcccgattatattgtccggaaggacgtggtattagtcacgttaaattatagactaggcgttctcggtttcttaaatcttaacgataaagtggcaacaggcaatcaaggtatgaaggatgttgtcatggcattacaatgggttcagaagaatatatcaaagttcactggagacccaggaaatgtcaccatctttggcgaaagcgctggtggagccattgtacattatttgactctgtctccattaagcaaaggtttgtttcacaaagcgatttcgcaaagcggcgtcgccgcaaatccttggagctttagtgaatgggcaaataaagcgaccaacaaaggtttccaattagccaaatactttggtaaaacgacctcagatccgaaagtcgcttttgagtttctcaaaacgatcgacgcgaagaaactcagagaagccgaacagaagttgttgacgaaaacagaatgtttacaacttgtaatagcgtttacgcccagtttagatcacgaatcgccgaatccattcttcccggaacatccaagcacgttaatacgccaccaagttaaaatgccatatattttgggttgtaacagttgcgaaggatcttattttacatgcagcagcctcatcagacgcttaaacaaggagatttttaaagaaatcgactccgatttcaaaaagaccatcttacctcaagttttgtctacactaccacaaataccgatcacagtcgaagaattacgatttttatattttggtaataaagcagtgtcagaagaaactctaattaattatgctgattttttaggcgacgttcttttttatcgcggcattatggaggtagccgatactcaaatgagctctgatgctaaggaatcgacctacttgtacaaattttcatatgaaagtgaaacttctccctggaagaaatttttaaacattacgcttccaggtgtgactcattccgaggaacttttttacttattttatcctcatatgatgaaacatttgggtgtttcaccacttacacctgattcaaatgattacaaaataatgaatcgcttaacacagatgtggacggattttgctaaaacagggaatccaacacccgcgattacaaattcgactccaattaaatggacaccgttgaagcgcggcggaaacatgtacgattatttaaacattaatattgaatttgaaatgaaaaccctccataaagaagaacagcgctgggactggaagaatatgaaacataagcta
>Cdru.Est19 TRINITY_DN37931_c2_g1_i2 212-1750
ATGTCGCGTAGATCAGTCGGTTTATTAATGCTGTTCTGTCGTCAGTCTTCAGTGTCCATCATGAGCAGCaacagagtggccgtaaacgtgcgtgaaggaaaattaatcggtatcattgataaaaatattcacgctggcaattatatagctttccgaggaataccgtatgcaaaaccgccagttggtaaactcagattcaaagatccggtaccaccggaaccatggtccggcagcagagattcttcaaaacacggaaatatcgccgtgcagaaagatcctatcacacgtgaaatgatcggcgacgaggattgcctctacttaaacgtgtacaccgcagacatcgaatcatggagaaaacgtccggttatggtgtggatacacggcggcgcttttagcacgggttccggtgatgcaaccatttacggtcccgattatattgtccggaaggacgtggtattagtcacgttaaattatagactaggcgttctcggtttcttaaatcttaacgataaagtggcaacaggcaatcaaggtatgaaggatgttgtcatggcattacaatgggttcagaagaatatatcaaagttcactggagacccaggaaatgtcaccatctttggcgaaagcgctggtggagccattgtacattatttgactctgtctccattaagcaaaggtttgtttcacaaagcgatttcgcaaagcggcgtcgccgcaaatccttggagctttagtgaatgggcaaataaagcgaccaacaaaggtttccaattagccaaatactttggtaaaacgacctcagatccgaaagtcgcttttgagtttctcaaaacgatcgacgcgaagaaactcagagaagccgaacagaagttgttgacgaaaacagaatgtttacaacttgtaatagcgtttacgcccagtttagatcacgaatcgccgaatccattcttcccggaacatccaagcacgttaatacgccaccaagttaaaatgccatatattttgggttgtaacagttgcgaaggatcttattttacatgcagcagcctcatcagacgcttaaacaaggagatttttaaagaaatcgactccgatttcaaaaagaccatcttacctcaagttttgtctacactaccacaaataccgatcacagtcgaagaattacgatttttatattttggtaataaagcagtgtcagaagaaactctaattaattatgctgattttttaggcgacgttcttttttatcgcggcattatggaggtagccgatactcaaatgagctctgatgctaaggaatcgacctacttgtacaaattttcatatgaaagtgaaacttctccctggaagaaatttttaaacattacgcttccaggtgtgactcattccgaggaacttttttacttattttatcctcatatgatgaaacatttgggtgtttcaccacttacacctgattcaaatgattacaaaataatgaatcgcttaacacagatgtggacggattttgctaaaacagggtatttgataattcttaca
>Cdru.Est20 TRINITY_DN39238_c0_g1_i1 56-394
atgccacttatattcggatacactagttgcgaaggcacttttttcttacgaggaaaattttttggatatataagtaaagagactctaaagaaaatcgattctgatttcaagaaagttgtacatcctagaattttgtgtcaattaccacagataccaatcacgatttcagatttacgatcattatactttggtgataaagaagtgtcagaggaaacgctaatgaatcactctgactttcttggcgatcagtgtttctatagtggtattatggaagcagttgatactgaaataaattccggtactaacgagccggtgtacttgtacaaattttcatatgaa
>Cdru.Est21 TRINITY_DN43450_c0_g1_i1_RC 1-297
gctcaaggctgggaaggcacatacgacgcgacttatcatcgttcggcttgtccgttcttctgtatgataaaacaagacttgattggcgaagaagattgtctttatcttaatgtttacacaccggtattagataaagatgctcgtaaagccgttatggtatggttccacggcggtgctttcaacaatggtctcggagacgatctcttttttggacctgattttctaatcgaacaagatgtcatccttgtaacgcttaattatagactcggtgcaatcggatttttaaatactggcgac
>Cdru.Est22 TRINITY_DN52365_c0_g1_i1 21-404
atggcgttacaatggattcaaaaaaatatatcgcatttcggtggagatcccgataacgtcacaatttttggtgaaagtgcgggtggagcgattgttcactatctgactatttcgccgttagctaaaggtttatttcataaagcgatatgtcaaagcggcgtcgtgaataatccttgggctttcactgaacgggacacttctatcaataatggtctgcagttagccgagaaacttgggaaggcgacttcagatacggaagtcgcttacgaatttctaaaaaaaatagacgcaagaaaattgagaaaagcagaagtggagcttttcttgacagaagaagtgcgcttaaatatttcgattgcatttacgccaactatggattccgag
>Cdru.Est23 TRINITY_DN52365_c0_g2_i1 21-419
atggcgttacaatggattcaaaaaaatatatcgcatttcggtggagatcccgataacgtcacaatttttggtgaaagtgcgggtggagcgattgttcactatctgactatttcgccgttagctaaaggtttatttcataaagcgatatgtcaaagcggcgtcgtgaataatccttgggctttcactgaacgggacacttctatcaataatggtctgcagttagccgagaaacttgggaaggcgacttcagatacggaagtcgcttacgaatttctaaaaaaaatagacgcaagaaaattgagaaaagcagaagtggagcttttcttgacagaaGAAGTAAATATCGCAACGCTCTACTATTTCGAATATTTCAATAATAATCCTCCAATGAATTATACG
>Cdru.Est24 TRINITY_DN52379_c0_g1_i1 71-346
atgttctatatacatggcggtgagtttactcatggggctagtaatttgtttccagctcacatgttagctgccttttataacgttgtagtagtatcaattaattatcgccttggtgctcttggatttttaagtactggagatgagaatagccctggaaattatggaatttttgatcaagcaatggcattgcaatgggtatatgacaatatagctgctttcaatggaaatcctgattctataacactttttggaccaggtgctggagctgcgagtGCG
>Cdru.Est25 TRINITY_DN63042_c0_g1_i1 29-472
ATGGTCTATACAAAATGGggcaagctccgaggtaaatggagtagaagtctgcaaaatagacgagtcgcgaactttctcgggataccatacgcattaccaccgattggcgatttgagattcaagagcccacaacagtggaataataaatgggagtcaattcgcaatgctacagctgatggaaacatgtgccttcaaataagcgattctgaaattcttgggagtgaggactgcctttatttaaatatcttcattccctatatttcaggcattcaatccatgaaattaccagttttagttttcttgcacggcggtggatatgctagtggcagcagtgacagtaaactgtttgcgccggattatttgatggatcagaatataattctcgtcacgttaaattaccggcttaatatttttggtttttttagcacaacaaaccaagtcgcg
