# Supplementary material for: Molecular evolution of juvenile hormone esterase-like proteins in a socially exchanged fluid
Source: Sci Rep. 2018 Dec 13;8:17830. doi: 10.1038/s41598-018-36048-1 (PMC6293014; doi:10.1038/s41598-018-36048-1)
Supplement: Supplementary file 2 — Supplementary File 1 [file 41598_2018_36048_MOESM2_ESM.zip › our-gene-annotations/having-only-transcriptomes-as-refrences/Cfel.Ests-OrfPred-Prot.faa]

>Cfel.Est1 comp44490_c0_seq1 2-217
QLNDNWDHLAPRCLDFYDTIPKKNQVELARVIKEHYFGAKPIDQTTTSQLIQLTSDRLFFVDSEKAALMQAK
>Cfel.Est2 comp45677_c0_seq1 3-767
KTPVEIVSNGEVQDLPWITSVVSQDGLFPVAEFIANDTALKRLNDNWDDLAPQFLDYSYTSPKKNQVEIAHVIKEHYFGNKSIDQTTTSKLVQMTSDRFFYVDSKNAALMQAKVNKKPVWYSYFSYRGAQSLSAYMSGTDNNYGVCHGDDIAYILNTPWMDPTTTQQDRDMQKVLIDNCVSFATNGIPKVYDANWSQLNPSENEFHYLHIAGPTEINGTSNADFGDETFWNSLKFKENVLPTRRHYHARKLMTTK
>Cfel.Est3 comp45677_c0_seq2 3-560
KTPVEIVSNGEVQDLPWITSVVSQDGLFPVAEFIANDTALKRLNDNWDDLAPQFLDYSYTSPKKNQVEIAHVIKEHYFGNKSIDQTTTSKLVQMTSDRFFYVDSKNAALMQAKVNKKPVWYSYFSYRGAQSLSAYMSGTDNNYGVCHGDDIAYILNTPWMDPTTTQQDRDMQKVLIDNCVSFATNG
>Cfel.Est4 comp45797_c0_seq1 20-286
MPFYFNPFTPFGPVIEKVGDDTSFIDRTPVEIVNNGDVQDLPWVTSVVSEEGLFPVAEFIADNDALKELNDNWDLLGPHFLDFNYTIPK
>Cfel.Est5 comp45994_c0_seq1 183-1766
MERPIVTVKQGKLQGIFEDNVLGSRYLAFKGIPFAAPPVNELRFKDPEPPASWEGIRDSSKNGDICIQWQQLPTEAIIGSEDCLYLNVYIPYNIYGTTQNPVMVWIHGGAYLIGNGNDIATRPDYLMTKDIILVSINYRLGALGFLNIGHEVASGNQGLKDQVAALKWIKENIEAFGGDPNNITIFGVSAGGSSVHLLMLSPLSKGLFHKAILQSGIATCPWALIENVEANTFKLASIFGNKSKDPREVIEFLQTIPAAEIVNAQYKVLTPQEARICNIPFGPTIDEKSKRSFLPRPLSQLLDDDNDIPIIVGFTSHEYIMFLKDTSEEFLNAKYADIELLLKKLTNSQDSEKITQLTEQVKQHYFHNKSFTKESIPSFIQFLSDLWFSIPVKNFVNNQRKKKQAPIYQYNFSYVGNEMTITKLLLNNLPMIGASHTDDMSYLFYQPKCKVDDPKPPAIGTKDRKISEILTKMWANFAKTGNPTPVIDEDINTIWLPTTADSFNYLDIGDTLQLLTITDNGIFDELEM
>Cfel.Est6 comp46324_c0_seq1 2-208
LEKTKKLSALMGCPTTTSRHMIDCLRERPARDIVHATSAFMVFLYDFFTPFGPVVEKGTHTPFIDKTPV
>Cfel.Est7 comp53526_c0_seq1 3-458
LAILANSNEIAPRVKTPLGRLRGYYKTSEYGRQYEAYEGIPYALPPVGKLRFQPPRPISAWTGELPATQFGSQCIQYTEFPLGKVEGDEDCLYLNIYVPVQNKTENKISLPVLFWLHGGAFQYDSAQNYGAKYLMDRDVILVTVDYRLGPMG
>Cfel.Est8 comp54397_c0_seq2 252-2027
MLRIQYIAIQLGFICLFILNLRIVYSLSLTTVRNGTLIGATMRTRLGRDIHAFLGIPYAAPPIKELRFKPPQPAASWSGVRAAVENAEICTQRNIYTYQEEIVGSEDCLYLNIYTPRLPSFEAPLSIDSHRYPVMIWFHGGGWITGAGHSEFYGPKFLLDHDLVLVTVNFRLGPLGFLSTEDLECPGNFGLKDQQQAMRWVQENIFSFGGDPNRVTIFGESAGGASVHYHMVSPLSKGLFHRGISQSGNFYNPWTLTPPRSARKKAMILGKHLGCNTENSAELIKCLRTKTDTEIIGTDRLFQHYGYCPMIPFKPVIEPKHVGALLTEDPLISVRQGRLADIPWMTGITSEEGTLKVAGIYGRDQNEHVKKLNNDFHNVAPLSLFYEERYDLRDAQFRDEISTNIREFYFGKKDIDQSEETRFKVIDMYSDAWFNHGTHEAVQEFIANQTSPMYYYYFTYRGSASFSTIFGDTEKNYGVSHADDLQYLFPVGEQLFKDTELSKEDHKIIDIMTQLWYNFANSGNPTPKVTKLIPLKWKPVKTSSSPEYLYIGNSTKIIMDSNLLSKRMTFWDDLTHRMKFYGADIRNFKDEL
>Cfel.Est9 comp54397_c0_seq1 1173-2357
MRWVQENIFSFGGDPNRVTIFGESAGGASVHYHMVSPLSKGLFHRGISQSGNFYNPWTLTPPRSARKKAMILGKHLGCNTENSAELIKCLRTKTDTEIIGTDRLFQHYGYCPMIPFKPVIEPKHVGALLTEDPLISVRQGRLADIPWMTGITSEEGTLKVAGIYGRDQNEHVKKLNNDFHNVAPLSLFYEERYDLRDAQFRDEISTNIREFYFGKKDIDQSEETRFKVIDMYSDAWFNHGTHEAVQEFIANQTSPMYYYYFTYRGSASFSTIFGDTEKNYGVSHADDLQYLFPVGEQLFKDTELSKEDHKIIDIMTQLWYNFANSGNPTPKVTKLIPLKWKPVKTSSSPEYLYIGNSTKIIMDSNLLSKRMTFWDDLTHRMKFYGADIRNFKDEL
>Cfel.Est10 comp57000_c0_seq1 38-520
MLVRLLIVLLCLNLAIVNLNETVPIIKTPLGVMKGHFKTSQNGKKYQAFDGIPYAEPPIKCNRFEPPQSKPAWNGVFSATKFCPPCIQYVQTPSDPTNKVEGAEDCLCLNIYVPIRNKTEKMPVLFWIHGGAFQFGSGSDYGAAYLMDRDVILVTINYRLG
>Cfel.Est11 comp59576_c0_seq1 20-1987
MGQYKYIASTICHRLDKRICRYICILVLYFILADGLLDGPEPIVETKWGILQGKWSRSIRDQRIANFLGIPYALPPVGDLRFRSPQRWNYTWTIIRNATIDGNMCIQISDSKISGNEDCLYLNIFIPYIPGIQRMKLPVLVFLHGGGYYQGSSDSKELSPDYLMDQDIILVTLNYRLNIFGFFSTMNQVSPGNYGLKDMKMALEWIQENIHSFNGNPESVTLMGASAGAASTHLLALSNKTEGLFHRYILLGGSALVSWAYNYKTYRQICLKLVRLVGCQSKKDDSIIAINESDIDNSDVENEKKRSNNISVSYKDYNERYIKNDEEMVKCMRTVDARQLLKMLKHFYGGRANRMCVFSPTLEDNSEDAILTMHPWKIIKEGLFRDIPAIMQVVKDEGLMKTFEFFTDPTLEKEMIENFKGYIYDFLENYEWNFNSDAFIAAIQDFYFNGNISLGLKGNMTKVLSDSAIIWPTLKAARYQSEIGNSSVYFSFFAYEGTFSHTFVYTGSLAYYGVCHNDDLNYLFPLLNNMCRNLMLNNTESDFMIIKIMTEMWANFMKDGVPKAWMIPAWPNYRDYHQFMRFGIGKSTDIVVQTDFLCDRMEFWEKLPTNVWTEYDTIIDDSPDDTSPINDDPIEYRLTIYLALLIITLLCILKYY
>Cfel.Est12 comp59576_c0_seq2 20-1432
MGQYKYIASTICHRLDKRICRYICILVLYFILADGLLDGPEPIVETKWGILQGKWSRSIRDQRIANFLGIPYALPPVGDLRFRSPQRWNYTWTIIRNATIDGNMCIQISDSKISGNEDCLYLNIFIPYIPGIQRMKLPVLVFLHGGGYYQGSSDSKELSPDYLMDQDIILVTLNYRLNIFGFFSTMNQVSPGNYGLKDMKMALEWIQENIHSFNGNPESVTLMGASAGAASTHLLALSNKTEGLFHRYILLGGSALVSWAYNYKTYRQICLKLVRLVGCQSKKDDSIIAINESDIDNSDVENEKKRSNNISVSYKDYNERYIKNDEEMVKCMRTVDARQLLKMLKHFYGGRANRMCVFSPTLEDNSEDAILTMHPWKIIKEGLFRDIPAIMQVVKDEGLMKTFEFFTDPTLEKEMIENFKGYIYDFLENYEWNFNSDAFIAAIQDFYFNGNISLGLKGNMTKVSLTGRIKL
>Cfel.Est13 comp61512_c2_seq6 284-1732
MNKVEVCVTEGKLIGIVEKNIHGDHFIAFRGIPYAKPPVGELRFKDPVPPESWSGNRDASKYGNIAVQVDIFTQEVIGNEDCLYLNVFTTDTKPLKKRAVMVWIHGGGFFMGSGNASFYGPDHIIRKDVVLVTLNYRLGVLGFLNLYHKMAAGNQGLKDIIMALQWIKRNISQFSGDPDNVTIFGESAGGGIVHCLTISPLAKGLFHKAISQSGVMTNPWGITDRDTCINNGLRIAEKLGKATSDTEVAYKFLKEIDARKLRKTEIELFLSKARRLNLSIAFTPTVDSESSNPFLPVEPLKLLHNGIKMPVIFGYNSSEGNFFLRGKFFGYTTEETLKEIDSDFKKVIHPKILRQLPEIPITISELRALYFGDKAVSEETIMNYSDFLGDQCFYKGIIEAIDIQMNSGANESIYLYKFSYESKTSPMKNILDIQLPGTAHFEELGYLFYPYLMKDLGLSPAAPDSEDYKIINCLTQMWTDFAK
>Cfel.Est14 comp61512_c2_seq4 211-1659
MNKVEVCVTEGKLIGIVEKNIHGDHFIAFRGIPYAKPPVGELRFKDPVPPESWSGNRDASKYGNIAVQVDIFTQEVIGNEDCLYLNVFTTDTKPLKKRAVMVWIHGGGFFMGSGNASFYGPDHIIRKDVVLVTLNYRLGVLGFLNLYHKMAAGNQGLKDIIMALQWIKRNISQFSGDPDNVTIFGESAGGGIVHCLTISPLAKGLFHKAISQSGVMTNPWGITDRDTCINNGLRIAEKLGKATSDTEVAYKFLKEIDARKLRKTEIELFLSKARRLNLSIAFTPTVDSESSNPFLPVEPLKLLHNGIKMPVIFGYNSSEGNFFLRGKFFGYTTEETLKEIDSDFKKVIHPKILRQLPEIPITISELRALYFGDKAVSEETIMNYSDFLGDQCFYKGIIEAIDIQMNSGANESIYLYKFSYESKTSPMKNILDIQLPGTAHFEELGYLFYPYLMKDLGLSPAAPDSEDYKIINCLTQMWTDFAK
>Cfel.Est15 comp61512_c2_seq3 502-1950
MNKVEVCVTEGKLIGIVEKNIHGDHFIAFRGIPYAKPPVGELRFKDPVPPESWSGNRDASKYGNIAVQVDIFTQEVIGNEDCLYLNVFTTDTKPLKKRAVMVWIHGGGFFMGSGNASFYGPDHIIRKDVVLVTLNYRLGVLGFLNLYHKMAAGNQGLKDIIMALQWIKRNISQFSGDPDNVTIFGESAGGGIVHCLTISPLAKGLFHKAISQSGVMTNPWGITDRDTCINNGLRIAEKLGKATSDTEVAYKFLKEIDARKLRKTEIELFLSKARRLNLSIAFTPTVDSESSNPFLPVEPLKLLHNGIKMPVIFGYNSSEGNFFLRGKFFGYTTEETLKEIDSDFKKVIHPKILRQLPEIPITISELRALYFGDKAVSEETIMNYSDFLGDQCFYKGIIEAIDIQMNSGANESIYLYKFSYESKTSPMKNILDIQLPGTAHFEELGYLFYPYLMKDLGLSPAAPDSEDYKIINCLTQMWTDFAK
>Cfel.Est16 comp61512_c2_seq1 366-1592
MVRQPRCFKVRKHRCSDTKPLKKRAVMVWIHGGGFFMGSGNASFYGPDHIIRKDVVLVTLNYRLGVLGFLNLYHKMAAGNQGLKDIIMALQWIKRNISQFSGDPDNVTIFGESAGGGIVHCLTISPLAKGLFHKAISQSGVMTNPWGITDRDTCINNGLRIAEKLGKATSDTEVAYKFLKEIDARKLRKTEIELFLSKARRLNLSIAFTPTVDSESSNPFLPVEPLKLLHNGIKMPVIFGYNSSEGNFFLRGKFFGYTTEETLKEIDSDFKKVIHPKILRQLPEIPITISELRALYFGDKAVSEETIMNYSDFLGDQCFYKGIIEAIDIQMNSGANESIYLYKFSYESKTSPMKNILDIQLPGTAHFEELGYLFYPYLMKDLGLSPAAPDSEDYKIINCLTQMWTDFAK
>Cfel.Est17 comp61512_c2_seq2 439-1665
MVRQPRCFKVRKHRCSDTKPLKKRAVMVWIHGGGFFMGSGNASFYGPDHIIRKDVVLVTLNYRLGVLGFLNLYHKMAAGNQGLKDIIMALQWIKRNISQFSGDPDNVTIFGESAGGGIVHCLTISPLAKGLFHKAISQSGVMTNPWGITDRDTCINNGLRIAEKLGKATSDTEVAYKFLKEIDARKLRKTEIELFLSKARRLNLSIAFTPTVDSESSNPFLPVEPLKLLHNGIKMPVIFGYNSSEGNFFLRGKFFGYTTEETLKEIDSDFKKVIHPKILRQLPEIPITISELRALYFGDKAVSEETIMNYSDFLGDQCFYKGIIEAIDIQMNSGANESIYLYKFSYESKTSPMKNILDIQLPGTAHFEELGYLFYPYLMKDLGLSPAAPDSEDYKIINCLTQMWTDFAK
>Cfel.Est18 comp61512_c2_seq5 657-1883
MVRQPRCFKVRKHRCSDTKPLKKRAVMVWIHGGGFFMGSGNASFYGPDHIIRKDVVLVTLNYRLGVLGFLNLYHKMAAGNQGLKDIIMALQWIKRNISQFSGDPDNVTIFGESAGGGIVHCLTISPLAKGLFHKAISQSGVMTNPWGITDRDTCINNGLRIAEKLGKATSDTEVAYKFLKEIDARKLRKTEIELFLSKARRLNLSIAFTPTVDSESSNPFLPVEPLKLLHNGIKMPVIFGYNSSEGNFFLRGKFFGYTTEETLKEIDSDFKKVIHPKILRQLPEIPITISELRALYFGDKAVSEETIMNYSDFLGDQCFYKGIIEAIDIQMNSGANESIYLYKFSYESKTSPMKNILDIQLPGTAHFEELGYLFYPYLMKDLGLSPAAPDSEDYKIINCLTQMWTDFAK
>Cfel.Est19 comp62347_c0_seq1 158-2035
MRRATWLLFASVLLLVQRIHVIRAQRTHARQGSNRETTPTVIIPDQGTVLGKEVTIGNSIKVTQYLGIPYAQPPINELRFARPVTDPLPSWNEPRNATQFAPSCQQVKGPLKKHEKLYKELLSNVPDPEFSEDCLFLNIFVPDGRSNEQWPVMVWFHGGDFNTGTPAIWDASIFVMKQKVLVVTVAYRLNILGFFTTTDPEAPGNYGIFDQIAALDWVKQKIKHFNGLPSNIVIYGHSSGAISVGLHMLSPLSRGKFNKAIAMSGDAINSVRSPQMEASVVNIIADTFGCYRQPTSALMECLRRQDASHIVKHSSNIESWGPIVDAETNNETDPFLPQHPKDILDSGNFNAVPLIVGYTKNEQVLAVIESTREYEENLENGLSPEKFETMILDEFSAAVPFMDENSTCTSKPEMVTDAVLFFYKPYPSTRNATVFRDRYLDLQTERTFAAGLTMLAGKVAKRTTTFVYRFDYRAKTQSVTKEIPEWAGVPHMFELPFVWGLPFQMSSPQMQWLPNDRKTSDTMMTMMGTFVKTGDPSITGGTGPPVKWESFTQDDPKILIIDKNIEMGEPNAVDYKALAFWNDYYPQVVEESITCCNVTNTAQRLFSYNIYLSGMTTTMALYLFWF
>Cfel.Est20 comp62625_c0_seq1 17-295
MGFLSTEDGVVPGNMGLKDQNMALRWVSHNIKSFGGDPKRITLIGHSAGGASVQYHYLSPMSRGLFQGGMSYSGTAFDCWTQAKGSLEKTKKL
>Cfel.Est21 comp62625_c0_seq2 153-389
MGLKDQNMALRWVSHNIKSFGGDPKRITLIGHSAGGASVQYHYLSPMSRGLFQGGMSYSGTAFDCWTQAKGSLEKTKKL
>Cfel.Est22 comp66216_c0_seq1 609-2258
MKLLFVALLSVVLAFASEDPEVTAPIGRIRGSILTSRLGKKIYSFRGVRYAEPPTGERRFQVAVPAADWNDVFDASSEGPACPALGVQNIMEDCLRVNVYTTKLPSANDPVKRPVLVFFHPGAFYLFSGQSYFFGPEYLLDKDIVLVTVNNRQASLGFLSTGDSKAPGNLGLKDQVLALRWVKRNIAAFGGDPDCVTISGYSIGGFSVLLHMVSPMSKGLFHRAIMMSGSMTLEPYPTEQLHVAKKQAELLNCPTNTTDAMLDCLTSKPVEDFTDTIPKFFEWYGSPILIWLPVVEPEVQGVERFLPEQPLDLIRKGKFHKVPLIAGVTKDEFGGMIVAIEEQRKRGNNSIINDLNNDWYRIAPMTIYYERDTPRSRHISTELYQFYFGNQSIGLDTYDGLAQVGADGLLIFPLHRAVKIFAENTDQPIYFYVSAYQGRYSFVMWNETTPYGVLHHDDLQYLFFIKAKFPFFDNDAPEIPMVELMTSMWSNFAKTGQPVSPTLANNVTWNPYSLTTDNYLEISETPTMKTRLFADRMQKWDSLFPLNPIS
>Cfel.Est23 comp66216_c0_seq2 544-2193
MKLLFVALLSVVLAFASEDPEVTAPIGRIRGSILTSRLGKKIYSFRGVRYAEPPTGERRFQVAVPAADWNDVFDASSEGPACPALGVQNIMEDCLRVNVYTTKLPSANDPVKRPVLVFFHPGAFYLFSGQSYFFGPEYLLDKDIVLVTVNNRQASLGFLSTGDSKAPGNLGLKDQVLALRWVKRNIAAFGGDPDCVTISGYSIGGFSVLLHMVSPMSKGLFHRAIMMSGATALEPYPTHQLNLAKKQAELLNCPTNTTDAMLACLTSKPVENFTDTITKFFEWYGNPILIWMPVVEPEVHGVERFLPEQPFDLIRQGKFHKVPLMAGVTKDEFGGIVVAIEEQRRRGNNSMLNDLNNDWYRLTPMSFYYERDTPRSRHISTELYQFYFGNQSIGPDTYDDLAHMRADGLIIFPLHRAVKVFAENTDQPIYFYVSAYQGRYSFVMWNETAPYGVLHHDDLQYLFFIKIKFPFFEKDAPEIPTVELMTSMWSNFAKTGQPVSPTLANNVTWNPYSLTTDNYLEISETPTMKTRLFADRMQKWDSLFPLNPIS
>Cfel.Est24 comp66216_c0_seq3 497-2146
MKLLFVALLSVVLAFASEDPEVTAPIGRIRGSILTSRLGKKIYSFRGVRYAEPPTGERRFQVAVPAADWNDVFDASSEGPACPALGVQNIMEDCLRVNVYTTKLPSANDPVKRPVLVFFHPGAFYLFSGQSYFFGPEYLLDKDIVLVTVNNRQASLGFLSTGDSKAPGNLGLKDQVLALRWVKRNIAAFGGDPDCVTISGYSIGGFSVLLHMVSPMSKGLFHRAIMMSGATALEPYPTHQLNLAKKQAELLNCPTNTTDAMLACLTSKPVENFTDTITKFFEWYGNPILIWMPVVEPEVHGVERFLPEQPFDLIRQGKFHKVPLMAGVTKDEFGGIVVAIEEQRRRGNNSMLNDLNNDWYRLTPMSFYYERDTPRSRHISTELYQFYFGNQSIGPDTYDDLAHMRADGLIIFPLHRAVKVFAENTDQPIYFYVSAYQGRYSFVMWNETAPYGVLHHDDLQYLFFIKIKFPFFEKDAPEIPTVELMTSMWSNFAKTGQPVSPTLANNVTWNPYSLTTDNYLEISETPTMKTRLFADRMQKWDSLFPLNPIS
>Cfel.Est25 comp66423_c1_seq1 76-1713
MWFDKFVFCAFMVAWTIAEQNIQLEIPQGFLKGLKANTVLQNKPYYSFKGIPYAKPNVGIHKFQMPESADGWEGTYDATYHRSACPFFCMIKQDMIGEEDCLYLNVYTPVLDKDARKAVMVWFHGGGFNGGLGDDLFYGPDFLIEQDVILVTLNYRLGPIGFLNTGDKNALGNAGLKDQVMALKWVKDNIHYFGGCPNRVTIFGEDAGASSVQFHMMSPMSDGLFNGAIQQSGSAVNTWAISYNPREFAFKLGDKLDIETDDSAELVSKLAEFSPKELIAASNEVMKTENTMNGRFAAFLPSVEVDLGQEIFLPDDPWTLLKSGKIANVPVMAGITADESAFFVQMMLGNIDQMNEHFENFLPVDLNVTDGQKNELGENLKSFYFGDKSISTETTKEFMMMLDDIMFDAATALSLDVLSSRISAPIYEYIFSYEAPFGMMKTMFQVEDGVAHGDDMTYEFYSDALKNVPQPGSPAEKMMRIFTTLLANFAKDGNPTSNLNEYVTVNWEPRGKEDNYMNINQELKMEKGFLQNRINFWTNLYKNVLA
>Cfel.Est26 comp66505_c1_seq1 235-1965
MTSAKDSTLLNIVLIRLLIVLLCLNLITLANSDETAPRVKTPSGALKGYYKISQNGRKYEAYEGIPYALPPVGKLRFKPTRQIPAWMGELSATKFGSPCIQYSQFPHDPTEKVEGAEDCLYLNIYVPVRKKTENKISMPVLFWIHGGGFQFGSGILYKAKYLMDSDVILVTINYRLGPMGFLSTEDEVVPGNMGLKDQNMALRWVSENIEGFGGDPNRITLIGLSAGGASVHYHYLSQMSVGLFRGGISFSGTAFDCWTQTENALEKTKKLSALMGCPTITSRDMIRCLRYRPARAIVQATSKFMPFFFNPFTPFGPVPEKVGDDTPFIDKTPVEIVNNGEVQDIPWITGVTSEEGLYPVAEFIAGNENLKQLNDNWDLLGPHFLDFNYTIPKEKHVEIARLIKKHYFDTKQIDQTTTKQLIQMASDRFFVVDSQKAARMQAKVNQNPVWYYYFTYRGNQSLSDSMSGTTNNYGVCHGDDILYVLDTAWVNPVTTQQDRDMQKVLIDFCVSFATNGIVNMAGVEWPKLDPSKKELHYLHIASPTKINMDSNANLGEKEFWNSIKFNENVLKNRKEEL
>Cfel.Est27 comp66505_c2_seq1_RC 93-389
MGELSATKFGSPCIQYSQFPYDPTEKVEGAEDCLYLNIYVPVRKKTENKTSMPVLFWIHGGGFQFGSGMLYKATYLMDSDVIFVTINYRLGPMGFLSTE
>Cfel.Est28 comp66545_c4_seq11 285-1694
MDILTGEMIGDEDCLYLNVYTTDVESSRKRPVMVWIHGGAFSIGSGDASVYGPDYIVRKDVVLVTLNYRLGVLGFLNLNDEVAAGNQGIKDTIMALRWVQKNISKFSGDPGNVTIFGESAGGVIVHCLTLSPLSEGLFHKAISQSGVVTNPWAFIELTNKATNKGFQLAEYFGKATLDPKVAYELLKTIDARKLRKAEHKLQTKTERLQKIISFPPSLDHASLNPVITEDPSILIHRRAKVPYIVGYNSCEGSYLVNSTFGYLNEETFKEINSNFKKTIIPRILPTLSQIPITIEELRFLYFGNKAVSEETLINYADFMGDIYFYRGVMEVVDAQMSSDANEPTYLYKFSYENEASFLRKFLNVTLPGVTHSEELSYLFYPHMIKDLGLPPFAPDSKDYKIMNRLTQMWTDFAKTGNPTPAITNLTPIKWTPLKIAGNVYDYLDINTELRMKTLHKGEQRWDWENMKYNL
>Cfel.Est29 comp66545_c4_seq9 107-1714
MERVEVYVRDGKLIGIVEKGIYGGHYIAFRGIPYAKPPIGELRFKDPVPSEPWSGSRDASKYGNVAVQTHNGKIIGDEDCLYLNVFTTDIKSLKKRPVMVWIHGGGFFLGSGDSTLYGPDYIVEKDVVLVTLNYRLGVLGFLNLYNEVATGNQGLKDVILALQWVQKNISEFGGDSENVTIFGESAGGVIVHCLTLSPLSEGLFHKAISQSGVVTNPWAFIELTNKATNKGFQLAEYFGKATLDPKVAYELLKTIDARKLRKAEHKLQTKTERLQKIISFPPSLDHASLNPVITEDPSILIHRRAKVPYIVGYNSCEGSYLVNSTFGYLNEETFKEINSNFKKTIIPRILPTLSQIPITIEELRFLYFGNKAVSEETLINYADFMGDIYFYRGVMEVVDAQMSSDANEPTYLYKFSYENEASFLRKFLNVTLPGVTHSEELSYLFYPHMIKDLGLPPFAPDSKDYKIMNRLTQMWTDFAKTGNPTPAITNLTPIKWTPLKIAGNVYDYLDINTELRMKTLHKGEQRWDWENMKYNL
>Cfel.Est30 comp66545_c4_seq3 15-1634
MNDNRVVVNVREGKLIGIIKENFLDGKYIAFQGIPYAKPPIGKLRFKDPAPPEPWSGARDASKCGNVAVQMDILTGEMIGDEDCLYLNVYTTDVESSRKRPVMVWIHGGAFSIGSGDASVYGPDYIVRKDVVLVTLNYRLGVLGFLNLNDEVAAGNQGIKDTIMALRWVQKNISKFSGDPGNVTIFGESAGGVIVHCLTLSPLSEGLFHKAISQSGVVTNPWAFIELTNKATNKGFQLAEYFGKATLDPKVAYELLKTIDARKLRKAEHKLQTKTERLQKIISFPPSLDHASLNPVITEDPSILIHRRAKVPYIVGYNSCEGSYLVNSTFGYLNEETFKEINSNFKKTIIPRILPTLSQIPITIEELRFLYFGNKAVSEETLINYADFMGDIYFYRGVMEVVDAQMSSDANEPTYLYKFSYENEASFLRKFLNVTLPGVTHSEELSYLFYPHMIKDLGLPPFAPDSKDYKIMNRLTQMWTDFAKTGNPTPAITNLTPIKWTPLKIAGNVYDYLDINTELRMKTLHKGEQRWDWENMKYNL
>Cfel.Est31 comp66545_c4_seq12 335-1744
MDILTGEMIGDEDCLYLNVYTTDVESSRKRPVMVWIHGGAFSIGSGDASVYGPDYIVRKDVVLVTLNYRLGVLGFLNLNDEVAAGNQGIKDTIMALRWVQKNISKFSGDPGNVTIFGESAGGVIVHCLTLSPLSEGLFHKAISQSGVVTNPWAFIELTNKATNKGFQLAEYFGKATLDPKVAYELLKTIDARKLRKAEHKLQTKTERLQKIISFPPSLDHASLNPVITEDPSILIHRRAKVPYIVGYNSCEGSYLVNSTFGYLNEETFKEINSNFKKTIIPRILPTLSQIPITIEELRFLYFGNKAVSEETLINYADFMGDIYFYRGVMEVVDAQMSSDANEPTYLYKFSYENEASFLRKFLNVTLPGVTHSEELSYLFYPHMIKDLGLPPFAPDSKDYKIMNRLTQMWTDFAKTGNPTPAITNLTPIKWTPLKIAGNVYDYLDINTELRMKTLHKGEQRWDWENMKYNL
>Cfel.Est32 comp66545_c4_seq6 107-1717
MERVEVYVRDGKLIGIVEKGIYGGHYIAFRGIPYAKPPIGELRFKDPVPSEPWSGSRDASKYGNVAVQTHNGKIIGDEDCLYLNVFTTDIMSLEKRPVMVWIHGGGFSNGSGGSSMHGPDYIVEKDIVLVTLNYRLGVLGFLNLYDEVATGNQCLKDVILALKWIQKNITEFGGDSGNVTIFGGSAGAAIVHYLTLSPLSEGLFHKAISQSGTATCPWAFTEPESCSTNKGFLLAKKLGKVTKDPKVAYEFLKTIDAKKLIETEQFLKTEAECLQFLLTFTPSLDHESSNPVFPEDLTTLIHRSVKVPYLLGFTNCEGSFVLKSDFYGYITKEMLNQVDSDFKLAIYPRVLTTLPKIPITLCQLRSLYFGDENISEKTVPNYINLLSDIFFFRGIMQAADIQMNNDNSGKTYLYQFSYESETSLMKKIVNIDFPGVSHCEELCYLFYPDIIKELGLSVPPPDSEDYKMINRLTQMWTDFAKTGNPTPAITDLTPIKWTPLKHAGNVYDYLDINTELRMKTLHKGEQRWDWENMKYNL
>Cfel.Est33 comp66545_c4_seq10 985-1596
MLNQVDSDFKLAIYPRVLTTLPKIPITLCQLRSLYFGDENISEKTVPNYINLLSDIFFFRGIMQAADIQMNNDNSGKTYLYQFSYESETSLMKKIVNIDFPGVSHCEELCYLFYPDIIKELGLSVPPPDSEDYKMINRLTQMWTDFAKTGNPTPAITDLTPIKWTPLKHAGNVYDYLDINTELRMKTLHKGEQRWDWENMKYNL
>Cfel.Est34 comp66545_c4_seq2 111-776
MERVEVCVRDGKLVGIVEKGIYGGRYVAFRGIPYAKPPIGELRFKDPVPPEPWSGSRDASKYGNVAIQIDLIQKSGIIGDEDCLYLNVFTTDIMSLEKRPVMVWIHGGGFSNGSGGSSMHGPDYIVEKDIVLVTLNYRLGVLGFLNLYDEVATGNQCLKDVILALKWIQKNITEFGGDSGNVTIFGGSAGAAIVHYLTLSPLSEGLFHKAISQSGTATCPWV
>Cfel.Est35 comp66545_c4_seq8 107-763
MERVEVYVRDGKLIGIVEKGIYGGHYIAFRGIPYAKPPIGELRFKDPVPSEPWSGSRDASKYGNVAVQTHNGKIIGDEDCLYLNVFTTDIMSLEKRPVMVWIHGGGFSNGSGGSSMHGPDYIVEKDIVLVTLNYRLGVLGFLNLYDEVATGNQCLKDVILALKWIQKNITEFGGDSGNVTIFGGSAGAAIVHYLTLSPLSEGLFHKAISQSGTATCPWV
