# Supplementary material for: Molecular evolution of juvenile hormone esterase-like proteins in a socially exchanged fluid
Source: Sci Rep. 2018 Dec 13;8:17830. doi: 10.1038/s41598-018-36048-1 (PMC6293014; doi:10.1038/s41598-018-36048-1)
Supplement: Supplementary file 2 — Supplementary File 1 [file 41598_2018_36048_MOESM2_ESM.zip › our-gene-annotations/having-only-transcriptomes-as-refrences/Cjap.Ests-OrfPred-CDS.fna]

>Cjap.Est1 TRINITY_DN10601_c0_g1_i2_RC 2-382
ccttatgcattgccgccagttggaaaattaagattcaagcctcctcgacaaataccggcatggatcggcgaactaccggctacgaaattcggttctccgtgcattcaatacgctcaatttccttacaatcctacggaaaaagttgagggtgccgaagattgtttgtatttaaatatttatgtgccagtacgaaagaagacagaaaacaagacttctataccagtgttgttttcgatccagggtggcgcttttcaatttggtagcggtatgatttataaagccacatatttgatggatagcgacgtcatactcgtcacaattaactatcgattgggaccgatgggtttcctcagcacggaagatgaggtagttcctggcaac
>Cjap.Est2 TRINITY_DN10601_c0_g1_i1_RC 2-382
ccttatgcattgccgccagttggaaaattaagattcaagcctcctcaaccaatactgccatggatcggcgaactaccggctacgaaattcggttctccgtgcattcaatatgctcaatttcctttcaatcctacggaaaaagttgagggtgccgaagattgtttgtatttaaatatttatgtgccagtacgaaagaagacagaaaacaagacttctataccagtgttgttttggatccatggtggcgcttttcaatttggtagcggtatgatttataaagccacatatttgatggatagcgatgtcgtactcgtcacaattaactatcgattgggaccgatgggtttcctcagcacggaagatgaggtagttcctggcaac
>Cjap.Est3 TRINITY_DN12603_c3_g1_i1 52-1764
ATGATTTCTGCAAAAGAAAGCACGCTACTAAATACCATGCTCATAAGACTACTGATCGTCCTGCTTTGTTTAAACTTAgccatactagcaaattcagacgagactgcaccaagagttaaaactctctcaggagcactgaaaggctattataaaatatcacagtatggcagaaaatacgaggcatacgaagggattccttatgcattgccacctgttggagaattaagattcaagcctcctcaaccaatactgccatggatcggcgaactaccggctacgaatttcggttctccgtgcattcaatacgctgaatttcctatcgatcctacggatagagtcgagggtgccgaagattgcttgtatttaaatatttatgtgccagaactaaacgtgacggaaaacaagattcttttgccagtgttgttttggctccatggtggcgctttccaatatgatagcggcaagaattatggagccaaatatttgatggatagagatgtcatactcgtcacaattgactatcgattaggaccgatgggttttcttagcacggaagatgaggtagttcctggcaacatgggtctaaaggatcaaaatatggcacttcgctgggtatcccagaatatcgaatcgttcggtggcgatccgaacggaataactttaattggtcacagtgctggtggtgcaagtgtgcaatatcactacttatcgccattgagcgtgggactcttccgaggaggaatgtcgtacagcggaacagctttcgatggttggacgcatgctaagaattctttagagaaaactcaaaaactgagtgctttaatggggtgccctacaactacctctaaagacatgatagattgcttgagatatcgaccggctcgagatatcgtacaggctacaagcgcatttatgtatttcttgtacaatcccttcactcctttcggaccagtagttgaaaaaggcagtgatgcacctttcatcgataagacaccggctgaaatcgtgaataacggtgacgtgcaagatttaccttgggttacaagcgtagtgagtcaagacggcctttttcccgtagctgaattcatcgctaacaatgaagctctgaaacaattaaacgacaactgggatgttctcggtccgcgtttcctagacttttattacaccatcccagaaaaggatcacgttgagattgctcgtctcatcaagcagcattatttcgatacgaaaccaatagaccacacaactacaaaacaattggtacaaatggcgagtgaccgtttcttctatgtcgatagtgaaaaggctgcgctaatgcaagctaaagtaaatcagaatccagtctggtattcttatttttcgtacagaggaaatcaaagtttaagtgaatatatgagcggtacaactaataattacggtgtctgccatggcgatgatatagcatatatattaaatactccctggatggatccaacaacaacgcaacgagatcgcgatatgcagaaagtcttaatcgacaattgtgtatcttttgctacaaatggaattacaaatgtgtatggtgtaaattggttgaaattaaatccttcagagaaggaatttcattatctgcatattgctagccctactgagaaatacacgggtagcagtgctaatttcggggatgaaaaattctggaattcaatcaagtttaacgagactgtgttgaccacc
>Cjap.Est4 TRINITY_DN12603_c2_g1_i1 104-631
atgggatgtcctacaactacctctagagacatgatacgttgcttaaggtatcgaccagctcgcacaatagtacaggctacaagcgaatttatgccattcttcttcaatcccttcactccctttgggccagtgcctgaaaaagtcggcgatgatactcctttcatcgataagacaccagttgaaatcgtgaacaacggtgatgtgcaggatataccttggattacgggagcaacgagtgaagaaggcctttatcccgtagccgaattcatcgctggcaatgaaaatctgaaacaattaaacgataactgggatcttcttggcccgcattttctagactttaattacaccatcccaaaagagaagcagatcgaaattgctcgcctcatcaagaagcattattttgatacgaaaccaatagaccagacaactacaaaacaactgatacaaatggcgagtgaccgcttctttgtggtcgatagtgagaaggctgcgcgaatgcaagccaaagtaaatcagaatccagtctgg
>Cjap.Est5 TRINITY_DN12603_c0_g1_i1 3-215
aatcagaatccagtctggtattattatttcacatacagaggaaagcaaagtttaagtgattctatgagcggtacaactaaaaattatggtgtctgccatggcgatgatatattatatgtactagatactgcctgggtgaatccagtaacaacacaacaggatcgcgatatgcagaaactcttaatcgacttttgtgtatcttttgctacaaat
>Cjap.Est6 TRINITY_DN12603_c4_g1_i1 31-213
atggctggtgtagaatggccgaaattagatccttcaaagaaggaacttcattatctgcatattgctagtcctactaagattaacatggacagcaatgctaatttgggggagaaagaattctggaattcaatcaagttcaaagaaaatgtgttgACCACGTCAAAAAATAGGAAAGAAGAGCTT
>Cjap.Est7 TRINITY_DN12952_c0_g1_i6_RC 32-1996
ATGGGGCAATATAAGTATATCGCATCGACAATATGCCATCGTTTGGACAAAAGGATTTGGAGATACATATGCatcctcgtattgtacttcatcctcgcagacggcttgctcgatgggcccgagcccatagtcgagacgaaatggggcatccttcaaggtaaatggagcagaagcatacgcgatcaacggatcgcgaattttctcggtataccatacgcgttaccaccggtgggcgatttgagattcaggagcccacaacgatggaattatacatggacgacaattcgtaatgctacagttgatggaaacatgtgtattcaaataagcggttccaaaatttatggtagcgaggactgtctttatctaaatatcttcattccttatattccaggcattcaacgaatgaaattgcccgttttagtctttttgcatggaggtggatattatgagggcagcagcgacagtaaagaattatcaccggattatttgatggatcaggatataattctcgtaacgttaaattatcgacttaatatttttggcttttttagtacaatgaaccaagtttcaccgggcaattacggtctcaaggatatgaagatggccctcgaatggatacaggagaatattcacagtttcaacggaaatcccgaatcagtaactcttatgggagcgagtgccggtgctgcgtcgactcatctactcgctctctcgaacaagacggaaggactctttcatagatacattttattgggtggttccgctttggcttcgtgggcttataattacaaaacatatcgacatatatgtttgaaatcgataaggctggttgactgccaatcgaaaaaagataacggtataattgcattaaacgagtcagacaccaataattccaaagtggaaaatgggaaaaaaagaagtaataatatcaatgtttcgtacaaaaattataatgaaggatacatggacgacgaagagatggtaaaatgcatgagaacagtcgatgcgaggcaattgctgaaaatgttaaagcatttttatgataggagagcaaatcgaatgtgtgtcttttctcctacgttggaagataattcagaggacgccattctgacgatgcatccgtggaaaataataaaggacggtttgttccgcgatataccggcaataatgcaagtcgtgaaagacgaagggttggtgaagacgtttggattcttcacagatgcgaacttagaaaaagaaatgatagagaatttcgaagaatacatatatgattttatagaaaatcacgaacggagtttcaacgctgacgcttttatcgccgcgatacaggatttttatttcaatggaaatatattgttgggtcttaaaggcaacatcacggaggtactgagtgacagcgcaataatatggccgacattaaaagctgcgcaatatcaatcggaaataggaaattctagtgtttatttctcttttttcgcatacgaaggcacattctcgcatactttcgtttacacaggctccccgacttattatggcgtctgtcacaacgatgatttaaactacttattccctgtattgaataataggtgtcggaatctgatgttaaataatacggagagcgattttatgattatcaaaatcatgacagagatgttggcgaatttcatgaaagacggggtaccgaaagcggggatgatccctgcgtggcccaattaccgcgactatcatcagtttatgagattcgggattggcaagtcgacggatattgtggtacaaaccgatttcctgtgcgacagaatggagttctgggagaagttgctgatcaacgtatcgacggaatacgacacgatcatcgacgattctccggatgacacgtctcccattaacgatgaccccatcgagtacaggttaacaatttatcttgtgttattaattatcactttactttgcgtattaAAATATTAT
>Cjap.Est8 TRINITY_DN12952_c0_g1_i3_RC 32-1576
ATGGGGCAATATAAGTATATCGCATCGACAATATGCCATCGTTTGGACAAAAGGATTTGGAGATACATATGCatcctcgtattgtacttcatcctcgcagacggcttgctcgatgggcccgagcccatagtcgagacgaaatggggcatccttcaaggtaaatggagcagaagcatacgcgatcaacggatcgcgaattttctcggtataccatacgcgttaccaccggtgggcgatttgagattcaggagcccacaacgatggaattatacatggacgacaattcgtaatgctacagttgatggaaacatgtgtattcaaataagcggttccaaaatttatggtagcgaggactgtctttatctaaatatcttcattccttatattccaggcattcaacgaatgaaattgcccgttttagtctttttgcatggaggtggatattatgagggcagcagcgacagtaaagaattatcaccggattatttgatggatcaggatataattctcgtaacgttaaattatcgacttaatatttttggcttttttagtacaatgaaccaagtttcaccgggcaattacggtctcaaggatatgaagatggccctcgaatggatacaggagaatattcacagtttcaacggaaatcccgaatcagtaactcttatgggagcgagtgccggtgctgcgtcgactcatctactcgctctctcgaacaagacggaaggactctttcatagatacattttattgggtggttccgctttggcttcgtgggcttataattacaaaacatatcgacatatatgtttgaaatcgataaggctggttgactgccaatcgaaaaaagataacggtataattgcattaaacgagtcagacaccaataattccaaagtggaaaatgggaaaaaaagaagtaataatatcaatgtttcgtacaaaaattataatgaaggatacatggacgacgaagagatggtaaaatgcatgagaacagtcgatgcgaggcaattgctgaaaatgttaaagcatttttatgataggagagcaaatcgaatgtgtgtcttttctcctacgttggaagataattcagaggacgccattctgacgatgcatccgtggaaaataataaaggacggtttgttccgcgatataccggcaataatgcaagtcgtgaaagacgaagggttggtgaagacgtttggattcttcacagatgcgaacttagaaaaagaaatgatagagaatttcgaagaatacatatatgattttatagaaaatcacgaacggagtttcaacgctgacgcttttatcgccgcgatacaggatttttatttcaatggaaatatattgttgggtcttaaaggcaacatcacggaggtactgagtgacagcgcaataatatggccgacattaaaagctgcgcaatatcaatcggaaataggaaattctagtgtttatttctcttttttcgcatacgaaggcacattctcgcatactttcgtttacacaggctccccgacttattatggtgtcGGAATC
>Cjap.Est9 TRINITY_DN12952_c0_g1_i5_RC 32-1441
ATGGGGCAATATAAGTATATCGCATCGACAATATGCCATCGTTTGGACAAAAGGATTTGGAGATACATAtgcatcctcgtattgtacttcatcctcgcagacggcttgctcgatgggcccgagcccatagtcgagacgaaatggggcatccttcaaggtaaatggagcagaagcatacgcgatcaacggatcgcgaattttctcggtataccatacgcgttaccaccggtgggcgatttgagattcaggagcccacaacgatggaattatacatggacgacaattcgtaatgctacagttgatggaaacatgtgtattcaaataagcggttccaaaatttatggtagcgaggactgtctttatctaaatatcttcattccttatattccaggcattcaacgaatgaaattgcccgttttagtctttttgcatggaggtggatattatgagggcagcagcgacagtaaagaattatcaccggattatttgatggatcaggatataattctcgtaacgttaaattatcgacttaatatttttggcttttttagtacaatgaaccaagtttcaccgggcaattacggtctcaaggatatgaagatggccctcgaatggatacaggagaatattcacagtttcaacggaaatcccgaatcagtaactcttatgggagcgagtgccggtgctgcgtcgactcatctactcgctctctcgaacaagacggaaggactctttcatagatacattttattgggtggttccgctttggcttcgtgggcttataattacaaaacatatcgacatatatgtttgaaatcgataaggctggttgactgccaatcgaaaaaagataacggtataattgcattaaacgagtcagacaccaataattccaaagtggaaaatgggaaaaaaagaagtaataatatcaatgtttcgtacaaaaattataatgaaggatacatggacgacgaagagatggtaaaatgcatgagaacagtcgatgcgaggcaattgctgaaaatgttaaagcatttttatgataggagagcaaatcgaatgtgtgtcttttctcctacgttggaagataattcagaggacgccattctgacgatgcatccgtggaaaataataaaggacggtttgttccgcgatataccggcaataatgcaagtcgtgaaagacgaagggttggtgaagacgtttggattcttcacagatgcgaacttagaaaaagaaatgatagagaatttcgaagaatacatatatgattttatagaaaatcacgaacggagtttcaacgctgacgcttttatcgccgcgatacaggatttttatttcaatggaaatatattgttgggtcttaaaggcaacatcacggaggtgagtctcacagggCGAATCAAATTG
>Cjap.Est10 TRINITY_DN12952_c0_g1_i2_RC 99-1199
atgtgtattcaaataagcggttccaaaatttatggtagcgaggactgtctttatctaaatatcttcattccttatattccaggcattcaacgaatgaaattgcccgttttagtctttttgcatggaggtggatattatgagggcagcagcgacagtaaagaattatcaccggattatttgatggatcaggatataattctcgtaacgttaaattatcgacttaatatttttggcttttttagtacaatgaaccaagtttcaccgggcaattacggtctcaaggatatgaagatggccctcgaatggatacaggagaatattcacagtttcaacggaaatcccgaatcagtaactcttatgggagcgagtgccggtgctgcgtcgactcatctactcgctctctcgaacaagacggaaggactctttcatagatacattttattgggtggttccgctttggcttcgtgggcttataattacaaaacatatcgacatatatgtttgaaatcgataaggctggttgactgccaatcgaaaaaagataacggtataattgcattaaacgagtcagacaccaataattccaaagtggaaaatgggaaaaaaagaagtaataatatcaatgtttcgtacaaaaattataatgaaggatacatggacgacgaagagatggtaaaatgcatgagaacagtcgatgcgaggcaattgctgaaaatgttaaagcatttttatgataggagagcaaatcgaatgtgtgtcttttctcctacgttggaagataattcagaggacgccattctgacgatgcatccgtggaaaataataaaggacggtttgttccgcgatataccggcaataatgcaagtcgtgaaagacgaagggttggtgaagacgtttggattcttcacagatgcgaacttagaaaaagaaatgatagagaatttcgaagaatacatatatgattttatagaaaatcacgaacggagtttcaacgctgacgcttttatcgccgcgatacaggatttttatttcaatggaaatatattgttgggtcttaaaggcaacatcacggaggtgagtctcacagggCGAATCAAATTG
>Cjap.Est11 TRINITY_DN13223_c2_g1_i5_RC 88-1698
atggaaagagtggaagtttgtgtacgtgatggtaagttgattggtattgtcgaaaaaggtatttatggtggccattatattgccttccgtggaataccatatgcaaaacctccagttggtgaactcagatttaaggatcctgtaccaccagaaccgtggtccggtaggagagatgctacaaaatacggaaatgttgctgttcagatagatattatcaaaaaatcagaaattataggcgacgaagactgtctttatttaaatgtgttcactacagatattaagtctttgaaaaaacgtcctgtaatggtatggatacatggcggtggcttttttctcggatctggtgattcgtctttttatggtcctgattacattgtggaaaaggatgtagtgttggttactctaaattacagattaggcgctttaggctttctgaatctatataatgaagtagcaacgggcaatcaaggtctgaaggacgtgatcttggcattagaatgggttcagaaaaatatatcacagtttggtggagattcaggaaatgttaccattttcggtggaagcgccggtgcaatcatagtacattatttgactttatctccattaaccgaaggtttatttcataaagcgatatcgcaaagtggcactgttatgtgtccgtgggcctttaccgaaccggaatcttgtacaacgaataaaggcttcttgcttgccaagaaactcggaaaagtgaccgaagatccaaaggttgcttatgagtttctcaaaacgatcaacgcgaaaaaactcatagagactgaacaatttctcaaaacagaagcagagcgtctacaatttctattgacttttacacctagtctagatcatgaatcatcaaatccagtcttcccggaagatttaacaacgtttatacatcgtggagttaaagtgccatatcttttgggttttacaagttgcgaaggaattttttttttacgtactagttacggacgcataagtaaggaggctctcagccaagtagattctgacttcaaattggcaatatatcccagagttttaactacactgccaaaaataccaatcacattatgtcaattacgatctttatattttggtgacaaaaatatttcagaggaaacattgactaattatattaatttaattggcgatatatctttttttcgtggtattatgcaagcagcggatattcaaatgaataatgataattctggaaagacatatttatatcaattctcatacgacagcgaaacttcactcatgaggaaaattctcaatgttgattttccaggtgtatctcatggcgaagaaatcagttacttgttttatcctaatataataaaagaattgggtttatcagtacccgcgcctgattcggaggattataagatgataagtcgcttaacgcagatgtggacagattttgctaaaacagggaatccaacacccgcgattacggatttgactccaattaagtggacaccgttaaagcgcgccggagatgtgtacgattatttagacattaatattgaacctcggatgaaaaccctccataaaggagagcagcgttgggattgggagAATATGAAATTA
>Cjap.Est12 TRINITY_DN13223_c2_g1_i8_RC 217-1176
atgtgtccgtgggcctttaccgaaccggaatcttgtacaacgaataaaggcttcttgcttgccaagaaactcggaaaagtgaccgaagatccaaaggttgcttatgagtttctcaaaacgatcaacgcgaaaaaactcatagagactgaacaatttctcaaaacagaagcagagcgtctacaatttctattgacttttacacctagtctagatcatgaatcatcaaatccagtcttcccggaagatttaacaacgtttatacatcgtggagttaaagtgccatatcttttgggttttacaagttgcgaaggaattttttttttacgtactagttacggacgcataagtaaggaggctctcagccaagtagattctgacttcaaattggcaatatatcccagagttttagctacactgccaaagataccaatcacattatgtcaattacgatctttatattttggtgacaaaaatatttcagaggaaacagtggctaattacattaatttactcagcgatatatttttttttcgcggtattatgcaagcagcggatattcaaatgaataatgataattctggaaagacatatctgtatcaattctcatacgaaagcgaaacctcactcatgaagaaaattctcaatattgactttccaggtgtgtctcatagcgaagaactgtgttacctgttttatcctgctataataaaagaattgggtttatcagtacccgcgcctgattcggaggattataaggtgataagtcgcttaacgcagatgtggacagattttgctaaaacagggaatccaacacccgcgattacggatttgactccaattaagtggacaccgttaaagcgcgccggagatgtgtacgattatttagacattaatattgaacctcggatgaaaaccctccataaaggagagcagcgttgggattgggagaatatgaaaTTA
>Cjap.Est13 TRINITY_DN13223_c2_g1_i6_RC 88-1695
atggaaagagtggaagtttgtgtacgtgatggtaagttgattggtattgtcgaaaaaggtatttatggtggccattatattgccttccgtggaataccatatgcaaaacctccagttggtgaactcagatttaaggatcctgtaccgccagaaccatggtccggcagcagagatgcttcaaaatacggaaatatcgcagttcaaataaataaaatcaaaaacgaaattataggcgacgaagactgtctttatttaaatgtatttaccacagatattaagtctttggaaaaacgccctgtcatggtatggatacatggtggtggttttagtaacggttccggtggttcatctatgcatggtcctgattacattgttgaaaaggacatagtattggttaccctaaattacagattaggtgttctaggttttctgaatttatatgatgaagtagcaacgggtaatcaaggtctgaaggacgtgatcttggcattagaatgggttcagaaaaatatatcacagtttggtggagattcaggaaatgttaccattttcggtggaagcgccggtgcaatcatagtacattatttgactttatctccattaaccgaaggtttatttcataaagcgatatcgcaaagtggcactgttatgtgtccgtgggcctttaccgaaccggaatcttgtacaacgaataaaggcttcttgcttgccaagaaactcggaaaagtgaccgaagatccaaaggttgcttatgagtttctcaaaacgatcaacgcgaaaaaactcatagagactgaacaatttctcaaaacagaagcagagcgtctacaatttctattgacttttacacctagtctagatcatgaatcatcaaatccagtcttcccggaagatttaacaacgtttatacatcgtggagttaaagtgccatatcttttgggttttacaagttgcgaaggaattttttttttacgtactagttacggacgcataagtaaggaggctctcagccaagtagattctgacttcaaattggcaatatatcccagagttttaactacactgccaaaaataccaatcacattatgtcaattacgatctttatattttggtgacaaaaatatttcagaggaaacattgactaattatattaatttaattggcgatatatctttttttcgtggtattatgcaagcagcggatattcaaatgaataatgataattctggaaagacatatttatatcaattctcatacgacagcgaaacttcactcatgaggaaaattctcaatgttgattttccaggtgtatctcatggcgaagaaatcagttacttgttttatcctaatataataaaagaattgggtttatcagtacccgcgcctgattcggaggattataagatgataagtcgcttaacgcagatgtggacagattttgctaaaacagggaatccaacacccgcgattacggatttgactccaattaagtggacaccgttaaagcgcgccggagatgtgtacgattatttagacattaatattgaacctcggatgaaaaccctccataaaggagagcagcgttgggattgggagAATATGAAATTA
>Cjap.Est14 TRINITY_DN13223_c2_g1_i9_RC 241-1542
atggtatggatacatggcggtggcttttttctcggatctggtgattcgtctttttatggtcctgattacattgtggaaaaggatgtagtgttggttactctaaattacagattaggcgctttaggctttctgaatctatataatgaagtagcaacgggcaatcaaggtctgaaggacgtgatcttggcattagaatgggttcagaaaaatatatcacagtttggtggagattcaggaaatgttaccattttcggtggaagcgccggtgcaatcatagtacattatttgactttatctccattaaccgaaggtttatttcataaagcgatatcgcaaagtggcactgttatgtgtccgtgggcctttaccgaaccggaatcttgtacaacgaataaaggcttcttgcttgccaagaaactcggaaaagtgaccgaagatccaaaggttgcttatgagtttctcaaaacgatcaacgcgaaaaaactcatagagactgaacaatttctcaaaacagaagcagagcgtctacaatttctattgacttttacacctagtctagatcatgaatcatcaaatccagtcttcccggaagatttaacaacgtttatacatcgtggagttaaagtgccatatcttttgggttttacaagttgcgaaggaattttttttttacgtactagttacggacgcataagtaaggaggctctcagccaagtagattctgacttcaaattggcaatatatcccagagttttaactacactgccaaaaataccaatcacattatgtcaattacgatctttatattttggtgacaaaaatatttcagaggaaacattgactaattatattaatttaattggcgatatatctttttttcgtggtattatgcaagcagcggatattcaaatgaataatgataattctggaaagacatatttatatcaattctcatacgacagcgaaacttcactcatgaggaaaattctcaatgttgattttccaggtgtatctcatggcgaagaaatcagttacttgttttatcctaatataataaaagaattgggtttatcagtacccgcgcctgattcggaggattataagatgataagtcgcttaacgcagatgtggacagattttgctaaaacagggaatccaacacccgcgattacggatttgactccaattaagtggacaccgttaaagcgcgccggagatgtgtacgattatttagacattgatgtcaaacctcgaatgaaaacttttcgtaaaggagagcagcgctgggagtggaagAATATA
>Cjap.Est15 TRINITY_DN13223_c2_g1_i10_RC 88-1689
atggaaagagtggaagtttgtgtacgtgatggtaagttgattggtattgtcgaaaaaggtatttatggtggccattatattgccttccgtggaataccatatgcaaaacctccagttggtgaactcagatttaaggatcctgtaccgccagaaccatggtccggcagcagagatgcttcaaaatacggaaatatcgcagttcaaataaataaaatcaaaaacgaaattataggcgacgaagactgtctttatttaaatgtatttaccacagatattaagtctttggaaaaacgccctgtcatggtatggatacatggtggtggttttagtaacggttccggtggttcatctatgcatggtcctgattacattgttgaaaaggacatagtattggttaccctaaattacagattaggtgttctaggttttctgaatttatatgatgaagtagcaacgggtaatcaaggtctgaaggacgtgatcttggcattagaatgggttcagaaaaatatatcacagtttggtggagattcaggaaatgttaccattttcggtggaagcgccggtgcaatcatagtacattatttgactttatctccattaaccgaaggtttatttcataaagcgatatcgcaaagtggcactgttatgtgtccgtgggcctttaccgaaccggaatcttgtacaacgaataaaggcttcttgcttgccaagaaactcggaaaagtgaccgaagatccaaaggttgcttatgagtttctcaaaacgatcaacgcgaaaaaactcatagagactgaacaatttctcaaaacagaagcagagcgtctacaatttctattgacttttacacctagtctagatcatgaatcatcaaatccagtcttcccggaagatttaacaacgtttatacatcgtggagttaaagtgccatatcttttgggttttacaagttgcgaaggaattttttttttacgtactagttacggacgcataagtaaggaggctctcagccaagtagattctgacttcaaattggcaatatatcccagagttttaactacactgccaaaaataccaatcacattatgtcaattacgatctttatattttggtgacaaaaatatttcagaggaaacattgactaattatattaatttaattggcgatatatctttttttcgtggtattatgcaagcagcggatattcaaatgaataatgataattctggaaagacatatttatatcaattctcatacgacagcgaaacttcactcatgaggaaaattctcaatgttgattttccaggtgtatctcatggcgaagaaatcagttacttgttttatcctaatataataaaagaattgggtttatcagtacccgcgcctgattcggaggattataagatgataagtcgcttaacgcagatgtggacagattttgctaaaacagggaatccaacacccgcgattacggatttgactccaattaagtggacaccgttaaagcgcgccggagatgtgtacgattatttagacattgatgtcaaacctcgaatgaaaacttttcgtaaaggagagcagcgctgggagtggaagAATATA
>Cjap.Est16 TRINITY_DN13223_c2_g1_i7_RC 116-1591
ATGgatcctgtaccgccagaaccatggtccggcagcagagatgcttcaaaatacggaaatatcgcagttcaaataaataaaatcaaaaacgaaattataggcgacgaagactgtctttatttaaatgtatttaccacagatattaagtctttggaaaaacgccctgtcatggtatggatacatggtggtggttttagtaacggttccggtggttcatctatgcatggtcctgattacattgttgaaaaggacatagtattggttaccctaaattacagattaggtgttctaggttttctgaatttatatgatgaagtagcaacgggtaatcaaggtctgaaggacgtgatcttggcattagaatgggttcagaaaaatatatcacagtttggtggagattcaggaaatgttaccattttcggtggaagcgccggtgcaatcatagtacattatttgactttatctccattaaccgaaggtttatttcataaagcgatatcgcaaagtggcactgttatgtgtccgtgggcctttaccgaaccggaatcttgtacaacgaataaaggcttcttgcttgccaagaaactcggaaaagtgaccgaagatccaaaggttgcttatgagtttctcaaaacgatcaacgcgaaaaaactcatagagactgaacaatttctcaaaacagaagcagagcgtctacaatttctattgacttttacacctagtctagatcatgaatcatcaaatccagtcttcccggaagatttaacaacgtttatacatcgtggagttaaagtgccatatcttttgggttttacaagttgcgaaggaattttttttttacgtactagttacggacgcataagtaaggaggctctcagccaagtagattctgacttcaaattggcaatatatcccagagttttaactacactgccaaaaataccaatcacattatgtcaattacgatctttatattttggtgacaaaaatatttcagaggaaacattgactaattatattaatttaattggcgatatatctttttttcgtggtattatgcaagcagcggatattcaaatgaataatgataattctggaaagacatatttatatcaattctcatacgacagcgaaacttcactcatgaggaaaattctcaatgttgattttccaggtgtatctcatggcgaagaaatcagttacttgttttatcctaatataataaaagaattgggtttatcagtacccgcgcctgattcggaggattataagatgataagtcgcttaacgcagatgtggacagattttgctaaaacagggaatccaacacccgcgattacggatttgactccaattaagtggacaccgttaaagcgcgccggagatgtgtacgattatttagacattaatattgaacctcggatgaaaaccctccataaaggagagcagcgttgggattgggagaatatgaaaTTA
>Cjap.Est17 TRINITY_DN13223_c1_g2_i1_RC 2-997
accatctttggcgaaagtgctggtggtgtcatcgttcattgtttgactctgtctccgttaagcgaaggtttgtttcacaaagcgatatcacaaagcggcgttgccacaaatccctgggcctttattgaattgacaaataaagcgacgaacaaaggtttccaacttgccgagtactttggtaaagcgacctcagatccgaaggtcgcctatgaacttctcaaaacgatcgacgcgagaaagcttagaaaagccgaacccaagttgctgacgaaaacagagcgcctacaaaagataatatcgtttccacccagtttagaccacgaatcgctgaatccagtcatcacggaagatccaagcatattaatacatcgccgagttaaagtgccatacattctgggttataacagttgcgaaggatcttacttagtagatagcactttcggatatttaaacgagaagacttttaaagaaatcaattccgatttcgagaaaaccatcatccctagaattttgcctacactatcacagataccaatcacaatcgaagaactacgatttttatactttggtaataaagcagtgtcaaaggaaactctgattaattacgctgattttatgggcgatatatatttttatcgcggcattatggaggtagttgatgctcaaatgagctctgatgctaacgagccgacctacttgtacaaattttcatatgaaaatgaagcttctctcttcagaaaattcttaaacgttacgcttccaggtgtgactcactcagaagaacttttttatttattttatcctcatatgatgaaagatttgggcttaccaccattgacacctgattcgaaagattacaagataataaatcgtttaacacaaatgtggacggattttgctaaaacagggaacccaacacccgcaattacgaacttgactccaattaaatggacaccgttgaagaccgccggaaatgtgtacgattatttagacatt
>Cjap.Est18 TRINITY_DN13223_c2_g1_i11_RC 1-828
aaaaaactcatagagactgaacagaagtttctcagaacaaaaacagagcgtctacaatttctattgacttttacacctagtctagatcatgaatcatcaaatccagtcttcccggaagatttaacaacgtttatacatcgtggagttaaagtgccatatcttctgggttttacaaattgcgaaggaattatttttttaagcactagttacggacccataactaaggaggatctcagccaagtagattctgacttcaaattggcaatactacccaaagttttagctacactgccaaagataccaatcacattatgtcaattacgatctttatattttggtgacaaaaatatttcagaggaaacagtggctaattacattaatttactcagcgatatatttttttttcgcggtattatgcaagcagcggatattcaaatgaataatgataattctggaaagacatatctgtatcaattctcatacgaaagcgaaacctcactcatgaagaaaattctcaatattgactttccaggtgtgtctcatagcgaagaactgtgttacctgttttatcctgctataataaaagaattgggtttatcagtacccgcgcctgattcggaggattataaggtgataagtcgcttaacgcagatgtggacagattttgctaaaacagggaatccaacacccgcgattacggatttgactccaattaagtggacaccgttaaagcgcgccggagatgtgtacgattatttagacattgatgtcaaacctcgaatgaaaacttttcgtaaaggagagcagcgctgggagtggaagaatata
>Cjap.Est19 TRINITY_DN13223_c2_g1_i12_RC 1-834
aaaaaactcatagagactgaacagaagtttctcagaacaaaaacagagcgtctacaatttctattgacttttacacctagtctagatcatgaatcatcaaatccagtcttcccggaagatttaacaacgtttatacatcgtggagttaaagtgccatatcttctgggttttacaaattgcgaaggaattatttttttaagcactagttacggacccataactaaggaggatctcagccaagtagattctgacttcaaattggcaatactacccaaagttttagctacactgccaaagataccaatcacattatgtcaattacgatctttatattttggtgacaaaaatatttcagaggaaacattgactaattacattaatttactcagcgatatatttttttatcgcggtattatgcaaacagcggatattcaaatgaatagtgataattctggaaagacatatttatatcaattctcatacgacagcgaaatttcactcatgaagaaaattttcaatgttgattttccaggtgcatctcatttcgaagaatccagttatttgttttttcctaatataataaaagaattgggtttatcagtacccgcgcctgattcggaggattataagatgataagtcgcttaacgcagatgtggacagattttgctaaaacagggaatccaacacccgcgattacggatttgactccaattaagtggacaccgttaaagcgcgccggagatgtgtacgattatttagacattaatattgaacctcggatgaaaaccctccataaaggagagcagcgttgggattgggagaatatgaaaTTA
>Cjap.Est20 TRINITY_DN13223_c2_g1_i1_RC 476-889
atgcaagcagcggatattcaaatgaataatgataattctggaaagacatatctgtatcaattctcatacgaaagcgaaacctcactcatgaagaaaattctcaatattgactttccaggtgtgtctcatagcgaagaactgtgttacctgttttatcctgctataataaaagaattgggtttatcagtacccgcgcctgattcggaggattataaggtgataagtcgcttaacgcagatgtggacagattttgctaaaacagggaatccaacacccgcgattacggatttgactccaattaagtggacaccgttaaagcgcgccggagatgtgtacgattatttagacattgatgtcaaacctcgaatgaaaacttttcgtaaaggagagcagcgctgggagtggaagaatata
>Cjap.Est21 TRINITY_DN13223_c3_g1_i1 74-658
atgaatggcaacagagtagccgtaaacgtgcgcgagggaaaattaatcggcatcatcgaagaaaatattcttgatggaaagtatatcgctttccgaggaataccatatgcaaaaccgccgatcggcaaacttagattcaaggatccggcaccaccggaaccatggtccggcgccagagatgcttcaaaatgcggaaatgtcgctgttcagacggatatcacgggcgaaatgatcggcgacgaagattgtctctacttaaacgtgtacacggcagacgtcgaatcatggagaaaacgtccggttatggtgtggatacacggcggcgcttttaacataggttccggcgatgcatccgtttacggtcccgattatattgtccggaaggacgtggtattggtcacgttaaattatagactaggtgttctcggtttcctaaaccttaacgatgaagtggcagcaggcaatcaaggtataaaggatactattatggcattacgatgggttcaaaagaatatatcaaagttcagtggagacccaggaaatgtcaccatctttggcgaaagggctggtggtgtcatcgttcat
>Cjap.Est22 TRINITY_DN13223_c2_g1_i4_RC 476-895
atgcaaacagcggatattcaaatgaatagtgataattctggaaagacatatttatatcaattctcatacgacagcgaaatttcactcatgaagaaaattttcaatgttgattttccaggtgcatctcatttcgaagaatccagttatttgttttttcctaatataataaaagaattgggtttatcagtacccgcgcctgattcggaggattataagatgataagtcgcttaacgcagatgtggacagattttgctaaaacagggAATCCAACACCCGCGATTACGGATTTGACTCCAATTAAGTGGACACCGTTAAAGCGCGCCGGAGATGTGTACGATTATTTAGACATTAATATTGAACCTCGGATGAAAACCCTCCATAAAGGAGAGCAGCGTTGGGATTGGGAGAATATGAAATTA
>Cjap.Est23 TRINITY_DN13223_c2_g1_i2_RC 171-584
atgcaaacagcggatattcaaatgaatagtgataattctggaaagacatatttatatcaattctcatacgacagcgaaatttcactcatgaagaaaattttcaatgttgattttccaggtgcatctcatttcgaagaatccagttatttgttttttcctaatataataaaagaattgggtttatcagtacccgcgcctgattcggaggattataagatgataaatcgtttaacgcagatgtggacagatttcgctaaaacagggAATCCAACACCCGCGATTACGGATTTGACTCCAATTAAGTGGACACCGTTAAAGCGCGCCGGAGATGTGTACGATTATTTAGACATTGATGTCAAACCTCGAATGAAAACTTTTCGTAAAGGAGAGCAGCGCTGGGAGTGGAAGAATATA
>Cjap.Est24 TRINITY_DN13259_c2_g1_i3 418-2061
ATGAAACGTCTATTCGTTGCTcttctgagcgtcgtcctggcgttcgccagcgacgatcctgaggtgaccgcaccaaccgggcgaattcgcggttccatcctgacctccagactcggcaaaaaaatctattccttccgaggtgtgagatatgccgagccaccaaccggagagcgacgtttccaggttgctattccagcggcagactggaatgatgtctttgatgcgtcctcagagggacccgcttgtccagcgatagtagtgcagaatataatggaggattgtcttcgcgtgaatgtctacacgactaaactaccttcggcgaatgattctgtaaagaggcccgtgttggtgtttttccatcctggtgctttctatctattctcaggccaaagttacttctttggacctgaatacttgctggacaaagatatcgttcttgtcaccgttaattatcgtctcgcgactctaggttttctaagcactggcgattcgaaggcaccaggcaatttgggtttgaaggaccaagtcctggcgcttcgatgggtcaagaggaacatagtcgcctttggcggcgatcctgagagcgttacgatatccggctacagtagtggtggattcagcgtgctgctgcacatggtttccccgatgtccaagggattgttccatcgcgcaatcatgatgagcagctcgacggcgttagaaccatacccgaccgaccaattgaatttagcgaagaaacaagctgagcttctgagttgtccgaccaacaccacggacgccatgctggcctgcttgacatctaaaccggtggagaacttcacagacactataaccaagttcgttgaatggaacggtaatccaatattgatatggatgcccgtagtggaacctgaagttcaaggtgtggagaggttcttgcccgaacagccccttgatcttattagaaaaggaaaattccacaaggttccgctaatggcaggagtcaccaaggacgagttcggtgtcatagtcatcgccattgaagagcagcgcagacgcggaaataactccatcataaacgtcttaaacaatgattggtacagactcacacccatgattttcttatacgaacgggatacatctcgttccagatacataagcaccgaattatatcaattttattttggcaaccaatcgattggtccggacgcctctgacggtctcgcacatatgataaccgatggtctaattatatttccattgcatcgcgctgtaaggatattcgcagagaatactgatcaaccaatctatttttacgtatctgcttatcaaggacgatacagttttgttatgtggaacgaaactacgccatacggagtgttgcaccttgacgatttgcaatatctattctttataaaggccaaatatccctttttcgagaagtatactccggaaatatctatggtggaacttatgacaagtatgtggtcgaactttgctaaaactggacagccggtaccgccgactttggcgaacaacgtcatgtgggacccatactcgttaacaaccgacaactacttagaaatttctgagacaccgacaatgaagacgagactttatgccgatagaatgcaaaaatgggatagcctaTTTCCTTTGAAATCG
>Cjap.Est25 TRINITY_DN13259_c2_g1_i4 418-2067
ATGAAACGTCTATTCGTTGCTCTTCTGAGCGTCGTCCTGGCGTTCgccagcgacgatcctgaggtgaccgcaccaaccgggcgaattcgcggttccatcctgacctccagactcggcaaaaaaatctattccttccgaggtgtgagatatgccgagccaccaaccggagagcgacgtttccaggttgctattccagcggcagactggaatgatgtctttgatgcgtcctcagagggacctgcttgtccagcgataggagtgcagaatataatggaggattgtcttcgcgtgaatgtttacacgactaaattaccttcggcgaacgatcctgtaaagaggcctgtgttggtattcttccatcctggtgctttctatctattctcaggccaaagttacttctttggacctgaatacttgctggacaaagatatcgttcttgtcaccgttaataatcgtcaagcgactctaggttttctaagcactggcgattcgaaggcaccaggcaatttgggtttgaaggaccaagtcctggcgcttcgatgggtcaagaggaacatagccgccttcggtggcgatcctgacagcgttacgatatccggctatagtattggtggattcagcgtgctgctgcacatggtttccccgatgtccaagggattgttccatcgcgcaatcatgatgagcggtgcgacggcattagaacccgaatcgtacccgaccgaccaattaaacttggcgaagaaacaagctgagcttctgagttgtccgaccaacaccacggacgccatgctggcctgcttgacatctaaaccggtggagaacttcacagacactataaccaagttctttgaatggaacggtaatccgatattgatatggatgcccgtagtggaacctgaagttcaaggtgtggagaggttcttgcccgaacagccctttgatcttattagaaaaggaaagttccacaaggttccgctaatggcaggagtcaccaaggacgagttcggaggcatagtcgccgccatcgaagagcagcgcagacgcggaaacaactcgatcataaatgatttaaacaatgattggtacagactcgcacccatgattttctattacgaacgggatacacctcgttccagatacataagcaccgaattacatcaattttactttggcaaccaatcgatcggcccggacacctatgacggtctcgcacatatgagaaccgatggtctaattatatttccattgcatcgcgctgtaaggatattcgcagagaatactgatcaaccaatctatttttacgtatctgcttatcaaggacgatacagttttgttatgtggaacgaaactacgccatatggagtggtgcaccatgacgatttgcaatacctgttctttataaaggccaaatttcccttttttgaaaaggatgctccggaaatacctacggtggaacttatgacaagtatgtggtcgaactttgctaaaactggacagccggtaccgccgactttggcgaacaacgtcacatgggagccatactcgttaacaaccgacaactacttagaaatttctgagacaccgacaatgaagacgagactttatgccgatagaatgcaaaaatgggatagcctaTTTCCTTTGAAATCG
>Cjap.Est26 TRINITY_DN13259_c2_g1_i5 1121-2131
atggtttccccgatgtccaagggattgttccatcgcgcaatcatgatgagcagctcgacggcgttagaaccatacccgaccgaccaattgaatttagcgaagaaacaagctgagcttctgagttgtccgaccaacaccacggacgccatgctggcctgcttgacatctaaaccggtggagaacttcacagacactataaccaagttcgttgaatggaacggtaatccaatattgatatggatgcccgtagtggaacctgaagttcaaggtgtggagaggttcttgcccgaacagccccttgatcttattagaaaaggaaaattccacaaggttccgctaatggcaggagtcaccaaggacgagttcggtgtcatagtcatcgccattgaagagcagcgcagacgcggaaataactccatcataaacgtcttaaacaatgattggtacagactcacacccatgattttcttatacgaacgggatacatctcgttccagatacataagcaccgaattatatcaattttattttggcaaccaatcgattggtccggacgcctctgacggtctcgcacatatgataaccgatggtctaattatatttccattgcatcgcgctgtaaggatattcgcagagaatactgatcaaccaatctatttttacgtatctgcttatcaaggacgatacagttttgttatgtggaacgaaactacgccatacggagtgttgcaccttgacgatttgcaatatctattctttataaaggccaaatatccctttttcgagaagtatactccggaaatatctatggtggaacttatgacaagtatgtggtcgaactttgctaaaactggacagccggtaccgccgactttggcgaacaacgtcatgtgggacccatactcgttaacaaccgacaactacttagaaatttctgagacaccgacaatgaagacgagactttatgccgatagaatgcaaaaatgggatagcctaTTTCCTTTGAAATCG
>Cjap.Est27 TRINITY_DN13259_c2_g1_i1 418-1851
ATGAAACGTTTAATCGTTGCTcttctgagcgtcgtcctggcgttcgccagcgaagatcccgaggtaacggcaccaatcgggcgaattcgcggttctatcctgacctccagactcggcaaaaaaatctattccttccgaggtgtgagatatgccgagccaccgaccgggcaacgacgttttcaagttgctattccagcggcagactggaatgatgtctttgatgcgtcctcagagggacccgcttgtccagcgatagtagtgcagaatataatggaggattgtcttcgcgtgaatgtctacacgactaaactaccttcggcgaatgattctgtaaagaggcccgtgttggtgtttttccatcctggtgctttctatctattctcaggccaaagttacttctttggacctgaatacttgctggacaaagatatcgttcttgtcaccgttaattatcgtctcgcgactctaggttttctaagcactggcgattcgaaggcaccaggcaatttgggtttgaaggaccaagtcctggcgcttcgatgggtcaagaggaacatagtcgcctttggcggcgatcctgagagcgttacgatatccggctacagtagtggtggattcagcgtgctgctgcacatggtttccccgatgtccaagggattgttccatcgcgcaatcatgatgagcagctcgacggcgttagaaccatacccgaccgaccaattgaatttagcgaagaaacaagctgagcttctgagttgtccgaccaacaccacggacgccatgctggcctgcttgacatctaaaccggtggagaacttcacagacactataaccaagttcgttgaatggaacggtaatccaatattgatatggatgcccgtagtggaacctgaagttcaaggtgtggagaggttcttgcccgaacagccccttgatcttattagaaaaggaaaattccacaaggttccgctaatggcaggagtcaccaaggacgagttcggtgtcatagtcatcgccattgaagagcagcgcagacgcggaaataactccatcataaacgtcttaaacaatgattggtacagactcacacccatgattttcttatacgaacgggatacatctcgttccagatacataagcaccgaattatatcaattttattttggcaaccaatcgattggtccggacgcctctgacggtctcgcacatatgataaccgatggtctaattatatttccattgcatcgcgctgtaaggatattcgcagagaatactgatcaaccaatctatttttacgtatctgcttatcaaggacgatacagttttgttatgtggaacgaaactacgccatacggtatagctTTTATTCTTATAACTTTTGATTGTTCAAAAAATTATTTCACACGAGATCTGATGCTCATCCGAATAAGGTTG
>Cjap.Est28 TRINITY_DN13259_c2_g1_i2 418-1683
ATGAAACGTCTATTCGTTGCTCTTCTGAGCGTCGTCCTGGCGTTCgccagcgacgatcctgaggtgaccgcaccaaccgggcgaattcgcggttccatcctgacctccagactcggcaaaaaaatctattccttccgaggtgtgagatatgccgagccaccaaccggagagcgacgtttccaggttgctattccagcggcagactggaatgatgtctttgatgcgtcctcagagggacctgcttgtccagcgataggagtgcagaatataatggaggattgtcttcgcgtgaatgtttacacgactaaattaccttcggcgaacgatcctgtaaagaggcctgtgttggtattcttccatcctggtgctttctatctattctcaggccaaagttacttctttggacctgaatacttgctggacaaagatatcgttcttgtcaccgttaataatcgtcaagcgactctaggttttctaagcactggcgattcgaaggcaccaggcaatttgggtttgaaggaccaagtcctggcgcttcgatgggtcaagaggaacatagccgccttcggtggcgatcctgacagcgttacgatatccggctatagtattggtggattcagcgtgctgctgcacatggtttccccgatgtccaagggattgttccatcgcgcaatcatgatgagcggtgcgacggcattagaacccgaatcgtacccgaccgaccaattaaacttggcgaagaaacaagctgagcttctgagttgtccgaccaacaccacggacgccatgctggcctgcttgacatctaaaccggtggagaacttcacagacactataaccaagttctttgaatggaacggtaatccgatattgatatggatgcccgtagtggaacctgaagttcaaggtgtggagaggttcttgcccgaacagccctttgatcttattagaaaaggaaagttccacaaggttccgctaatggcaggagtcaccaaggacgagttcggaggcatagtcgccgccatcgaagagcagcgcagacgcggaaacaactcgatcataaatgatttaaacaatgattggtacagactcgcacccatgattttctattacgaacgggatacacctcgttccagatacataagcaccgaattacatcaattttactttggcaaccaatcgatcggcccggacacctatgacggtctcgcacatgttcgtaaaaattgctctgaaaagtattatgtacagaaacatattaaatat
>Cjap.Est29 TRINITY_DN13259_c2_g1_i6 418-1683
atgaaacgtctattcgttgctcttctgagcgtcgtcctggcgttcgccagcgacgatcctgaggtgaccgcaccaaccgggcgaattcgcggttccatcctgacctccagactcggcaaaaaaatctattccttccgaggtgtgagatatgccgagccaccaaccggagagcgacgtttccaggttgctattccagcggcagactggaatgatgtctttgatgcgtcctcagagggacctgcttgtccagcgataggagtgcagaatataatggaggattgtcttcgcgtgaatgtttacacgactaaattaccttcggcgaacgatcctgtaaagaggcctgtgttggtattcttccatcctggtgctttctatctattctcaggccaaagttacttctttggacctgaatacttgctggacaaagatatcgttcttgtcaccgttaataatcgtcaagcgactctaggttttctaagcactggcgattcgaaggcaccaggcaatttgggtttgaaggaccaagtcctggcgcttcgatgggtcaagaggaacatagccgccttcggtggcgatcctgacagcgttacgatatccggctatagtattggtggattcagcgtgctgctgcacatggtttccccgatgtccaagggattgttccatcgcgcaatcatgatgagcggtgcgacggcattagaacccgaatcgtacccgaccgaccaattaaacttggcgaagaaacaagctgagcttctgagttgtccgaccaacaccacggacgccatgctggcctgcttgacatctaaaccggtggagaacttcacagacactataaccaagttctttgaatggaacggtaatccgatattgatatggatgcccgtagtggaacctgaagttcaaggtgtggagaggttcttgcccgaacagccctttgatcttattagaaaaggaaagttccacaaggttccgctaatggcaggagtcaccaaggacgagttcggaggcatagtcgccgccatcgaagagcagcgcagacgcggaaacaactcgatcataaatgatttaaacaatgattggtacagactcgcacccatgattttctattacgaacgggatacacctcgttccagatacataagcaccgaattacatcaattttactttggcaaccaatcgatcggcccggacacctatgacggtctcgcacatgttcgtaaaaattgctctgaaaagtattatgtacagaaacatattaaaTAT
>Cjap.Est30 TRINITY_DN2095_c0_g1_i1 159-1502
atggatacgaagcctttaaagaaacgagctgtaatcgtgtggatacatggtggtggctttttcatgggctctggcgatgcatttctctatggtcccgatcatatcattcggaaggacgtagtactcgttactctgaattatagattaggtgttttaggtttcctcaacctatataataaaatggcagaaggaaatcagggcttaaaagatatagttatggcattaaaatggattaaaagaaatatatcgcaatttggtggagatcctgataacgtcacaatttttggtgaaagtgcgggtggagcaattgttcattgtctgactatttcgccgttagctgaaggtttaattcataaagcaataagtcaaagcggcgtcatgactaatccttggagtctcactgaacgaggcgcttctatcaataatggtttacgggtagccgagaaacttggcaaagcaacttcagatacggaagtcgcttataaatttttgaaagagatagacgcgagaaagttaagaaaagcagaaatagatctttttttgccaaaaactaaccgattaaatctttcgattgcgtttacgccgactgtggattccgagtcatcgaatcctttcttaccggtagaaccatcgaaattattatataatggaattaaaatgccaattatattcggatacaactcttgcgaagccaatttcttcttgcgaggaaaatttttcggctatataagcgaagaaactctaaaagaaatcgattctgatttcaagaaagccatacatcccaaaattttacgtcaattaccagagataccaatcacaatatcagagttacgagcattatactttggtaataaagcagtgtcagaggaaactataatgaattactctgattttcttggcgatcagtgtttctacaaaggcattatggaagcagttgatattcaaatgagttctggtgctaacgagccgatctatttatacaagttttcatacgaaagcaaaacttctcccatgaaaaacatattagatatgcaacttccaggtacggcccacttcgaggaattgggttatttattttatccttatataatgaaagatttgggtttgtcaccagctgcacctgattcggaggattacaaaataataaattgcttaacacaaatgtggacagattttgctaaaacgggaaatccaacacctgctaatgaagattcgacttcagttaaatggacaccattaataaatggaaatgcatatcattatttaaacattaatattaaacctcaaatggagactctttgtaaagcaaaacaacgatgggattggcagatgacgcataaatta
>Cjap.Est31 TRINITY_DN7552_c0_g1_i2_RC 1-231
ggcagtgatacaccttttatcgataagacaccagttgaaatcgtgaataacggtgacgtgcaagatttaccttgggtgacgagcgtagtgagtcaagaaggcctttatcccgtagctgaattcatcgctgacaataaagctctcaaacaattaaacgacaactgggattttctcggtccgcttttactatactttaatgacaccatcccagaaaaggatcacgttgagAAA
>Cjap.Est32 TRINITY_DN7552_c0_g1_i1_RC 1-219
ggcagtgatacaccttttatcgataagacaccagttgaaatcgtgaataacggtgacgtgcaagatttaccttgggtgacgagcgtagtgagtcaagaaggcctttatcccgtagctgaattcatcgctgacaataaagctctcaaacaattaaacgacaactgggatgttctcggtccgcgtttactatatttttattacaccatcccagaaaagGAT
>Cjap.Est33 TRINITY_DN9161_c0_g1_i1 106-1686
atggaaagaccgattgtgactgtgaaacaaggaaaactacaaggaattttcgaagataatgttctcggttctcgttacctcgctttcaaaggcataccttttgctgctccgccagtggacgagttgagatttaaggatcccgaacctccggcttcttgggaaggtatccgagattcttccaaaaatggtgatatttgcatacaatggcaacaattgccaactatagcgataattggcagcgaagattgtctttatcttaatgtttacataccatacaatatctatcgaacaacacgaaatccggttatggtgtggattcatggaggagcttatcttattggcaatggcaatgatattgccacacgacctgattatcttatgacaaaagatatcattctagtatctataaattacagactcggtgctttaggtttcttaaatattggtcatgaagtagcaagcggaaatcaaggcttgaaggatcaagttgccgcattaaaatggatcaaggaaaacatcgaggcttttggcggagatccgaacaacatcactatttttggtattagtgcaggcggttcatctgtacatttactgatgctttcgccgttatctaaaggtctttttcacaaggccattcttcagagcggtatagctacgtgtccttgggcgctaatagagaatgtagaagccaatacttttaagcttgcttcaatatttggtaataagtctaaagatcctagagaagttattgagtttcttcaaacgatacctgccgccgaaatcgtcaatgcgcaatctaaagttctcactccgcaagaagcgcgcatttgtaatataccgtttggacctacgatcgatgagaaatccaaaagatcttttctgccatgccctctttctcaacttgatgatgctaatgatataccaattatagttggttttacttctcatgaatatatcatgttttttaaagatactagcgaagaatttttaaatgcaaagtacgcggatatagagcttctgctaaaaaagtttacaaactcacaagactcagaaaagataacgcgattgacggagcaagttaaacagcattattttcatgataagtcatttactaaagagagtattccatcttttgtacaattcctgagtgatttgtggttttctattcctgttaaaaattttgtaaataatcaaagaagaaagaagcaggcaccgacctactactataatttttcctatgtcggaaatgaaatgactatcacaaaactcttgttaaataatctgcctatgattggagcctctcacactgacgatatgtcatatcttttttaccaaccaaagtgtaaagtcgatgatcctaaaccgccagcgataggtacaaaagatcgggaagtatcagaaattcttacgaaaatgtgggctaattttgcaaagacaggaaatcctACACCTGTCGTTGATGAGAATATAAGTACTATTTGGCTACCAGCAACAGCTGATAGCTTTAATTACTTGGACATTGGTGACACTCTTCAACTTTTAACAATTACTGATGATGGCATATTCGGCGATTTAGAGATA
>Cjap.Est34 TRINITY_DN9937_c0_g1_i2 185-1963
atgtggagaatccgagataacatatcgatccaattaggcttcatttgcctctttatacttaacctacataccgtctgtagtttatcattaacaacggtacgaaatggcacgttgataggtgcgacaatgcgtactagactcggaagagacattcatgcattcttgggaattccctatgctgcaccgccgattggagaactcagattcaagccgccgcaacccgcagccgcctggagtggtgttcaagcggctgtggaaaacgccgagatatgcacgcaacggaatatctacacgtatcaggaggagatcgttggcagcgaggattgcctttacctaaacgtctacacgccgcggcttccgtacttcgaagcgccattgtccatcgattcccatcgatacccggtcatgatctggttccacggtggcggatgggtcaccggagccggtcattccgaattttacgggcccaagtttctgctggatcacgatctcgtcctcgtcaccgtgaacttccgactgggaccattgggtttcctaagcacggaggatctcgagtgcccggggaattttggattgaaggatcagcagcaagccatgcgatgggtgcaggagaatatcgtttccttcggtggtgatccgaacagagtgactcttttcggcgaaagcgcgggaggcgcgagtgttcactatcatatggtcagccctctctcaaaaggtctttttcaccgaggtatctcgcaaagcggtaacttttacaatccatggactttaacgccaccgggatctgccaagaagaaggccataattatgggtagaaatttaggctgcaataccgaaaattccgcagaactcatcaaatgtctacgaacaaaaaccgatacggaaattattggtaccgatcgtcttttccagcattatggttattgtccaatgatacccttcaaaccagtaatcgagcctaaacacgtaggtgctcttttgacggaagatccattaatttccgtgcgacaaggtcgtttatctgatataccttggatgacggggataacatctgaagaaggaacacttaaggtagcaggtatctacggacgagatcagaacgaacatgtgaagaaattgaataatgatttccacaatgttgcacctctcagcttgttttacgaagagcgatatgatcttcgagatacgcaatttcgagatgagatgagcactaatatccgtgaattctatttcggcaataaagacatcgatcaatctgaggaagctagattcaaagtcattgatatgtatagcgacgcgtggtttaatcacggtactcacgaagccgttcaagaatttattgcgaatcaaacttcaccgatttattactactacttcacgtacagaggaagcgcgtccttcagtacgatattcggtgataccgagaggaattatggagtatcgcacgcggatgagctgcagtatttattccccgtgggtgaacaattgttcaaggatacggagttgtctaaggaagatcataagataatcgatatcatgacccaactctggtacaatttcgcaaattccggaaatccaacgccaaaggtcacgaaattaattcccttgaagtggaaaccggtgaaaacaagttcttcaccggagtatctatacataggaaattcgactaagataattatggatagtaatcttctctccaagagaatgacattctgggatgagctgacacatcgaatgaagttccatggtgcggatataaggaattttaaggacgagttg
>Cjap.Est35 TRINITY_DN9937_c0_g1_i3 197-1975
atgtggagaatccgagataacatatcgatccaattaggcttcatttgcctctttatacttaacctacataccgtctgtagtttatcattaacaacggtacgaaatggcacgttgataggtgcgacaatgcgtactagactcggaagagacattcatgcattcttgggaattccctatgctgcaccgccgattggagaactcagattcaagccgccgcaacccgcagccgcctggagtggtgttcaagcggctgtggaaaacgccgagatatgcacgcaacggaatatctacacgtatcaggaggagatcgttggcagcgaggattgcctttacctaaacgtctacacgccgcggcttccgtacttcgaagcgccattgtccatcgattcccatcgatacccggtcatgatctggttccacggtggcggatgggtcaccggagccggtcattccgaattttacgggcccaagtttctgctggatcacgatctcgtcctcgtcaccgtgaacttccgactgggaccattgggtttcctaagcacggaggatctcgagtgcccggggaattttggattgaaggatcagcagcaagccatgcgatgggtgcaggagaatatcgtttccttcggtggtgatccgaacagagtgactcttttcggcgaaagcgcgggaggcgcgagtgttcactatcatatggtcagccctctctcaaaaggtctttttcaccgaggtatctcgcaaagcggtaacttttacaatccatggactttaacgccaccgggatctgccaagaagaaggccataattatgggtagaaatttaggctgcaataccgaaaattccgcagaactcatcaaatgtctacgaacaaaaaccgatacggaaattattggtaccgatcgtcttttccagcattatggttattgtccaatgatacccttcaaaccagtaatcgagcctaaacacgtaggtgctcttttgacggaagatccattaatttccgtgcgacaaggtcgtttatctgatataccttggatgacggggataacatctgaagaaggaacacttaaggtagcaggtatctacggacgagatcagaacgaacatgtgaagaaattgaataatgatttccacaatgttgcacctctcagcttgttttacgaagagcgatatgatcttcgagatacgcaatttcgagatgagatgagcactaatatccgtgaattctatttcggcaataaagacatcgatcaatctgaggaagctagattcaaagtcattgatatgtatagcgacgcgtggtttaatcacggtactcacgaagccgttcaagaatttattgcgaatcaaacttcaccgatttattactactacttcacgtacagaggaagcgcgtccttcagtacgatattcggtgataccgagaggaattatggagtatcgcacgcggatgagctgcagtatttattccccgtgggtgaacaattgttcaaggatacggagttgtctaaggaagatcataagataatcgatatcatgacccaactctggtacaatttcgcaaattccggaaatccaacgccaaaggtcacgaaattaattcccttgaagtggaaaccggtgaaaacaagttcttcaccggagtatctatacataggaaattcgactaagataattatggatagtaatcttctctccaagagaatgacattctgggatgagctgacacatcgaatgaagttccatggtgcggatataaggaattttaaggacgagttg
>Cjap.Est36 TRINITY_DN9937_c0_g1_i1 1108-2292
atgcgatgggtgcaggagaatatcgtttccttcggtggtgatccgaacagagtgactcttttcggcgaaagcgcgggaggcgcgagtgttcactatcatatggtcagccctctctcaaaaggtctttttcaccgaggtatctcgcaaagcggtaacttttacaatccatggactttaacgccaccgggatctgccaagaagaaggccataattatgggtagaaatttaggctgcaataccgaaaattccgcagaactcatcaaatgtctacgaacaaaaaccgatacggaaattattggtaccgatcgtcttttccagcattatggttattgtccaatgatacccttcaaaccagtaatcgagcctaaacacgtaggtgctcttttgacggaagatccattaatttccgtgcgacaaggtcgtttatctgatataccttggatgacggggataacatctgaagaaggaacacttaaggtagcaggtatctacggacgagatcagaacgaacatgtgaagaaattgaataatgatttccacaatgttgcacctctcagcttgttttacgaagagcgatatgatcttcgagatacgcaatttcgagatgagatgagcactaatatccgtgaattctatttcggcaataaagacatcgatcaatctgaggaagctagattcaaagtcattgatatgtatagcgacgcgtggtttaatcacggtactcacgaagccgttcaagaatttattgcgaatcaaacttcaccgatttattactactacttcacgtacagaggaagcgcgtccttcagtacgatattcggtgataccgagaggaattatggagtatcgcacgcggatgagctgcagtatttattccccgtgggtgaacaattgttcaaggatacggagttgtctaaggaagatcataagataatcgatatcatgacccaactctggtacaatttcgcaaattccggaaatccaacgccaaaggtcacgaaattaattcccttgaagtggaaaccggtgaaaacaagttcttcaccggagtatctatacataggaaattcgactaagataattatggatagtaatcttctctccaagagaatgacattctgggatgagctgacacatcgaatgaagttccatggtgcggatataaggaattttaaggacgagttg
