# Supplementary material for: Molecular evolution of juvenile hormone esterase-like proteins in a socially exchanged fluid
Source: Sci Rep. 2018 Dec 13;8:17830. doi: 10.1038/s41598-018-36048-1 (PMC6293014; doi:10.1038/s41598-018-36048-1)
Supplement: Supplementary file 2 — Supplementary File 1 [file 41598_2018_36048_MOESM2_ESM.zip › our-gene-annotations/having-only-transcriptomes-as-refrences/Cjap.Ests-OrfPred-Prot.faa]

>Cjap.Est1 TRINITY_DN10601_c0_g1_i2_RC 2-382
PYALPPVGKLRFKPPRQIPAWIGELPATKFGSPCIQYAQFPYNPTEKVEGAEDCLYLNIYVPVRKKTENKTSIPVLFSIQGGAFQFGSGMIYKATYLMDSDVILVTINYRLGPMGFLSTEDEVVPGN
>Cjap.Est2 TRINITY_DN10601_c0_g1_i1_RC 2-382
PYALPPVGKLRFKPPQPILPWIGELPATKFGSPCIQYAQFPFNPTEKVEGAEDCLYLNIYVPVRKKTENKTSIPVLFWIHGGAFQFGSGMIYKATYLMDSDVVLVTINYRLGPMGFLSTEDEVVPGN
>Cjap.Est3 TRINITY_DN12603_c3_g1_i1 52-1764
MISAKESTLLNTMLIRLLIVLLCLNLAILANSDETAPRVKTLSGALKGYYKISQYGRKYEAYEGIPYALPPVGELRFKPPQPILPWIGELPATNFGSPCIQYAEFPIDPTDRVEGAEDCLYLNIYVPELNVTENKILLPVLFWLHGGAFQYDSGKNYGAKYLMDRDVILVTIDYRLGPMGFLSTEDEVVPGNMGLKDQNMALRWVSQNIESFGGDPNGITLIGHSAGGASVQYHYLSPLSVGLFRGGMSYSGTAFDGWTHAKNSLEKTQKLSALMGCPTTTSKDMIDCLRYRPARDIVQATSAFMYFLYNPFTPFGPVVEKGSDAPFIDKTPAEIVNNGDVQDLPWVTSVVSQDGLFPVAEFIANNEALKQLNDNWDVLGPRFLDFYYTIPEKDHVEIARLIKQHYFDTKPIDHTTTKQLVQMASDRFFYVDSEKAALMQAKVNQNPVWYSYFSYRGNQSLSEYMSGTTNNYGVCHGDDIAYILNTPWMDPTTTQRDRDMQKVLIDNCVSFATNGITNVYGVNWLKLNPSEKEFHYLHIASPTEKYTGSSANFGDEKFWNSIKFNETVLTT
>Cjap.Est4 TRINITY_DN12603_c2_g1_i1 104-631
MGCPTTTSRDMIRCLRYRPARTIVQATSEFMPFFFNPFTPFGPVPEKVGDDTPFIDKTPVEIVNNGDVQDIPWITGATSEEGLYPVAEFIAGNENLKQLNDNWDLLGPHFLDFNYTIPKEKQIEIARLIKKHYFDTKPIDQTTTKQLIQMASDRFFVVDSEKAARMQAKVNQNPVW
>Cjap.Est5 TRINITY_DN12603_c0_g1_i1 3-215
NQNPVWYYYFTYRGKQSLSDSMSGTTKNYGVCHGDDILYVLDTAWVNPVTTQQDRDMQKLLIDFCVSFATN
>Cjap.Est6 TRINITY_DN12603_c4_g1_i1 31-213
MAGVEWPKLDPSKKELHYLHIASPTKINMDSNANLGEKEFWNSIKFKENVLTTSKNRKEEL
>Cjap.Est7 TRINITY_DN12952_c0_g1_i6_RC 32-1996
MGQYKYIASTICHRLDKRIWRYICILVLYFILADGLLDGPEPIVETKWGILQGKWSRSIRDQRIANFLGIPYALPPVGDLRFRSPQRWNYTWTTIRNATVDGNMCIQISGSKIYGSEDCLYLNIFIPYIPGIQRMKLPVLVFLHGGGYYEGSSDSKELSPDYLMDQDIILVTLNYRLNIFGFFSTMNQVSPGNYGLKDMKMALEWIQENIHSFNGNPESVTLMGASAGAASTHLLALSNKTEGLFHRYILLGGSALASWAYNYKTYRHICLKSIRLVDCQSKKDNGIIALNESDTNNSKVENGKKRSNNINVSYKNYNEGYMDDEEMVKCMRTVDARQLLKMLKHFYDRRANRMCVFSPTLEDNSEDAILTMHPWKIIKDGLFRDIPAIMQVVKDEGLVKTFGFFTDANLEKEMIENFEEYIYDFIENHERSFNADAFIAAIQDFYFNGNILLGLKGNITEVLSDSAIIWPTLKAAQYQSEIGNSSVYFSFFAYEGTFSHTFVYTGSPTYYGVCHNDDLNYLFPVLNNRCRNLMLNNTESDFMIIKIMTEMLANFMKDGVPKAGMIPAWPNYRDYHQFMRFGIGKSTDIVVQTDFLCDRMEFWEKLLINVSTEYDTIIDDSPDDTSPINDDPIEYRLTIYLVLLIITLLCVLKYY
>Cjap.Est8 TRINITY_DN12952_c0_g1_i3_RC 32-1576
MGQYKYIASTICHRLDKRIWRYICILVLYFILADGLLDGPEPIVETKWGILQGKWSRSIRDQRIANFLGIPYALPPVGDLRFRSPQRWNYTWTTIRNATVDGNMCIQISGSKIYGSEDCLYLNIFIPYIPGIQRMKLPVLVFLHGGGYYEGSSDSKELSPDYLMDQDIILVTLNYRLNIFGFFSTMNQVSPGNYGLKDMKMALEWIQENIHSFNGNPESVTLMGASAGAASTHLLALSNKTEGLFHRYILLGGSALASWAYNYKTYRHICLKSIRLVDCQSKKDNGIIALNESDTNNSKVENGKKRSNNINVSYKNYNEGYMDDEEMVKCMRTVDARQLLKMLKHFYDRRANRMCVFSPTLEDNSEDAILTMHPWKIIKDGLFRDIPAIMQVVKDEGLVKTFGFFTDANLEKEMIENFEEYIYDFIENHERSFNADAFIAAIQDFYFNGNILLGLKGNITEVLSDSAIIWPTLKAAQYQSEIGNSSVYFSFFAYEGTFSHTFVYTGSPTYYGVGI
>Cjap.Est9 TRINITY_DN12952_c0_g1_i5_RC 32-1441
MGQYKYIASTICHRLDKRIWRYICILVLYFILADGLLDGPEPIVETKWGILQGKWSRSIRDQRIANFLGIPYALPPVGDLRFRSPQRWNYTWTTIRNATVDGNMCIQISGSKIYGSEDCLYLNIFIPYIPGIQRMKLPVLVFLHGGGYYEGSSDSKELSPDYLMDQDIILVTLNYRLNIFGFFSTMNQVSPGNYGLKDMKMALEWIQENIHSFNGNPESVTLMGASAGAASTHLLALSNKTEGLFHRYILLGGSALASWAYNYKTYRHICLKSIRLVDCQSKKDNGIIALNESDTNNSKVENGKKRSNNINVSYKNYNEGYMDDEEMVKCMRTVDARQLLKMLKHFYDRRANRMCVFSPTLEDNSEDAILTMHPWKIIKDGLFRDIPAIMQVVKDEGLVKTFGFFTDANLEKEMIENFEEYIYDFIENHERSFNADAFIAAIQDFYFNGNILLGLKGNITEVSLTGRIKL
>Cjap.Est10 TRINITY_DN12952_c0_g1_i2_RC 99-1199
MCIQISGSKIYGSEDCLYLNIFIPYIPGIQRMKLPVLVFLHGGGYYEGSSDSKELSPDYLMDQDIILVTLNYRLNIFGFFSTMNQVSPGNYGLKDMKMALEWIQENIHSFNGNPESVTLMGASAGAASTHLLALSNKTEGLFHRYILLGGSALASWAYNYKTYRHICLKSIRLVDCQSKKDNGIIALNESDTNNSKVENGKKRSNNINVSYKNYNEGYMDDEEMVKCMRTVDARQLLKMLKHFYDRRANRMCVFSPTLEDNSEDAILTMHPWKIIKDGLFRDIPAIMQVVKDEGLVKTFGFFTDANLEKEMIENFEEYIYDFIENHERSFNADAFIAAIQDFYFNGNILLGLKGNITEVSLTGRIKL
>Cjap.Est11 TRINITY_DN13223_c2_g1_i5_RC 88-1698
MERVEVCVRDGKLIGIVEKGIYGGHYIAFRGIPYAKPPVGELRFKDPVPPEPWSGRRDATKYGNVAVQIDIIKKSEIIGDEDCLYLNVFTTDIKSLKKRPVMVWIHGGGFFLGSGDSSFYGPDYIVEKDVVLVTLNYRLGALGFLNLYNEVATGNQGLKDVILALEWVQKNISQFGGDSGNVTIFGGSAGAIIVHYLTLSPLTEGLFHKAISQSGTVMCPWAFTEPESCTTNKGFLLAKKLGKVTEDPKVAYEFLKTINAKKLIETEQFLKTEAERLQFLLTFTPSLDHESSNPVFPEDLTTFIHRGVKVPYLLGFTSCEGIFFLRTSYGRISKEALSQVDSDFKLAIYPRVLTTLPKIPITLCQLRSLYFGDKNISEETLTNYINLIGDISFFRGIMQAADIQMNNDNSGKTYLYQFSYDSETSLMRKILNVDFPGVSHGEEISYLFYPNIIKELGLSVPAPDSEDYKMISRLTQMWTDFAKTGNPTPAITDLTPIKWTPLKRAGDVYDYLDINIEPRMKTLHKGEQRWDWENMKL
>Cjap.Est12 TRINITY_DN13223_c2_g1_i8_RC 217-1176
MCPWAFTEPESCTTNKGFLLAKKLGKVTEDPKVAYEFLKTINAKKLIETEQFLKTEAERLQFLLTFTPSLDHESSNPVFPEDLTTFIHRGVKVPYLLGFTSCEGIFFLRTSYGRISKEALSQVDSDFKLAIYPRVLATLPKIPITLCQLRSLYFGDKNISEETVANYINLLSDIFFFRGIMQAADIQMNNDNSGKTYLYQFSYESETSLMKKILNIDFPGVSHSEELCYLFYPAIIKELGLSVPAPDSEDYKVISRLTQMWTDFAKTGNPTPAITDLTPIKWTPLKRAGDVYDYLDINIEPRMKTLHKGEQRWDWENMKL
>Cjap.Est13 TRINITY_DN13223_c2_g1_i6_RC 88-1695
MERVEVCVRDGKLIGIVEKGIYGGHYIAFRGIPYAKPPVGELRFKDPVPPEPWSGSRDASKYGNIAVQINKIKNEIIGDEDCLYLNVFTTDIKSLEKRPVMVWIHGGGFSNGSGGSSMHGPDYIVEKDIVLVTLNYRLGVLGFLNLYDEVATGNQGLKDVILALEWVQKNISQFGGDSGNVTIFGGSAGAIIVHYLTLSPLTEGLFHKAISQSGTVMCPWAFTEPESCTTNKGFLLAKKLGKVTEDPKVAYEFLKTINAKKLIETEQFLKTEAERLQFLLTFTPSLDHESSNPVFPEDLTTFIHRGVKVPYLLGFTSCEGIFFLRTSYGRISKEALSQVDSDFKLAIYPRVLTTLPKIPITLCQLRSLYFGDKNISEETLTNYINLIGDISFFRGIMQAADIQMNNDNSGKTYLYQFSYDSETSLMRKILNVDFPGVSHGEEISYLFYPNIIKELGLSVPAPDSEDYKMISRLTQMWTDFAKTGNPTPAITDLTPIKWTPLKRAGDVYDYLDINIEPRMKTLHKGEQRWDWENMKL
>Cjap.Est14 TRINITY_DN13223_c2_g1_i9_RC 241-1542
MVWIHGGGFFLGSGDSSFYGPDYIVEKDVVLVTLNYRLGALGFLNLYNEVATGNQGLKDVILALEWVQKNISQFGGDSGNVTIFGGSAGAIIVHYLTLSPLTEGLFHKAISQSGTVMCPWAFTEPESCTTNKGFLLAKKLGKVTEDPKVAYEFLKTINAKKLIETEQFLKTEAERLQFLLTFTPSLDHESSNPVFPEDLTTFIHRGVKVPYLLGFTSCEGIFFLRTSYGRISKEALSQVDSDFKLAIYPRVLTTLPKIPITLCQLRSLYFGDKNISEETLTNYINLIGDISFFRGIMQAADIQMNNDNSGKTYLYQFSYDSETSLMRKILNVDFPGVSHGEEISYLFYPNIIKELGLSVPAPDSEDYKMISRLTQMWTDFAKTGNPTPAITDLTPIKWTPLKRAGDVYDYLDIDVKPRMKTFRKGEQRWEWKNI
>Cjap.Est15 TRINITY_DN13223_c2_g1_i10_RC 88-1689
MERVEVCVRDGKLIGIVEKGIYGGHYIAFRGIPYAKPPVGELRFKDPVPPEPWSGSRDASKYGNIAVQINKIKNEIIGDEDCLYLNVFTTDIKSLEKRPVMVWIHGGGFSNGSGGSSMHGPDYIVEKDIVLVTLNYRLGVLGFLNLYDEVATGNQGLKDVILALEWVQKNISQFGGDSGNVTIFGGSAGAIIVHYLTLSPLTEGLFHKAISQSGTVMCPWAFTEPESCTTNKGFLLAKKLGKVTEDPKVAYEFLKTINAKKLIETEQFLKTEAERLQFLLTFTPSLDHESSNPVFPEDLTTFIHRGVKVPYLLGFTSCEGIFFLRTSYGRISKEALSQVDSDFKLAIYPRVLTTLPKIPITLCQLRSLYFGDKNISEETLTNYINLIGDISFFRGIMQAADIQMNNDNSGKTYLYQFSYDSETSLMRKILNVDFPGVSHGEEISYLFYPNIIKELGLSVPAPDSEDYKMISRLTQMWTDFAKTGNPTPAITDLTPIKWTPLKRAGDVYDYLDIDVKPRMKTFRKGEQRWEWKNI
>Cjap.Est16 TRINITY_DN13223_c2_g1_i7_RC 116-1591
MDPVPPEPWSGSRDASKYGNIAVQINKIKNEIIGDEDCLYLNVFTTDIKSLEKRPVMVWIHGGGFSNGSGGSSMHGPDYIVEKDIVLVTLNYRLGVLGFLNLYDEVATGNQGLKDVILALEWVQKNISQFGGDSGNVTIFGGSAGAIIVHYLTLSPLTEGLFHKAISQSGTVMCPWAFTEPESCTTNKGFLLAKKLGKVTEDPKVAYEFLKTINAKKLIETEQFLKTEAERLQFLLTFTPSLDHESSNPVFPEDLTTFIHRGVKVPYLLGFTSCEGIFFLRTSYGRISKEALSQVDSDFKLAIYPRVLTTLPKIPITLCQLRSLYFGDKNISEETLTNYINLIGDISFFRGIMQAADIQMNNDNSGKTYLYQFSYDSETSLMRKILNVDFPGVSHGEEISYLFYPNIIKELGLSVPAPDSEDYKMISRLTQMWTDFAKTGNPTPAITDLTPIKWTPLKRAGDVYDYLDINIEPRMKTLHKGEQRWDWENMKL
>Cjap.Est17 TRINITY_DN13223_c1_g2_i1_RC 2-997
TIFGESAGGVIVHCLTLSPLSEGLFHKAISQSGVATNPWAFIELTNKATNKGFQLAEYFGKATSDPKVAYELLKTIDARKLRKAEPKLLTKTERLQKIISFPPSLDHESLNPVITEDPSILIHRRVKVPYILGYNSCEGSYLVDSTFGYLNEKTFKEINSDFEKTIIPRILPTLSQIPITIEELRFLYFGNKAVSKETLINYADFMGDIYFYRGIMEVVDAQMSSDANEPTYLYKFSYENEASLFRKFLNVTLPGVTHSEELFYLFYPHMMKDLGLPPLTPDSKDYKIINRLTQMWTDFAKTGNPTPAITNLTPIKWTPLKTAGNVYDYLDI
>Cjap.Est18 TRINITY_DN13223_c2_g1_i11_RC 1-828
KKLIETEQKFLRTKTERLQFLLTFTPSLDHESSNPVFPEDLTTFIHRGVKVPYLLGFTNCEGIIFLSTSYGPITKEDLSQVDSDFKLAILPKVLATLPKIPITLCQLRSLYFGDKNISEETVANYINLLSDIFFFRGIMQAADIQMNNDNSGKTYLYQFSYESETSLMKKILNIDFPGVSHSEELCYLFYPAIIKELGLSVPAPDSEDYKVISRLTQMWTDFAKTGNPTPAITDLTPIKWTPLKRAGDVYDYLDIDVKPRMKTFRKGEQRWEWKNI
>Cjap.Est19 TRINITY_DN13223_c2_g1_i12_RC 1-834
KKLIETEQKFLRTKTERLQFLLTFTPSLDHESSNPVFPEDLTTFIHRGVKVPYLLGFTNCEGIIFLSTSYGPITKEDLSQVDSDFKLAILPKVLATLPKIPITLCQLRSLYFGDKNISEETLTNYINLLSDIFFYRGIMQTADIQMNSDNSGKTYLYQFSYDSEISLMKKIFNVDFPGASHFEESSYLFFPNIIKELGLSVPAPDSEDYKMISRLTQMWTDFAKTGNPTPAITDLTPIKWTPLKRAGDVYDYLDINIEPRMKTLHKGEQRWDWENMKL
>Cjap.Est20 TRINITY_DN13223_c2_g1_i1_RC 476-889
MQAADIQMNNDNSGKTYLYQFSYESETSLMKKILNIDFPGVSHSEELCYLFYPAIIKELGLSVPAPDSEDYKVISRLTQMWTDFAKTGNPTPAITDLTPIKWTPLKRAGDVYDYLDIDVKPRMKTFRKGEQRWEWKNI
>Cjap.Est21 TRINITY_DN13223_c3_g1_i1 74-658
MNGNRVAVNVREGKLIGIIEENILDGKYIAFRGIPYAKPPIGKLRFKDPAPPEPWSGARDASKCGNVAVQTDITGEMIGDEDCLYLNVYTADVESWRKRPVMVWIHGGAFNIGSGDASVYGPDYIVRKDVVLVTLNYRLGVLGFLNLNDEVAAGNQGIKDTIMALRWVQKNISKFSGDPGNVTIFGERAGGVIVH
>Cjap.Est22 TRINITY_DN13223_c2_g1_i4_RC 476-895
MQTADIQMNSDNSGKTYLYQFSYDSEISLMKKIFNVDFPGASHFEESSYLFFPNIIKELGLSVPAPDSEDYKMISRLTQMWTDFAKTGNPTPAITDLTPIKWTPLKRAGDVYDYLDINIEPRMKTLHKGEQRWDWENMKL
>Cjap.Est23 TRINITY_DN13223_c2_g1_i2_RC 171-584
MQTADIQMNSDNSGKTYLYQFSYDSEISLMKKIFNVDFPGASHFEESSYLFFPNIIKELGLSVPAPDSEDYKMINRLTQMWTDFAKTGNPTPAITDLTPIKWTPLKRAGDVYDYLDIDVKPRMKTFRKGEQRWEWKNI
>Cjap.Est24 TRINITY_DN13259_c2_g1_i3 418-2061
MKRLFVALLSVVLAFASDDPEVTAPTGRIRGSILTSRLGKKIYSFRGVRYAEPPTGERRFQVAIPAADWNDVFDASSEGPACPAIVVQNIMEDCLRVNVYTTKLPSANDSVKRPVLVFFHPGAFYLFSGQSYFFGPEYLLDKDIVLVTVNYRLATLGFLSTGDSKAPGNLGLKDQVLALRWVKRNIVAFGGDPESVTISGYSSGGFSVLLHMVSPMSKGLFHRAIMMSSSTALEPYPTDQLNLAKKQAELLSCPTNTTDAMLACLTSKPVENFTDTITKFVEWNGNPILIWMPVVEPEVQGVERFLPEQPLDLIRKGKFHKVPLMAGVTKDEFGVIVIAIEEQRRRGNNSIINVLNNDWYRLTPMIFLYERDTSRSRYISTELYQFYFGNQSIGPDASDGLAHMITDGLIIFPLHRAVRIFAENTDQPIYFYVSAYQGRYSFVMWNETTPYGVLHLDDLQYLFFIKAKYPFFEKYTPEISMVELMTSMWSNFAKTGQPVPPTLANNVMWDPYSLTTDNYLEISETPTMKTRLYADRMQKWDSLFPLKS
>Cjap.Est25 TRINITY_DN13259_c2_g1_i4 418-2067
MKRLFVALLSVVLAFASDDPEVTAPTGRIRGSILTSRLGKKIYSFRGVRYAEPPTGERRFQVAIPAADWNDVFDASSEGPACPAIGVQNIMEDCLRVNVYTTKLPSANDPVKRPVLVFFHPGAFYLFSGQSYFFGPEYLLDKDIVLVTVNNRQATLGFLSTGDSKAPGNLGLKDQVLALRWVKRNIAAFGGDPDSVTISGYSIGGFSVLLHMVSPMSKGLFHRAIMMSGATALEPESYPTDQLNLAKKQAELLSCPTNTTDAMLACLTSKPVENFTDTITKFFEWNGNPILIWMPVVEPEVQGVERFLPEQPFDLIRKGKFHKVPLMAGVTKDEFGGIVAAIEEQRRRGNNSIINDLNNDWYRLAPMIFYYERDTPRSRYISTELHQFYFGNQSIGPDTYDGLAHMRTDGLIIFPLHRAVRIFAENTDQPIYFYVSAYQGRYSFVMWNETTPYGVVHHDDLQYLFFIKAKFPFFEKDAPEIPTVELMTSMWSNFAKTGQPVPPTLANNVTWEPYSLTTDNYLEISETPTMKTRLYADRMQKWDSLFPLKS
>Cjap.Est26 TRINITY_DN13259_c2_g1_i5 1121-2131
MVSPMSKGLFHRAIMMSSSTALEPYPTDQLNLAKKQAELLSCPTNTTDAMLACLTSKPVENFTDTITKFVEWNGNPILIWMPVVEPEVQGVERFLPEQPLDLIRKGKFHKVPLMAGVTKDEFGVIVIAIEEQRRRGNNSIINVLNNDWYRLTPMIFLYERDTSRSRYISTELYQFYFGNQSIGPDASDGLAHMITDGLIIFPLHRAVRIFAENTDQPIYFYVSAYQGRYSFVMWNETTPYGVLHLDDLQYLFFIKAKYPFFEKYTPEISMVELMTSMWSNFAKTGQPVPPTLANNVMWDPYSLTTDNYLEISETPTMKTRLYADRMQKWDSLFPLKS
>Cjap.Est27 TRINITY_DN13259_c2_g1_i1 418-1851
MKRLIVALLSVVLAFASEDPEVTAPIGRIRGSILTSRLGKKIYSFRGVRYAEPPTGQRRFQVAIPAADWNDVFDASSEGPACPAIVVQNIMEDCLRVNVYTTKLPSANDSVKRPVLVFFHPGAFYLFSGQSYFFGPEYLLDKDIVLVTVNYRLATLGFLSTGDSKAPGNLGLKDQVLALRWVKRNIVAFGGDPESVTISGYSSGGFSVLLHMVSPMSKGLFHRAIMMSSSTALEPYPTDQLNLAKKQAELLSCPTNTTDAMLACLTSKPVENFTDTITKFVEWNGNPILIWMPVVEPEVQGVERFLPEQPLDLIRKGKFHKVPLMAGVTKDEFGVIVIAIEEQRRRGNNSIINVLNNDWYRLTPMIFLYERDTSRSRYISTELYQFYFGNQSIGPDASDGLAHMITDGLIIFPLHRAVRIFAENTDQPIYFYVSAYQGRYSFVMWNETTPYGIAFILITFDCSKNYFTRDLMLIRIRL
>Cjap.Est28 TRINITY_DN13259_c2_g1_i2 418-1683
MKRLFVALLSVVLAFASDDPEVTAPTGRIRGSILTSRLGKKIYSFRGVRYAEPPTGERRFQVAIPAADWNDVFDASSEGPACPAIGVQNIMEDCLRVNVYTTKLPSANDPVKRPVLVFFHPGAFYLFSGQSYFFGPEYLLDKDIVLVTVNNRQATLGFLSTGDSKAPGNLGLKDQVLALRWVKRNIAAFGGDPDSVTISGYSIGGFSVLLHMVSPMSKGLFHRAIMMSGATALEPESYPTDQLNLAKKQAELLSCPTNTTDAMLACLTSKPVENFTDTITKFFEWNGNPILIWMPVVEPEVQGVERFLPEQPFDLIRKGKFHKVPLMAGVTKDEFGGIVAAIEEQRRRGNNSIINDLNNDWYRLAPMIFYYERDTPRSRYISTELHQFYFGNQSIGPDTYDGLAHVRKNCSEKYYVQKHIKY
>Cjap.Est29 TRINITY_DN13259_c2_g1_i6 418-1683
MKRLFVALLSVVLAFASDDPEVTAPTGRIRGSILTSRLGKKIYSFRGVRYAEPPTGERRFQVAIPAADWNDVFDASSEGPACPAIGVQNIMEDCLRVNVYTTKLPSANDPVKRPVLVFFHPGAFYLFSGQSYFFGPEYLLDKDIVLVTVNNRQATLGFLSTGDSKAPGNLGLKDQVLALRWVKRNIAAFGGDPDSVTISGYSIGGFSVLLHMVSPMSKGLFHRAIMMSGATALEPESYPTDQLNLAKKQAELLSCPTNTTDAMLACLTSKPVENFTDTITKFFEWNGNPILIWMPVVEPEVQGVERFLPEQPFDLIRKGKFHKVPLMAGVTKDEFGGIVAAIEEQRRRGNNSIINDLNNDWYRLAPMIFYYERDTPRSRYISTELHQFYFGNQSIGPDTYDGLAHVRKNCSEKYYVQKHIKY
>Cjap.Est30 TRINITY_DN2095_c0_g1_i1 159-1502
MDTKPLKKRAVIVWIHGGGFFMGSGDAFLYGPDHIIRKDVVLVTLNYRLGVLGFLNLYNKMAEGNQGLKDIVMALKWIKRNISQFGGDPDNVTIFGESAGGAIVHCLTISPLAEGLIHKAISQSGVMTNPWSLTERGASINNGLRVAEKLGKATSDTEVAYKFLKEIDARKLRKAEIDLFLPKTNRLNLSIAFTPTVDSESSNPFLPVEPSKLLYNGIKMPIIFGYNSCEANFFLRGKFFGYISEETLKEIDSDFKKAIHPKILRQLPEIPITISELRALYFGNKAVSEETIMNYSDFLGDQCFYKGIMEAVDIQMSSGANEPIYLYKFSYESKTSPMKNILDMQLPGTAHFEELGYLFYPYIMKDLGLSPAAPDSEDYKIINCLTQMWTDFAKTGNPTPANEDSTSVKWTPLINGNAYHYLNINIKPQMETLCKAKQRWDWQMTHKL
>Cjap.Est31 TRINITY_DN7552_c0_g1_i2_RC 1-231
GSDTPFIDKTPVEIVNNGDVQDLPWVTSVVSQEGLYPVAEFIADNKALKQLNDNWDFLGPLLLYFNDTIPEKDHVEK
>Cjap.Est32 TRINITY_DN7552_c0_g1_i1_RC 1-219
GSDTPFIDKTPVEIVNNGDVQDLPWVTSVVSQEGLYPVAEFIADNKALKQLNDNWDVLGPRLLYFYYTIPEKD
>Cjap.Est33 TRINITY_DN9161_c0_g1_i1 106-1686
MERPIVTVKQGKLQGIFEDNVLGSRYLAFKGIPFAAPPVDELRFKDPEPPASWEGIRDSSKNGDICIQWQQLPTIAIIGSEDCLYLNVYIPYNIYRTTRNPVMVWIHGGAYLIGNGNDIATRPDYLMTKDIILVSINYRLGALGFLNIGHEVASGNQGLKDQVAALKWIKENIEAFGGDPNNITIFGISAGGSSVHLLMLSPLSKGLFHKAILQSGIATCPWALIENVEANTFKLASIFGNKSKDPREVIEFLQTIPAAEIVNAQSKVLTPQEARICNIPFGPTIDEKSKRSFLPCPLSQLDDANDIPIIVGFTSHEYIMFFKDTSEEFLNAKYADIELLLKKFTNSQDSEKITRLTEQVKQHYFHDKSFTKESIPSFVQFLSDLWFSIPVKNFVNNQRRKKQAPTYYYNFSYVGNEMTITKLLLNNLPMIGASHTDDMSYLFYQPKCKVDDPKPPAIGTKDREVSEILTKMWANFAKTGNPTPVVDENISTIWLPATADSFNYLDIGDTLQLLTITDDGIFGDLEI
>Cjap.Est34 TRINITY_DN9937_c0_g1_i2 185-1963
MWRIRDNISIQLGFICLFILNLHTVCSLSLTTVRNGTLIGATMRTRLGRDIHAFLGIPYAAPPIGELRFKPPQPAAAWSGVQAAVENAEICTQRNIYTYQEEIVGSEDCLYLNVYTPRLPYFEAPLSIDSHRYPVMIWFHGGGWVTGAGHSEFYGPKFLLDHDLVLVTVNFRLGPLGFLSTEDLECPGNFGLKDQQQAMRWVQENIVSFGGDPNRVTLFGESAGGASVHYHMVSPLSKGLFHRGISQSGNFYNPWTLTPPGSAKKKAIIMGRNLGCNTENSAELIKCLRTKTDTEIIGTDRLFQHYGYCPMIPFKPVIEPKHVGALLTEDPLISVRQGRLSDIPWMTGITSEEGTLKVAGIYGRDQNEHVKKLNNDFHNVAPLSLFYEERYDLRDTQFRDEMSTNIREFYFGNKDIDQSEEARFKVIDMYSDAWFNHGTHEAVQEFIANQTSPIYYYYFTYRGSASFSTIFGDTERNYGVSHADELQYLFPVGEQLFKDTELSKEDHKIIDIMTQLWYNFANSGNPTPKVTKLIPLKWKPVKTSSSPEYLYIGNSTKIIMDSNLLSKRMTFWDELTHRMKFHGADIRNFKDEL
>Cjap.Est35 TRINITY_DN9937_c0_g1_i3 197-1975
MWRIRDNISIQLGFICLFILNLHTVCSLSLTTVRNGTLIGATMRTRLGRDIHAFLGIPYAAPPIGELRFKPPQPAAAWSGVQAAVENAEICTQRNIYTYQEEIVGSEDCLYLNVYTPRLPYFEAPLSIDSHRYPVMIWFHGGGWVTGAGHSEFYGPKFLLDHDLVLVTVNFRLGPLGFLSTEDLECPGNFGLKDQQQAMRWVQENIVSFGGDPNRVTLFGESAGGASVHYHMVSPLSKGLFHRGISQSGNFYNPWTLTPPGSAKKKAIIMGRNLGCNTENSAELIKCLRTKTDTEIIGTDRLFQHYGYCPMIPFKPVIEPKHVGALLTEDPLISVRQGRLSDIPWMTGITSEEGTLKVAGIYGRDQNEHVKKLNNDFHNVAPLSLFYEERYDLRDTQFRDEMSTNIREFYFGNKDIDQSEEARFKVIDMYSDAWFNHGTHEAVQEFIANQTSPIYYYYFTYRGSASFSTIFGDTERNYGVSHADELQYLFPVGEQLFKDTELSKEDHKIIDIMTQLWYNFANSGNPTPKVTKLIPLKWKPVKTSSSPEYLYIGNSTKIIMDSNLLSKRMTFWDELTHRMKFHGADIRNFKDEL
>Cjap.Est36 TRINITY_DN9937_c0_g1_i1 1108-2292
MRWVQENIVSFGGDPNRVTLFGESAGGASVHYHMVSPLSKGLFHRGISQSGNFYNPWTLTPPGSAKKKAIIMGRNLGCNTENSAELIKCLRTKTDTEIIGTDRLFQHYGYCPMIPFKPVIEPKHVGALLTEDPLISVRQGRLSDIPWMTGITSEEGTLKVAGIYGRDQNEHVKKLNNDFHNVAPLSLFYEERYDLRDTQFRDEMSTNIREFYFGNKDIDQSEEARFKVIDMYSDAWFNHGTHEAVQEFIANQTSPIYYYYFTYRGSASFSTIFGDTERNYGVSHADELQYLFPVGEQLFKDTELSKEDHKIIDIMTQLWYNFANSGNPTPKVTKLIPLKWKPVKTSSSPEYLYIGNSTKIIMDSNLLSKRMTFWDELTHRMKFHGADIRNFKDEL
