# Supplementary material for: Molecular evolution of juvenile hormone esterase-like proteins in a socially exchanged fluid
Source: Sci Rep. 2018 Dec 13;8:17830. doi: 10.1038/s41598-018-36048-1 (PMC6293014; doi:10.1038/s41598-018-36048-1)
Supplement: Supplementary file 2 — Supplementary File 1 [file 41598_2018_36048_MOESM2_ESM.zip › our-gene-annotations/having-only-transcriptomes-as-refrences/Clig.Ests-OrfPred-Prot.faa]

>Clig.Est1 TRINITY_DN12893_c0_g1_i2 8-2071
MDGRVGSFFVLLLCSLINAKDVDLIRQKRIVGGIAAAQPPKDDPVVFVNKNDRHARIIGNRDPDKGFYIFRGIRFGEPPTGRARFQRASPVYLEGEYNATTWGPPCPQPAYDGTNRIIGSEDCLFLNIFTPSLPDTSNGYPVLIWIHGGGFRRGAACQYEMRHLIKKKMVVVSIQYRLGTLGFLSTGTPEMPGNNGMFDMILAIDWVKDYIHFFGGNPKKIVAFGHGTGASSAMMLSLSKFCENSFSGLIAMSGSILSHFAVDKNPFETARYIARKNSCPINDTRRMVYCLRELPMEKLIRVDSELEDIRAAARGFVSSLSNLLGSGPVVEGSNDGRSLPNFMTVSPEDSLKLGNFPSIPLLTGVMSDETGGAVFGRYRNEVQNKLNIAPDYLTDDFIPYLQGTIPNMRNGMRFIPQAFSGYFNIFGSDSRMRNTIGRVAEALSDSLYNAPAFLTVDHWSKKANAFLYTFDHKGKRNYGKDFLAGLPIVDAKQSSKGNLNHGDDLGFIFNRNTITGEKISDNDEVDEADENVTEIFTDMIANFARSGVPTTNIRSNGSAWMPDIIPNFSDKTNSFISITTDPKSMNNFRYCEMGLWTVVPERLQSPMCSLYKAPLQLIKQGTTGTISVIQEPINTMNEFIPDLKSDLNIANQSTNQNTKEPNKENTAQRKTNGRLLPKVPIPSIPFAG
>Clig.Est2 TRINITY_DN12893_c0_g1_i1 8-2071
MDGRVGSFFVLLLCSLINAKDVDLIRQKRIVGGIAAAQPPKDDPVVFVNKNDRHARIIGNRDPDKGFYIFRGIRFGEPPTGRARFQRASPVYLEGEYNATTWGPPCPQPAYDGTNRIIGSEDCLFLNIFTPSLPDTSNGYPVLIWIHGGGFRRGAACQYEMRHLIKKKMVVVSIQYRLGTLGFLSTGTPEMPGNNGMFDMILAIDWVKDYIHFFGGNPKKIVAFGHGTGASSAMMLSLSKFCENSFSGLIAMSGSILSHFAVDKNPFETARYIARKNSCPINDTRRMVYCLRELPMEKLIRVDSELEDIRAAARGFVSSLSNLLGSGPVVEGSNDGRSLPNFMTVSPEDSLKLGNFPSIPLLTGVMSDETGGAVFGRYRNEVQNKLNIAPDYLTDDFIPYLQGTIPNMRNGMRFIPQAFSGYFNIFGSDSRMRNTIGRVAEALSDSLYNAPAFLTVDHWSKKANAFLYTFDHKGKRNYGKDFLAGLPIVDAKQSSKGNLNHGDDLGFIFNRNTITGEKISDNDEVDEADENVTEIFTDMIANFARSGVPTTNIRSNGSAWMPDIIPNFSDKTNSFISITTDPKSMNNFRYCEMGLWTVVPERLQSPMCSLYKAPLQLIKQGTTGTISVIQEPINTMNEFIPDLKSDLNIANQSTNQNTKEPNKENTAQRKTNGRLLPKVPIPSIPFAG
>Clig.Est3 TRINITY_DN13751_c0_g1_i1 42-1622
MERPIVTVKQGKLQGIFEDNVLGSRYLAFKGIPFAAPPVDELRFKDPEPPASWEGIRDSSKNGDICIQWQQLPTIAIIGSEDCLYLNVYIPYNIYRTTRNPVMVWIHGGAYLIGNGNDIAIRPDYLMTKDIILVSINYRLGALGFLNIGHEVASGNQGLKDQVAALKWIKENIEAFGGDPNNITIFGISAGGSSVHLLMLSPLSKGLFHKAILQSGIATCPWALIENVEANTFKLASIFGNKSKDPREVIEFLQTIPAAEIVNAQSKVLTPQEARICNIPFGPTIDEKSKRSFLPCPLSQLDDDNDIPIIVGFTSHEYIMFFKDTSEEFLNAKYADIELLLKKFTNSQDSEKITRLTEQVKQHYFHDKSFTKESIPSFVQFLSDLWFSIPVKNFVNNQRRKKQAPIYYYNFSYVGNEMTITKLLLNNLPMIGASHTDDMSYLFYQPKCKVDDPKPPAIGTKDREVSEILTKMWANFAKTGNPTPVVDENISTIWLPATADSFNYLDIGDTLQLLTITDDGIFGDLEI
>Clig.Est4 TRINITY_DN13751_c0_g2_i1 42-1031
MERPIVTVKQGKLQGIFEDNVLGSRYLAFKGIPFAAPPVDELRFKDPEPPASWEGIRDSSKNGDICIQWQQLPTIAIIGSEDCLYLNVYIPYNIYRTTRNPVMVWIHGGAYLIGNGNDIAIRPDYLMTKDIILVSINYRLGALGFLNIGHEVASGNQGLKDQVAALKWIKENIEAFGGDPNNITIFGISAGGSSVHLLMLSPLSKGLFHKAILQSGIATCPWALIENVEANTFKLASIFGNKSKDPREVIEFLQTIPAAEIVNAQSKVLTPQEARICNIPFGPTIDEKSKRSFLPCPLSQLDDDNDIPIIVGFTSHEYIMFFKGIRNVRI
>Clig.Est5 TRINITY_DN14813_c10_g1_i1_RC 197-2068
MRRATWLLFASVLLLVQRIHVIRAQRTHARQGFNRETTTTITIPGQGSVLGKEVTIGNSIKVTQYLGIPYAKPPVGDLRFARPVTDPLPSWNEVRNATQFGPSCQQAKGPLKKHEKLYKELLSNIPDPGFSEDCLFLNIFVPDGRQNERWPVMVWFHGGDFNTGTPAIWDASIFVMKQKVLVVTVAYRLNILGFFTTTDPEAPGNYGIFDQIAALDWVKRKIEYFNGSPSNIVIYGHSSGAISVGLHMLSPLSRGKFNKAIAMSGDAIGSVRSPEMEAQVVNVIAEKFGCYRQPTTALMECLRRLDVKHIVKYSSDIETWGPIIDAETNNETDPFLPQQPKDILDSGNFNAVPLIVGYTKNEQALAIIESTNGENLENGLSPENFETMILDEFSSAVPFMDENSTCESKPEMVTNAVLFFYKPYPSTRNATVFRDRFLDLQTEKTFAAGLTMLAGKVAKRATTFVYRFDYRAKTQSVTKEIPEWAGVPHMFELPFVWGLPFQMSSPQMQWLPNDRKTSDTMMTMMATFAKTGDPSITGGTGPPVKWESFTQDDPKILIIDKNIEMGEPNAVDYKALAFWNDYYPQVVEEATTCCNVTNTARRLFSYSIYLSGMMTTMALHLFWF
>Clig.Est6 TRINITY_DN14814_c6_g5_i1 87-1430
MDTKPLKKRAVIVWIHGGGFFMGSGDAFFYGPDHIIRKDVILVTLNYRLGVLGFLNLYHKMAAGNQGLKDIVMALKWIKRNISQFGGDPDNVTIFGESAGGAIVHCLTISPLAEGLIHKAISQSGVMTNPWSLTERGASINNGLQVAEKLGKATSDTEVAYKFLKEIDARKLRKAEIDLFLPKNRRLNLSVAFTPTVDSDSSNPFLPVEPSKLLYNGIKMPIIFGYNSCEANFFLRGKFFGYISEETLKEIDSDFKKAIHPKILRQLPEIPITISELRALYFGNKAVSEETIMNYSDFLGDQCFYKGIMEAVDIQMSSGANEPIYLYKFSYESKTSPMKNILDMPLPGTAHFEELGYLFYPYIMKDLGLSPAVPDSEDYKIINCLTQMWTDFAKTGNPTPANEDSTSVKWTPLINENAYNYLNINIKPQMETLCKAKQRWDWQMRRKL
>Clig.Est7 TRINITY_DN14814_c6_g2_i4 99-1529
MERVEVCVRDGKLVGIVEKGIYGGRYVAFRGIPYAKPPVGELRFKDPVLPEPWSGSRDASKYGNIAVQINKIKNEIIGDEDCLYLNVFTTDIKSLEKRPVMVWIHGGGFSNGSGGSSMHGPDYIVEKDIVLVTLNYRLGVLGFLNLYDEVATGNQCLKDVILALKWVQKNISEFGGDSGNVTIFGGSAGAAIVHYLTLSPLTEGLFHKAISQSGTVTCPWAFTEPESCTTNKGFLLAKKLGKVTEDPKVAYEFLKTIDAKKLIETEQFLKTEAERLQFLLTFTPSLDHESSNPVFPEDLTTLIHRGVKVPYLLGFTNCEGSFLLKSNFYEHITKETLSQVDSDFKLAIYPRVLTTLPKIPITLCQLRSLYFGDKNISEETLTNYINLIGDISFFRGIMQAADIQMNNDNSGKTYLYQFSYDSETSLMRKILNVDFPGVSHGEEISYLFYPNIIKELGLSVPAPDSEDYKVISRLTQM
>Clig.Est8 TRINITY_DN14814_c6_g2_i5 437-1510
MVWIHGGGFSNGSGGSSMHGPDYIVEKDIVLVTLNYRLGVLGFLNLYDEVATGNQCLKDVILALKWVQKNISEFGGDSGNVTIFGGSAGAAIVHYLTLSPLTEGLFHKAISQSGTVTCPWAFTEPESCTTNKGFLLAKKLGKVTEDPKVAYEFLKTIDAKKLIETEQFLKTEAERLQFLLTFTPSLDHESSNPVFPEDLTTLIHRGVKVPYLLGFTNCEGSFLLKSNFYEHITKETLSQVDSDFKLAIYPRVLTTLPKIPITLCQLRSLYFGDKNISEETLTNYINLIGDISFFRGIMQAADIQMNNDNSGKTYLYQFSYDSETSLMRKILNVDFPGVSHGEEISYLFYPNIIKELGL
>Clig.Est9 TRINITY_DN14814_c6_g2_i1 99-854
MERVEVCVRDGKLVGIVEKGIYGGRYVAFRGIPYAKPPVGELRFKDPVPPEPWSGRRDASKYGNVAVQIDIIKKSEIIGDEDCLYLNVFTTDIKSLKKRPVMVWIHGGAFSLGSGDSSFYGPDYIVEKDVVLVTLNYRLGALGFLNLYNEVATGNQGLKDVILALQWIQKNISKFGGDSENVTIFGESAGGAIVHYLTLSPLSEGLFHKAISQSGTTTCPWAFTEPESCSTNKGFLLAKKTRKSNRRSEGCL
>Clig.Est10 TRINITY_DN14814_c6_g2_i3 99-854
MERVEVCVRDGKLVGIVEKGIYGGRYVAFRGIPYAKPPVGELRFKDPVPPEPWSGRRDASKYGNVAVQIDIIKKSEIIGDEDCLYLNVFTTDIKSLKKRPVMVWIHGGAFSLGSGDSSFYGPDYIVEKDVVLVTLNYRLGALGFLNLYNEVATGNQGLKDVILALQWIQKNISKFGGDSENVTIFGESAGGAIVHYLTLSPLSEGLFHKAISQSGTTTCPWAFTEPESCSTNKGFLLAKKTRKSNRRSEGCL
>Clig.Est11 TRINITY_DN14814_c6_g1_i1 1-996
TIFGESAGGVIVHCLTLSPLSEGLFHKAISQSGVATNPWAFIELTNKATNKGFQLAEYFGKATSDPKVAYELLKTIDARKLRKAEPKLLTKTERLQKIISFPPSLDRESLNPVITEDPSILIHRRVKVPYILGYNSCEGSYLVDSTFGYLNEKTFKEINSDFERTITPRILPTLSQIPITIEELRFLYFGNKAVSEETLINYADFMGDIYFYRGIMEVVDAQMSSDANEPTYLYKFSYENEASLLRKFLNVTLPGVTHSEELFYLFYPHMMKDFDLPPLTPDSKDYKIINRLTQMWTDFAKTGNPTPAITNLTPIKWTPLKTAGNVYDYLDI
>Clig.Est12 TRINITY_DN14814_c6_g2_i7 99-1124
MERVEVCVRDGKLVGIVEKGIYGGRYVAFRGIPYAKPPVGELRFKDPVLPEPWSGSRDASKYGNIAVQINKIKNEIIGDEDCLYLNVFTTDIKSLEKRPVMVWIHGGGFSNGSGGSSMHGPDYIVEKDIVLVTLNYRLGVLGFLNLYDEVATGNQCLKDVILALKWVQKNISEFGGNSENVTIFGGSAGAAIVHYLTLSPLTEGLFHKAISQSGTVTCPWAFTEPESCTTNKGFLLAKKLGKVTEDPKVAYEFLKTIDAKKLIETEQFLKTEAERLQFLLTFTPSLDHESSNPVFPEDLTTLVHRGVKVPYLLGFTSCEGIIFLSTSYGHITKESLSQVDSD
>Clig.Est13 TRINITY_DN14814_c8_g1_i1 53-385
MIGDEDCLYLNVYTADVESWRKRPVMVWIHGGAFNIGSGDASVYGPDYIVRKDVVLVTLNYRLGVLGFLNLNDEVAAGNQGIKDTIMALRWVQKNISKFSGDPGNVTIFGE
>Clig.Est14 TRINITY_DN14814_c6_g3_i1 1-456
TIFGESAGGVIVHCLTLSPLSEGLFHKAISQSGVATNPWAFIELTNKATNKGFQLAEYFGKATSDPKVAYELLKTIDARKLRKAEPKLLTKTERLQKIISFPPSLDRESLNPVITEDPSILIHRRVKVPYILGYNSCEGSYLVDSTFGCMFI
>Clig.Est15 TRINITY_DN14814_c6_g4_i1 3-215
EAERLQFLLSFTPSLDHESSNPVFPEDLTTLVHRGVKVPYLLGFTSCEGIIFLSTSYGHITKESLSQVDSD
>Clig.Est16 TRINITY_DN14814_c6_g2_i6 99-560
MERVEVCVRDGKLVGIVEKGIYGGRYVAFRGIPYAKPPVGELRFKDPVLPEPWSGSRDASKYGNIAVQINKIKNEIIGDEDCLYLNVFTTDIKSLEKRPVMVWIHGGGFSNGSGGSSMHGPDYIVEKDIVLVTLNYRLGVLGILLLINLIRNEL
>Clig.Est17 TRINITY_DN14956_c5_g1_i2_RC 111-1754
MKRLFVVLLSVVLAFASDDPEVIAPTGRIRGSILTSRLGKKIYSFRGVRYAEPPTGQRRFQVAIPAADWNDVFDASSEGPACPAIGVQNIMEDCLRVNVYTTKLPSANDSIKRPVLVFFHPGAFYLFSGQSYFFGPEYLLDKDIVLVTVNYRLATLGFLSTGDSKAPGNLGLKDQVLALRWVKRNIAAFGGDPDSVTISGYSVGGYSVLLHMVSPMSKGLFHRAIMMSGSTTLEPYPTEQLHVAKKQAELLNCPTNTTDAMLDCLTSKPVENFTDTITKFFEWNGNPILIWMPVVEPEVQGVERFLPEQPFDLIRKGKFHKVPLMAGVTKDEFGGIVAAIEEQRRRGNNSIINDLNNDWYRLAPMIFYYERDTPRSRYISTELHQFYFGNQSIGPDTYDGLAHMRADGLIIFPLHRAVRIFAENTDQPIYFYVSAYQGRYSFVMWNETTPYGVVHHDDLQYLFFIKAKFPFFEKDAPEIPTVELMTSMWSNFAKTGQPVPPTLANNVTWEPYSLTTDNYLEISETPTMKTRLYADRMQKWDSLFPLKS
>Clig.Est18 TRINITY_DN14956_c5_g1_i1_RC 431-2080
MKRLFVALLSVVLAFASDDPEVTAPTGRIRGSILTSRLGKKIYSFRGVRYAEPPTGERRFQVAIPAADWNDVFDASSEGPACPAIGVQNIMEDCLRVNVYTTKLPSANDPVKRPVLVFFHPGAFYLFSGQSYFFGPEYLLDKDIVLVTVNNRQATLGFLSTGDSKAPGNLGLKDQVLALRWVKRNIAAFGGDPDSVTISGYSIGGFSVLLHMVSPMSKELFHRAIMMSGATALEPDSYPTDQLNLAKKQAELLNCPTNTTDAMLACLTSKPVENFTDTITKFFEWNGNPILIWMPVVEPEVQGVERFLPEQPFDLIRKGKFHKVPLMAGVTKDEFGGIVAAIEEQRRRGNNSIINDLNNDWYRLAPMIFYYERDTPRSRYISTELHQFYFGNQSIGPDTYDGLAHMRADGLIIFPLHRAVRIFAENTDQPIYFYVSAYQGRYSFVMWNETTPYGVVHHDDLQYLFFIKAKFPFFEKDAPEIPTVELMTSMWSNFAKTGQPVPPTLANNVTWEPYSLTTDNYLEISETPTMKTRLYADRMQKWDSLFPLKS
>Clig.Est19 TRINITY_DN14956_c5_g1_i3_RC 144-1154
MVSPMSKGLFHRAIMMSGSTTLEPYPTEQLHVAKKQAELLNCPTNTTDAMLDCLTSKPVENFTDTMPKFFEWYGSPILIWLPVVEPEVQGVERFLPEQPFDLIRKGKFHKVPLIAGVTKDEFGGMIVGIEEQRRRGNNSIINDLNNDWYRLAPMIFYYERDTPRSRYISTELYQFYFGNQSIGPDTYDGLAQVGADGLLIFPLHRAIKIFAENTDQPIYFYVSAYQGRYSFVMWNETTPYGVVHHDDLQYLFFIKAKFPFFDNDAPEIPMVELMTSMWSNFAKTGQPVPPTLANNVTWDPYSLTTDNYLEISETPTMKTRFYTDRMQKWDSLFPLKS
>Clig.Est20 TRINITY_DN14967_c2_g1_i4 30-1742
MISAKDAHSTLLNTMLIRLLIVLLCLNLAILANSDETAPRVKTLSGALKGYYKISQYGRKYEAYEGIPYALPPVGELRFKPPQPILPWIGELPATNFGSPCIQYAEFPIDPTDRVEGAEDCLYLNIYVPELNVTENKILLPVLFWLHGGAFQYDSGKNYGAKYLMDRDVILVTIDYRLGPMGFLSTEDEVVPGNMGLKDQNMALRWVSQNIESFGGDPNGITLIGHSAGGASVQYHYLSPLSVGLFRGGMSYSGTAFDGWTHAKNSLEKTQKLSALMGCPTTTSKDMIDCLRYRPARDIVQATSAFMYFLYNPFTPFGPVVEKGSDAPFIDKTPAEIVNNGDVQDLPWVTSVVSQDGLFPVAEFIANNEALKQLNDNWDVLGPRFLDFYYTIPEKDHVEIARLIKQHYFHTKPIDHTTTKQLVQMASDRFFYVDSEKAALMQAKVNQNPVWYSYFSYRGNQSLSEYMSGTTNNYGVCHGDDIAYILNTPWMDPTTTQRDRDMQKVLIDNCVSFATNGITNVYGVNWLKLNPSEKKFHYLHIASPTEKYTGSSANFGDEKFWNSINENVLTT
>Clig.Est21 TRINITY_DN14967_c2_g1_i3 30-1589
MISAKDAHSTLLNTMLIRLLIVLLCLNLAILANSDETAPRVKTLSGALKGYYKISQYGRKYEAYEGIPYALPPVGELRFKPPQPILPWIGELPATNFGSPCIQYAEFPIDPTDRVEGAEDCLYLNIYVPELNVTENKILLPVLFWLHGGAFQYDSGKNYGAKYLMDRDVILVTIDYRLGPMGFLSTEDEVVPGNMGLKDQNMALRWVSQNIESFGGDPNGITLIGHSAGGASVQYHYLSPLSVGLFRGGMSYSGTAFDGWTHAKNSLEKTQKLSALMGCPTTTSKDMIDCLRYRPARDIVQATSAFMYFLYNPFTPFGPVVEKGSDAPFIDKTPAEIVNNGDVQDLPWVTSVVSQDGLFPVAEFIANNEALKQLNDNWDVLGPRLLYFYYTTLKKNHVEIARLIKQHYFDTKPIDQTTTKQLIQMAGDRFFVVDSEKAARMQAKVNQNPVWYYYFTYRGKQSLSDSMSGTTKNYGVCHGDDILYVLDTAWVNPVTTQQDRDMQKLLIDFCVSFATNGITN
>Clig.Est22 TRINITY_DN14967_c2_g1_i2 30-1238
MISAKDAHSTLLNTMLIRLLIVLLCLNLAILANSDETAPRVKTLSGALKGYYKISQYGRKYEAYEGIPYALPPVGELRFKPPRPIPPWIGELPATNFGSPCIQYVQFTSDPTDKVEGAEDCLYLNIYVPVRNKTEKISMPVLFWIHGGAFQFGSGMLYKATYLMDSNIILVTINYRLGPMGFLSTEDEVVPGNMGLKDQNMALRWVSQNIESFGGDPNGITLIGQSAGGASVHYHYLSPMSVGLFRGGMSYSGTAFDGWTHAKNSLEKTQKLSALMGCPTTTSKDMIDCLRYRPARDIVQATSAFMYFLYNPFTPFGPVVEKAGSDTPFIDKTPVEIVNNGDVQDLPWVTSVVSQEGLYPVAEFIANNEALKQLNDNWDVLGPRLLYFYYTTLKKNHVEIARL
>Clig.Est23 TRINITY_DN14967_c2_g1_i1 2-322
FGPVVEKAGSDTPFIDKTPVEIVNNGDVQDIPWITGVTSEEGLYPVAEFIAGNENLKQLNNNWDLLGPHFLDFNCTIPKEKQVEIARLIKKHYFDTKPIDQTTTKQL
>Clig.Est24 TRINITY_DN14967_c0_g2_i1 31-213
MAGVEWPKLDPSKKELHYLHIASPTKINMDSNANLGEKEFWNSIKFKENVLTTSKNRKEEL
>Clig.Est25 TRINITY_DN14967_c0_g1_i1 1-198
VSFATNGIVNMAGVEWPKLDPSKKELHYLHIASPTKINMDSNANLGEKEFWNSIKFKENVLTTSKK
>Clig.Est26 TRINITY_DN2046_c0_g1_i1_RC 151-1929
MWRVRDNISIQLGFICLFILNLHTVCSLSLTTVRNGTLIGATMRTRLGRDIHAFLGIPYAAPPIGELRFKPPQPAAAWSGVRAAVENAEICTQRNIYTYQEEIVGSEDCLYLNVYTPRLPYFEAPLSIDSHRYPVMIWFHGGGWVTGAGHSEFYGPKFLLDHDLVLVTVNFRLGPLGFLSTEDLECPGNFGLKDQQQAMRWVQENIVSFGGDPNRVTLFGESAGGASVHYHMVSPLSKGLFHRGISQSGNFYNPWTLTPPGSAKNKAIIMGRNLGCNTKNSAELIKCLRTKTDTEIIGTDRLFQHYGYCPMIPFKPVIEPKHVGALLTEDPLISVRQGRLSDIPWMTGITSEEGTLKVAGIYGRDQNEHVKKLNNDFHNVAPLSLFYEERYDLRDTQFRDEMSTNIREFYFGNKDIDQSEEARFKVIDMYSDAWFNHGTHEAVQEFIANQTSPIYYYYFTYRGSASFSTIFGDTERNYGVSHADELQYLFPVGEQLFKDTELSKEDHKIIDIMTQLWYNFANSGNPTPKVTKLIPLKWKPVKTSSSPEYLYIGNSTKIIMDSNLLSKRMTFWDELTHRMKFHGADIRNFKDEL
