# Supplementary material for: Molecular evolution of juvenile hormone esterase-like proteins in a socially exchanged fluid
Source: Sci Rep. 2018 Dec 13;8:17830. doi: 10.1038/s41598-018-36048-1 (PMC6293014; doi:10.1038/s41598-018-36048-1)
Supplement: Supplementary file 2 — Supplementary File 1 [file 41598_2018_36048_MOESM2_ESM.zip › our-gene-annotations/having-only-transcriptomes-as-refrences/Faqu.Ests-OrfPred-CDS.fna]

>Faqu.Est1 comp17858_c0_seq1 75-1781
ATGACAAAACTATTGGTATTCTCCCTGTCCGCCATTCTGTTGGCACTCTTCTCCACGGTCAACTGTGACAACAAAGTCGAAGTTCACATTTCCCATGGTCCAATTATAGGTGAAACACTCGAACTAgaaaggtctcaaactgttcatagattcttgggtattccatatgccgaaccgccagtcggacctttgagatttcacagaactcgtccattagaaaagggatggacagaaccattggtggctactaaatggacagctaaatgtatacaagatgttaatcacccgttaagctcctttgttgatgattcttttgaattcaatcaccaattgtccgaagattgtcttcacttgaatgtttggactccaaagcttgaggctgatgaatcaaaacttcgaccagtcattatgtggatccacggaggaggcctgtttatgggatcctctgtaatggctttttatgatggcaaaacactagcacacatgtccgatgctgttgttgtgacaattaactatcgactctcagcactgGGATTCTTGTATTCCGACATGGTCGAAGGCGTCAAGGGCAATCAGGGCTTGTGGGATCAAGCCATGGCTCTGGAGTGGATCCAGGACAATATCCGATATTTCGGGGGTGATCCAAACAAAGTGACGATCATCGGTGAAAGTGCCGGTGGTTGGTCGGTGTCTGCATTGGTTCTCTCTCCAGTTACTCGGAATCTGTTCCATAATGCTTTCATCATGTCCGGGGCAGTGGATCACCGTATCATTGCCAGGCCAGAGGATGTTGTGCCAATATTTTTGAAGGGCATTCGCAAGGCGGGTTGTGCCACTAAAGATGAAACATCGATCACGGAGGAGGTGATGAACTGTATCAACAAACTCAAACCAGCAAAGATTGATCAAATTGTGCACTTGATGAATGACCACAAAATGACCCTCCCACCTCTCATGACTGTCGATGGAGAATTCTTCACTGACTTGCCATTTGAGATGCTCAAGAAAGGAGATTTCAAGACTAATGTCCATCTCCTGGTCGACACTGTAGATAACGAAGGTTCCTTCTTGATGTTCCCTTTTGAACAATTCCGTGGCAAAAATCCAAGTCCTCTCAACTTGGAACAAGCGAAGGCGTTCGTTGGTAAACTGATGAACGAACACGTGATTTTCAATGATAATAAGATTAACACTGATAAGCTTGAGAAATTGTATTTCAACGGTTTGCATCCGCTTGATGATGAAGATCTGTTCCGAAATCGCGCCAGCAGCGCCTATGGTGATCATCTTATTACCTGTCCAGTGAACAATTTTGCTCGTGCTGTCAAACTTCACAGTGGCGCAAAGGCGTCAGTCTTTCAGATGTTTTACAGAGTCCACACTGGAAAGCCCAAATTCCTCTGTTCGAAATGGAGTGGAACTTGCCATGCTGATGATATCTGCCCGCTTTTCGGTCTCCCATTCCAGACACCTGACCAGTTTGTGAACCGAGAACGCGATGTTGCCGCTGAGGTGATCTCTTTCCTTTCTGACTTTATTCGCACCGGAAAGCCCAATAAGCGAACGCCCCAGTGGCAGGAATACTTCCTCTTGGACGACAAAACCGTTGTTGCGCCATATTATGAGCTGAATAACGATGCCACAACCCATGAGAATTTCAAATTCAGTCTCAAACATAATGAATGCAAACTGCTGTCAAAGCACATG
>Faqu.Est2 comp23853_c0_seq1_RC 93-350
atgaaagattcgggattacctgcgcctgattcagatgattataaaatgataaatgttttaacgcagctgtggacagactttgctaaaacagggaatccaacgcctgctattacggatttatgtcccgttaaatggacaccgctgaaaagtggaaatgtatacgattatctagacatcaatattaaacctcagatgaaagcctatcgtaaaggagaacaacgatgggactgggaaaataggataaataagTTAGGCAAT
>Faqu.Est3 comp28245_c0_seq1_RC 126-1781
atgaaacatctattccttctgagcgtcgtccttgcgttcgccagcggcgatttcgctggcgaacaatgcgaagtaaccgcaccgatcggacaaattcgcggttccatcttgacctccagactcggcaaaaagatttattccttccgcggtgtgagatacgccgagccaccaaccgggcagcaacgttttcaggtcgctattccagcggcggattggaatgatgtctttgatgcgaccaaggaaggacctgcctgtccagcaataaacggggagaatataatggaagattgtcttcgtgtaaatgtctacacgacgaaattaccttcggcgaacgatcccgtaaagaggccggtgttggtatttttccaccctggtgctttttatgtattctcaggccaaagcttctactttggacccgaatacttgctggacaaagatattgttctcgtcactgttaataatcgtctcgcaactctaggttttataagcaccggcgactcgaaggcaccaggcaatttgggcttgaaagatcaaattgtggcgcttcgatgggttcagaggaatatagccgccttcggcggcgatcctgatagcgttacgatatctggctacagcatcggtggatttagcgtgatgctgcacatggtttcgccaatgtccaagggattgttccatcgcgcgattatgatgagcggctcgatgacgtcacaaccgtacccgaccgaacaattgcatctagcgaagaagcaagccgagctattgaactgtccgttcgacaccacggacgctatgctggtctgcttgagttctaaaccggtggagaacttcacagatactatacctaagttctttgaatggtataataatccgacattgttgtggtcacccgtagtggaacccgaggttcacggtgtggagaggttcttgcccgaacagcccgttgatcttattagaaaaggaaaattccataaggttccgctgatcgcgggggtcaccaaggacgagttcggcggtgtggtcgttgctgtcgaacagcaacatagacttggaaacaactcgatcttggacgatttaaacaatgactggtacaaaattgcgccaatcgcattcatatacgaacgggatacacctcgttccagatacataagcaccgaactacgtcaattttattttggcaatcaatcgatcggcccggacacgtatgacggtctcgcacatattaaagccgatagtctaattacatttccattgcatcgcactgtaaaactgtttgcagaaaacactgatcaaccaatctacttttacgtatcttcttatcaaggacgatatagttttgtcatgtggaacaaaactacaccgtacggagtagtgcatcatgacgatttgcaatatctattctttatgaggaagatatttcccttcttcgaaaatgatgctccggagatacctatagtggaacttatgacaagtatgtggtcgaattttgctgaaactggacagccagtaccaccgactttggcaaacaacgtcacatgggaaccatacttattagaagccgacaactacttagaaatttctgaaatatcgaggatgaagacaagactttatcccgagagaatgcaaaagtgggagagcctaTTTCCTTTGAATTCAAAG
>Faqu.Est4 comp37993_c0_seq2 120-2288
ATGGCGAACAAAGTGGCGAGAGATTATACTAAAGACAAAGAACAATTCAAGACTTTTTTCTTGGAATTTGTGGCAATGGATGATAAGACAGAAAATAAGACCTTTAAATACAGACAACAGATGACCAAGATAGCTCACAGAGAACAAATTAGCTTTGAGATCGATTTAGATGATGTACAATCATTTGATGAGGAACTAGCTACATCTGTCGCTAATAATACACGAAGATACACTAATTTAGTTTTGGATTTGGTTCAAGAAATGTTACCTGATTTCAAAGAAAGAGTTGTTTTACCTAAAGATTCATTGGATATTTATATGGAGCATCGATTATTAATACAGGCTCGTACTAGGGGCGAAGCTCAAGAAACCAGAGTTAAATATGCTCCCGAACTGATGCGTCGTTTTGAAGTGTATTTTAAAGATTTTTCTGATGCAAAGGCATATTCAGTAAGAGATATTAAGGCAGATAAGATTGGAAAATTGGTGACAGTTAGAGGCATTGTTACTAAAACTACTGAAGTTAAGCCAATGATTGTTGTAGCAACATACACATGTGATGAATGCGGTTCGGAAGTGAGCCAACCGATACATTCTTTAAGTTTTATGCCATTACGGACATGTCCAAGTGAGGGATGTCGTGTGAACAAATCTGGTGGCAGATTATACTTACAGACAAAAGGTTCAAAGTTTATCAAATTTCAAGAGCTGAAATTGCAGGAACATAGCGAACAAGTTCCAACTGGCCATATACCACGATCCTTAACTATCTTTTGTCGAGGCGAAACAACGAGAAATTGCTTGCCTGGTGATCATATTATTGTTACTGGTGTATTTTTGCCCTTTTTGAAAACAGGTTTCAATGCTAGATCAGGGCCTGCGCTTTCCAGTGAGACTTATTTGGATGCACATAAAATAGTATGTCTCAATAACGTAGATACGGTAGACGATGGTAATGCCGAATTGACAGATCAAGAATTAAGTTTGCTAATGCAAGACGATTTTTACAACAAGTTGGCTTGTTCCTTAGCCCCGGAAATTTATGGGCTCGAAGATGTGAAAAAGGCATTACTTTTGCTTCTTGTTGGTGGAACAGATAAGAAGAAAGGCGACATTAAAATTCGAGGCAACATTAATATCTGCTTGATGGGAGATCCTGGTGTAGCAAAGTCGCAATTATTATCCTACATCACACGACTGGCTCCAAGATCACAGTATACCACAGGGCGAGGCTCGTCCGGCGTGGGTTTAACCGCTGCAATCATGAAGGATCCTCTAACTGGTCAAATGGTATTGGAGGGTGGAGCTTTGGTACTGGCGGATCAAGGGGTTTGCTGCATCGACGAATTCGATAAAATGGCAGACGCGGACAGAACAGCGATTCACGAAGTGATGGAGCAACAAACTATATCTATTGCCAAAGCCGGCATAATGGCTCGTTTGAATGCTAGAGTATCCATATTGGCTGCTGCCAATCCGGCGTACGGTAGATACAATCCGCAAAGAACGGTTGAACAAAATATTCAATTGCCTGCCGCATTGTTGTCGCGATTTGACTTATTGTGGCTTATTCAGGATCGCGCAGACcgaggtaacgatcttaaattagcacagcacatcacatatgtgcatcaacattgctcgcaacccccgactgaaacagaagctatagatatgaaattaataagaaaatatataaagttgtgtaagacaaaagaacctatcgtatcagaagaattaacggaatatattgtagactcttatgtggaaatgcgaaaagaagcgcgtaacagtcatgacaagacgtttacttccgctcgtaatttgctagctattcttcggttgtcgacagcgttagcacgactacgattatcgaacgtggtcgacaaggacgacattgcagaagcgaatagattggtggagatgtccaaacattcaatcaactattccgaacaacgcataaataatgctcaacagaatccgatcaatagaattttccacctgatacgggaacttgccggcgataagaagacagtcaaagtgtcggacattttggagcgatgcacgagcaagggatttaaacccgatcccgtgtacaaatgcattgagGAGTACGAGGCGTTGAACGTGTGGCAGGTCAATCAGACCAGAAGATTGATTACTTTTATA
>Faqu.Est5 comp42445_c0_seq2_RC 2-715
CCGCGAATTAATAATTTTTCTAATCATCCCCTCTGCCAAAAAAGAGGCACTGTCATCGGCCTTATTGACAGGGTCTTTTTATTATCTCATCCGAGTTTCCACCGAAAAAACTTTGAACGTATCATTGACATTTTATTGGACAACGGTTATCCCCTGTGCTTTATTTTCCGGGTATTACATGAACGATTAAAATACCTGTGTTACAGGGTTAATTCGAACCCGAATGAGAAAGAACACAGGGAGGAGTCTGTCTCTTATTTCACGATACCGTATGTTCTCCTAATATCTGAACAATTCAAGAGAATTACTAAAGACTTAAATGTCAAACTCTCTTATCGGAGTCTTAATAAGATGAATTCATTTattaaagtacacaaggattcttgcccgttgtcctctcgtcagaatgtcgtatacaggatcaactgtaaagattgcgacgcctcatatgtaggacagaccaaacggcagttaaatactcgagtctcggaacacaaaaatcatattcggagaggtatgagcggtcattctgtcattactgatcacagggtaagttccaatcatgactttgattgggataatgtctctatactagataatgaaccttggttacgtaaacgattaatttctgaaatattacatattaaaagacagaagaacggtttgAATTTGCAAACTGACACGGAAGGTCTACCTGACATGTATATCCCGGTC
>Faqu.Est6 comp43231_c0_seq1 3-1664
ATGGGGGCAGTGTTGAATAAAATGTGGTTTGACAAGTTCGTCTTTtgtgcgtttatggtcgcatggaccaacgccgagcagaatattcaattagaaattcctcagggatttttaaagggcctaaaaaccaacaccgttttgcagaacacaccgtactataattttaagggaataccatacgcgaaacctaatgttggtattaataaattccagatgccggaaccagctgatggctgggaaggcacgtatgacgcaacttatcatcgttcggcttgtccattcttctgtatgataaaacaagacttgattggggaagaagattgtctttatcttaatgtttacacaccggtgttggacaaagatgctcgtaaagccgttatggtatggtttcatggcggtgcttttaacaatggtctcggagacgatctcttttttggccctgactttttaatcgagcaagatgtcatccttgtaacgcttaattatcgactcggtccaatcggatttttaaatactggtgacaaaaatgcacttggcaacgccggactaaaggatcaggtaatggcgcttaaatgggtcaaagacaatatacattattttggcggctgtcccaaccgagttacaatcttcggcgaagacgcgggtgcaagttccgtccagtttcacatgatgtctcctatgtcggacggtttgttcaacggtgccattcagcaaagtggaagcgcagtgaatacatgggcaatttcttacaatcctagagaatttgccttcaaattaggagataagctcgacattgagacaaatgattctgctgaattggtttctaaactcgcagaattttctccgaaagaattaattgcagccagcgatgaaataatgaagaccgagaatactatgaacggccgcttcgcagcgttccttccatcggttgaagttgatctaggacaagaaatatttctgcccgacaatccttggacgcttctgaaatccggaaaaattgccaacgtgcccgttatggctggaattacggccgacgagtccgctttcttcgtccagatgatgcttggtaatatcgatcagatgaatgagcatttcgagaactttctgccggtcgacttgaacgtaaccgatgccgggcagaagagccaactaggtgaaagcctgaagagcttttacttcggggataagtcgatctccacggaaacgacgaaagagttcacgatgatgttggacgacatcatgtttgacgctgcgaccgcgctcagtttagatatattaagctcccgaatttcggctccaatttacgagtacatattttcttacgaagctccattcggtatgatgaaaactatgtttcaagtagaggatggcgttgctcatggcgacgatatgacttatgaattctattcggatgctttgaaaaatgtgccacaatctggttcgcctgcggagaagatgatgcgtatttttaccactttgctggcaaattttgcaaaagacgggaatcctacatcgaatatgaatgagtatgtaactgtgaactgggaacccagaggtaaagaagataattacatgaatatcaatcaagagttaaaaatggagaaaggcttactgcaagatagaataaatttttggatgaatttgTACAAAAATGTTCTTGAC
>Faqu.Est7 comp45120_c0_seq1 23-496
atggcaggcgatcgcttcttcgtggtcgatagcgagaaggctgcgcgaatgcaagccaaggtaaatcagaatccggtctggtactactacttcagttacagaggaacgcaaagcttaagcgattatttcaccggtacgactgagaattacggtgtctcccacgccgacgacacattgtacgtactagatactgtgtggttagacccaacaacaacgcaaaaggatcgtgatatgcagaaacggttaatcgacttttgggtattgttcgccacagacggaattccgaaagtagccaatgtggaatggccggaattagatccatcgaaggacgagcttcactatttgcatatagctagtcctgataagatcaacatggacagcaatgctaaccttggagaaaaaaagttctggaattcgattaatttcaatgagaatatattaaaacgcgcagccggaaccaaaaaagaaGAGCTT
>Faqu.Est8 comp45497_c0_seq1 14-1909
ATGGGGAGTCTTGATCTTACCTTCGCCAAACGAACACGAGCGTTCTCTCCACACCTACGAAACCGCACGGCCGTCGCAAAATTTCTCAACGATCAGAGGCTAAACAGTACTTTAGGAGAAgaaatgtggagagtccgagataacatattgattcaattaagcttcatttgcctcttcgtacttaacgcgtataccgtttgtagtctatcgatagcaacggtacgaaatggcacattgataggtataacaatgcgtactagactgggaagagacattcatgcgttcctgggaattccctatgctgcaccaccgatcggagaactcagattcgcgccgccgcaacccgcaactgcctggaacggcgtacgagcggctgtagaaaacgccgagatatgtacgcaacggaatatctacacgtatcaggaagagatcgtcggcggcgaggattgtctttacctaaacgtatacacgccacgtgttccgtactccgaaacgccgttgcttatcgcccatcgatatccggttatgatctggttccacggtggtggatggctcacaggggccggtcactccgaattttacgggcctaagtttcttctggatcacgatctcgttctcgtcactataaattttcgacttggcccactgggctttttaagcacggagaacttggaatgcccgggaaatcttggattgaaggatcagcagcaagctatgcgatgggtgcaggagaatattgtttcctttggcggtgatccgaacagagtaaccctcttcggcgaaagtgccggaggcgcaagtgttcattaccatatgatcaaccctctctcgaaaggtctttttcaccgcggtatctcgcaaagcggtaatttttacaacccatggactttaacgccaccgggatctgccaaaaagaaggccatgatcttaggtagaaatttaaggtgcaacaccgacacttccgcggaactcatcaaatgtttgcgaacaaaagacgcagcggagattatcggtaccgatcgacttttccagcactttggttattgtccaatgatacctttcaaaccagtgatcgaacctaaacacgtaggtgcttttctgacggaggatccattaatttccgtgcggcaaggccgtttagctgatataccctggatgatggggataacatcggaagaaggaagccttaaagtagcaggtatttacggacgagatctgggtgagcatgtaaagaagttgaatagtgatttccataatgttgcacttctgagcttattgtacgaagagcgatacggcattcgagatacgcaatttcgagatgagatgagcgctaaaattcgcgcattttattttggcaataaagacatcgatcaatctgacgaagctaggttcaaagtcatcgatatgtacagcgatgcgtggtttaatcacggcactcatgaagccatccaagattttattgcaaatcaaacttctccgatctattattattatttcgcgtatagaggaagcgcatctttcagctcgatattcggcgatagcgagaagaattacggagtgtcacacgcggacgagctgcagtatttattccctgtgggtgaacaattgttcaaagatacggagttgtctaaagaggatcacaagataatcaatattatgaccgaactctggtacaatttcgcaaattccgcaaatccaacgccaaagatcacaaaattaatccccctgaaatggaagccggtgaaaacgaattcactggaatatctatacataggaaattcgaccaagatagttatggaaaataatcttctttgggagagaatgacgttttggaacaagctaacacatcaaatgaaggtccattgtgcggatttcagaaattttaaggacgaattg
>Faqu.Est9 comp45497_c0_seq3 303-1484
atgcgatgggtgcaggagaatattgtttcctttggcggtgatccgaacagagtaaccctcttcggcgaaagtgccggaggcgcaagtgttcattaccatatgatcaaccctctctcgaaaggtctttttcaccgcggtatctcgcaaagcggtaatttttacaacccatggactttaacgccaccgggatctgccaaaaagaaggccatgatcttaggtagaaatttaaggtgcaacaccgacacttccgcggaactcatcaaatgtttgcgaacaaaagacgcagcggagattatcggtaccgatcgacttttccagcactttggttattgtccaatgatacctttcaaaccagtgatcgaacctaaacacgtaggtgcttttctgacggaggatccattaatttccgtgcggcaaggccgtttagctgatataccctggatgatggggataacatcggaagaaggaagccttaaagtagcaggtatttacggacgagatctgggtgagcatgtaaagaagttgaatagtgatttccataatgttgcacttctgagcttattgtacgaagagcgatacggcattcgagatacgcaatttcgagatgagatgagcgctaaaattcgcgcattttattttggcaataaagacatcgatcaatctgacgaagctaggttcaaagtcatcgatatgtacagcgatgcgtggtttaatcacggcactcatgaagccatccaagattttattgcaaatcaaacttctccgatctattattattatttcgcgtatagaggaagcgcatctttcagctcgatattcggcgatagcgagaagaattacggagtgtcacacgcggacgagctgcagtatttattccctgtgggtgaacaattgttcaaagatacggagttgtctaaagaggatcacaagataatcaatattatgaccgaactctggtacaatttcgcaaattccgcaaatccaacgccaaagatcacaaaattaatccccctgaaatggaagccggtgaaaacgaattcactggaatatctatacataggaaattcgaccaagatagttatggaaaataatcttctttgggagagaatgacgttttggaacaagctaacacatcaaatgaaggtccattgtgcggatttcagaaattttaaggacgaattg
>Faqu.Est10 comp46730_c0_seq6 24-2096
ATGGATGGATGCATCAGCTTGTTTTTCGTTCTTTTACTTTGCTCGTTAATTAACGCTAGAGATGCAGATCTAATTAGAAAAAAGAGAATTGTTGGCGGTATCGCGGCTGCGCAGCCACCCAAGGACGATCCGGTAGTTTTTGTGAATAAAAATGATCGACACGCACGTATTATCGGTAATCGCGATCCTGACAAAGGATTCTACATCTTTCGCGGAATCAGATTTGGGGAACCACCCACAGGTCGAGCCAGATTTCAGCGAGCTTCGCCCGTACATCTCGAAGGAGAATATaatgccactacttggggacctccttgtcctcagcccagctctgatggaaccaacagaattataggaagcgaagattgtctttttctaaacgttttcacgccatcacttccggatatcagtgatggttatcctgtactgatatggattcatggaggtggttttagaaggggtgcagcatgtcagtatgaaatgagacatttaatcaaaaagagaatggtcgtggtgtctattcaatatagattggggacgttaggttttttgagtacaggtacgccggaaatgtcgggaaacaacgggATGTTTGATATGATACTAGCCATCGATTGGGTGAAGGATTACATACACTTTTTCGGCGGTAATCCGAAGAAAATAGTAGCCTTCGGTCACGGTACCGGTGCCAGTTCTGCCATGATGCTATCGTTGTCAAAATTCTGTGAAAATAGTTTCAGCGGTTTGATCGCTATGTCCGGTTCCATTTTATCTCACTTCGCTGTCGACAAGGACCCTTCCGAGACAGCCAGATATATAGCGCATAAGAATGGCTGTCCAACGAATGATACTCGAAAAATGGTGTACTGTCTGCGAGAATTGCCAATAGAGAAATTGATCAGAGTCGATTCCGAGTTAGAAAACATTCGAGCGGCCGCACGAGGTTTCGTCTCCAGTTTATCCAATCTACTCGGATCCGGTCCCGTCGTAGAAGGTTCTGATGATGGAAGGTCGCTCCCAAACTTTATGACCACATCGCCGAAGGATTCTTTGAGGCTTGGCAATTTTCCATCTATACCGCTATTGACTGGAGTCATGAGTGATGAAACGGGAGGTGCCGTTTTCGGTCAATACAGAGATGAAGTGCAAAATAAACTAAACATGGTTCCGAATTATTTGACTAACGATTTCGTACCGTATTTGCAAGGAACTATTCCGAATATACGAAACGGATCGCGCTTTGTCCCGCAAGCTTTCCGCGGCTATTTCAACATCTTTGAAAGTGATAACACGCAGAATACAATCGGTAGAGTCGCGGAAGCTTTGGGTGATTCACTTTATAATGCTCCTGCATTTCTGACTGTCGATCACTGGTCCAAAAGGGCAAATGCGTTTCTATACACTTTTGACCATAAAGGAAAAAGAAATTACGGTAAAGACTTTCTCGCCGGATTGCCAATCGTTGACGCCAAACAATCATCGAATGGTGATTTGAATCATGGCGACGATTTAGGATTCATATTCAACCGAAACACAATTACCGGCGAAAAAATAAGTGACAACGACGAACCAGATGAAGTGGATGAAAATGTAACCGAAATTTTCACAGAGATGATAGCAAATTTCGCACGAAGCGGCATTCTTAGTGTGCCTACTACAAATGTATTACAATCTAATGGCAGTACTTGGGTGCCGGATATAATTCCAAGATTCTCAGATAAAACTAATTCTTTCGTTAGTATCAGGACGGATCCGAAAAGCATGAATAATTTTAGATACTGTGAAATGGGATTGTGGACTGGTGTGCCAGAACGATTACAATCACCTATGTGTAGTTTATACAAAGTGCCTTTCCAATTAATAGAACAAGGTGCCAAAGGAACGATATCTGTAATTCAGGAACCTATCGATACGGTGAACGAATTTGTCCCCGATCTCAAATCTGGCCTCAATGTCGCAAACAAATCAACCAATCGGAATACTGAAGAATCAAATAAAGAGGATATTACACAACATAAAACGAATGGCAAATTATTATCAAAGGTACCTATACCACGAATACCATTCGCCGGT
>Faqu.Est11 comp46730_c0_seq5 24-2201
ATGGATGGATGCATCAGCTTGTTTTTCGTTCTTTTACTTTGCTCGTTAATTAACGCTAGAGATGCAGATCTAATTAGAAAAAAGAGAATTGTTGGCGGTATCGCGGCTGCGCAGCCACCCAAGGACGATCCGGTAGTTTTTGTGAATAAAAATGATCGACACGCACGTATTATCGGTAATCGCGATCCTGACAAAGGATTCTACATCTTTCGCGGAATCAGATTTGGGGAACCACCCACAGGTCGAGCCAGATTTCAGCGAGCTTCGCCCGTACATCTCGAAGGAGAATATAATGCCACTACTTGGGGACCTCCTTGTCCTCAGCCCAGCTCTGATGGAaccaacagaattataggaagcgaagattgtctttttctaaacgttttcacgccatcacttccggatatcagtgatggttatcctgtactgatatggattcatggaggtggttttagaaggggtgcagcatgtcagtatgaaatgagacatttaatcaaaaagagaatggtcgtggtgtctattcaatatagattggggacgttaggttttttgagtacaggtacgccggaaatgtcgggaaacaacgggATGTTTGATATGATACTAGCCATCGATTGGGTGAAGGATTACATACACTTTTTCGGCGGTAATCCGAAGAAAATAGTAGCCTTCGGTCACGGTACCGGTGCCAGTTCTGCCATGATGCTATCGTTGTCAAAATTCTGTGAAAGTAATATGTTGGCCACTATATATACATATATTATTTATCGCGCATTTTTTTACGAACAAATGTATTTTTTTACCAACGAAAGAGAATTATTACATCCTGGTACAGATAGTTTCAGCGGTTTGATCGCTATGTCCGGTTCCATTTTATCTCACTTCGCTGTCGACAAGGACCCTTCCGAGACAGCCAGATATATAGCGCATAAGAATGGCTGTCCAACGAATGATACTCGAAAAATGGTGTACTGTCTGCGAGAATTGCCAATAGAGAAATTGATCAGAGTCGATTCCGAGTTAGAAAACATTCGAGCGGCCGCACGAGGTTTCGTCTCCAGTTTATCCAATCTACTCGGATCCGGTCCCGTCGTAGAAGGTTCTGATGATGGAAGGTCGCTCCCAAACTTTATGACCACATCGCCGAAGGATTCTTTGAGGCTTGGCAATTTTCCATCTATACCGCTATTGACTGGAGTCATGAGTGATGAAACGGGAGGTGCCGTTTTCGGTCAATACAGAGATGAAGTGCAAAATAAACTAAACATGGTTCCGAATTATTTGACTAACGATTTCGTACCGTATTTGCAAGGAACTATTCCGAATATACGAAACGGATCGCGCTTTGTCCCGCAAGCTTTCCGCGGCTATTTCAACATCTTTGAAAGTGATAACACGCAGAATACAATCGGTAGAGTCGCGGAAGCTTTGGGTGATTCACTTTATAATGCTCCTGCATTTCTGACTGTCGATCACTGGTCCAAAAGGGCAAATGCGTTTCTATACACTTTTGACCATAAAGGAAAAAGAAATTACGGTAAAGACTTTCTCGCCGGATTGCCAATCGTTGACGCCAAACAATCATCGAATGGTGATTTGAATCATGGCGACGATTTAGGATTCATATTCAACCGAAACACAATTACCGGCGAAAAAATAAGTGACAACGACGAACCAGATGAAGTGGATGAAAATGTAACCGAAATTTTCACAGAGATGATAGCAAATTTCGCACGAAGCGGCATTCTTAGTGTGCCTACTACAAATGTATTACAATCTAATGGCAGTACTTGGGTGCCGGATATAATTCCAAGATTCTCAGATAAAACTAATTCTTTCGTTAGTATCAGGACGGATCCGAAAAGCATGAATAATTTTAGATACTGTGAAATGGGATTGTGGACTGGTGTGCCAGAACGATTACAATCACCTATGTGTAGTTTATACAAAGTGCCTTTCCAATTAATAGAACAAGGTGCCAAAGGAACGATATCTGTAATTCAGGAACCTATCGATACGGTGAACGAATTTGTCCCCGATCTCAAATCTGGCCTCAATGTCGCAAACAAATCAACCAATCGGAATACTGAAGAATCAAATAAAGAGGATATTACACAACATAAAACGAATGGCAAATTATTATCAAAGGTACCTATACCACGAATACCATTCGCCGGT
>Faqu.Est12 comp46730_c0_seq3 24-2096
ATGGATGGATGCATCAGCTTGTTTTTCGTTCTTTTACTTTGCTCGTTAATTAACGCTAGAGATGCAGATCTAATTAGAAAAAAGAGAATTGTTGGCGGTATCGCGGCTGCGCAGCCACCCAAGGACGATCCGGTAGTTTTTGTGAATAAAAATGATCGACACGCACGTATTATCGGTAATCGCGATCCTGACAAAGGATTCTACATCTTTCGCGGAATCAGATTTGGGGAACCACCCACAGGTCGAGCCAGATTTCAGCGAGCTTCGCCCGTACATCTCGAAGGAGAATATAATGCCACTACTTGGGGACCTCCTTGTCCTCAGCCCAGCTCTGATGGAACCAACAGAATTATAGGAAGCGAAGATTGTCTTTTTCTAAACGTTTTCACGCCATCACTTCCGGATATCAGTGATGGTTATCCTGTACTGATATGGATTCATGGAGGTGGTTTTAGAAGGGGTGCAGCATGTCAGTATGAAATGAGACATTTAATCAAAAAGAGAATGGTCGTGGTGTCTATTCAATATAGATTGGGGACGTTAGGTTTTTTGAGTACAGGTACGCCGGAAATGTCGGGAAACAACGGGATGTTTGATATGATACTAGCCATCGATTGGGTGAAGGATTACATACACTTTTTCGGCGGTaatccgaagaaaatagtagccttcggtcacggtaccggtgccagttctgccatgatgctatcgttgtcaaaattctgtgaaaatagtttcagcggtttgatcgctatgtccggttccattttatctcacttcgctgtcgacaaggacccttccgagacagccagatatatagcgcataagaatggctgtccaacgaatgatactcgaaaaatggtgtactgtctgcgagaattgccaatagagaaattgatcagagtcgattccgagttagaaaacattcgagcggccgcacgaggtttcgtctccagtttatccaatctactcggatccggtcccgtcgtagaaggttctgatgatggaaggtcgctcccaaactttatgaccacatcgccgaaggattctttgaggcttggcaattttccatctataccgctattgactggagtcatgagtgatgaaACGGGAGGTGCCGTTTTCGGTCAATACAGAGATGAAGTGCAAAATAAACTAAACATGGTTCCGAATTATTTGACTAACGATTTCGTACCGTATTTGCAAGGAACTATTCCGAATATACGAAACGGATCGCGCTTTGTCCCGCAAGCTTTCCGCGGCTATTTCAACATCTTTGAAAGTGATAACACGCAGAATACAATCGGTAGAGTCGCGGAAGCTTTGGGTGATTCACTTTATAATGCTCCTGCATTTCTGACTGTCGATCACTGGTCCAAAAGGGCAAATGCGTTTCTATACACTTTTGACCATAAAGGAAAAAGAAATTACGGTAAAGACTTTCTCGCCGGATTGCCAATCGTTGACGCCAAACAATCATCGAATGGTGATTTGAATCATGGCGACGATTTAGGATTCATATTCAACCGAAACACAATTACCGGCGAAAAAATAAGTGACAACGACGAACCAGATGAAGTGGATGAAAATGTAACCGAAATTTTCACAGAGATGATAGCAAATTTCGCACGAAGCGGCATTCTTAGTGTGCCTACTACAAATGTATTACAATCTAATGGCAGTACTTGGGTGCCGGATATAATTCCAAGATTCTCAGATAAAACTAATTCTTTCGTTAGTATCAGGACGGATCCGAAAAGCATGAATAATTTTAGATACTGTGAAATGGGATTGTGGACTGGTGTGCCAGAACGATTACAATCACCTATGTGTAGTTTATACAAAGTGCCTTTCCAATTAATAGAACAAGGTGCCAAAGGAACGATATCTGTAATTCAGGAACCTATCGATACGGTGAACGAATTTGTCCCCGATCTCAAATCTGGCCTCAATGTCGCAAACAAATCAACCAATCGGAATACTGAAGAATCAAATAAAGAGGATATTACACAACATAAAACGAATGGCAAATTATTATCAAAGGTACCTATACCACGAATACCATTCGCCGGT
>Faqu.Est13 comp46730_c0_seq4 24-2096
ATGGATGGATGCATCAGCTTGTTTTTCGTTCTTTTACTTTGCTCGTTAATTAACGCTAGAGATGCAGATCTAATTAGAAAAAAGAGAATTGTTGGCGGTATCGCGGCTGCGCAGCCACCCAAGGACGATCCGGTAGTTTTTGTGAATAAAAATGATCGACACGCACGTATTATCGGTAATCGCGATCCTGACAAAGGATTCTACATCTTTCGCGGAATCAGATTTGGGGAACCACCCACAGGTCGAGCCAGATTTCAGCGAGCTTCGCCCGTACATCTCGAAGGAGAATATAATGCCACTACTTGGGGACCTCCTTGTCCTCAGCCCAGCTCTGATGGAACCAACAGAATTATAGGAAGCGAAGATTGTCTTTTTCTAAACGTTTTCACGCCATCACTTCCGGATATCAGTGATGGTTATCCTGTACTGATATGGATTCATGGAGGTGGTTTTAGAAGGGGTGCAGCATGTCAGTATGAAATGAGACATTTAATCAAAAAGAGAATGGTCGTGGTGTCTATTCAATATAGATTGGGGACGTTAGGTTTTTTGAGTACAGGTACGCCGGAAATGTCGGGAAACAACGGGATGTTTGATATGATACTAGCCATCGATTGGGTGAAGGATTACATACACTTTTTCGGCGGTaatccgaagaaaatagtagccttcggtcacggtaccggtgccagttctgccatgatgctatcgttgtcaaaattctgtgaaaatagtttcagcggtttgatcgctatgtccggttccattttatctcacttcgctgtcgacaaggacccttccgagacagccagatatatagcgcataagaatggctgtccaacgaatgatactcgaaaaatggtgtactgtctgcgagaattgccaatagagaaattgatcagagtcgattccgagttagaaaacattcgagcggccgcacgaggtttcgtctccagtttatccaatctactcggatccggtcccgtcgtagaaggttctgatgatggaaggtcgctcccaaactttatgaccacatcgccgaaggattctttgaggcttggcaattttccatctataccgctattgactggagtcatgagtgatgaaACGGGAGGTGCCGTTTTCGGTCAATACAGAGATGAAGTGCAAAATAAACTAAACATGGTTCCGAATTATTTGACTAACGATTTCGTACCGTATTTGCAAGGAACTATTCCGAATATACGAAACGGATCGCGCTTTGTCCCGCAAGCTTTCCGCGGCTATTTCAACATCTTTGAAAGTGATAACACGCAGAATACAATCGGTAGAGTCGCGGAAGCTTTGGGTGATTCACTTTATAATGCTCCTGCATTTCTGACTGTCGATCACTGGTCCAAAAGGGCAAATGCGTTTCTATACACTTTTGACCATAAAGGAAAAAGAAATTACGGTAAAGACTTTCTCGCCGGATTGCCAATCGTTGACGCCAAACAATCATCGAATGGTGATTTGAATCATGGCGACGATTTAGGATTCATATTCAACCGAAACACAATTACCGGCGAAAAAATAAGTGACAACGACGAACCAGATGAAGTGGATGAAAATGTAACCGAAATTTTCACAGAGATGATAGCAAATTTCGCACGAAGCGGCATTCTTAGTGTGCCTACTACAAATGTATTACAATCTAATGGCAGTACTTGGGTGCCGGATATAATTCCAAGATTCTCAGATAAAACTAATTCTTTCGTTAGTATCAGGACGGATCCGAAAAGCATGAATAATTTTAGATACTGTGAAATGGGATTGTGGACTGGTGTGCCAGAACGATTACAATCACCTATGTGTAGTTTATACAAAGTGCCTTTCCAATTAATAGAACAAGGTGCCAAAGGAACGATATCTGTAATTCAGGAACCTATCGATACGGTGAACGAATTTGTCCCCGATCTCAAATCTGGCCTCAATGTCGCAAACAAATCAACCAATCGGAATACTGAAGAATCAAATAAAGAGGATATTACACAACATAAAACGAATGGCAAATTATTATCAAAGGTACCTATACCACGAATACCATTCGCCGGT
>Faqu.Est14 comp48051_c1_seq6_RC 562-2244
ATGTTGCGTAGATCGGTCAGCTTATTAGCGCCGTTCCGTCGTCATTCTTCAGTGTCCATCATGAACAGCaacagagtggtcgtaaacgtgcgtgaaggaaagttaatcggtatcatcgacaaaaatattcacggtggcaattacatagctttccgaggaataccgtatgcaaaacctccggtgggtgaactcagatttaaagatccggtaccaccagaagcatggtcgggcaaccgagacgcttccaagtacggaaacatcgctgttcaagtgaatattttcacgcataaagtaatgggcgacgaagattgtctctatttgaatgtgttcaccacggatacagagcctttaaagaagcgcgctgtaatggtgtggatacatggtggtggcttttatatgggctccggcgatgcgtctttctatggtcccgatcatatcgttcggaaggacgtagtactcgttactctgaattatagattaggtgttctaggtttcctcaatttatatcataaaaaggcagcgggaaatcagggcttaaaagatgtaattatggcgttacaatggattcaaaaaaatatatcgcaattcggtggagatcccaataatatcacaatttttggtgaaagtgcgggtggagcgattgttcactatctgactatttcgccgttagctaaaggtttatttcataaagcgatatgtcaaagcggcgtcgtgaataatccttgggctttcactggacgggacacttctatcaataatggtctgcagttagccgagaaacttggtaaggcaacttcagatacggaagtcgcctacaaatttctaaaaaagatagacgcaagaaaattaagagaagcagaaatagagcttttcttgacagaagcaatgcgtttaaatctttcgattgcatttacgccgactatggattccgagtcatcgaatcctttattaccggtagaatcatcggaattattacgtaatggaatcaaaatgccactaatattcggatacactagttgcgaaggcaattttttcttacgaggaaaattttttggtgatataagcaaagagactctgaagaaagtcgattctgatttcaagaaaattatacatcctagaattttgtgtcaattaccacagataccgatcacgatttcagatttgcgatcgttatattttggtgataaaaaaatatcagaggaaactctaatgaatcactctgattttcttggcgatcagtgtctctatagcggcattatggaagcagttgatactcaaatgaattctggtactaacgagccgatatacttgtacaagttttcatatgaaagtaaaacttctcccatgaaaaatatattagatattcaactttcaggtacatctcacatagaggaactgggttacttattttatcctcatttgatgaaagatttgggcttgtcaccagctgcacctgattcggaggattacacaataataaattccttaacgcagatgtggacagattttgctaaaacaggaaatccaacacctgctaataaagatttgacttcagctaattataaatggacaccattaaaaaataaaaatgcatatgattatttaaacattaatattaaatctcaaatggagactctttgtaaagaaaagcaacgatgggattggaagattagacatcaatta
>Faqu.Est15 comp48051_c1_seq2_RC 562-2244
ATGTTGCGTAGATCGGTCAGCTTATTAGCGCCGTTCCGTCGTCATTCTTCAGTGTCCATCATGAACAGCaacagagtggtcgtaaacgtgcgtgaaggaaagttaatcggtatcatcgacaaaaatattcacggtggcaattacatagctttccgaggaataccgtatgcaaaaccaccggtcggtaaactcagattcaaggatccggcaccgccggaaccatggtccggcagcagagattcttcaaaacacggaaacgtcgccgttcagaaggatcttaccacgcgcgaaatgatcggcgacgaggattgcctctacttaaacgtgtacaccgcagacatcgaatcatggaaaaaacgtccgattatggtgtggatacacggcggcggttttagcacaggttccggcgatgcatccatttacggtcccgattatattgtccggaaggacgtggtattggtcacgttaaattatagactaggcgttctcggtttcttaaatcttaacgatgaagtggcaacgggcaatcaaggtataaaggatgttgtcatggcattacgatgggttcaaaagaatatatcaaagttcactggagatccagaaaatgtcaccatctttggcgaaagcgctggcggagccatcgtacattatttgactctgtctccattaagtgaaggtttatttcacaaagcgatttcgcaaagcggcgtcgccgcaaatccttgggcttttaatgaatgggcaaataaagcgatgaacaaaggtttccaattagccgagtacctcggcagagcgacctcagatccgaaggtcgcctgtgaatttctcaaaacgatcgacgcgaggaaactcagagaagccgaacagaagttgctgacgaaaacagaatgtctacaacatgtaatagcgtttacgcctagtttagatcacgaatcgccgaatccatttttcccggaacatccaagcacgttaatacgccgtcaagttaaagtgccatatattttgggttgtaacagttgcgaaggatcttactttgcatgcagcaacctcatcagacgcttaaacaaggagacttttaaagaaatggattccgatttcaagaagaccatcttacctagagttttgtctacactaccacagataccgatcacagtcgaagaattacaatttttatactttgctaataaagcagtgtcagaagaaactctaattaattacgctgattttttaggcgatgtacttttttatcgcggcattatggagatagccgatactcaaatgagctctgatgctaatgagccgacctacttgtacacattttcatatgaaagtgaaacttctccctggaagaaattcttaaacattacgcttccaggtgtgactcactctgaggaacttttttacttattttatccttatataataaaatatttgggcttttcaccacttgcacctgactcgaaagattacaagataatgaatcgcttaacgcagatgtggacggattttgctaaaacagggaatccaacacccgtgattacgaacttgactccaattaagtggacgccgttgaagcgcgccggaaatgtgtacgattatttaaacattaatattgaacctggaatgaaaacctttcgtaaaggagagcagcgctgggactggaagaatatgaaacataagcta
>Faqu.Est16 comp48051_c1_seq4_RC 562-2100
ATGTTGCGTAGATCGGTCAGCTTATTAGCGCCGTTCCGTCGTCATTCTTCAGTGTCCATCATGAACAGCaacagagtggtcgtaaacgtgcgtgaaggaaagttaatcggtatcatcgacaaaaatattcacggtggcaattacatagctttccgaggaataccgtatgcaaaaccaccggtcggtaaactcagattcaaggatccggcaccgccggaaccatggtccggcagcagagattcttcaaaacacggaaacgtcgccgttcagaaggatcttaccacgcgcgaaatgatcggcgacgaggattgcctctacttaaacgtgtacaccgcagacatcgaatcatggaaaaaacgtccgattatggtgtggatacacggcggcggttttagcacaggttccggcgatgcatccatttacggtcccgattatattgtccggaaggacgtggtattggtcacgttaaattatagactaggcgttctcggtttcttaaatcttaacgatgaagtggcaacgggcaatcaaggtataaaggatgttgtcatggcattacgatgggttcaaaagaatatatcaaagttcactggagatccagaaaatgtcaccatctttggcgaaagcgctggcggagccatcgtacattatttgactctgtctccattaagtgaaggtttatttcacaaagcgatttcgcaaagcggcgtcgccgcaaatccttgggcttttaatgaatgggcaaataaagcgatgaacaaaggtttccaattagccgagtacctcggcagagcgacctcagatccgaaggtcgcctgtgaatttctcaaaacgatcgacgcgaggaaactcagagaagccgaacagaagttgctgacgaaaacagaatgtctacaacatgtaatagcgtttacgcctagtttagatcacgaatcgccgaatccatttttcccggaacatccaagcacgttaatacgccgtcaagttaaagtgccatatattttgggttgtaacagttgcgaaggatcttactttgcatgcagcaacctcatcagacgcttaaacaaggagacttttaaagaaatggattccgatttcaagaagaccatcttacctagagttttgtctacactaccacagataccgatcacagtcgaagaattacaatttttatactttgctaataaagcagtgtcagaagaaactctaattaattacgctgattttttaggcgatgtacttttttatcgcggcattatggagatagccgatactcaaatgagctctgatgctaatgagccgacctacttgtacacattttcatatgaaagtgaaacttctccctggaagaaattcttaaacattacgcttccaggtgtgactcactctgaggaacttttttacttattttatccttatataataaaatatttgggcttttcaccacttgcacctgactcgaaagattacaagataatgaatcgcttaacgcagatgtggacggattttgctaaaacagggtacttgataatttttacg
>Faqu.Est17 comp48051_c1_seq5_RC 562-834
ATGTTGCGTAGATCGGTCAGCTTATTAGCGCCGTTCCGTCGTCATTCTTCAGTGTCCATCatgaacagcaacagagtggtcgtaaacgtgcgtgaaggaaagttaatcggtatcatcgacaaaaatattcacggtggcaattacatagctttccgaggaataccgtatgcaaaacctccggtgggtgaactcagatttaaagtaagtgcaaagcgtttttggcactattttattttaagatttagtTCAACTATCATTTTTAGAAATACAAAT
>Faqu.Est18 comp48809_c7_seq20 1056-2924
ATGATTTGGAGGTACATGTGCgtcttcgtgctctatcttgtcctcaccgacggtttgctcgatgggcccttggtctatacgaaatggggcatgatccgaggcaaatggagtagaagtctgcaaaaccgaaaagtcgcgaattttctcgggataccgtatgcattaccaccggtgggcgatttgagattcaagagcccacaacgatggaatgataaatggaaatcaattcgcaatgctacagctgatggaaacatgtgtcttcaaatagaggattccaaaattcttggcagtgaggactgcctttatttaaatatcttcattccttatattccaggcattcaatccatgaaattgccagttttagtctacttgcatggcggtggatataattttggcagcagtgatagtaaactgtacgcgccggattatttgatggatcagaatataattctcgtcacgttaaattaccggcttaatatttttggtttttttagtacaacgaaccaagtcgcgccaggtaattacggtctcaaggatatgaagatagccctcgagtggatacacgagaatattcacagcttcaacggaaatcccgaatcagtaacccttatgggagcgagtgccggtgctggagcgactcatctgctcgctttctcgaacaagacagaaggactctttcataagtacattttatttggcggttccgctttagctccgtggacttatcatcccaaaaaattgtatcgacgaacttgtttgaaattggcaaggctggttggttgccagccgaaaaaagacgacgatataatcgcatcaaacgagacagtcaccgataattccgaggaggaaaatggaggaaggggaagtgacgctaatgccaatgtttcgcataaagattataatggaggatccataaaagacgacgaggaaatggtaaaatgcatgagaacgatcgatgcgaggcaacttacgaaaatgttaaaacacttttatgtttggaggggaaatccaatatgtaactttgctcctacattagaagatgattcggaggacgctatcctgacgatgaatccatggaaaataataaagaacggtttgttccgcgatataccggcgataatggaagtcgtgaaagacgaagggttggtgaagacactcggtttcttcatagatcccaacatggagaaagaaatgatcgagaatttcgaagaatacatactctatcttttagaaaatcgcgattggatttccaacactagcattttcgcaacggcaatacaggatttttatttcaatggaaatgtgtcgatggatcttaaaagcaatatcacggaggtaataggtgacggcagcatgatatggccgatgttaaaaactgtgcaatatcaatcagaaataggaaattccaacatttatttctcttttttcgcgtacgaaggcacattctcgttttctttggcttcaggcaccacgactcgttatggtgtttttcacaacgatgacttaaactattttttccctctattgaataatatacatcagaatattatgttaaacaatacggagactgattttatggttatcaatatcatgacagagatgtgggcaaatttcatgagagaaggggtaccgacagcgtggatgattcctgcgtggcccgattaccgcgattatcatcagtttatgagattcgggattggcaagtcgccggatattgtggtacaaactgatttcctgtgcgacagaatggagttctgggacaagttgtcgatcgtatcgacggaacaagtggaatccgacctaatcgttagcgcttctaacactcgatttattcttgtatttttaattatcgctttgctttacgtatat
>Faqu.Est19 comp48809_c7_seq1 1056-2852
ATGATTTGGAGGTACATGTGCgtcttcgtgctctatcttgtcctcaccgacggtttgctcgatgggcccttggtctatacgaaatggggcatgatccgaggcaaatggagtagaagtctgcaaaaccgaaaagtcgcgaattttctcgggataccgtatgcattaccaccggtgggcgatttgagattcaagagcccacaacgatggaatgataaatggaaatcaattcgcaatgctacagctgatggaaacatgtgtcttcaaatagaggattccaaaattcttggcagtgaggactgcctttatttaaatatcttcattccttatattccaggcattcaatccatgaaattgccagttttagtctacttgcatggcggtggatataattttggcagcagtgatagtaaactgtacgcgccggattatttgatggatcagaatataattctcgtcacgttaaattaccggcttaatatttttggtttttttagtacaacgaaccaagtcgcgccaggtaattacggtctcaaggatatgaagatagccctcgagtggatacacgagaatattcacagcttcaacggaaatcccgaatcagtaacccttatgggagcgagtgccggtgctggagcgactcatctgctcgctttctcgaacaagacagaaggactctttcataagtacattttatttggcggttccgctttagctccgtggacttatcatcccaaaaaattgtatcgacgaacttgtttgaaattggcaaggctggttggttgccagccgaaaaaagacgacgatataatcgcatcaaacgagacagtcaccgataattccgaggaggaaaatggaggaaggggaagtgacgctaatgccaatgtttcgcataaagattataatggaggatccataaaagacgacgaggaaatggtaaaatgcatgagaacgatcgatgcgaggcaacttacgaaaatgttaaaacacttttatgtttggaggggaaatccaatatgtaactttgctcctacattagaagatgattcggaggacgctatcctgacgatgaatccatggaaaataataaagaacggtttgttccgcgatataccggcgataatggaagtcgtgaaagacgaagggttggtgaagacactcgaaaatcgcgattggatttccaacactagcattttcgcaacggcaatacaggatttttatttcaatggaaatgtgtcgatggatcttaaaagcaatatcacggaggtaataggtgacggcagcatgatatggccgatgttaaaaactgtgcaatatcaatcagaaataggaaattccaacatttatttctcttttttcgcgtacgaaggcacattctcgttttctttggcttcaggcaccacgactcgttatggtgtttttcacaacgatgacttaaactattttttccctctattgaataatatacatcagaatattatgttaaacaatacggagactgattttatggttatcaatatcatgacagagatgtgggcaaatttcatgagagaaggggtaccgacagcgtggatgattcctgcgtggcccgattaccgcgattatcatcagtttatgagattcgggattggcaagtcgccggatattgtggtacaaactgatttcctgtgcgacagaatggagttctgggacaagttgtcgatcgtatcgacggaacaagtggaatccgacctaatcgttagcgcttctaacactcgatttattcttgtatttttaattatcgctttgctttacgtatat
>Faqu.Est20 comp48852_c0_seq4_RC 61-1767
ATGTTGATAAAGCTACCGATTGTCCTGCTTTGTTTAAGCTTCgccgtattagccaattcaaacgaggcagctccaagggtcaagattcccttaggaggactaaagggctattataagatatcgcagaatggcagaaagtacgaggcatatgaaggcgtcccttatgcgttgccacctattgggaaattaagattcaagcctcctcgacaaataccagcatggatcggcgaactaccagctacaaagttcggttcttcgtgtattcaatactcgcaacaaccttacaatcctaccgaaaaggttgaaggtgccgaagattgcttgtatttaaatatttacgtgccagtacgggaaaagaaggaaaataatatttctatgccggtgttgttttggatccatggtggcgctttccaatttggtagcggtatattgtataacgccaagtatttgatggatagcgacgtcatactcgttacgattaactatcggttgggatcgatgggtttcctcagcacggaagacgaagtgattcctggcaacatgggtctaaaggatcaaagtatggcgcttcgctgggtatccgagaatatcgagtggttcggtggtgatccgaacagagtgaccttggttggtttgagcgccggtggtgcaagtgtgcattatcattacttatcgcaaatgagcgcggggctcttccgaggaggaatatcgttcagcggtacagcgttcgattgttggacgcaagctgagaatgctctagagaagactaaaaaactaagtgctttgatggggtgccctacaactacctctagagacatgatacgctgcttgagatatcgaccagctcgcacgatcgtacaagctacaagcgaatttatgccgttcttgtacaatccctttactcctttcgggccggtatccgagaaagtcggcgatgatgcacccttcattgacagaacaccagttgaaatcgtgaatagcggtgacgtgcacgacgtaccttggattacgggagtaacaagcgaagagggcctctatcctgtggccgaattcatcgctgataatgaaaatctaaaacaactgaacgacaactgggatctcctcagtccgtatttcctagattttaactacaccatccccaaagaaaagcaagtcgagattgctcgtctcattaagaagcattatatcggtacaaaaccaatagaccgaacaactacaagacaactagtacaaatggcgagtgatcgcttctttgtggtcgatagcgagaaggctgcacgaatgcaagctaaagtaaatcagaatccagtttggtattattatttcacatacagaggaaaacaaagtttaagcgattccatgagtggtaccactgaagattacggggtctcccatgccgatgacgtactgtatgtattagatactccctggatggatccaacaaaaacgcaacaggatcgcgatatgcagaaacacttaatcgacttttgggtatcttttgccacagacggaatcgcaaaaatggccaatgtagaatggccgaaactagatccttcaaagaaggaacttcattatctgcatattgctggtcctactaagattagcatgggcagcaatgctaattttggggagaaagaattctggaattcaattaagttcaaagagaacgtattgacacccacattaaaaAATAGCAAAGAAGAGCTT
>Faqu.Est21 comp49450_c0_seq1 21-1634
ATGAAGTACTGTCATATGAAAGTGTCTGTCatggaaagaccggtgctgactgtgaagcagggaaaactacaaggaatcttcgaagataatgtcctctgttctcgttacctcgcttttaaaggcataccttttgctgctccgccagtgggcaagttgagatttaaggatcccgaatctccggcttcctgggaaggtatccgagacgcttccaaaaatgcggatgtttctatacaattgcaagcattgcctttttctgcgataatcggcggcgaagattgtctttatcttaacgtttatataccacacaatatctaccggacgacacggaatccagttatggtttttattcatggtggagcttttcttattggcaatggcaatgatactaacaaacgacctgattattttatgacaaaagacatcattctagtatccataaattacagactcggtgctttaggtttcttaaatattggtcatgaaaaagcaagcggaaatcaaggcttgaaggatcaagttgctgcattaaaatggatcaaggaaaatatcgagacttttggcggagatccaaacaacatcactatttttggcaatagtgcaggtggttcatccgtacatttgctaatgctatcgccgttatctaaaggcctgtttcacaaggccattcttcagagtggtatggctaaatgttattggacgctaacacagaatgcagaagccagagctttcaagctcgcgtcaatacttggtaacgattctaaggaccccaaggaagtgattgagtttcttcaaacgatacctgccgccgacatcgtcaaagtgcaatataaagttttcactccgcaggaatcacgcattgagcaaatatcttttggacctacgatcgatgagaaatcaatgagaccttttctgccatgtcctatttctcagttactcgataacgagaatgatataccaatcatcattggttataattctcatgaatacataatgtttattaaagataccagcaaagagactttagagacaatatacgcagatatagaggcttacgtaaaaaaacttacgaatttgcaagattcgaaaaagttaacgcggttgacggagaaagttaaacagcattatttttataataagccacttactaaagagagtattccatctcttatacaatgcttgagtgatattggtttttgtattcctactaaaaattatgtgaatgatcaaaggaaaaagaagcaggaaccaatttactgctataatttttcctacgtcggtaatgaaatgactaacacgagatatatcttggataaattggctatgattggagcttctcacactgacgaaatggcatatcttttttaccagccaatttataaagtcaatgatcctaaaccgccggcgataggtacaaaggatcgggatgtattagaaattcttacgaaaatgtggaccaattttgcaaagacaggaaatcctacacctgtcgttgatgagcatataactactatttggcgaccggcaacaactgatagctgtaattacttggacatcggcgatactcttcaacttttaacaattgatcatAATAACATATTCGAAGATTCAAAGTTA
>Faqu.Est22 comp55158_c0_seq1_RC 4-411
ATGCATCGCTCCATAAAACTGCTCGCAGAGAACACCGACCAACCCATCtacttttacatgtcttcttaccagggacgatacagctttgtcatgtggaacgaaaccacaccatacggagtgatgcatcatgatgatttgcaatatctgttctttatgaaaatcaaatttccattcttcgaaaaagatgcccccgaaattcctacgttggaacttatgacgaacatgtggtcgaacttcgctcaaaccggacagccggtgtctccggctttagcgaacaatgttacatgggaaccgtacctatcagaaaaagacaactatctagaaatctccgaggaaccaggaatgAAGGACGGCCTCTTTCCTGACAGGATGCAAAAATGGGATAGCTTGTTCCCTTTGAATTCAAAA
