# Supplementary material for: Molecular evolution of juvenile hormone esterase-like proteins in a socially exchanged fluid
Source: Sci Rep. 2018 Dec 13;8:17830. doi: 10.1038/s41598-018-36048-1 (PMC6293014; doi:10.1038/s41598-018-36048-1)
Supplement: Supplementary file 2 — Supplementary File 1 [file 41598_2018_36048_MOESM2_ESM.zip › our-gene-annotations/having-only-transcriptomes-as-refrences/Fcin.Ests-OrfPred-Prot.faa]

>Fcin.Est1 comp32665_c0_seq1_RC 2-244
QVEIARLIKKHYFGTKPIDQSTTRQLVQMAGDRFFVVDSEKAARMQAKVNQNPVHYYYFTYRGKQSLSDSMSGSTEDYGVS
>Fcin.Est2 comp48294_c0_seq1 19-1659
MWFDKFVFCAFMVAWTNAEQNIQLEIPQGFLKGLKTNTVLQNTPYYSFKGIPYAKPNVGINKFQMPEPADGWEGTYDATYHRSACPFFCMIKQDLIGEEDCLYLNVYTPVLDKDARKAVMVWFHGGAFNNGLGDDLFFGPDFLIEQDVILVTLNYRLGPIGFLNTGDKNALGNAGLKDQVMALKWVKDNIHYFGGCPNRVTIFGEDAGASSVQFHMMSPMSDGLFNGAIQQSGSAVNTWAISYNPREFAFKLGDKLDIETNDSAELVSKLAEFSPKELIAASDEIMKTENTMNGRFAAFLPSVEVDLGQEIFLPDNPWTLLKSGKIANVPVMAGITADESAFFVQMMLGNIDQMNEHFENFLPVDLNVTDAGQKSQLGESLKSFYFGDKSISTETTKEFTMMLDDIMFDAATALSLDILSSRISAPIYEYIFSYEAPFGMMKTMFQVEDGVAHGDDMTYEFYSDALKNVPQSGSPAEKMMRIFTTLLANFAKDGNPTSNMNEYVTVNWEPRGKEDNYMNINQELKMEKGLLQDRINFWMNLYKNVLD
>Fcin.Est3 comp49883_c0_seq1 43-1641
MKVSVMERPVVTVKQGKLQGIFEDNVLGSRYLAFKGIPFAAPPVGKLRFKDPESPASWEGIRDASKNADVSIQFQALPFSAIIGGEDSLYLNVYIPHNIYRTTRNPVMVFIHGGAFLTGNGNDTNKRPDYFMTKDIILVSINYRLGALGFLNIGHEKASGNQGLKDQVAALKWIKENIETFGGDPNNITIFGNSAGGSSVHLLMLSPLSKGLFHKAILQSGMAKCYWTLMQNAEARAFKLASILGNDSKDPKEVIEFLQTIPAADIVKVQYKVFTPQESRTEQIPFGPTIDEKSMRPFLPCPISQLLDNENDIPIIIGYNSHEYIMFIKDTSKETLETIYADIEIYVKKLTNLQDSKKLTRLTEKVKQHYFYNKPLTKESIPSLIQCLSDIGFCIPTKNYVNDQRKKKQAPIYCYNFSYVGNEMTNTRYALDKLAMIGASHTDEMAYLFYQPIYKVNDPKPPAIGTKDRDVLEILTKMWTNFAKTGNPTPVVDEHVTTIWRPATTDSCNYLDIGDTLQLLTIDHNNIFEDSKL
>Fcin.Est4 comp52443_c0_seq1 53-898
MKLPVLVYLHGGGYNFGSSDSKLYAPDYLMDQNIILVTLNYRLNIFGFFSTTNQVAPGNYGLKDMKIALEWIHENIHSFNGNPESVTLMGASAGAAATHLLAFSNKTEGLFHKYILFGGSALAPWTYHPKKLYRRTCLKLARLVGCQPKKDDDIIASNETVTDNSEEENGGRRGDANANVSHKDYNEGSIKDDEEMVKCMRTIDARQLTKMLKHFYVWRGNPICSFAPTLEDDSEDAILTMNPWKIIKNGLFRDIPAIMEVVKDEGLVKTLGFFIDPNMEKK
>Fcin.Est5 comp52443_c0_seq2 53-898
MKLPVLVYLHGGGYNFGSSDSKLYAPDYLMDQNIILVTLNYRLNIFGFFSTTNQVAPGNYGLKDMKIALEWIHENIHSFNGNPESVTLMGASAGAAATHLLAFSNKTEGLFHKYILFGGSALAPWTYHPKKLYRRTCLKLARLVGCQPKKDDDIIASNETVTDNSEEENGGRRGDANANVSHKDYNEGSIKDDEEMVKCMRTIDARQLTKMLKHFYVWRGNPICSFAPTLEDDSEDAILTMNPWKIIKNGLFRDIPAIMEVVKDEGLVKTLGFFIDPNMEKK
>Fcin.Est6 comp52443_c0_seq3 53-898
MKLPVLVYLHGGGYNFGSSDSKLYAPDYLMDQNIILVTLNYRLNIFGFFSTTNQVAPGNYGLKDMKIALEWIHENIHSFNGNPESVTLMGASAGAAATHLLAFSNKTEGLFHKYILFGGSALAPWTYHPKKLYRRTCLKLARLVGCQPKKDDDIIASNETVTDNSEEENGGRRGDANANVSHKDYNEGSIKDDEEMVKCMRTIDARQLTKMLKHFYVWRGNPICSFAPTLEDDSEDAILTMNPWKIIKNGLFRDIPAIMEVVKDEGLVKTLGFFIDPNMEKK
>Fcin.Est7 comp52443_c0_seq4 53-898
MKLPVLVYLHGGGYNFGSSDSKLYAPDYLMDQNIILVTLNYRLNIFGFFSTTNQVAPGNYGLKDMKIALEWIHENIHSFNGNPESVTLMGASAGAAATHLLAFSNKTEGLFHKYILFGGSALAPWTYHPKKLYRRTCLKLARLVGCQPKKDDDIIASNETVTDNSEEENGGRRGDANANVSHKDYNEGSIKDDEEMVKCMRTIDARQLTKMLKHFYVWRGNPICSFAPTLEDDSEDAILTMNPWKIIKNGLFRDIPAIMEVVKDEGLVKTLGFFIDPNMEKK
>Fcin.Est8 comp52443_c0_seq5 53-898
MKLPVLVYLHGGGYNFGSSDSKLYAPDYLMDQNIILVTLNYRLNIFGFFSTTNQVAPGNYGLKDMKIALEWIHENIHSFNGNPESVTLMGASAGAAATHLLAFSNKTEGLFHKYILFGGSALAPWTYHPKKLYRRTCLKLARLVGCQPKKDDDIIASNETVTDNSEEENGGRRGDANANVSHKDYNEGSIKDDEEMVKCMRTIDARQLTKMLKHFYVWRGNPICSFAPTLEDDSEDAILTMNPWKIIKNGLFRDIPAIMEVVKDEGLVKTLGFFIDPNMEKK
>Fcin.Est9 comp52966_c0_seq2 185-1957
MWRVRDNILIQLSFICLFVLNAYTVCSLSIATVRNGTLIGITMRTRLGRDINAFLGIPYAAPPLGELRFAPPQPATAWNGVRAAVENAEICTQRNIYTYQEEIVGGEDCLYLNVYTPRVPYSETPLLIAHRYPVMIWFHGGGWLTGAGHSEFYGPKFLLDHDLVLVTINFRLGPLGFLSTEDLECPGNLGLKDQQQAMRWVQENIVSFGGDPNRVTLFGESAGGASVHYHMINPLSKGLFHRGISQSGNFYNPWTLTPPGSAKKKAMILGRNLRCNTDTSAELIKCLRTKDAAEIIGTDRLFQHFGYCPMIPFKPVIEPKHVGAFLTEDPLISVRQGRLADIPWMMGITSEEGTLKVAGIYGRDLGEHVKKLNSDFHNVALLSLLYEERYGIRDTQFRDEMSAKIRAFYFGNKDIDQSDEARFKVIDMYSDAWFNHGTHEAIQDFIANQTSPIYYYYFAYRGSASFSSIFGDSEKNYGVSHADELQYLFPVGEQLFKDTELSKEDHKIINIMTELWYNFANSANPTPKITKLIPLKWKPVKTNSLEYLYIGNSTKIVMENNLLWERMTFWNKLTHQMKVHCADFRNFKDEL
>Fcin.Est10 comp52966_c0_seq4 150-1922
MWRVRDNILIQLSFICLFVLNAYTVCSLSIATVRNGTLIGITMRTRLGRDINAFLGIPYAAPPLGELRFAPPQPATAWNGVRAAVENAEICTQRNIYTYQEEIVGGEDCLYLNVYTPRVPYSETPLLIAHRYPVMIWFHGGGWLTGAGHSEFYGPKFLLDHDLVLVTINFRLGPLGFLSTEDLECPGNLGLKDQQQAMRWVQENIVSFGGDPNRVTLFGESAGGASVHYHMINPLSKGLFHRGISQSGNFYNPWTLTPPGSAKKKAMILGRNLRCNTDTSAELIKCLRTKDAAEIIGTDRLFQHFGYCPMIPFKPVIEPKHVGAFLTEDPLISVRQGRLADIPWMMGITSEEGTLKVAGIYGRDLGEHVKKLNSDFHNVALLSLLYEERYGIRDTQFRDEMSAKIRAFYFGNKDIDQSDEARFKVIDMYSDAWFNHGTHEAIQDFIANQTSPIYYYYFAYRGSASFSSIFGDSEKNYGVSHADELQYLFPVGEQLFKDTELSKEDHKIINIMTELWYNFANSANPTPKITKLIPLKWKPVKTNSLEYLYIGNSTKIVMENNLLWERMTFWNKLTHQMKVHCADFRNFKDEL
>Fcin.Est11 comp52966_c0_seq6 150-1271
MWRVRDNILIQLSFICLFVLNAYTVCSLSIATVRNGTLIGITMRTRLGRDINAFLGIPYAAPPLGELRFAPPQPATAWNGVRAAVENAEICTQRNIYTYQEEIVGGEDCLYLNVYTPRVPYSETPLLIAHRYPVMIWFHGGGWLTGAGHSEFYGPKFLLDHDLVLVTINFRLGPLGFLSTEDLECPGNLGLKDQQQAMRWVQENIVSFGGDPNRVTLFGESAGGASVHYHMINPLSKGLFHRGISQSGNFYNPWTLTPPGSAKKKAMILGRNLRCNTDTSAELIKCLRTKDAAEIIGTDRLFQHFGYCPMIPFKPVIEPKHVGAFLTEDPLISVRQGRLADIPWMMGITSEEGTLKVAGENNILESPARVSRST
>Fcin.Est12 comp52966_c0_seq1 185-1306
MWRVRDNILIQLSFICLFVLNAYTVCSLSIATVRNGTLIGITMRTRLGRDINAFLGIPYAAPPLGELRFAPPQPATAWNGVRAAVENAEICTQRNIYTYQEEIVGGEDCLYLNVYTPRVPYSETPLLIAHRYPVMIWFHGGGWLTGAGHSEFYGPKFLLDHDLVLVTINFRLGPLGFLSTEDLECPGNLGLKDQQQAMRWVQENIVSFGGDPNRVTLFGESAGGASVHYHMINPLSKGLFHRGISQSGNFYNPWTLTPPGSAKKKAMILGRNLRCNTDTSAELIKCLRTKDAAEIIGTDRLFQHFGYCPMIPFKPVIEPKHVGAFLTEDPLISVRQGRLADIPWMMGITSEEGTLKVAGENNILESPARVSRST
>Fcin.Est13 comp54543_c0_seq1_RC 365-2020
MKHLFLLSVILAFASGDFAGEQCEVTAPIGQIRGSILTSRLGKKIYSFRGVRYAEPPTGQQRFQVAIPAADWNDVFDATKEGPACPAINGENIMEDCLRVNVYTTKLPSANDPVKRPVLVFFHPGAFYVFSGQSFYFGPEYLLDKDIVLVTVNNRLATLGFISTGDSKAPGNLGLKDQVVALRWVQRNIAAFGGDPDSVTISGYSIGGFSVMLHMVSPMSKGLFHRAIMMSGSMTSQPYPTEQLHLAKKQAELLNCPSDTTDAMLVCLSSKPVENFTDTIAKFFEWYNNPTLLWSPVVEPEVHGVERFLPEQPVDLIRKGKFHKVPLIAGVTKDEFGGVVVAVEQQHRLGNNSILDDLNNDWYKIAPIAFIYERDTPRSRYISTELRQFYFGNQSIGPDTYDGLAHIKADSLITFPLHRTVKLFAENTDQPIYFYVSSYQGRYSFVMWNKTTPYGVVHHDDLQYLFFMRKIFPFFENDAPEIPIVELMTSMWSNFAETGQPVPPTLANNVTWEPYLLEADNYLEISEISRMKTRLYPERMQKWESLFPLNSK
>Fcin.Est14 comp54543_c0_seq2_RC 365-2020
MKHLFLLSVILAFASGDFAGEQCEVTAPIGQIRGSILTSRLGKKIYSFRGVRYAEPPTGQQRFQVAIPAADWNDVFDATKEGPACPAINGENIMEDCLRVNVYTTKLPSANDPVKRPVLVFFHPGAFYVFSGQSFYFGPEYLLDKDIVLVTVNNRLATLGFISTGDSKAPGNLGLKDQVVALRWVQRNIAAFGGDPDSVTISGYSIGGFSVMLHMVSPMSKGLFHRAIMMSGSMTSQPYPTEQLHLAKKQAELLNCPSDTTDAMLVCLSSKPVENFTDTIAKFFEWYNNPTLLWSPVVEPEVHGVERFLPEQPVDLIRKGKFHKVPLIAGVTKDEFGGVVVAVEQQHRLGNNSILDDLNNDWYKIAPIAFIYERDTPRSRYISTELRQFYFGNQSIGPDTYDGLAHIKADSLITFPLHRTVKLFAENTDQPIYFYVSSYQGRYSFVMWNKTTPYGVVHHDDLQYLFFMRKIFPFFENDAPEIPIVELMTSMWSNFAETGQPVPPTLANNVTWEPYLLEADNYLEISEISRMKTRLYPERMQKWESLFPLNSK
>Fcin.Est15 comp54543_c0_seq5_RC 365-2020
MKHLFLLSVILAFASGDFAGEQCEVTAPIGQIRGSILTSRLGKKIYSFRGVRYAEPPTGQQRFQVAIPAADWNDVFDATKEGPACPAINGENIMEDCLRVNVYTTKLPSANDPVKRPVLVFFHPGAFYVFSGQSFYFGPEYLLDKDIVLVTVNNRLATLGFISTGDSKAPGNLGLKDQVVALRWVQRNIAAFGGDPDSVTISGYSIGGFSVMLHMVSPMSKGLFHRAIMMSGSMTSQPYPTEQLHLAKKQAELLNCPSDTTDAMLVCLSSKPVENFTDTIAKFFEWYNNPTLLWSPVVEPEVHGVERFLPEQPVDLIRKGKFHKVPLIAGVTKDEFGGVVVAVEQQHRLGNNSILDDLNNDWYKIAPIAFIYERDTPRSRYISTELRQFYFGNQSIGPDTYDGLAHIKADSLITFPLHRTVKLFAENTDQPIYFYVSSYQGRYSFVMWNKTTPYGVVHHDDLQYLFFMRKIFPFFENDAPEIPIVELMTSMWSNFAETGQPVPPTLANNVTWEPYLLEADNYLEISEISRMKTRLYPERMQKWESLFPLNSK
>Fcin.Est16 comp55386_c0_seq1_RC 49-1755
MLIKLPIVLLCLSFAVLANSNEAAPRVKIPLGGLKGYYKISQNGRKYEAYEGVPYALPPIGKLRFKPPRQIPAWIGELPATKFGSSCIQYSQEPYNPTEKVEGAEDCLYLNIYVPVREKTKNNISMPVLFWIHGGAFQFGSGILYNAKYLMDSDVILVTINYRLGSMGFLSTEDEVIPGNMGLKDQSMALRWVSENIEWFGGDPNRVTLVGLSAGGASVHYHYLSQMSAGLFRGGISFSGTAFDCWTQAENALEKTKKLSALMGCPTTTSRDMIRCLRYRPARTIVQATSEFMPFLYNPFTPFGPVSEKVGDDAPFIDRTPVEIVNSGDVHDVPWITGVTSEEGLYPVAEFIADNENLKQLNDNWDLLSPYFLDFNYTIPKEKQVEIARLIKKHYIGTKPIDRTTTRQLVQMASDRFFVVDSEKAARMQAKVNQNPVWYYYFTYRGKQSLSDSMSGTTEDYGVSHADDVLYVLDTPWMDPTKTQQDRDMQKHLIDFWVSFATDGIAKMANVEWPKLDPSKKELHYLHIAGPTKISMGSNANFGEKEFWNSIKFKENVLTPTLKNSKEEL
>Fcin.Est17 comp55963_c1_seq31 183-1865
MLRRSVSLLAPFRRHSSVSIMNSNRVVVNVREGKLIGIIEESIHGDHYTAFRGIPYAKPPVGELRFKDPVPPEAWSGNRDASKYGNIAVQVNIFTHKVMGDEDCLYLNVFTTDTEPLKKRAVMVWIHGGGFFMGSGDASFYGPDHIVRKDVVLVTLNYRLGVLGFLNLYHKKAAGNQGLKDVIMALQWIQKNISQFGGDPNNITIFGESAGGAIVHYLTISPLAKGLFHKAICQSGVVNNPWAFTGRDTSINNGLQLAEKLGKATSDTEVAYKFLKKIDARKLREAEIEFFLTEAVRLNLSIAFTPTMDSESSNPLLPVESSELLRNGIKMPLIFGYTSCEGNFFLRGKFFGDISKETLKKVDSDFKKIIHPRILCQLPQIPITISDLRSLYFGDKKISEGTLMNHSDFLGDQCFYSGIMEAVNTQMNSGTNEPIYLYKFSYESKTSPMKNIFDIQLSGTSHIEELGYLFYPHLMKDLGLSPAAPDSEDYTIINSLTQMWTDFAKTGNPTPANKDLTSANYKWTPLKNKNAYDYLNINIKSQMETLCKEKQRWDWKIRHKF
>Fcin.Est18 comp55963_c1_seq24 28-1650
MNSNRVVVNVREGKLIGIIEESIHGDHYTAFRGIPYAKPPVGELRFKDPVPPEAWSGNRDASKYGNIAVQVNIFTHKVMGDEDCLYLNVFTTDTEPLKKRAVMVWIHGGGFFMGSGDASFYGPDHIVRKDVVLVTLNYRLGVLGFLNLYHKKAAGNQGLKDVIMALQWIQKNISQFGGDPNNITIFGESAGGAIVHYLTISPLAKGLFHKAICQSGVVNNPWAFTGRDTSINNGLQLAEKLGKATSDTEVAYKFLKKIDARKLREAEIEFFLTEAVRLNLSIAFTPTMDSESSNPLLPVESSELLRNGIKMPLIFGYTSCEGNFFLRGKFFGDISKETLKKVDSDFKKIIHPRILCQLPQIPITISDLRSLYFGDKKISEGTLMNHSDFLGDQCFYSGIMEAVNTQMNSGTNEPIYLYKFSYESKTSPMKNIFDIQLSGTSHIEELGYLFYPHLMKDLGLSPAAPDSEDYTIINSLTQMWTDFAKTGNPTPANKDLTSANYKWTPLKNKNAYDYLNINIKSQMETLCKEKQRWDWKIRHKF
>Fcin.Est19 comp55963_c1_seq4 102-1784
MLRGSVSLLAPFRRHSSVSIMNSNRVVVNVREGKLIGIIEESIHGDHYTAFRGIPYAKPPVGELRFKDPVPPEAWSGNRDASKYGNIAVQVNIFTHKVMGDEDCLYLNVFTTDTEPLKKRAVMVWIHGGGFFMGSGDASFYGPDHIVRKDVVLVTLNYRLGVLGFLNLYHKKAAGNQGLKDVIMALQWIQKNISQFGGDPNNITIFGESAGGAIVHYLTISPLAKGLFHKAICQSGVVNNPWAFTGRDTSINNGLQLAEKLGKATSDTEVAYKFLKKIDARKLREAEIEFFLTEAVRLNLSIAFTPTMDSESSNPLLPVESSELLRNGIKMPLIFGYTSCEGNFFLRGKFFGDISKETLKKVDSDFKKIIHPRILCQLPQIPITISDLRSLYFGDKKISEGTLMNHSDFLGDQCFYSGIMEAVNTQMNSGTNEPIYLYKFSYESKTSPMKNIFDIQLSGTSHIEELGYLFYPHLMKDLGLSPAAPDSEDYTIINSLTQMWTDFAKTGNPTPANKDLTSANYKWTPLKNKNAYDYLNINIKSQMETLCKEKQRWDWKIRHKF
>Fcin.Est20 comp55963_c1_seq47 102-1028
MLRGSVSLLAPFRRHSSVSIMNSNRVVVNVREGKLIGIIDENIHGGNYIAFRGIPYAKPPVGKLRFKDPAPPEPWSGSRDSSKHGNVAVQKDLTTREMIGDEDCLYLNVYTADIESWRKRPVMVWIHGGGFSTGSGDASIYGPDYIVRKDVVLVTLNYRLGVLGFLNLNDEVATGNQGIKDVVMALRWVQKNISKFTGDPENVTIFGESAGGAIVHYLTLSPLSEGLFHKAISQSGVAANPWAFNEWANKAMNKGFQLAEYLGRATSDPKVACEFLKTIDARKLREAEQKLLTKTIGDMFLQECLQHVI
>Fcin.Est21 comp55963_c1_seq13 183-1109
MLRRSVSLLAPFRRHSSVSIMNSNRVVVNVREGKLIGIIDENIHGGNYIAFRGIPYAKPPVGKLRFKDPAPPEPWSGSRDSSKHGNVAVQKDLTTREMIGDEDCLYLNVYTADIESWRKRPVMVWIHGGGFSTGSGDASIYGPDYIVRKDVVLVTLNYRLGVLGFLNLNDEVATGNQGIKDVVMALRWVQKNISKFTGDPENVTIFGESAGGAIVHYLTLSPLSEGLFHKAISQSGVAANPWAFNEWANKAMNKGFQLAEYLGRATSDPKVACEFLKTIDARKLREAEQKLLTKTIGDMFLQECLQHVI
>Fcin.Est22 comp55963_c1_seq28 28-894
MNSNRVVVNVREGKLIGIIDENIHGGNYIAFRGIPYAKPPVGKLRFKDPAPPEPWSGSRDSSKHGNVAVQKDLTTREMIGDEDCLYLNVYTADIESWRKRPVMVWIHGGGFSTGSGDASIYGPDYIVRKDVVLVTLNYRLGVLGFLNLNDEVATGNQGIKDVVMALRWVQKNISKFTGDPENVTIFGESAGGAIVHYLTLSPLSEGLFHKAISQSGVAANPWAFNEWANKAMNKGFQLAEYLGRATSDPKVACEFLKTIDARKLREAEQKLLTKTIGDMFLQECLQHVI
>Fcin.Est23 comp55963_c1_seq39 3-563
VEVRVTEGKLIGIIEKSIHGDHYIAFRGIPYAKPPVGELRFQDPVPPEPWSGSRDASKYGNIAVQVNIFTNEVMGDEDCLYLNVFTTDTEPLKKRAVMVWIHGGGFFMGSGDASFYGPDHIVRKDVVLVTLNYRLGVLGTLFNSTYKIIVCYLDYFFQSKHVYTFISLFHIPNNLHVYMLRFFFSNN
>Fcin.Est24 comp55963_c1_seq25 102-737
MLRGSVSLLAPFRRHSSVSIMNSNRVVVNVREGKLIGIIEESIHGDHYTAFRGIPYAKPPVGELRFKDPVPPEAWSGNRDASKYGNIAVQVNIFTHKVMGDEDCLYLNVFTTDTEPLKKRAVMVWIHGGGFFMGSGDASFYGPDHIVRKDVVLVTLNYRLGVLGTLFNSTYKIIVCYLDYFFQSKHVYTFISLFHIPNNLHVYMLRFFFSNN
>Fcin.Est25 comp55963_c1_seq42 183-818
MLRRSVSLLAPFRRHSSVSIMNSNRVVVNVREGKLIGIIEESIHGDHYTAFRGIPYAKPPVGELRFKDPVPPEAWSGNRDASKYGNIAVQVNIFTHKVMGDEDCLYLNVFTTDTEPLKKRAVMVWIHGGGFFMGSGDASFYGPDHIVRKDVVLVTLNYRLGVLGTLFNSTYKIIVCYLDYFFQSKHVYTFISLFHIPNNLHVYMLRFFFSNN
>Fcin.Est26 comp55963_c1_seq38 28-603
MNSNRVVVNVREGKLIGIIEESIHGDHYTAFRGIPYAKPPVGELRFKDPVPPEAWSGNRDASKYGNIAVQVNIFTHKVMGDEDCLYLNVFTTDTEPLKKRAVMVWIHGGGFFMGSGDASFYGPDHIVRKDVVLVTLNYRLGVLGTLFNSTYKIIVCYLDYFFQSKHVYTFISLFHIPNNLHVYMLRFFFSNN
