# Supplementary material for: Molecular evolution of juvenile hormone esterase-like proteins in a socially exchanged fluid
Source: Sci Rep. 2018 Dec 13;8:17830. doi: 10.1038/s41598-018-36048-1 (PMC6293014; doi:10.1038/s41598-018-36048-1)
Supplement: Supplementary file 2 — Supplementary File 1 [file 41598_2018_36048_MOESM2_ESM.zip › our-gene-annotations/having-only-transcriptomes-as-refrences/Fexs.Ests-OrfPred-CDS.fna]

>Fexs.Est5 isotig08123_RC 8-1780
atgtggagagtccgagataacatattgattcaattaagcttcatttgcctctttgtacttaacgcgtataccgtatgtagtctatcgatagcaacggtacgaaatggcacattgatcggtataacaatgcgtactagactgggaagagacattcatgcgtttctgggaattccctatgctgcaccaccgatcggagaactcagattcgcgccgccgcaacccgcaaccgcttggaacggcgtacgagcggctgtggaaaacgccgagatatgtacgcaacggaatatctacacgtatcaggaagagatcgtcggcggcgaggattgtctttacctaaacgtatacacgccacgtgtttcgtactccgaaacgccgttgcttatcgcccatcgatatccggttatgatctggttccacggtggtggatggctcacaggggccggtcactccgaattttacgggcctaagtttcttctggatcacgatctcgttctcgtcactataaattttcgacttggcccactgggctttttaagcacggaggacttggaatgcccgggaaatcttggattgaaggatcagcagcaagctatgcgatgggtgcaggagaatattgtttcctttggcggtgatccgaacagagtaaccctcttcggcgaaagtgcgggaggcgcaagtgttcattaccatatgatcaaccctctctcgaaaggtctttttcaccgcggtatctcgcaaagcggtaatttttacaacccatggactttaacgccaccgggatctgccaaaaagaaggccatgatcttaggtagaaatttaaggtgcaacaccgacacttccgcggaactcatcaaatgtttgcgaacaaaagacgcagcggagattatcggtaccgatcgacttttccagcactttggttattgtccaatgatacctttcaaaccagtgatcgaacctaaacacgtaggtgcttttctgacggaggatccattaatttccgtgcggcaaggccgtttagctgatataccctggatgatggggataacatcggaagaaggaagccttaaagtagcaggtatttacggacgagatatgggtgagcatgtaaagaagttgaatagtgatttccataatgttgcacttctgagcttattgtacgaagagcgatacggcattcgagatacgcaatttcgagatgagatgagcgctaaaattcgcgcattttattttggcaataaagacatcgatcaatctgacgaagctaggttcaaagtcatcgatatgtacagcgatgcgtggtttaatcacggcactcatgaagccatccaagattttattgcaaatcaaacttctccgatctattattattatttcgcgtatagaggaagcgcatctttcagctcgatattcggcgatagcgagaagaattacggagtgtcacacgcggacgagctgcagtatttgttccctgtgggtgaacaattgttcaaagatacggagttgtctaaagaggatcacaagataatcaatatcatgaccgaactctggtacaatttcgcaaattccggaaatccaacgccaaagatcacaaaattaatccccctgaaatggaagccggtgaaaacgaattcactggaatatctatacataggaaattcgaccaagatagttatggaaaataatcttctttgggagagaatgacgttttggaacaagctaacacatcaaatgaaggtccatggtgcggatttcagaaattttaaggacgaattg
>Fexs.Est6 isotig08313_RC 352-2058
ATGTTGATAAAGCTACCGATTGTCCTGCTTTGTTTAAGCTTCgccgtattagccaattcagacgaggcagctccaagggtcaagattcctttaggaggactaaagggctattataagatatcgcagaatggcagaaagtacgaggcatacgaaggcgtcccttatgcattgccacctattgggaaattaagattcaagcctcctcgacaaataccagcatggatcggcgaactaccagctacaaagttcggttcttcgtgtattcaatactcccaacaaccttacaatcctaccgaaaaggttgaaggtgccgaagattgcttgtatttaaatatttacgtgccagtacgggaaaagaaggaaaataatatttctatgccggtgttgttttggatccatggtggcgctttccaatttggtagcggtatattgtataacgccaagtatttgatggatagcgacgtcatactcgttacgattaactatcggttgggatcgatgggtttcctcagcacggaagacgaagtgattcctggcaacatgggtctaaaggatcaaagtatggcacttcgctgggtatccgagaatatcgagtggttcggtggtgatccgaacagagtgaccttggttggtttgagcgccggtggtgcaagtgtgcattatcattacttatcgcaaatgagcgcggggctcttccgaggaggaatatcgttcagcggtacagcgttcgattgttggacgcaagctgagaatgctctagagaagactaaaaaactaagtgctttgatggggtgccctacagctacctctagagacatgatacgctgcttgagatatcgaccagctcgcacaatcgtacaagctacaagcgaatttatgccgttcttgtacaatccctttactcctttcgggccggtatccgagaaagtcggcgatgatgcacccttcatcgacagaacaccagttgaaatcgtgaatagcggtgacgtgcacgacgtaccttggattacgggagtaacaagcgaagagggcctctatcctgtggccgaattcatcgctgataatgaaaatctaaaacaactgaacgacaactgggatctcctcagtccgtatttcctagattttaactacaccatccccaaagaaaagcaggtcgagattgctcgtctcatcaagaagcattatatcggtacaaaaccaatagaccgaacaactacaagacaactagtacaaatggcgggtgatcgcttctttgtggtcgatagcgagaaggctgcacgaatgcaagctaaagtaaatcagaatccagtttggtattattatttcacatacagaggaaagcaaagtttaagcgattccatgagtggtaccactgaagattacggggtctcccatgccgatgacgtactgtatgtattagatactccctggatggatccaataaaaacgcaacaggatcgcgatatgcagaaacacttaatcgacttttgggtatcttttgccacagacggaatcgcaaaaatggccaatgtagaatggccgaaactagatccttcaaagaaggaacttcattatctgcatattgctggtcctactaagattagcatgggcagcaatgctaattttggggagaaagaattctggaattcaattaagttcaaagagaacgtattgacacccacattaaaaAATAGCAAAGAAGAGCTT
>Fexs.Est7 isotig04760 39-665
ATGAAAGTGTCTGTCatggaaagaccggtggtgactgtgaagcagggaaaactacaaggaatcttcgaagataatgtcctcggttctcgttatctcgcttttaaaggcataccttttgctgctccgccagtgggcaagttgagatttaaggatcccgaatctccggcttcctgggaaggtatccgagacgcttccaaaaatgcggatgtttctatacaattgcaagcattgcctttttctgcgataatcggcggcgaagattgtctttatcttaacgtttatataccacacaatatctaccggacgacacggaatccagttatggtttttattcatggtggagcttttcttattggcaatggcaatgatactaacaaacgacctgattattttatgacaaaagacatcattctagtatccataaattacagactcggtgctttaggtttcttaaatattggtcatgaaaaagcaagcggaaatcaaggcttgaaggatcaagttgctgcattaaaatggatcaaggaaaatatcgagacttttggcggagatccaaacaacatcactatttttggcaatagtgcaggtggttcatccgtacatttgctaatgctatccgccgttATC
>Fexs.Est8 isotig05148_RC 385-2040
atgaaacatctattccttctgagcgtcgtccttgcattcgccagcggcgatttcgctggcgaacaatgcgaagtaaccgcaccgatcggacaaattcgcggttccatcttgacctccagactcggcaaaaagatttattccttccgcggtgtgagatacgccgagccaccaaccgggcagcaacgttttcaggtcgctattccagcggcggattggaatgatgtctttgatgcaaccaaggaaggacctgcctgtccagcaataaacggggagaatataacggaagattgtcttcgtgtaaatgtctacacgacgaaattaccttcggcgaacgatcccgtaaagaggccggtgttggtatttttccaccctggtgctttttatgtattctcaggccaaagcttctactttggacccgaatacttgctggacaaagatattgttcttgtcactgttaataatcgtctcgcaactctaggttttataagcaccggcgactcgaaggcaccaggcaatttgggcttgaaagatcaagttgtggcgcttcgatgggttcagaggaacatagccgccttcggcggcgatcctgatagcgttacgatatctggctacagcatcggtggatttagcgtgatgctgcacatggtttcgccaatgtccaagggattgttccatcgcgcgattatgatgagcggctcgatgacgtcagaaccgtacccgaccgaacaattgcatctggcgaagaagcaagccgagctattgaactgtccgtccgacaccacggacgctatgctggtctgcttgagttctaaaccggtggagaacttcacagatactatacccaagttctttgaatggtataataatccgacattgttgtggtcacccgtagtggaacccgaggttcacggtgtggagaggttcttgcccgaacagcccgttgatcttattagaaaaggaaaattccataaggttccgctgatcgcgggggtcaccaaggacgagttcggcggtgtggtcgttgctgtcgaacagcaacatagacttggaaacaactcgatcttggacgatttaaacaatgactggtacaaaattgcgccaatcgcattcatatacgaacgggatacacctcattccagatacataagcaccgaactacgtcaattttattttggcaatcaatcgatcggcccggacacgtatgacggtctcgcacatattaaagccgatagtctaattacatttccattgcatcgcactgtaaaactgtttgcagaaaacactgatcaaccaatctatttttacgtatcttcttatcaaggacgatatagttttgtcatgtggaacaaaactacaccgtacggagtagtgcatcatgacgatttgcaatatctattctttatgaggaagatatttcccttcttcgaaaatgatgctccggagatacctatagtggaacttatgacaagtatgtggtcgaattttgctgaaactggacagccagtaccaccgactttggcgaacaatgtcacatgggaaccatacttattagaaaccgacaactacttagaaatttctgaaatatcgaggatgaagacaagactttatcccgagagaatgcaaaagtgggagagcctaTTTCCTTTGAATTCAAAA
>Fexs.Est9 isotig09515 18-1658
ATGTGGTTTGACAAGTTCGTCTTTtgtgcgtttatggttgcatggaccaacgccgagcagaatattcaattagaaattcctcagggatttttaaagggcctaaaaaccaacaccgttttgcagaacacaccgtactatagttttaagggaataccatacgcgaaacctaatgttggtattaataaattccagatgccggaaccagctgatggctgggaaggcacgtatgacgcaacttatcatcgttcggcttgtccattcttctgtatgataaaacaagacttgattggggaagaagattgtctttatcttaatgtttacacaccggtgttggacaaagatgctcgtaaagccgttatggtatggttccatggcggtgcttttaacaatggtctcggagacgatctcttttttggccctgactttttaatcgagcaagatgtcatccttgtaacgcttaattatagactcggtccaatcggatttttaaatactggtgacaaaaatgcacttggcaacgccgggctaaaggatcaggtaatggcgcttaaatgggtcaaagacaatatacattattttggcggctgtcccaaccgagttacaatcttcggcgaagacgcgggtgcaagttccgtccagtttcacatgatgtctcctatgtcggacggtttgttcaacggtgccattcagcaaagtggaagcgcagtgaatacatgggcaatttcttacaatcctagagaatttgccttcaaattaggagataagctcgacattgagacgaatgattctgctgaattggtttctaaactcgcagaattttctccgaaagaattaattgcagccagcgatgaaataatgaagaccgagaatactatgaacggccgcttcgcagcgttccttccatcggttgaagttgatctaggacaagaaatatttctgcccgacaatccttggacgcttctgaaatccggaaaaattgccaacgtgcccgttatggctggaattacggccgacgagtccgctttcttcgtccagatgatgcttggtaatatcgatcagatgaatgagcatttcgagaactttctgccggtcgacttgaacgtaaccgatgccgggcagaagagccaactaggtgaaagcctgaagagcttttacttcggggataagtcgatctccacggaaacgacgaaagagttcacgatgatgttggacgacatcatgtttgacgctgcgaccgcgctcagtttagatatattaagctcccgaatttcggctccaatttacgagtacatattttcttacgaagctccattcggtatgatgaaaactatgtttcaagtagaggatggcgttgctcatggcgacgatatgacttatgaattctattcggatgctttgaaaaatgtgccacaatctggttcgcctgcggagaagatgatgcgtatttttaccactttgctggcaaattttgcaaaagacgggaatcctacatcgaatatgaatgagtatgtaactgtgaactgggaacccagaggtaaagaagataattacatgaatatcaatcaagagttaaaaatggagaaaggcttactgcaagatagaataaatttttggatgaatttgTACAAAAATGTTCTTGAC
>Fexs.Est10 isotig11982 16-915
atgttaaaacacttttatgtttggaggggaaatccaatatgtaactttgctcctacattggaagatgattcggaggacgctatcctgacgatgaatccatggaaaataataaagaacggtttgttccgcgatataccggcgataatggaagtcgtgaaagacgaagggttggtgaagacactcgatttcttcatagatcccaacatggagaaagaaatgatcgagaatttcgaagaatacatactctatcttttagaaaatcgcgattggatttccaacactagcattttcgccacggcaatacaggatttttatttcaatggaaatgtgtcgttggatcttaaaagcaacatcacggaggtaataggtgacggcagcatgatatggccgatgttaaaaactgtgcaatatcaatcagaaataggaaattccaacatttatttctcttttttcgcgtacgaaggcacattctcgttttctttggcttcaggcaccacgactcgttatggtgtttttcacaacgatgacttaaactacttattccctctattgaataatatacatcagaatattatgtcaaacaatacggagactgattttatggttatcaatatcatgacagagatgtgggcaaatttcatgagagaaggggtaccgacagcgtggatgattcctgcgtggcccgattaccgcgattatcatcagtttatgagattcgggattggcaagtcgccggatattgtgatacaaactgatttcctgtgcgacagaatggagttctgggacaagttgtcgatcgtatcgacggaacaagtggaatccgacctgatcgttagcgcttctccggataacactcgatttattcttgtatttttaattatcgctttgctttacgtatat
>Fexs.Est11 isotig09332 241-1833
atgagacatttaatcaaaaagagagtggtcgtggtgtctattcaatatagattggggacgttaggttttttgagtacaggtacgccggaaatgtcgggaaacaacgggatgtttgatatgatactagccatcgattgggtgaaggattacatacactttttcggcggtaatccgaagaaaatagtagccttcggtcacggtaccggtgccagttctgccatgatgctatcgttgtcaaaattctgtgaaaatagtttcagcggtttgatcgctatgtccggttccattttatctcacttcgctgtcgacaaggacccttccgagacagccagatatatagcgcacaagaatggctgtccaacgaatgatactcgaaaaatggtgtactgtctgcgagaattgccaatagagaaattgatcagagtcgattccgagttagaaaacattcgagcggccgcacgaggtttcgtctccagtttatccaatctactcggatccggtcccgtcgtagaaggttctgatgatggaaggtcgctcccaaactttatgaccacatcgccgaaggattctttgaggcttggcaattttccatctataccgctattgactggagtcatgagtgatgaaacgggaggtgccgttttcggtcaatacagagatgaagtgcaaaataaactaaacatggttccgaattatttgactaacgatttcgtaccgtatttgcaaggaactattccgaatatacgaaacggatcgcgctttgtcccgcaagctttccgcggctatttcaacatctttgaaagtgataacacgcagaatacaatcggtagagtcgcggaagctttgggtgattcactttataatgctcctgcatttctgactgtcgatcactggtccaaaagggcaaatgcgtttctatacacttttgaccataaaggaaaaagaaattacggtaaagactttctcgccggattgccaatcgttgacgccaaacaatcatcgaatggtgatttgaatcatggcgacgatttaggattcatattcaaccgaaacacaattaccggcgaaaaaataagtgacaacgacgaaccagatgaagtggatgaaaatgtaaccgaaattttcacagagatgatagcaaatttcgcacgaagcggcattcttagtgtgcctactacaaatgtattacaatctaatggcagtacttgggtgccgGATATAATTCCAAGATTCTCAGATAAAACTAATTCTTTCGTTAGTATCAGGACGGATCCGAAAAGCATGAATAATTTTAGATACTGCGAAATGGGATTGTGGACTGGTGTGCCAGAACGATTACAATCACCTATGTGTAGTTTATACAAAGTGCCTTTCCAATTAATAGAACAAGGTGCCAAAGGAACGATATCTGTAATTCAGGAACCTATCGATACGGTGAACGAATTTGTCCCCGATCTCAAATCTGGCCTCAATGTCGCAAACAAATCAACCAATCGGAATACTGAAGAATCAAATAAAGAGGATATTACACAACATAAAACGAATGGCAAATTATTATCAAAGGTACCTATACCACGAATACCATTCGCCGGT
>Fexs.Est12 isotig08386 234-2402
ATGGCGAACAAAGTGGCGAGAGATTATACTAAAGACAAAGAACAATTCAAGACTTTTTTCTTGGAATTTGTGGCAATGGATGATAAGACAGAAAATAAGACCTTTAAATACAGACAACAGATGACCAAGATAGCTCACAGAGAACAAATTAGCTTTGAGATCGATTTAGATGATGTACAATCATTTGATGAGGAACTAGCTACATCTGTCGCTAATAATACACGAAGATACACTAATTTAGTTTTGGATTTGGTTCAAGAAATGTTACCTGATTTCAAAGAAAGAGTTGTTTTACCTAAAGATTCATTGGATATTTATATGGAGCATCGATTATTAATACAGGCTCGTACTAGGGGTGAAGCTCAAGAAACCAGAGTTAAATATGCTCCCGAACTGATGCGTCGTTTTGAAGTGTATTTTAAAGATTTTTCTGATGCAAAGGCATATTCAGTAAGAGATATTAAGGCAGATAAGATTGGAAAATTGGTGACAGTTAGAGGCATTGTTACTAAAACTACTGAAGTTAAGCCAATGATTGTTGTAGCAACATACACATGTGATGAATGCGGTTCGGAAGTGAGCCAACCGATACATTCTTTAAGTTTTATGCCATTACGGACATGTCCAAGTGAGGGATGTCGTGTGAACAAATCTGGTGGCAGATTATACTTACAGACAAAAGGTTCAAAGTTTATCAAATTTCAAGAGCTGAAATTGCAGGAACATAGCGAACAAGTTCCAACTGGCCATATACCACGATCCTTAACTATCTTTTGTCGAGGCGAAACAACGAGAAATTGCTTGCCTGGTGATCATATTATCGTTACTGGTGTATTTTTGCCCTTTTTGAAAACAGGTTTCAATGCTAGATCAGGGCCTGCGCTTTCCAGTGAGACTTATTTGGATGCACATAAAATAGTATGTCTCAATAACATAGATACGGTAGACGATGGTAATGCCGAATTGACAGATCAAGAATTAAGTTTGCTAATGCAAGACGATTTTTACAACAAGTTGGCTTGTTCCTTAGCCCCGGAAATTTACGGGCTCGAAGATGTGAAAAAGGCATTACTTTTGCTTCTTGTTGGTGGAACAGATAAGAAGAAAGGCGACATTAAAATTCGAGGCAACATTAATATCTGCTTGATGGGAGATCCTGGTGTAGCAAAGTCGCAATTATTATCCTACATCACACGATTGGCTCCAAGATCACAGTATACCACAGGGCGAGGCTCGTCCGGCGTGGGTTTAACCGCTGCAATCATGAAGGATCCTCTAACTGGTCAAATGGTATTGGAGGGTGGAGCTTTGGTACTGGCGGATCAAGGGGTTTGCTGCATCGACGAATTCGATAAAATGGCAGACGCGGACAGAACAGCGATTCACGAAGTGATGGAGCAACAAACTATATCTATTGCCAAAGCCGGCATAATGGCTCGTTTGAATGCTAGAGTATCCATATTGGCTGCTGCCAATCCGGCGTACGGTAGATACAATCCGCAAAGAACGGTTGAACAAAATATTCAATTGCCTGCCGCATTGTTGTCGCGATTTGACTTATTGTGGCTTATTCAGGATCGCGCAggccgaggtaacgatcttaaattagcacaacacgtcacatatgtgcatcaacattgctcgcaacctccgactgaaacagaagctatagatatgaaattaataagaaaatatataaagttgtgtaagacaaaagaacctatcgtatcagaagaattaacggaatatattgtagactcttatgtggaaatgcgaagagaagcgcgtaacagtcatgacaagacgtttacttccgctcgtaatttgctagctattcttcggttgtcgacagcgttagcacgactacgattatcgaacgtggtcgacaaggacgacattgcagaagcgaatagattggtggagatgtccaagcattcaatcaactattccgaacaacgcataaataatgctcaacagaatccgatcaatagaattttccacctgatacgggaacttgccggcgataagaagacagtcaaagtgtcggacattttggagcgatgcacgagcaagggatttaaacccgatcccgtgtacaaatgcattgagGAGTACGAGGCGTTGAACGTGTGGCAGGTCAATCAGACCAGAAGATTGATTACTTTTATA
>Fexs.Est13 isotig19246_RC 106-327
atgtgtcttcaaatagaggattccaaaattcttggcagtgaggactgcctttatttaaatatcttcattccctatattccaggctattcaatccatgaaattgccagtttagtctacttgcatggcggtggatataattttggcagcagtgatagtaaactgtacgcgccggattattttGATGGATCAGAATATAATTCTCGTCACGTTAAATTACCGGCT
