# Supplementary material for: Molecular evolution of juvenile hormone esterase-like proteins in a socially exchanged fluid
Source: Sci Rep. 2018 Dec 13;8:17830. doi: 10.1038/s41598-018-36048-1 (PMC6293014; doi:10.1038/s41598-018-36048-1)
Supplement: Supplementary file 2 — Supplementary File 1 [file 41598_2018_36048_MOESM2_ESM.zip › our-gene-annotations/having-only-transcriptomes-as-refrences/Ffus.Ests-OrfPred-CDS.fna]

>Ffus.Est1 comp39261_c0_seq3 14-1909
ATGGGGAGTCTTGATCTTACCTTCGCCAAACGAACACGAGCGTTCTCTCCGCACCTACGAAACCGCACGGCCGTCGCAAAATTTCTCAACGATCAGAGGCTAAACAGTACTTTAGGAGAAgaaatgtggagagtccgagataacatattgattcaattaagcttcatttgcctcttcgtacttaacgcgtataccgtttgtagtctatcgatagcaacggtacgaaatggcacattgataggtataacaatgcgtactagactgggaagagacataaatgcgttcctgggaattccctatgctgcaccaccgatcggagaactcagattcgcgccgccgcaacccgcaactgcctggaacggcgtacgagcggctgtagaaaacgccgagatatgtacgcaacggaatatctacacgtatcaggaagagatcgtcggcggcgaggattgtctttacctaaacgtatacacgccacgtgttccgtactccgaaacgccgttgcttatcgcccatcgatatccggttatgatctggttccacggtggtggatggctcacaggggccggtcactccgaattttacgggcctaagtttcttctggatcacgatctcgttctcgtcactataaattttcgacttggcccactgggctttttaagcacggaggacttggaatgcccgggaaatcttggattgaaggatcagcagcaagctatgcgatgggtgcaggagaatattgtttcctttggcggtgatccgaacagagtaaccctcttcggcgaaagtgcgggaggcgcaagtgttcattaccatatgatcaaccctctctcgaaaggtctttttcaccgcggtatctcgcaaagcggtaatttttacaacccatggactttaacgccaccgggatctgccaaaaagaaggccatgatcttaggtagaaatttaaggtgcaacaccgacacttccgcagaactcatcaaatgtttgcgaacaaaagacgcagcggagattatcggtaccgatcgacttttccagcactttggttattgtccaatgatacctttcaaaccagtgatcgaacctaaacacgtaggtgcttttctgacggaggatccattaatttccgtgcggcaaggccgtttagctgatataccctggatgatggggataacatcggaagaaggaacccttaaagtagcaggtatttacggacgagatctgggtgagcatgtaaagaagttgaatagtgatttccataatgttgcacttctgagcttattgtacgaagagcgatacggtattcgagatacgcaatttcgagatgagatgagcgctaaaattcgcgcattttattttggcaataaagacatcgatcaatctgacgaagctaggttcaaagtcatcgatatgtacagcgatgcgtggtttaatcacggcactcatgaagccatccaagattttattgcaaatcaaacttctccgatctattattattatttcgcgtatagaggaagcgcatctttcagctcgatattcggcgatagcgagaagaattacggagtgtcacacgcggacgagctgcagtatttgttccctgtgggtgaacaattgttcaaagatacggagttgtctaaagaggatcacaagataatcaatattatgaccgaactctggtacaatttcgcaaattccgcaaatccaacgccaaagatcacaaaattaatccccctgaaatggaagccggtgaaaacgaattcactggaatatctatacataggaaattcgaccaagatagttatggaaaataatcttctttgggagagaatgacgttttggaacaagctaacacatcaaatgaaggtccatggtgcggatttcagaaattttaaggacgaattg
>Ffus.Est2 comp39802_c1_seq1 1-1686
ATGGATGTCATGTTCCGTGTGGGGAGTATCTATATTACTCAGCTGTATGCATGCATTCGAGTGACAGACAGTACGAAGTACTGTCATATGAAAGTGTCTGTCatggaaagaccggtggtgactgtgaagcagggaaaactacaaggaatcttcgaagataatgtcctcggttctcgttacctcgcttttaaaggcataccttttgctgctccgccagtgggcaagttgagatttaaggatcccgaatctccggcttcctgggaaggtatccgagacgcttccaaaaatgcggatgtttctatacaattccaagcattgcctttttctgcgataatcggcggcgaagatagtctttatcttaacatttatataccacacaatatctaccggacgacacggaatccagttatggtttttattcatggtggagcttttcttactggcaatggcaatgatactaacaaacgacctgattattttatgacaaaagacatcattctagtatccataaattacagactcggtgctttaggtttcttaaatattggtcatgaaaaagcaagcggaaatcaaggcttgaaggatcaagttgctgcattaaaatggatcaaggaaaatatcgagacttttggcggagatccaaacaacatcactatttttggcaatagtgcaggtggttcatccgtacatttgctaatgctatcgccgttatctaaaggtctgtttcacaaggccattcttcagagtggtatggctaaatgttattggacgctaatgcagaatgcagaagccagagctttcaagctcgcgtcaatacttggtaacgattctaaggaccccaaggaagtgattgagtttcttcaaacgatacctgccgccgacatcgtcaaagtgcaatataaagttttcactccgcaggaatcacgcactgagcaaataccttttggacctacgatcgatgagaaatcaatgagaccttttctgccatgtcctatttctcagttactcgataacgagaatgatataccaatcatcattggttataattctcatgaatacataatgtttattaaagataccagcaaagagactttagagacaatatacgcagatatagaggtttacgtaaaaaaacttacgaacttgcaagattcgaaaaagttaacgcggttgacggagaaagttaaacagcattatttttataataagccacttactaaagagagtattccatctcttatacaatgcttgagtgatattggtttttgtattcctactaaaaattatgtgaatgatcaaaggaaaaagaagcaggcaccaatttactgctataatttttcctacgtcggtaatgaaatgactaacacgagatatgccttggataaattggctatgattggagcttctcacactgacgaaatggcatatcttttttaccagccaatttataaagtcaatgatcctaaaccgccggcgataggtacaaaggatcgggatgtattagaaattcttacgaaaatgtggaccaattttgcaaagacaggaaatcctacacctgtcgttgatgagcatgtaactactatttggcgaccggcaacaactgatagctgtaattacttggacatcggcgatactcttcaacttttaacaattgatcatAATAACATATTCGAAGATTCAAAGTTA
>Ffus.Est3 comp41524_c0_seq1 412-2091
ATGTTGCGTAGATCGGTCAGCTTATTAGCGCCGTTCCGTCGTCATTCTTCAGTGTCCATCATGAACAGCaacagagtggtcgtaaacgtgcgtgaaggaaagttaatcggcatcatcgaggaaagtatccacggcgatcattacactgccttccgcgggataccgtatgctaaacctccagtgggtgaactcagatttaaagatccggtaccaccagaagcatggtcgggcaaccgagacgcttccaagtacggaaacatcgctgttcaagtgaatattttcacgcataaagtaatgggcgacgaagattgtctctatttgaatgtgttcaccacggatacagagcctttaaagaagcgcgctgtaatggtgtggatacatggtggtggcttttttatgggttccggcgatgcgtctttctatggtcccgatcatatcgttcggaaggacgtagtactcgttactctgaattatagattaggtgttctaggtttcctcaatttatatcataaaaaggcagcgggaaatcagggcttaaaagatgtaattatggcgttacaatggattcaaaaaaatatatcgcaattcggtggagatcccaataatatcacaatttttggtgaaagtgcaggtggagcgattgttcactatctgactatttcgccgttagctaaaggtttatttcataaagcgatatgtcaaagcggcgtcgtgaataatccttgggctttcactggacgggacacttctatcaataatggtctgcagttagccgagaaacttggtaaggcaacttcagatacggaagtcgcctacaaatttctaaaaaagatagacgcaagaaaattaagagaagcagaaatagagtttttcttgacagaagcagtgcgtttaaatctttcgattgcatttacgccgactatggattccgagtcatcgaatcctttattaccggtagaatcatcggaattattacgtaatggaatcaaaatgccactaatattcggatacactagttgcgaaggcaattttttcttacgaggaaaattttttggtgatataagcaaagagactctgaagaaagtcgattctgatttcaagaaaattatacatcctagaattttgtgtcaattaccacagataccgatcacgatttcagatttgcgatcgttatattttggtgataaaaaaatatcagaggaaactctaatgaatcactctgattttcttggcgatcagtgtttctatagcggcattatggaagcagttaatactcaaatgaattctggtactaacgagccgatatacttgtacaagttttcatatgaaagtaaaacttctcccatgaaaaatatattagatattcaactttcaggtacatctcacatagaggaactgggttacttttatcctcatttgatgaaagatttgggcttgtcaccagctgcacctgattcggaggattacacaataataaattccttaacgcagatgtggacagattttgctaaaacaggaaatccaacacctgctaataaagatttgacttcagctaattataaatggacaccattaaaaaataaaaatgcatatgattatttaaacattaatattaaatctcaaatggagactctttgtaaagaaaagcaacgatgggattggaagattagacataaattc
>Ffus.Est4 comp41524_c0_seq4 426-2105
ATGTTGCGTAGATCGGTCAGCTTATTAGCGCCGTTCCGTCGTCATTCTTCAGTGTCCATCATGAACAGCaacagagtggtcgtaaacgtgcgtgaaggaaagttaatcggcatcatcgaggaaagtatccacggcgatcattacactgccttccgcgggataccgtatgctaaacctccagtgggtgaactcagatttaaagatccggtaccaccagaagcatggtcgggcaaccgagacgcttccaagtacggaaacatcgctgttcaagtgaatattttcacgcataaagtaatgggcgacgaagattgtctctatttgaatgtgttcaccacggatacagagcctttaaagaagcgcgctgtaatggtgtggatacatggtggtggcttttttatgggttccggcgatgcgtctttctatggtcccgatcatatcgttcggaaggacgtagtactcgttactctgaattatagattaggtgttctaggtttcctcaatttatatcataaaaaggcagcgggaaatcagggcttaaaagatgtaattatggcgttacaatggattcaaaaaaatatatcgcaattcggtggagatcccaataatatcacaatttttggtgaaagtgcaggtggagcgattgttcactatctgactatttcgccgttagctaaaggtttatttcataaagcgatatgtcaaagcggcgtcgtgaataatccttgggctttcactggacgggacacttctatcaataatggtctgcagttagccgagaaacttggtaaggcaacttcagatacggaagtcgcctacaaatttctaaaaaagatagacgcaagaaaattaagagaagcagaaatagagtttttcttgacagaagcagtgcgtttaaatctttcgattgcatttacgccgactatggattccgagtcatcgaatcctttattaccggtagaatcatcggaattattacgtaatggaatcaaaatgccactaatattcggatacactagttgcgaaggcaattttttcttacgaggaaaattttttggtgatataagcaaagagactctgaagaaagtcgattctgatttcaagaaaattatacatcctagaattttgtgtcaattaccacagataccgatcacgatttcagatttgcgatcgttatattttggtgataaaaaaatatcagaggaaactctaatgaatcactctgattttcttggcgatcagtgtttctatagcggcattatggaagcagttaatactcaaatgaattctggtactaacgagccgatatacttgtacaagttttcatatgaaagtaaaacttctcccatgaaaaatatattagatattcaactttcaggtacatctcacatagaggaactgggttacttttatcctcatttgatgaaagatttgggcttgtcaccagctgcacctgattcggaggattacacaataataaattccttaacgcagatgtggacagattttgctaaaacaggaaatccaacacctgctaataaagatttgacttcagctaattataaatggacaccattaaaaaataaaaatgcatatgattatttaaacattaatattaaatctcaaatggagactctttgtaaagaaaagcaacgatgggattggaagattagacataaattc
>Ffus.Est5 comp41524_c0_seq3 412-2094
ATGTTGCGTAGATCGGTCAGCTTATTAGCGCCGTTCCGTCGTCATTCTTCAGTGTCCATCATGAACAGCaacagagtggtcgtaaacgtgcgtgaaggaaagttaatcggtatcatcgacgaaaatattcacggtggcaattacatagctttccgaggaataccgtatgcaaaaccaccggtcggtaaactcagattcaaggatccggcaccgccggaaccatggtccggcagcagagattcttcaaaacacggaaacgtcgccgttcagaaggatcttaccacgcgcgaaatgatcggcgacgaggattgcctctacttaaacgtgtacaccgcagacatcgaatcatggagaaaacgtccggttatggtgtggatacacggcggcggttttagcacaggttccggcgatgcatccatttacggtcccgattatattgtccggaaggacgtggtattggtcacgttaaattatagactaggcgttctcggtttcttaaatcttaacgatgaagtggcaacaggcaatcaaggtataaaggatgttgtcatggcattacgatgggttcaaaagaatatatcaaagttcactggagatccagaaaatgtcaccatctttggcgaaagcgctggcggagccatcgtacattatttgactctgtctccattaagtgaaggtttatttcacaaagcgatttcgcaaagcggcgtcgccgcaaatccttgggcttttaatgaatgggcaaataaagcgatgaacaaaggtttccaattagccgagtacctcggcagagcgacctcagatccgaaggtcgcctgtgaatttctcaaaacgatcgacgcgaggaaactcagagaagccgaacagaagttgctgacgaaaacagaatgtctacaacatgtaatagcgtttacgcctagtttagatcacgaatcgccgaatccatttttcccggaacatccaagcacgttaatacgccgtcaagttaaagtgccatatattttgggttgtaacagttgcgaaggatcttactttgcatgcagcaacctcatcagacgcttaaacaaggagacttttaaagaaatggatttcgatttcaaaaagaccatcttacctagagttttgtctacactaccacagataccgatcacagtcgaagaattacaatttttatactttggtaataaaacagtgtcagaagaaactctaattaattacgctgattttttaggcgatgtacttttttatcgcggcattatggagatagccgatactcaaatgagctctgatgctaatgagccgacctacttgtacacattttcatatgaaagtgaaacttctccctggaagaaattcttaaacattacgcttccaggtgtgactcactctgaggaacttttttacttattttatccttatataataaaatatttgggcttttcaccacttgcacctgactcgaaagattacaagataatgaatcgcttaacgcagatgtggacggattttgctaaaacagggaatccaacacccgtgattacgaacttgactccaattaagtggacgccgttgaagcgcgccggaaatgtgtacgattatttaaacattaatattgaacctggaatgaaaacctttcgtaaaggagagcagcgctgggactggaagaatatgaaacataagtta
>Ffus.Est6 comp41524_c0_seq7 426-2108
ATGTTGCGTAGATCGGTCAGCTTATTAGCGCCGTTCCGTCGTCATTCTTCAGTGTCCATCATGAACAGCaacagagtggtcgtaaacgtgcgtgaaggaaagttaatcggtatcatcgacgaaaatattcacggtggcaattacatagctttccgaggaataccgtatgcaaaaccaccggtcggtaaactcagattcaaggatccggcaccgccggaaccatggtccggcagcagagattcttcaaaacacggaaacgtcgccgttcagaaggatcttaccacgcgcgaaatgatcggcgacgaggattgcctctacttaaacgtgtacaccgcagacatcgaatcatggagaaaacgtccggttatggtgtggatacacggcggcggttttagcacaggttccggcgatgcatccatttacggtcccgattatattgtccggaaggacgtggtattggtcacgttaaattatagactaggcgttctcggtttcttaaatcttaacgatgaagtggcaacaggcaatcaaggtataaaggatgttgtcatggcattacgatgggttcaaaagaatatatcaaagttcactggagatccagaaaatgtcaccatctttggcgaaagcgctggcggagccatcgtacattatttgactctgtctccattaagtgaaggtttatttcacaaagcgatttcgcaaagcggcgtcgccgcaaatccttgggcttttaatgaatgggcaaataaagcgatgaacaaaggtttccaattagccgagtacctcggcagagcgacctcagatccgaaggtcgcctgtgaatttctcaaaacgatcgacgcgaggaaactcagagaagccgaacagaagttgctgacgaaaacagaatgtctacaacatgtaatagcgtttacgcctagtttagatcacgaatcgccgaatccatttttcccggaacatccaagcacgttaatacgccgtcaagttaaagtgccatatattttgggttgtaacagttgcgaaggatcttactttgcatgcagcaacctcatcagacgcttaaacaaggagacttttaaagaaatggatttcgatttcaaaaagaccatcttacctagagttttgtctacactaccacagataccgatcacagtcgaagaattacaatttttatactttggtaataaaacagtgtcagaagaaactctaattaattacgctgattttttaggcgatgtacttttttatcgcggcattatggagatagccgatactcaaatgagctctgatgctaatgagccgacctacttgtacacattttcatatgaaagtgaaacttctccctggaagaaattcttaaacattacgcttccaggtgtgactcactctgaggaacttttttacttattttatccttatataataaaatatttgggcttttcaccacttgcacctgactcgaaagattacaagataatgaatcgcttaacgcagatgtggacggattttgctaaaacagggaatccaacacccgtgattacgaacttgactccaattaagtggacgccgttgaagcgcgccggaaatgtgtacgattatttaaacattaatattgaacctggaatgaaaacctttcgtaaaggagagcagcgctgggactggaagaatatgaaacataagtta
>Ffus.Est7 comp41524_c0_seq2 412-1140
ATGTTGCGTAGATCGGTCAGCTTATTAGCGCCGTTCCGTCGTCATTCTTCAGTGTCCATCATGAACAGCaacagagtggtcgtaaacgtgcgtgaaggaaagttaatcggcatcatcgaggaaagtatccacggcgatcattacactgccttccgcgggataccgtatgctaaacctccagtgggtgaactcagatttaaagatccggtaccaccagaagcatggtcgggcaaccgagacgcttccaagtacggaaacatcgctgttcaagtgaatattttcacgcataaagtaatgggcgacgaagattgtctctatttgaatgtgttcaccacggatacagagcctttaaagaagcgcgctgtaatggtgtggatacatggtggtggcttttttatgggttccggcgatgcgtctttctatggtcccgatcatatcgttcggaaggacgtagtactcgttactctgaattatagattaggtgttctaggtacgttaTTTAATTCGACATACAAAATCATTGTATGTTACTTGGATTATTTTTTTCAGAGTAAACATGTATACACATTTATATCTCTTTTTCACATTCCAAATAATTTACATGTATATATGCTAAGATTTTTTTTTCAAATAACCAATTCTCATAACTTTTTTGTAAATTTTGTTTTTAAAAAAATTGTATTCACAAAAAAAATTTCATTTATAAATCTGTTATACGCGTTTCGTTGT
>Ffus.Est8 comp41524_c0_seq5 426-1154
ATGTTGCGTAGATCGGTCAGCTTATTAGCGCCGTTCCGTCGTCATTCTTCAGTGTCCATCATGAACAGCaacagagtggtcgtaaacgtgcgtgaaggaaagttaatcggcatcatcgaggaaagtatccacggcgatcattacactgccttccgcgggataccgtatgctaaacctccagtgggtgaactcagatttaaagatccggtaccaccagaagcatggtcgggcaaccgagacgcttccaagtacggaaacatcgctgttcaagtgaatattttcacgcataaagtaatgggcgacgaagattgtctctatttgaatgtgttcaccacggatacagagcctttaaagaagcgcgctgtaatggtgtggatacatggtggtggcttttttatgggttccggcgatgcgtctttctatggtcccgatcatatcgttcggaaggacgtagtactcgttactctgaattatagattaggtgttctaggtacgttaTTTAATTCGACATACAAAATCATTGTATGTTACTTGGATTATTTTTTTCAGAGTAAACATGTATACACATTTATATCTCTTTTTCACATTCCAAATAATTTACATGTATATATGCTAAGATTTTTTTTTCAAATAACCAATTCTCATAACTTTTTTGTAAATTTTGTTTTTAAAAAAATTGTATTCACAAAAAAAATTTCATTTATAAATCTGTTATACGCGTTTCGTTGT
>Ffus.Est9 comp41524_c0_seq6 143-403
atgaaagatttgggcttgtcaccagctgcacctgattcggaggattacacaataataaattccttaacgcagatgtggacagattttgctaaaacaggaaatccaacacctgctaataaagatttgacttcagctaattataaatggacaccattaaaaaataaaaatgcatatgattatttaaacattaatattaaatctcaaatggagactctttgtaaagaaaagcaacgatgggattggaagATTAGACATAAATTC
>Ffus.Est10 comp44969_c0_seq1 7-1668
ATGGGGGCAGTGTTGAATAAAATGTGGTTTGACAAGTTCGTCTTTtgtgcgtttatggtcgcatggaccaacgccgagcagaatattcaattagaaattcctcagggatttttaaagggcctaaaaaccaacaccgttttgcagaacacaccgtactatagttttaagggaataccatacgcgaaacctaatgttggtattaataaattccagatgccggaaccagctgatggctgggaaggcacgtatgacgcaacttatcatcgttcggcttgtccattcttctgtatgataaaacaagacttgattggggaagaagattgtctttatcttaatgtttacacaccggtgttggacaaagatgctcgtaaagccgttatggtatggttccatggcggtgcttttaacaatggtctcggagacgatctcttttttggccctgactttttaatcgagcaagatgtcatccttgtaacgcttaattatagactcggtccaatcggatttttaaatactggtgacaaaaatgcacttggcaacgccggactaaaggatcaggtaatggcgcttaaatgggtcaaagacaatatacattattttggcggctgtcccaaccgagttacaatctttggcgaagacgcgggtgcaagttccgtccagtttcacatgatgtctcctatgtcggacggtttgttcaacggtgccattcagcaaagtggaagcgcagtgaatacatgggcaatttcttacaatcctagagaatttgccttcaaattaggagataagctcgacattgagacaaatgattctgctgaattggtttctaaactcgcagaattttctccgaaagaattaattgcagccagcgatgaaataatgaagaccgagaatactatgaacggccgcttcgcagcgttccttccatcggttgaagttgatctaggacaagaaatatttctgcccgacaatccttggacgcttctgaaatccggaaaaattgccaacgtgcccgttatggctggaattacggccgacgagtccgctttcttcgtccagatgatgcttggtaatatcgatcagatgaatgagcatttcgagaactttctgccggtcgacttgaacgtaaccgatgccgggcagaagagccaactaggtgaaagcctgaagagcttttacttcggggataagtcgatctccacggaaacgacgaaagagttcacgatgatgttggacgacatcatgtttgacgctgcgaccgcgctcagtttagatatattaagctcccgaatttcggctccaatttacgagtacatattttcttacgaagctccattcggtatgatgaaaactatgtttcaagtagaggatggcgttgctcatggcgacgatatgacttatgaattctattcggatgctttgaaaaatgtgccacaatctggttcgcctgcggagaagatgatgcgtatttttaccactttgctggcaaattttgcaaaagacgggaatcctacatcgaatatgaatgagtatgtaactgtgaactgggaacccagaggtaaagaagataattacatgaatatcaatcaagagttaaaaatggagaaaggcttactgcaagatagaataaatttttggatgaatttgTACAAAAATGTTCTTGAC
>Ffus.Est11 comp45282_c0_seq1_RC 372-2027
atgaaacatctattccttctgagcgtcgtccttgcgttcgccagcggcgattttgctggcgaacaatgcgaagtaaccgcaccgatcggacaaattcgcggttccatcttgacctccagactcggcaaaaagatttattccttccgcggtgtgagatacgccgagccaccaaccgggcagcaacgttttcaggtcgctattccagcggcggattggaatgatgtctttgatgcaaccaaggaaggacctgcctgtccagcaataaacggggagaatataatggaagattgtcttcgtgtaaatgtttacacgacgaaattaccttcggcgaacgatcccgtaaagaggccggtgttggtatttttccaccctggtgctttttatgtattctcaggccaaagcttctactttggacccgaatacttgctggacaaagatattgttctcgtcactgttaataatcgtctcgcaactctaggttttataagcaccggcgactcgaaggcaccaggcaatttgggtttgaaagatcaagttgtggcgcttcgatgggttcagaggaacatagccgccttcggcggcgatcctgatagcgttacgatatctggctacagcatcggtggatttagcgtgatgctgcacatggtttcgccaatgtccaagggattgttccatcgcgcgattatgatgagcggctcgatgacgtcagaaccgtacccgaccgaacaattgcatctggcgaagaagcaagccgagctattgaactgtccgtccgataccacggacgctatgctagtctgcttgagttctaaaccggtggagaacttcacagatactatacccaagttctttgaatggtattataatccgacattgttgtggtcacccgtagtggaacccgaggttcacggtgtggagaggttcttgcccgaacagcccgttgatcttattagaaaaggaaaattccataaggttccgctgatcgcgggggtcaccaaggacgagttcggcggtgtggtcgttgctgtcgaacagcaacatagacttggaaacaactcgatcttggacgatttaaacaatgactggtacaaaattgcgccaatcgcattcatatacgaacgggatacacctcgttccagatacataagcaccgagctacgtcaattttattttggcaatcaatcgatcggcccggacacgtatgacggtctcgcacatattaaagccgatagtctaattacatttccattgcatcgcactgtaaaactgtttgcagaaaacactgatcaaccaatctacttttacgtatcttcttatcaaggacgatatagttttgtcatgtggaacaaaactacaccgtacggagtagtgcatcatgacgatttgcaatatctattctttatgaggaagatatttcccttcttcgaaaatgatgctccggagatacctatagtggaacttatgacaagtatgtggtcgaattttgctgaaactggacagccagtaccaccgactttggcgaacaatgtcacatgggaaccatacttattagaaaccgacaactacttagaaatttctgaaatatcgaggatgaagacaagactttatcccgagagaatgcaaaagtgggagagcctaTTTCCTTTGAATTCAAAA
>Ffus.Est12 comp45282_c0_seq2_RC 372-2027
atgaaacatctattccttctgagcgtcgtccttgcgttcgccagcggcgattttgctggcgaacaatgcgaagtaaccgcaccgatcggacaaattcgcggttccatcttgacctccagactcggcaaaaagatttattccttccgcggtgtgagatacgccgagccaccaaccgggcagcaacgttttcaggtcgctattccagcggcggattggaatgatgtctttgatgcaaccaaggaaggacctgcctgtccagcaataaacggggagaatataatggaagattgtcttcgtgtaaatgtttacacgacgaaattaccttcggcgaacgatcccgtaaagaggccggtgttggtatttttccaccctggtgctttttatgtattctcaggccaaagcttctactttggacccgaatacttgctggacaaagatattgttctcgtcactgttaataatcgtctcgcaactctaggttttataagcaccggcgactcgaaggcaccaggcaatttgggtttgaaagatcaagttgtggcgcttcgatgggttcagaggaacatagccgccttcggcggcgatcctgatagcgttacgatatctggctacagcatcggtggatttagcgtgatgctgcacatggtttcgccaatgtccaagggattgttccatcgcgcgattatgatgagcggctcgatgacgtcagaaccgtacccgaccgaacaattgcatctggcgaagaagcaagccgagctattgaactgtccgtccgataccacggacgctatgctagtctgcttgagttctaaaccggtggagaacttcacagatactatacccaagttctttgaatggtattataatccgacattgttgtggtcacccgtagtggaacccgaggttcacggtgtggagaggttcttgcccgaacagcccgttgatcttattagaaaaggaaaattccataaggttccgctgatcgcgggggtcaccaaggacgagttcggcggtgtggtcgttgctgtcgaacagcaacatagacttggaaacaactcgatcttggacgatttaaacaatgactggtacaaaattgcgccaatcgcattcatatacgaacgggatacacctcgttccagatacataagcaccgagctacgtcaattttattttggcaatcaatcgatcggcccggacacgtatgacggtctcgcacatattaaagccgatagtctaattacatttccattgcatcgcactgtaaaactgtttgcagaaaacactgatcaaccaatctacttttacgtatcttcttatcaaggacgatatagttttgtcatgtggaacaaaactacaccgtacggagtagtgcatcatgacgatttgcaatatctattctttatgaggaagatatttcccttcttcgaaaatgatgctccggagatacctatagtggaacttatgacaagtatgtggtcgaattttgctgaaactggacagccagtaccaccgactttggcgaacaatgtcacatgggaaccatacttattagaaaccgacaactacttagaaatttctgaaatatcgaggatgaagacaagactttatcccgagagaatgcaaaagtgggagagcctaTTTCCTTTGAATTCAAAA
>Ffus.Est13 comp45490_c0_seq2_RC 44-1573
atgaaattgccagttttagtctacttgcatggcggtggatataattttggcagcagtgatagtaaactgtacgcgccggattatttgatggatcagaatataattctcgtcacgttaaattaccggcttaatatttttggtttttttagtacaacgaaccaagtcgcgccaggtaattacggtctcaaggatatgaagatagccctcgaatggatacacgagaatattcacagcttcaacggaaatcccgaatcagtaacccttatgggagcgagtgccggtgctgcagcgactcatctgctcgctttctcgaacaagacagaaggactctttcataagtacattttatttggcggttccgctttagctccgtggacttatcatcccaaaaaattgtatcgacgaacttgtttgaaattggcaaggctggttggctgccagccgaaaaaagacgacgatataatcgcatcaaacgagacagtcaccgataattccgaggaggaaaatggaggaaggagaggtgacgctaatgccaatgtttcgcataaagattataatgaaggatccataaaagacgacgaggaaatggtaaaatgcatgagaacgatcgatgcgaggcaacttacgaaaatgttaaaacacttttatgtttggaggggaaatccaatatgtatctttgctcctacattggaagatgattcggaggacgctatcctgacgatgaatccatggaaaataataaagaacggtttgttccgcgatataccggcgataatggaagtcgtgaaagacgaagggttggtgaagacactcggtttcttcatagatcccaacatggagaaagaaatgatcgagaatttcgaagaatacatactctatcttttagaaaatcgcgattggatttccaacactagcattttcgccacggcaatacaggatttttatttcaatggaaatatgtcgttggatcttaaaagcaacatcacggaggtaataggtgacggcagcatgatatggccgatgttaaaaactgtgcaatatcaatcagaaataggaaattccaacatttatttctcttttttcgcgtacgaaggcacattctcgttttctttggcttcaggcaccacgactcgttatggtgtttttcacaacgatgacttaaactacttattccctctattaaataatatgcatcagaatattatgttaaacaatacggagactgattttatggttatcaatatcatgacagagatgtgggcaaatttcatgagagaaggggtaccgacagcgtggatgattcctgcgtggcccgattaccgcgattatcatcagtttatgagattcgggattggcaagtcgccggatattgtggtacaaactgatttcctgtgcgacagaatggagttctgggacaagttgTCGATCGTATCGACGGAACAAGTGGAATCCGACCTGATCGTTAGCGCTTCTCCGGATAACACTCGATTTATTCTTGTATTATTAATCATCGCTTTGCTTTACGTATAT
>Ffus.Est14 comp45490_c0_seq1_RC 44-1324
atgaaattgccagttttagtctacttgcatggcggtggatataattttggcagcagtgatagtaaactgtacgcgccggattatttgatggatcagaatataattctcgtcacgttaaattaccggcttaatatttttggtttttttagtacaacgaaccaagtcgcgccaggtaattacggtctcaaggatatgaagatagccctcgaatggatacacgagaatattcacagcttcaacggaaatcccgaatcagtaacccttatgggagcgagtgccggtgctgcagcgactcatctgctcgctttctcgaacaagacagaaggactctttcataagtacattttatttggcggttccgctttagctccgtggacttatcatcccaaaaaattgtatcgacgaacttgtttgaaattggcaaggctggttggctgccagccgaaaaaagacgacgatataatcgcatcaaacgagacagtcaccgataattccgaggaggaaaatggaggaaggagaggtgacgctaatgccaatgtttcgcataaagattataatgaaggatccataaaagacgacgaggaaatggtaaaatgcatgagaacgatcgatgcgaggcaacttacgaaaatgttaaaacacttttatgtttggaggggaaatccaatatgtatctttgctcctacattggaagatgattcggaggacgctatcctgacgatgaatccatggaaaataataaagaacggtttgttccgcgatataccggcgataatggaagtcgtgaaagacgaagggttggtgaagacactcggtttcttcatagatcccaacatggagaaagaaatgatcgagaatttcgaagaatacatactctatcttttagaaaatcgcgattggatttccaacactagcattttcgccacggcaatacaggatttttatttcaatggaaatatgtcgttggatcttaaaagcaacatcacggaggtaataggtgacggcagcatgatatggccgatgttaaaaactgtgcaatatcaatcagaaataggaaattccaacatttatttctcttttttcgcgtacgaaggcacattctcgttttctttggcttcaggcaccacgactcgttatggtgtttttcacaacgatgacttaaactacttattccctctattaaataatatgcatcagaatattatgttaaacaatacggagactgattttatggttatcaatatcatgacagagatgtgggcaaatttcatgagagaaggg
>Ffus.Est15 comp46121_c6_seq1_RC 63-1769
ATGTTGATAAAGCTACCGATTGTCCTGCTTTGTTTAAGCTTCgccgtattagccaattcagacgaggcagctccaagggtcaagattcccttaggaggactaaagggctattataagatatcgcagaatggcagaaagtacgaggcatacgaaggcgtcccttatgcgttgccacctattgggaaattaagattcaagcctcctcgacaaataccagcatggatcggcgaactaccagctacgaagttcggttcttcgtgtattcaatactcccaagaaccttacaatcctaccgaaaaggttgaaggtgccgaagattgcttgtatttaaatatttacgtgccagtacgggaaaagacgaaaaataatatttctatgccggtgttgttttggatccatggtggcgctttccaatttggtagcggtatattgtataacgccaagtatttgatggatagcgacgtcatactcgttacgattaactatcggttgggatcgatgggtttcctcagcacggaagacgaagtgattcctggcaacatgggtctaaaggatcaaagtatggcacttcgctgggtatccgagaatatcgagtggttcggtggtgatccgaacagagtgaccttggttggtttgagcgccggtggtgcaagtgtgcattatcattacttatcgcaaatgagcgcagggctcttccgaggaggaatatcgttcagcggtacagcgttcgattgttggacgcaagctgagaatgctctagagaagactaaaaaactaagtgctttgatggggtgccctacaactacctctagagacatgatacgctgcttgagatatcgaccagctcgcacgatcgtacaagctacaagcgaatttatgccgttcttgtacaatccctttactcctttcgggccggtatccgagaaagtcggcgatgatgcgcccttcatcgacagaacaccagttgaaatcgtgaatagcggtgacgtgcacgacgtaccttggattacgggagtaacaagcgaagagggcctctatcctgtggccgaattcatcgctgataatgaaaatctaaaacaactgaacgacaactgggatctcctcagtccatatttcttagattttaactacaccatccccaaagaaaagcaagtcgagattgctcgtctcattaagaagcattatatcggtacaaaaccaatagaccgaacaactacaagacaactagtacaaatggcgagtgatcgcttctttgtggtcgatagcgagaaggctgcacgaatgcaagctaaagtaaatcagaatccagtttggtattattatttcacatacagaggaaaacaaagtttaagcgattccatgagtggtaccactgaagattacggggtctcccatgccgatgacgtactgtatgtattagatactccctggatggatccaacaaaaacgcaacaggatcgcgatatgcagaaacacttaatcgacttttgggtatcttttgccacagacggaatcgcaaaaattgccaatgtagaatggccgaaactagatccttcaaagaaggaacttcactatctgcatattgctggtcctactaagattagcatgggcagcaatgctaattttggggagaaagaattctggaattcaattaagttcaaagagaacgtactgacaaccACATTAAAAAATAGCAAAGAAGAGCTT
>Ffus.Est16 comp46510_c0_seq1 24-2096
ATGGATGGATGCATCAGCTTGTTTTTCGTTCTTTTACTTTGCTCGTTAATTGACGCGAGAGATGCAGATCTAATTAGAAAAAAGAGAATTGTTGGCGGTATCGCGGCTGCGCAGCCACCCAAGGACGATCCGGTAGTTTTTGTGAATAAAAATGATCGACACGCACGTATTATCGGTAATCGCGATCCTGACAAAGGATTCTACACCTTTCGCGGAATCAGATTTGGGGAACCACCCACAGGTCGAGCCAGATTTCAGAGAGCTTCGCCCGTACATCTCGAAGGAGAATATAATGCCACTACTTGGGGACCTCCTTGTCCTCAGCCCAGCTCTGATGGAACCAACAGAATTATAGGAAGCGAAGATTGTCTTTTTCTAAACGTTTTCACGCCATCACTTCCGGATATCAGTGATGGTTATCCTGTACTGATATGGATTCATGGAGGTGGTTTTAGAAGGGGTGCAGCATGTCAGTATGAAATGAGACATTTAATCAAAAAGAGAATGGTCGTGGTGTCTATTCAATATAGATTGGGGACGTTAGGTTTTTTGAGTACAGGTACGCCGGAAATGTCGGGAAACAACGGGATGTTTGATATGATACTAGCCATCGATTGGGTAAAGGATTACATACACTTTTTCGGCGGTaatccgaagaaaatagtagccttcggtcacggtaccggtgccagttctgccatgatgctatcgttgtcaaaattctgtgaaaatagtttcagcggtttgatcgctatgtccggttccattttatctcacttcgctgtcgacaaggacccttccgagacagccagatatatagcgcataagaatggctgtccaacgaatgatactcgaaaaatggtgtactgtctgcgagaattgccaatagagaaattgatcagagtcgattccgagttagaaaacattcgagcggccgcacgaggtttcgtctccagtttatccaatctactcggatccggtcccgtcgtagaaggttctgatgatggaaggtcgctcccaaactttatgaccacatcgccgaaggattctttgaggcttggcaattttccatctataccgctattgactggagtcatgagtgatgaaACGGGAGGTGCCGTTTTCGGTCAATACAGAGATGAAGTGCAAAATAAACTAAACATGGTTCCGAATTATTTGACTAACGATTTCGTACCGTATTTGCAAGGAACTATTCCGAATATACGAAACGGATCGCGCTTTGTCCCGCAAGCTTTCCGCGGCTATTTCAACATCTTTGAAAGTGATAACACGCAGAATACAATCGGTAGAGTCGCGGAAGCTTTGGGTGATTCACTTTATAATGCTCCTGCATTTCTGACTGTCGATCACTGGTCCAAAAGGGCAAATGCGTTTCTATACACTTTTGACCATAAAGGAAAAAGAAATTACGGTAAAGACTTTCTCGCCGGATTGCCAATCGTTGACGCCAAACAATCATCGAATGGTGATTTGAATCATGGCGACGATTTAGGATTCATATTCAACCGAAACACAATTACCGGCGAAAAAATAAGTGACAACGACGAACCAGATGAAGTGGATGAAAATGTAACCGAAATTTTCACAGAGATGATAGCAAATTTCGCACGAAGCGGCATTCTTAGTGTGCCTACTACAAATGTATTACAATCTAATGGCAGTACTTGGGTGCCGGATATAATTCCAAGATTCTCAGATAAAACTAATTCTTTCGTTAGTATCAGGACGGATCCGAAAAGCATGAATAATTTTAGATACTGCGAAATGGGATTGTGGACTGGTGTGCCAGAACGATTACAATCACCTATGTGTAGTTTATACAAAGTGCCTTTCCAATTAATAGAACAAGGTGCCAAAGGAACAATATCTGTAATTCAGGAACCTATCGATACGGTGAACGAATTTGTCCCCGATCTCAAATCTGGCCTCAATGTCGCAAACAAATCAACCAATCGGAATACTGAAGAATCAAATAAAGAGGATATTACACAACATAAAACGAATGGCAAATTATTATCAAAGGTACCTATACCACGAATACCATTCGCCGGT
>Ffus.Est17 comp47268_c0_seq11 381-2219
ATGGCTGTTCGTAAACAACACGCGTCCATGGGACGCGTTGCTGTTTGTTGCTATTTCTATGTGCTGCTGACGGACATCGTCGCGTTCGCCCAAGACAGTAACTTGCCTGGTAGCCGATACTATAATCGTGACGGTGTATATGTACCACAAGACGCGTCCGGCTACAGGACCTATGTATATAAGGACAGAAGGTACGGCTATCAACCTAGTTACCTGGACCCTATTTACAGAGGAGCTACGAGGGCACCCGAGGATCGGTACCTTTACGACGAGACAACACCAAGGCTTCCATTACCAGGAATATTGGGTGGCTGGCGCGAAGATCTTCAAGGGAAAGAAAGACCAGATTCTAAAAATTTCAGAGACAGAAACATAATTGTGGTTACAAATTATGGTCAAGTTCAAGGCTTCAAAGTTCAGTTGTATGACGACCCAAATGCAAGGCATAGGCCTTGGAATATGGCAGTGGAAAGAGTCACAAAAAGTGTCAATGTATTTTTGGGTATTCCCTATGCTATGCCACCTATCAAAGAAGGCCGCTTCAAACCTCCCAGACCGCACAGAGGATGGCAACTTTTACAAGCTGTTGACTGGGGACCTGCTTGTCCCCAGCCTAGCGAATATACTGGTGCTACAAAAGGTGTGCGGGATGTTGATgaagattgcttgtatttaaatatatttacaccttctgttggttctggattagcaaacaaatatgcagtaatgttctatatacacggtggcgagttcactcatggggctagtaatttgtttccagctcatatgctagctgccttctataatgttgtagtagtatcaattaattatcgccttggcgctcttggattcttaagtactggagatgagaatagccctggaaattatggaATTCTTGATCAAGCAATGGCATTACGATGGGTATACGACAATATAGCCACTTTCAATGGAAATCCTGATTCTATAACACTCTTTGGACCAGGTGCTGGAGCAGCGAGTGCAGGATTATTAATGGTTGCGCCTAGAACTCGACATATGGTATCAAAAGTAATAGCGCAGTCAGGTTCAGCTCTAGCCGATTGGGCAGTGATAATAGATAAGTACCGAGCACAAAATACATCTCGAGTGTATGCAGAAATGCTCGGCTGCAGTATAGAGAGCAGTTGGAAATTAGTACAATGCCTAAAGGACGGACGTAGTTTCCTCGAATTAGCAAATTCTGAATTAAAACCACATGTTGGGATGTTTCCATGGGCACCTGTACTAGATTTCAACTTTACAATACCTCAAGATGATTGGTACGAGGATTGGAGGGCATCTGACTGGCGTTTTTTCGCAGAAACACCGGAAAAGAGTATTAAAGATCATAAATATAGAAAGGATATAGCTTATATGGCTGGTGTCACAACTCAGGAAGCAGCATTTATTATAAAGAATAATATTACATTAGCGAGAAATCGATACATAATAAATTCTGAACTATTCGATCAAAAGGTTTGGGAATTAGTTCTGCAATATAATTACACTCTAAATCCACAAGGTGTTTATGAAGCAATACAATATATGTATACGTATTGGCCGGATCCAACGAATGTTACGCACATACGTGATCAGTACATAAATCTCTTATCAGACTTCCATTATGTTGCACCATATGATAAAATAGCAAAACTCTTAGTGGAGAGACACGTACCAACCTATCTGTATGTTCTAAATACCTCGATAGAAGCACTCAATTCGCCAGAATGGGCTAGAGTACCCCATGATACAGAACTTTTGTGGCTAACAGGCGCACCATTTATGGATTCTGGTATGTTCTTCTATACATACATCTATAAT
>Ffus.Est18 comp47268_c0_seq12 306-2144
ATGGCTGTTCGTAAACAACACGCGTCCATGGGACGCGTTGCTGTTTGTTGCTATTTCTATGTGCTGCTGACGGACATCGTCGCGTTCGCCCAAGACAGTAACTTGCCTGGTAGCCGATACTATAATCGTGACGGTGTATATGTACCACAAGACGCGTCCGGCTACAGGACCTATGTATATAAGGACAGAAGGTACGGCTATCAACCTAGTTACCTGGACCCTATTTACAGAGGAGCTACGAGGGCACCCGAGGATCGGTACCTTTACGACGAGACAACACCAAGGCTTCCATTACCAGGAATATTGGGTGGCTGGCGCGAAGATCTTCAAGGGAAAGAAAGACCAGATTCTAAAAATTTCAGAGACAGAAACATAATTGTGGTTACAAATTATGGTCAAGTTCAAGGCTTCAAAGTTCAGTTGTATGACGACCCAAATGCAAGGCATAGGCCTTGGAATATGGCAGTGGAAAGAGTCACAAAAAGTGTCAATGTATTTTTGGGTATTCCCTATGCTATGCCACCTATCAAAGAAGGCCGCTTCAAACCTCCCAGACCGCACAGAGGATGGCAACTTTTACAAGCTGTTGACTGGGGACCTGCTTGTCCCCAGCCTAGCGAATATACTGGTGCTACAAAAGGTGTGCGGGATGTTGATgaagattgcttgtatttaaatatatttacaccttctgttggttctggattagcaaacaaatatgcagtaatgttctatatacacggtggcgagttcactcatggggctagtaatttgtttccagctcatatgctagctgccttctataatgttgtagtagtatcaattaattatcgccttggcgctcttggattcttaagtactggagatgagaatagccctggaaattatggaATTCTTGATCAAGCAATGGCATTACGATGGGTATACGACAATATAGCCACTTTCAATGGAAATCCTGATTCTATAACACTCTTTGGACCAGGTGCTGGAGCAGCGAGTGCAGGATTATTAATGGTTGCGCCTAGAACTCGACATATGGTATCAAAAGTAATAGCGCAGTCAGGTTCAGCTCTAGCCGATTGGGCAGTGATAATAGATAAGTACCGAGCACAAAATACATCTCGAGTGTATGCAGAAATGCTCGGCTGCAGTATAGAGAGCAGTTGGAAATTAGTACAATGCCTAAAGGACGGACGTAGTTTCCTCGAATTAGCAAATTCTGAATTAAAACCACATGTTGGGATGTTTCCATGGGCACCTGTACTAGATTTCAACTTTACAATACCTCAAGATGATTGGTACGAGGATTGGAGGGCATCTGACTGGCGTTTTTTCGCAGAAACACCGGAAAAGAGTATTAAAGATCATAAATATAGAAAGGATATAGCTTATATGGCTGGTGTCACAACTCAGGAAGCAGCATTTATTATAAAGAATAATATTACATTAGCGAGAAATCGATACATAATAAATTCTGAACTATTCGATCAAAAGGTTTGGGAATTAGTTCTGCAATATAATTACACTCTAAATCCACAAGGTGTTTATGAAGCAATACAATATATGTATACGTATTGGCCGGATCCAACGAATGTTACGCACATACGTGATCAGTACATAAATCTCTTATCAGACTTCCATTATGTTGCACCATATGATAAAATAGCAAAACTCTTAGTGGAGAGACACGTACCAACCTATCTGTATGTTCTAAATACCTCGATAGAAGCACTCAATTCGCCAGAATGGGCTAGAGTACCCCATGATACAGAACTTTTGTGGCTAACAGGCGCACCATTTATGGATTCTGGTATGTTCTTCTATACATACATCTATAAT
>Ffus.Est19 comp47268_c0_seq13 381-2321
ATGGCTGTTCGTAAACAACACGCGTCCATGGGACGCGTTGCTGTTTGTTGCTATTTCTATGTGCTGCTGACGGACATCGTCGCGTTCGCCCAAGACAGTAACTTGCCTGGTAGCCGATACTATAATCGTGACGGTGTATATGTACCACAAGACGCGTCCGGCTACAGGACCTATGTATATAAGGACAGAAGGTACGGCTATCAACCTAGTTACCTGGACCCTATTTACAGAGGAGCTACGAGGGCACCCGAGGATCGGTACCTTTACGACGAGACAACACCAAGGCTTCCATTACCAGGAATATTGGGTGGCTGGCGCGAAGATCTTCAAGGGAAAGAAAGACCAGATTCTAAAAATTTCAGAGACAGAAACATAATTGTGGTTACAAATTATGGTCAAGTTCAAGGCTTCAAAGTTCAGTTGTATGACGACCCAAATGCAAGGCATAGGCCTTGGAATATGGCAGTGGAAAGAGTCACAAAAAGTGTCAATGTATTTTTGGGTATTCCCTATGCTATGCCACCTATCAAAGAAGGCCGCTTCAAACCTCCCAGACCGCACAGAGGATGGCAACTTTTACAAGCTGTTGACTGGGGACCTGCTTGTCCCCAGCCTAGCGAATATACTGGTGCTACAAAAGGTGTGCGGGATGTTGATgaagattgcttgtatttaaatatatttacaccttctgttggttctggattagcaaacaaatatgcagtaatgttctatatacacggtggcgagttcactcatggggctagtaatttgtttccagctcatatgctagctgccttctataatgttgtagtagtatcaattaattatcgccttggcgctcttggattcttaagtactggagatgagaatagccctggaaattatggaATTCTTGATCAAGCAATGGCATTACGATGGGTATACGACAATATAGCCACTTTCAATGGAAATCCTGATTCTATAACACTCTTTGGACCAGGTGCTGGAGCAGCGAGTGCAGGATTATTAATGGTTGCGCCTAGAACTCGACATATGGTATCAAAAGTAATAGCGCAGTCAGGTTCAGCTCTAGCCGATTGGGCAGTGATAATAGATAAGTACCGAGCACAAAATACATCTCGAGTGTATGCAGAAATGCTCGGCTGCAGTATAGAGAGCAGTTGGAAATTAGTACAATGCCTAAAGGACGGACGTAGTTTCCTCGAATTAGCAAATTCTGAATTAAAACCACATGTTGGGATGTTTCCATGGGCACCTGTACTAGATTTCAACTTTACAATACCTCAAGATGATTGGTACGAGGATTGGAGGGCATCTGACTGGCGTTTTTTCGCAGAAACACCGGAAAAGAGTATTAAAGATCATAAATATAGAAAGGATATAGCTTATATGGCTGGTGTCACAACTCAGGAAGCAGCATTTATTATAAAGAATAATATTACATTAGCGAGAAATCGATACATAATAAATTCTGAACTATTCGATCAAAAGGTTTGGGAATTAGTTCTGCAATATAATTACACTCTAAATCCACAAGGTGTTTATGAAGCAATACAATATATGTATACGTATTGGCCGGATCCAACGAATGTTACGCACATACGTGATCAGTACATAAATCTCTTATCAGACTTCCATTATGTTGCACCATATGATAAAATAGCAAAACTCTTAGTGGAGAGACACGTACCAACCTATCTGTATGTTCTAAATACCTCGATAGAAGCACTCAATTCGCCAGAATGGGCTAGAGTACCCCATGATACAGAACTTTTGTGGCTAACAGGCGCACCATTTATGGATTCTGAATTTTTCCCACAAAAATGGAAATTAAGTCGAGACATGTGGACCGACAATGATCGTAATATGAGTCGCTTTTTCATGGAGGCATACTCTAATTTTGCAACATATGGGTATGTATCTAGTAATACTGCTTTC
>Ffus.Est20 comp47268_c0_seq7 381-2219
ATGGCTGTTCGTAAACAACACGCGTCCATGGGACGCGTTGCTGTTTGTTGCTATTTCTATGTGCTGCTGACGGACATCGTCGCGTTCGCCCAAGACAGTAACTTGCCTGGTAGCCGATACTATAATCGTGACGGTGTATATGTACCACAAGACGCGTCCGGCTACAGGACCTATGTATATAAGGACAGAAGGTACGGCTATCAACCTAGTTACCTGGACCCTATTTACAGAGGAGCTACGAGGGCACCCGAGGATCGGTACCTTTACGACGAGACAACACCAAGGCTTCCATTACCAGGAATATTGGGTGGCTGGCGCGAAGATCTTCAAGGGAAAGAAAGACCAGATTCTAAAAATTTCAGAGACAGAAACATAATTGTGGTTACAAATTATGGTCAAGTTCAAGGCTTCAAAGTTCAGTTGTATGACGACCCAAATGCAAGGCATAGGCCTTGGAATATGGCAGTGGAAAGAGTCACAAAAAGTGTCAATGTATTTTTGGGTATTCCCTATGCTATGCCACCTATCAAAGAAGGCCGCTTCAAACCTCCCAGACCGCACAGAGGATGGCAACTTTTACAAGCTGTTGACTGGGGACCTGCTTGTCCCCAGCCTAGCGAATATACTGGTGCTACAAAAGGTGTGCGGGATGTTGATgaagattgcttgtatttaaatatatttacaccttctgttggttctggattagcaaacaaatatgcagtaatgttctatatacacggtggcgagttcactcatggggctagtaatttgtttccagctcatatgctagctgccttctataatgttgtagtagtatcaattaattatcgccttggcgctcttggattcttaagtactggagatgagaatagccctggaaattatggaATTCTTGATCAAGCAATGGCATTACGATGGGTATACGACAATATAGCCACTTTCAATGGAAATCCTGATTCTATAACACTCTTTGGACCAGGTGCTGGAGCAGCGAGTGCAGGATTATTAATGGTTGCGCCTAGAACTCGACATATGGTATCAAAAGTAATAGCGCAGTCAGGTTCAGCTCTAGCCGATTGGGCAGTGATAATAGATAAGTACCGAGCACAAAATACATCTCGAGTGTATGCAGAAATGCTCGGCTGCAGTATAGAGAGCAGTTGGAAATTAGTACAATGCCTAAAGGACGGACGTAGTTTCCTCGAATTAGCAAATTCTGAATTAAAACCACATGTTGGGATGTTTCCATGGGCACCTGTACTAGATTTCAACTTTACAATACCTCAAGATGATTGGTACGAGGATTGGAGGGCATCTGACTGGCGTTTTTTCGCAGAAACACCGGAAAAGAGTATTAAAGATCATAAATATAGAAAGGATATAGCTTATATGGCTGGTGTCACAACTCAGGAAGCAGCATTTATTATAAAGAATAATATTACATTAGCGAGAAATCGATACATAATAAATTCTGAACTATTCGATCAAAAGGTTTGGGAATTAGTTCTGCAATATAATTACACTCTAAATCCACAAGGTGTTTATGAAGCAATACAATATATGTATACGTATTGGCCGGATCCAACGAATGTTACGCACATACGTGATCAGTACATAAATCTCTTATCAGACTTCCATTATGTTGCACCATATGATAAAATAGCAAAACTCTTAGTGGAGAGACACGTACCAACCTATCTGTATGTTCTAAATACCTCGATAGAAGCACTCAATTCGCCAGAATGGGCTAGAGTACCCCATGATACAGAACTTTTGTGGCTAACAGGCGCACCATTTATGGATTCTGGTATGTTCTTCTATACATACATCTATAAT
>Ffus.Est21 comp47268_c0_seq8 306-2150
ATGGCTGTTCGTAAACAACACGCGTCCATGGGACGCGTTGCTGTTTGTTGCTATTTCTATGTGCTGCTGACGGACATCGTCGCGTTCGCCCAAGACAGTAACTTGCCTGGTAGCCGATACTATAATCGTGACGGTGTATATGTACCACAAGACGCGTCCGGCTACAGGACCTATGTATATAAGGACAGAAGGTACGGCTATCAACCTAGTTACCTGGACCCTATTTACAGAGGAGCTACGAGGGCACCCGAGGATCGGTACCTTTACGACGAGACAACACCAAGGCTTCCATTACCAGGAATATTGGGTGGCTGGCGCGAAGATCTTCAAGGGAAAGAAAGACCAGATTCTAAAAATTTCAGAGACAGAAACATAATTGTGGTTACAAATTATGGTCAAGTTCAAGGCTTCAAAGTTCAGTTGTATGACGACCCAAATGCAAGGCATAGGCCTTGGAATATGGCAGTGGAAAGAGTCACAAAAAGTGTCAATGTATTTTTGGGTATTCCCTATGCTATGCCACCTATCAAAGAAGGCCGCTTCAAACCTCCCAGACCGCACAGAGGATGGCAACTTTTACAAGCTGTTGACTGGGGACCTGCTTGTCCCCAGCCTAGCGAATATACTGGTGCTACAAAAGGTGTGCGGGATGTTGATgaagattgcttgtatttaaatatatttacaccttctgttggttctggattagcaaacaaatatgcagtaatgttctatatacacggtggcgagttcactcatggggctagtaatttgtttccagctcatatgctagctgccttctataatgttgtagtagtatcaattaattatcgccttggcgctcttggattcttaagtactggagatgagaatagccctggaaattatggaATTCTTGATCAAGCAATGGCATTACGATGGGTATACGACAATATAGCCACTTTCAATGGAAATCCTGATTCTATAACACTCTTTGGACCAGGTGCTGGAGCAGCGAGTGCAGGATTATTAATGGTTGCGCCTAGAACTCGACATATGGTATCAAAAGTAATAGCGCAGTCAGGTTCAGCTCTAGCCGATTGGGCAGTGATAATAGATAAGTACCGAGCACAAAATACATCTCGAGTGTATGCAGAAATGCTCGGCTGCAGTATAGAGAGCAGTTGGAAATTAGTACAATGCCTAAAGGACGGACGTAGTTTCCTCGAATTAGCAAATTCTGAATTAAAACCACATGTTGGGATGTTTCCATGGGCACCTGTACTAGATTTCAACTTTACAATACCTCAAGATGATTGGTACGAGGATTGGAGGGCATCTGACTGGCGTTTTTTCGCAGAAACACCGGAAAAGAGTATTAAAGATCATAAATATAGAAAGGATATAGCTTATATGGCTGGTGTCACAACTCAGGAAGCAGCATTTATTATAAAGAATAATATTACATTAGCGAGAAATCGATACATAATAAATTCTGAACTATTCGATCAAAAGGTTTGGGAATTAGTTCTGCAATATAATTACACTCTAAATCCACAAGGTGTTTATGAAGCAATACAATATATGTATACGTATTGGCCGGATCCAACGAATGTTACGCACATACGTGATCAGTACATAAATCTCTTATCAGACTTCCATTATGTTGCACCATATGATAAAATAGCAAAACTCTTAGTGGAGAGACACGTACCAACCTATCTGTATGTTCTAAATACCTCGATAGAAGCACTCAATTCGCCAGAATGGGCTAGAGTACCCCATGATACAGAACTTTTGTGGCTAACAGGCGCACCATTTATGGATTCTGGTATGTTCTTCTATACATACATCTATATGGCATTA
