# Supplementary material for: Molecular evolution of juvenile hormone esterase-like proteins in a socially exchanged fluid
Source: Sci Rep. 2018 Dec 13;8:17830. doi: 10.1038/s41598-018-36048-1 (PMC6293014; doi:10.1038/s41598-018-36048-1)
Supplement: Supplementary file 2 — Supplementary File 1 [file 41598_2018_36048_MOESM2_ESM.zip › our-gene-annotations/having-only-transcriptomes-as-refrences/Fpra.Ests-OrfPred-Prot.faa]

>Fpra.Est1 comp29588_c0_seq11_RC 127-1782
MKHLFLLSVVLAFASGDFAGEQCEVTAPIGQIRGSILTSRLGKKIYSFRGVRYAEPPTGQQRFQVAIPAADWNDVFDATKEGPACPAINGENIMEDCLRVNVYTTKLPSANDPVKRPVLVFFHPGAFYVFSGQSFYFGPEYLLDKDIVLVTVNNRLATLGFISTGDSKAPGNLGLKDQVVALRWVQRNIAAFGGDPDSVTISGYSIGGFSVMLHMVSPMSKGLFHRAIMMSGSMTSQPYPTEQLHLAKKQAELLNCPFDTTDAMLVCLSSKPVENFTDTIPKFFEWYNNPTLLWSPVVEPEVHGVERFLPEQPVDLIRKGKFHKVPLIAGVTKDEFGGVVVAVEQQHRLGNNSILDDLNNDWYKIAPIAFIYERDTPRSRYISTELRQFYFGNQSIGPDTYDGLAHIKADSLITFPLHRTVKLFAENTDQPIYFYVSSYQGRYSFVMWNKTTPYGVVHHDDLQYLFFMRKIFPFFENDAPEIPIVELMTSMWSNFAETGQPVPPTLANNVTWEPYLLEADNYLEISEISRMKTRLYPERMQKWESLFPLNSK
>Fpra.Est2 comp29588_c0_seq2_RC 127-1782
MKHLFLLSVVLAFASGDFAGEQCEVTAPIGQIRGSILTSRLGKKIYSFRGVRYAEPPTGQQRFQVAIPAADWNDVFDATKEGPACPAINGENIMEDCLRVNVYTTKLPSANDPVKRPVLVFFHPGAFYVFSGQSFYFGPEYLLDKDIVLVTVNNRLATLGFISTGDSKAPGNLGLKDQVVALRWVQRNIAAFGGDPDSVTISGYSIGGFSVMLHMVSPMSKGLFHRAIMMSGSMTSQPYPTEQLHLAKKQAELLNCPFDTTDAMLVCLSSKPVENFTDTIPKFFEWYNNPTLLWSPVVEPEVHGVERFLPEQPVDLIRKGKFHKVPLIAGVTKDEFGGVVVAVEQQHRLGNNSILDDLNNDWYKIAPIAFIYERDTPRSRYISTELRQFYFGNQSIGPDTYDGLAHIKADSLITFPLHRTVKLFAENTDQPIYFYVSSYQGRYSFVMWNKTTPYGVVHHDDLQYLFFMRKIFPFFENDAPEIPIVELMTSMWSNFAETGQPVPPTLANNVTWEPYLLEADNYLEISEISRMKTRLYPERMQKWESLFPLNSK
>Fpra.Est3 comp29588_c0_seq1_RC 840-1862
MLHMVSPMSKGLFHRAIMMSGSMTSQPYPTEQLHLAKKQAELLNCPFDTTDAMLVCLSSKPVENFTDTIPKFFEWYNNPTLLWSPVVEPEVHGVERFLPEQPVDLIRKGKFHKVPLIAGVTKDEFGGVVVAVEQQHRLGNNSILDDLNNDWYKIAPIAFIYERDTPRSRYISTELRQFYFGNQSIGPDTYDGLAHIKADSLITFPLHRTVKLFAENTDQPIYFYVSSYQGRYSFVMWNKTTPYGVVHHDDLQYLFFMRKIFPFFENDAPEIPIVELMTSMWSNFAETGQPVPPTLANNVTWEPYLLEADNYLEISEISRMKTRLYPERMQKWESLFPLNSK
>Fpra.Est4 comp29588_c0_seq3_RC 628-2004
MEDCLRVNVYTTKLPSANDPVKRPVLVFFHPGAFYVFSGQSFYFGPEYLLDKDIVLVTVNNRLATLGFISTGDSKAPGNLGLKDQVVALRWVQRNIAAFGGDPDSVTISGYSIGGFSVMLHMVSPMSKGLFHRAIMMSGSMTSQPYPTEQLHLAKKQAELLNCPFDTTDAMLVCLSSKPVENFTDTIPKFFEWYNNPTLLWSPVVEPEVHGVERFLPEQPVDLIRKGKFHKVPLIAGVTKDEFGGVVVAVEQQHRLGNNSILDDLNNDWYKIAPIAFIYERDTPRSRYISTELRQFYFGNQSIGPDTYDGLAHIKADSLITFPLHRTVKLFAENTDQPIYFYVSSYQGRYSFVMWNKTTPYGVVHHDDLQYLFFMRKIFPFFENDAPEIPIVELMTSMWSNFAETGQPVPPTLANNVTWEPYLLEADNYLEISEISRMKTRLYPERMQKWESLFPLNSK
>Fpra.Est5 comp29588_c0_seq6_RC 628-2004
MEDCLRVNVYTTKLPSANDPVKRPVLVFFHPGAFYVFSGQSFYFGPEYLLDKDIVLVTVNNRLATLGFISTGDSKAPGNLGLKDQVVALRWVQRNIAAFGGDPDSVTISGYSIGGFSVMLHMVSPMSKGLFHRAIMMSGSMTSQPYPTEQLHLAKKQAELLNCPFDTTDAMLVCLSSKPVENFTDTIPKFFEWYNNPTLLWSPVVEPEVHGVERFLPEQPVDLIRKGKFHKVPLIAGVTKDEFGGVVVAVEQQHRLGNNSILDDLNNDWYKIAPIAFIYERDTPRSRYISTELRQFYFGNQSIGPDTYDGLAHIKADSLITFPLHRTVKLFAENTDQPIYFYVSSYQGRYSFVMWNKTTPYGVVHHDDLQYLFFMRKIFPFFENDAPEIPIVELMTSMWSNFAETGQPVPPTLANNVTWEPYLLEADNYLEISEISRMKTRLYPERMQKWESLFPLNSK
>Fpra.Est6 comp29588_c0_seq10_RC 840-1862
MLHMVSPMSKGLFHRAIMMSGSMTSQPYPTEQLHLAKKQAELLNCPFDTTDAMLVCLSSKPVENFTDTIPKFFEWYNNPTLLWSPVVEPEVHGVERFLPEQPVDLIRKGKFHKVPLIAGVTKDEFGGVVVAVEQQHRLGNNSILDDLNNDWYKIAPIAFIYERDTPRSRYISTELRQFYFGNQSIGPDTYDGLAHIKADSLITFPLHRTVKLFAENTDQPIYFYVSSYQGRYSFVMWNKTTPYGVVHHDDLQYLFFMRKIFPFFENDAPEIPIVELMTSMWSNFAETGQPVPPTLANNVTWEPYLLEADNYLEISEISRMKTRLYPERMQKWESLFPLNSK
>Fpra.Est7 comp29588_c0_seq8_RC 1062-2084
MLHMVSPMSKGLFHRAIMMSGSMTSQPYPTEQLHLAKKQAELLNCPFDTTDAMLVCLSSKPVENFTDTIPKFFEWYNNPTLLWSPVVEPEVHGVERFLPEQPVDLIRKGKFHKVPLIAGVTKDEFGGVVVAVEQQHRLGNNSILDDLNNDWYKIAPIAFIYERDTPRSRYISTELRQFYFGNQSIGPDTYDGLAHIKADSLITFPLHRTVKLFAENTDQPIYFYVSSYQGRYSFVMWNKTTPYGVVHHDDLQYLFFMRKIFPFFENDAPEIPIVELMTSMWSNFAETGQPVPPTLANNVTWEPYLLEADNYLEISEISRMKTRLYPERMQKWESLFPLNSK
>Fpra.Est8 comp29588_c0_seq5_RC 1062-2084
MLHMVSPMSKGLFHRAIMMSGSMTSQPYPTEQLHLAKKQAELLNCPFDTTDAMLVCLSSKPVENFTDTIPKFFEWYNNPTLLWSPVVEPEVHGVERFLPEQPVDLIRKGKFHKVPLIAGVTKDEFGGVVVAVEQQHRLGNNSILDDLNNDWYKIAPIAFIYERDTPRSRYISTELRQFYFGNQSIGPDTYDGLAHIKADSLITFPLHRTVKLFAENTDQPIYFYVSSYQGRYSFVMWNKTTPYGVVHHDDLQYLFFMRKIFPFFENDAPEIPIVELMTSMWSNFAETGQPVPPTLANNVTWEPYLLEADNYLEISEISRMKTRLYPERMQKWESLFPLNSK
>Fpra.Est9 comp29960_c1_seq1 62-1345
MVWFHGGAFNNGLGDDLFFGPDFLIEQDVILVTLNYRLGPIGFLNTGDKNALGNAGLKDQVMALKWVKDNIHYFGGCPNRVTIFGEDAGASSVQFHMMSPMSDGLFNGAIQQSGSAVNTWAISYNPREFAFKLGDKLDIETNDSAELVSKLAEFSPKELIAASDEIMKTENTMNGRFAAFLPSVEVDLGQEIFLPDNPWTLLKSGKIANVPVMAGITADESAFFVQMMLGNIDQMNEHFENFLPVDLNVTDAGQKSQLGESLKSFYFGDKSISTETTKEFMMMLDDIMFDAATALSLDILSSRISAPIYEYIFSYEAPFGMMKTMFQVEDGVAHGDDMTYEFYSDALKNVPHSGSPAEKMMRIFTTLLANFAKDGNPTSNMNEYVTVNWEPRGKEDNYMNINQELKMEKGLLQDRINFWMNLYKNVLD
>Fpra.Est10 comp30999_c0_seq2 120-1892
MWRVRDNILIQLSFICLFVLNAYTVCSLSIATVRNGTLIGITMRTRLGRDIHAFLGIPYAAPPIGELRFAPPQPATAWNGVRAAVENAEICTQRNIYTYQEEIVGGEDCLYLNVYTPRVPYSETPLLIAHRYPVMIWFHGGGWLTGAGHSEFYGPKFLLDHDLVLVTINFRLGPLGFLSTENLECPGNLGLKDQQQAMRWVQENIVSFGGDPNRVTLFGESAGGASVHYHMINPLSKGLFHRGISQSGNFYNPWTLTPPGSAKKKAMILGRNLRCNTDTSAELIKCLRTKDAAEIIGTDRLFQHFGYCPMIPFKPVIEPKHVGAFLTEDPLISVRQGRLADIPWMMGITSEEGSLKVAGIYGRDLGEHVKKLNSDFHNVALLSLLYEERYGIRDTQFRDEMSAKIRAFYFGNKDIDQSDEARFKVIDMYSDAWFNHGTHEAIQDFIANQTSPIYYYYFAYRGSASFSSIFGDSEKNYGVSHADELQYLFPVGEQLFKDTELSKEDHKIINIMTELWYNFANSANPTPKITKLIPLKWKPVKTNSLEYLYIGNSTKIVMENNLLWERMTFWNKLTHQMKVHCADFRNFKDEL
>Fpra.Est11 comp33056_c1_seq11 56-1669
MKYCHMKVSVMERPVLTVKQGKLQGIFEDNVLGSRYLAFKGIPFAAPPVGKLRFKDPESPASWEGIRDASKNADVSIQLQALPFSAIIGGEDCLYLNVYIPHNIYRTTRNPVMVFIHGGAFLIGNGNDTNKRPDYFMTKDIILVSINYRLGALGFLNIGHEKASGNQGLKDQVAALKWIKENIETFGGDPNNITIFGNSAGGSSVHLLMLSPLSKGLFHKAILQSGMAKCYWTLTQNAEARAFKLASILGNDSKDPKEVIEFLQTIPAADIVKVQYKVFTPQESRIEQISFGPTIDEKSMRPFLPCPISQLLDNENDIPIIIGYNSHEYIMFIKDTSKETLETIYADIEAYVKKLTNLQDSKKLTRLTEKVKQHYFYNKPLTKESIPSLIQCLSDIGFCIPTKNYVNDQRKKKQEPIYCYNFSYVGNEMTNTRYILDKLAMIGASHTDEMAYLFYQPIYKVNDPKPPAIGTKDRDVLEILTKMWTNFAKTGNPTPVVDEHITTIWRPATTDSCNYLDIGDTLQLLTIDHNNIFEDSKL
>Fpra.Est12 comp33056_c1_seq12 56-1669
MKYCHMKVSVMERPVLTVKQGKLQGIFEDNVLGSRYLAFKGIPFAAPPVGKLRFKDPESPASWEGIRDASKNADVSIQLQALPFSAIIGGEDCLYLNVYIPHNIYRTTRNPVMVFIHGGAFLIGNGNDTNKRPDYFMTKDIILVSINYRLGALGFLNIGHEKASGNQGLKDQVAALKWIKENIETFGGDPNNITIFGNSAGGSSVHLLMLSPLSKGLFHKAILQSGMAKCYWTLTQNAEARAFKLASILGNDSKDPKEVIEFLQTIPAADIVKVQYKVFTPQESRIEQISFGPTIDEKSMRPFLPCPISQLLDNENDIPIIIGYNSHEYIMFIKDTSKETLETIYADIEAYVKKLTNLQDSKKLTRLTEKVKQHYFYNKPLTKESIPSLIQCLSDIGFCIPTKNYVNDQRKKKQEPIYCYNFSYVGNEMTNTRYILDKLAMIGASHTDEMAYLFYQPIYKVNDPKPPAIGTKDRDVLEILTKMWTNFAKTGNPTPVVDEHITTIWRPATTDSCNYLDIGDTLQLLTIDHNNIFEDSKL
>Fpra.Est13 comp33056_c1_seq13 56-1669
MKYCHMKVSVMERPVLTVKQGKLQGIFEDNVLGSRYLAFKGIPFAAPPVGKLRFKDPESPASWEGIRDASKNADVSIQLQALPFSAIIGGEDCLYLNVYIPHNIYRTTRNPVMVFIHGGAFLIGNGNDTNKRPDYFMTKDIILVSINYRLGALGFLNIGHEKASGNQGLKDQVAALKWIKENIETFGGDPNNITIFGNSAGGSSVHLLMLSPLSKGLFHKAILQSGMAKCYWTLTQNAEARAFKLASILGNDSKDPKEVIEFLQTIPAADIVKVQYKVFTPQESRIEQISFGPTIDEKSMRPFLPCPISQLLDNENDIPIIIGYNSHEYIMFIKDTSKETLETIYADIEAYVKKLTNLQDSKKLTRLTEKVKQHYFYNKPLTKESIPSLIQCLSDIGFCIPTKNYVNDQRKKKQEPIYCYNFSYVGNEMTNTRYILDKLAMIGASHTDEMAYLFYQPIYKVNDPKPPAIGTKDRDVLEILTKMWTNFAKTGNPTPVVDEHITTIWRPATTDSCNYLDIGDTLQLLTIDHNNIFEDSKL
>Fpra.Est14 comp33056_c1_seq14 56-1669
MKYCHMKVSVMERPVLTVKQGKLQGIFEDNVLGSRYLAFKGIPFAAPPVGKLRFKDPESPASWEGIRDASKNADVSIQLQALPFSAIIGGEDCLYLNVYIPHNIYRTTRNPVMVFIHGGAFLIGNGNDTNKRPDYFMTKDIILVSINYRLGALGFLNIGHEKASGNQGLKDQVAALKWIKENIETFGGDPNNITIFGNSAGGSSVHLLMLSPLSKGLFHKAILQSGMAKCYWTLTQNAEARAFKLASILGNDSKDPKEVIEFLQTIPAADIVKVQYKVFTPQESRIEQISFGPTIDEKSMRPFLPCPISQLLDNENDIPIIIGYNSHEYIMFIKDTSKETLETIYADIEAYVKKLTNLQDSKKLTRLTEKVKQHYFYNKPLTKESIPSLIQCLSDIGFCIPTKNYVNDQRKKKQEPIYCYNFSYVGNEMTNTRYILDKLAMIGASHTDEMAYLFYQPIYKVNDPKPPAIGTKDRDVLEILTKMWTNFAKTGNPTPVVDEHITTIWRPATTDSCNYLDIGDTLQLLTIDHNNIFEDSKL
>Fpra.Est15 comp33056_c1_seq18 56-1669
MKYCHMKVSVMERPVLTVKQGKLQGIFEDNVLGSRYLAFKGIPFAAPPVGKLRFKDPESPASWEGIRDASKNADVSIQLQALPFSAIIGGEDCLYLNVYIPHNIYRTTRNPVMVFIHGGAFLIGNGNDTNKRPDYFMTKDIILVSINYRLGALGFLNIGHEKASGNQGLKDQVAALKWIKENIETFGGDPNNITIFGNSAGGSSVHLLMLSPLSKGLFHKAILQSGMAKCYWTLTQNAEARAFKLASILGNDSKDPKEVIEFLQTIPAADIVKVQYKVFTPQESRIEQISFGPTIDEKSMRPFLPCPISQLLDNENDIPIIIGYNSHEYIMFIKDTSKETLETIYADIEAYVKKLTNLQDSKKLTRLTEKVKQHYFYNKPLTKESIPSLIQCLSDIGFCIPTKNYVNDQRKKKQEPIYCYNFSYVGNEMTNTRYILDKLAMIGASHTDEMAYLFYQPIYKVNDPKPPAIGTKDRDVLEILTKMWTNFAKTGNPTPVVDEHITTIWRPATTDSCNYLDIGDTLQLLTIDHNNIFEDSKL
>Fpra.Est16 comp33056_c1_seq3 56-1669
MKYCHMKVSVMERPVLTVKQGKLQGIFEDNVLGSRYLAFKGIPFAAPPVGKLRFKDPESPASWEGIRDASKNADVSIQLQALPFSAIIGGEDCLYLNVYIPHNIYRTTRNPVMVFIHGGAFLIGNGNDTNKRPDYFMTKDIILVSINYRLGALGFLNIGHEKASGNQGLKDQVAALKWIKENIETFGGDPNNITIFGNSAGGSSVHLLMLSPLSKGLFHKAILQSGMAKCYWTLTQNAEARAFKLASILGNDSKDPKEVIEFLQTIPAADIVKVQYKVFTPQESRIEQISFGPTIDEKSMRPFLPCPISQLLDNENDIPIIIGYNSHEYIMFIKDTSKETLETIYADIEAYVKKLTNLQDSKKLTRLTEKVKQHYFYNKPLTKESIPSLIQCLSDIGFCIPTKNYVNDQRKKKQEPIYCYNFSYVGNEMTNTRYILDKLAMIGASHTDEMAYLFYQPIYKVNDPKPPAIGTKDRDVLEILTKMWTNFAKTGNPTPVVDEHITTIWRPATTDSCNYLDIGDTLQLLTIDHNNIFEDSKL
>Fpra.Est17 comp33056_c1_seq4 56-1669
MKYCHMKVSVMERPVLTVKQGKLQGIFEDNVLGSRYLAFKGIPFAAPPVGKLRFKDPESPASWEGIRDASKNADVSIQLQALPFSAIIGGEDCLYLNVYIPHNIYRTTRNPVMVFIHGGAFLIGNGNDTNKRPDYFMTKDIILVSINYRLGALGFLNIGHEKASGNQGLKDQVAALKWIKENIETFGGDPNNITIFGNSAGGSSVHLLMLSPLSKGLFHKAILQSGMAKCYWTLTQNAEARAFKLASILGNDSKDPKEVIEFLQTIPAADIVKVQYKVFTPQESRIEQISFGPTIDEKSMRPFLPCPISQLLDNENDIPIIIGYNSHEYIMFIKDTSKETLETIYADIEAYVKKLTNLQDSKKLTRLTEKVKQHYFYNKPLTKESIPSLIQCLSDIGFCIPTKNYVNDQRKKKQEPIYCYNFSYVGNEMTNTRYILDKLAMIGASHTDEMAYLFYQPIYKVNDPKPPAIGTKDRDVLEILTKMWTNFAKTGNPTPVVDEHITTIWRPATTDSCNYLDIGDTLQLLTIDHNNIFEDSKL
>Fpra.Est18 comp33056_c1_seq5 56-1669
MKYCHMKVSVMERPVLTVKQGKLQGIFEDNVLGSRYLAFKGIPFAAPPVGKLRFKDPESPASWEGIRDASKNADVSIQLQALPFSAIIGGEDCLYLNVYIPHNIYRTTRNPVMVFIHGGAFLIGNGNDTNKRPDYFMTKDIILVSINYRLGALGFLNIGHEKASGNQGLKDQVAALKWIKENIETFGGDPNNITIFGNSAGGSSVHLLMLSPLSKGLFHKAILQSGMAKCYWTLTQNAEARAFKLASILGNDSKDPKEVIEFLQTIPAADIVKVQYKVFTPQESRIEQISFGPTIDEKSMRPFLPCPISQLLDNENDIPIIIGYNSHEYIMFIKDTSKETLETIYADIEAYVKKLTNLQDSKKLTRLTEKVKQHYFYNKPLTKESIPSLIQCLSDIGFCIPTKNYVNDQRKKKQEPIYCYNFSYVGNEMTNTRYILDKLAMIGASHTDEMAYLFYQPIYKVNDPKPPAIGTKDRDVLEILTKMWTNFAKTGNPTPVVDEHITTIWRPATTDSCNYLDIGDTLQLLTIDHNNIFEDSKL
>Fpra.Est19 comp33056_c1_seq6 56-1669
MKYCHMKVSVMERPVLTVKQGKLQGIFEDNVLGSRYLAFKGIPFAAPPVGKLRFKDPESPASWEGIRDASKNADVSIQLQALPFSAIIGGEDCLYLNVYIPHNIYRTTRNPVMVFIHGGAFLIGNGNDTNKRPDYFMTKDIILVSINYRLGALGFLNIGHEKASGNQGLKDQVAALKWIKENIETFGGDPNNITIFGNSAGGSSVHLLMLSPLSKGLFHKAILQSGMAKCYWTLTQNAEARAFKLASILGNDSKDPKEVIEFLQTIPAADIVKVQYKVFTPQESRIEQISFGPTIDEKSMRPFLPCPISQLLDNENDIPIIIGYNSHEYIMFIKDTSKETLETIYADIEAYVKKLTNLQDSKKLTRLTEKVKQHYFYNKPLTKESIPSLIQCLSDIGFCIPTKNYVNDQRKKKQEPIYCYNFSYVGNEMTNTRYILDKLAMIGASHTDEMAYLFYQPIYKVNDPKPPAIGTKDRDVLEILTKMWTNFAKTGNPTPVVDEHITTIWRPATTDSCNYLDIGDTLQLLTIDHNNIFEDSKL
>Fpra.Est20 comp33056_c1_seq8 56-1669
MKYCHMKVSVMERPVLTVKQGKLQGIFEDNVLGSRYLAFKGIPFAAPPVGKLRFKDPESPASWEGIRDASKNADVSIQLQALPFSAIIGGEDCLYLNVYIPHNIYRTTRNPVMVFIHGGAFLIGNGNDTNKRPDYFMTKDIILVSINYRLGALGFLNIGHEKASGNQGLKDQVAALKWIKENIETFGGDPNNITIFGNSAGGSSVHLLMLSPLSKGLFHKAILQSGMAKCYWTLTQNAEARAFKLASILGNDSKDPKEVIEFLQTIPAADIVKVQYKVFTPQESRIEQISFGPTIDEKSMRPFLPCPISQLLDNENDIPIIIGYNSHEYIMFIKDTSKETLETIYADIEAYVKKLTNLQDSKKLTRLTEKVKQHYFYNKPLTKESIPSLIQCLSDIGFCIPTKNYVNDQRKKKQEPIYCYNFSYVGNEMTNTRYILDKLAMIGASHTDEMAYLFYQPIYKVNDPKPPAIGTKDRDVLEILTKMWTNFAKTGNPTPVVDEHITTIWRPATTDSCNYLDIGDTLQLLTIDHNNIFEDSKL
>Fpra.Est21 comp33237_c3_seq2 127-1812
MLRRSVSLLAPFRRHSSMSIMNSNRVVVNVREGKLIGIIDKNIHGGNYIAFRGIPYAKPPVGELRFKDPVPPEAWSGNRDASKYGNIAVQVNIFTHKVMGDEDCLYLNVFTTDTEPLKKRAVMVWIHGGGFYMGSGDASFYGPDHIVRKDVVLVTLNYRLGVLGFLNLYHKKAAGNQGLKDVIMALQWIQKNISQFGGDPNNITIFGESAGGAIVHYLTISPLAKGLFHKAICQSGVVNNPWAFTGRDTSINNGLQLAEKLGKATSDTEVAYKFLKKIDARKLREAEIELFLTEAMRLNLSIAFTPTMDSESSNPLLPVESSELLRNGIKMPLIFGYTSCEGNFFLRGKFFGDISKETLKKVDSDFKKIIHPRILCQLPQIPITISDLRSLYFGDKKISEETLMNHSDFLGDQCLYSGIMEAVDTQMNSGTNEPIYLYKFSYESKTSPMKNILDIQLSGTSHIEELGYLFYPHLMKDLGLSPAAPDSEDYTIINSLTQMWTDFAKTGNPTPANKDLTSANYKWTPLKNKNAYDYLNINIKSQMETLCKEKQRWDWKIKHKLL
>Fpra.Est22 comp33237_c3_seq16 127-1809
MLRRSVSLLAPFRRHSSMSIMNSNRVVVNVREGKLIGIIDKNIHGGNYIAFRGIPYAKPPVGKLRFKDPAPPEPWSGSRDSSKHGNVAVQKDLTTREMIGDEDCLYLNVYTADIESWRKRPIMVWIHGGGFSTGSGDASIYGPDYIVRKDVVLVTLNYRLGVLGFLNLNDEVATGNQGIKDVVMALRWVQKNISKFTGDPENVTIFGESAGGAIVHYLTLSPLSEGLFHKAISQSGVAANPWAFNEWANKAMNKGFQLAEYLGRATSDPKVACEFLKTIDARKLREAEQKLLTKTECLQHVIAFTPSLDHESPNPFFPEHPSTLIRRQVKVPYILGCNSCEGSYFACSNLIRRLNKETFKEMDSDFKKTILPRVLSTLPQIPITVEELQFLYFANKTVSEETLINYADFLGDVLFYRGIMEIADTQMSSDANEPTYLYTFSYESETSPWKKFLNITLPGVTHSEELFYLFYPYIIKYLGFSPLAPDSKDYKIMNRLTQMWTDFAKTGNPTPVITNLTPIKWTPLKRAGNVYDYLNINIEPGMKTFRKGEQRWDWKNMKHKL
>Fpra.Est23 comp33237_c3_seq11 127-1515
MLRRSVSLLAPFRRHSSMSIMNSNRVVVNVREGKLIGIIDKNIHGGNYIAFRGIPYAKPPVGKLRFKDPAPPEPWSGSRDSSKHGNVAVQKDLTTREMIGDEDCLYLNVYTADIESWRKRPIMVWIHGGGFSTGSGDASIYGPDYIVRKDVVLVTLNYRLGVLGFLNLNDEVATGNQGIKDVVMALRWVQKNISKFTGDPENVTIFGESAGGAIVHYLTLSPLSEGLFHKAISQSGVAANPWAFNEWANKAMNKGFQLAEYLGRATSDPKVACEFLKTIDARKLREAEQKLLTKTECLQHVIAFTPSLDHESPNPFFPEHPSTLIRRQVKVPYILGCNSCEGSYFACSNLIRRLNKETFKEMDSDFKKTILPRVLSTLPQIPITVEELQFLYFANKTVSEETLINYADFLGDVLFYRGIMEIADTQMSSDANEPTYLYTFSYESETSPWKKFLNITLPGIQHP
>Fpra.Est24 comp33237_c3_seq5 127-1665
MLRRSVSLLAPFRRHSSMSIMNSNRVVVNVREGKLIGIIDKNIHGGNYIAFRGIPYAKPPVGKLRFKDPAPPEPWSGSRDSSKHGNVAVQKDLTTREMIGDEDCLYLNVYTADIESWRKRPIMVWIHGGGFSTGSGDASIYGPDYIVRKDVVLVTLNYRLGVLGFLNLNDEVATGNQGIKDVVMALRWVQKNISKFTGDPENVTIFGESAGGAIVHYLTLSPLSEGLFHKAISQSGVAANPWAFNEWANKAMNKGFQLAEYLGRATSDPKVACEFLKTIDARKLREAEQKLLTKTECLQHVIAFTPSLDHESPNPFFPEHPSTLIRRQVKVPYILGCNSCEGSYFACSNLIRRLNKETFKEMDSDFKKTILPRVLSTLPQIPITVEELQFLYFANKTVSEETLINYADFLGDVLFYRGIMEIADTQMSSDANEPTYLYTFSYESETSPWKKFLNITLPGVTHSEELFYLFYPYIIKYLGFSPLAPDSKDYKIMNRLTQMWTDFAKTGYLIIFT
>Fpra.Est25 comp33482_c0_seq12_RC 189-1895
MLIKLPIVLLCLSFAVLANSNEAAPRVKIPLGGLKGYYKISQNGRKYEAYEGVPYALPPIGKLRFKPPRQIPAWIGELPATKFGSSCIQYSQQPYNPTEKVEGAEDCLYLNIYVPVREKKENNISMPVLFWIHGGAFQFGSGILYNAKYLMDSDVILVTINYRLGSMGFLSTEDEVIPGNMGLKDQSMALRWVSENIEWFGGDPNRVTLVGLSAGGASVHYHYLSQMSAGLFRGGISFSGTAFDCWTQAENALEKTKKLSALMGCPTTTSRDMIRCLRYRPARTIVQATSEFMPFLYNPFTPFGPVSEKVGDDAPFIDRTPVEIVNSGDVHDVPWITGVTSEEGLYPVAEFIADNENLKQLNDNWDLLSPYFLDFNYTIPKEKQVEIARLIKKHYIGTKPIDRTTTRQLVQMASDRFFVVDSEKAARMQAKVNQNPVWYYYFTYRGKQSLSDSMSGTTEDYGVSHADDVLYVLDTPWMDPTKTQQDRDMQKHLIDFWVSFATDGIAKMANVEWPKLDPSKKELHYLHIAGPTKISMGSNANFGEKEFWNSIKFKENVLTPTLKNSKEEL
>Fpra.Est26 comp33482_c0_seq4_RC 350-2056
MLIKLPIVLLCLSFAVLANSNEAAPRVKIPLGGLKGYYKISQNGRKYEAYEGVPYALPPIGKLRFKPPRQIPAWIGELPATKFGSSCIQYSQQPYNPTEKVEGAEDCLYLNIYVPVREKKENNISMPVLFWIHGGAFQFGSGILYNAKYLMDSDVILVTINYRLGSMGFLSTEDEVIPGNMGLKDQSMALRWVSENIEWFGGDPNRVTLVGLSAGGASVHYHYLSQMSAGLFRGGISFSGTAFDCWTQAENALEKTKKLSALMGCPTTTSRDMIRCLRYRPARTIVQATSEFMPFLYNPFTPFGPVSEKVGDDAPFIDRTPVEIVNSGDVHDVPWITGVTSEEGLYPVAEFIADNENLKQLNDNWDLLSPYFLDFNYTIPKEKQVEIARLIKKHYIGTKPIDRTTTRQLVQMASDRFFVVDSEKAARMQAKVNQNPVWYYYFTYRGKQSLSDSMSGTTEDYGVSHADDVLYVLDTPWMDPTKTQQDRDMQKHLIDFWVSFATDGIAKMANVEWPKLDPSKKELHYLHIAGPTKISMGSNANFGEKEFWNSIKFKENVLTPTLKNSKEEL
>Fpra.Est27 comp33482_c0_seq15_RC 350-1243
MLIKLPIVLLCLSFAVLANSNEAAPRVKIPLGGLKGYYKISQNGRKYEAYEGVPYALPPIGKLRFKPPRQIPAWIGELPATKFGSSCIQYSQQPYNPTEKVEGAEDCLYLNIYVPVREKKENNISMPVLFWIHGGAFQFGSGILYNAKYLMDSDVILVTINYRLGSMGFLSTEDEVIPGNMGLKDQSMALRWVSENIEWFGGDPNRVTLVGLSAGGASVHYHYLSQMSAGLFRGGISFSGTAFDCWTQAENALEKTKKLSALMGCPTTTSRDMIRCLRYRPARTIVQATSEFMVSFVS
>Fpra.Est28 comp33482_c0_seq8_RC 189-1082
MLIKLPIVLLCLSFAVLANSNEAAPRVKIPLGGLKGYYKISQNGRKYEAYEGVPYALPPIGKLRFKPPRQIPAWIGELPATKFGSSCIQYSQQPYNPTEKVEGAEDCLYLNIYVPVREKKENNISMPVLFWIHGGAFQFGSGILYNAKYLMDSDVILVTINYRLGSMGFLSTEDEVIPGNMGLKDQSMALRWVSENIEWFGGDPNRVTLVGLSAGGASVHYHYLSQMSAGLFRGGISFSGTAFDCWTQAENALEKTKKLSALMGCPTTTSRDMIRCLRYRPARTIVQATSEFMVSFVS
>Fpra.Est29 comp33482_c0_seq11_RC 212-1378
MGLKDQSMALRWVSENIEWFGGDPNRVTLVGLSAGGASVHYHYLSQMSAGLFRGGISFSGTAFDCWTQAENALEKTKKLSALMGCPTTTSRDMIRCLRYRPARTIVQATSEFMPFLYNPFTPFGPVSEKVGDDAPFIDRTPVEIVNSGDVHDVPWITGVTSEEGLYPVAEFIADNENLKQLNDNWDLLSPYFLDFNYTIPKEKQVEIARLIKKHYIGTKPIDRTTTRQLVQMASDRFFVVDSEKAARMQAKVNQNPVWYYYFTYRGKQSLSDSMSGTTEDYGVSHADDVLYVLDTPWMDPTKTQQDRDMQKHLIDFWVSFATDGIAKMANVEWPKLDPSKKELHYLHIAGPTKISMGSNANFGEKEFWNSIKFKENVLTPTLKNSKEEL
>Fpra.Est30 comp33482_c0_seq3_RC 998-1471
MASDRFFVVDSEKAARMQAKVNQNPVWYYYFTYRGKQSLSDSMSGTTEDYGVSHADDVLYVLDTPWMDPTKTQQDRDMQKHLIDFWVSFATDGIAKMANVEWPKLDPSKKELHYLHIAGPTKISMGSNANFGEKEFWNSIKFKENVLTPTLKNSKEEL
>Fpra.Est31 comp33482_c0_seq1_RC 1237-2157
MGCPTTTSRDMIRCLRYRPARTIVQATSEFMPFLYNPFTPFGPVSEKVGDDAPFIDRTPVEIVNSGDVHDVPWITGVTSEEGLYPVAEFIADNENLKQLNDNWDLLSPYFLDFNYTIPKEKQVEIARLIKKHYIGTKPIDRTTTRQLVQMASDRFFVVDSEKAARMQAKVNQNPVWYYYFTYRGKQSLSDSMSGTTEDYGVSHADDVLYVLDTPWMDPTKTQQDRDMQKHLIDFWVSFATDGIAKMANVEWPKLDPSKKELHYLHIAGPTKISMGSNANFGEKEFWNSIKFKENVLTPTLKNSKEEL
>Fpra.Est32 comp33482_c0_seq14_RC 1076-1996
MGCPTTTSRDMIRCLRYRPARTIVQATSEFMPFLYNPFTPFGPVSEKVGDDAPFIDRTPVEIVNSGDVHDVPWITGVTSEEGLYPVAEFIADNENLKQLNDNWDLLSPYFLDFNYTIPKEKQVEIARLIKKHYIGTKPIDRTTTRQLVQMASDRFFVVDSEKAARMQAKVNQNPVWYYYFTYRGKQSLSDSMSGTTEDYGVSHADDVLYVLDTPWMDPTKTQQDRDMQKHLIDFWVSFATDGIAKMANVEWPKLDPSKKELHYLHIAGPTKISMGSNANFGEKEFWNSIKFKENVLTPTLKNSKEEL
>Fpra.Est33 comp33482_c0_seq5_RC 189-902
MLIKLPIVLLCLSFAVLANSNEAAPRVKIPLGGLKGYYKISQNGRKYEAYEGVPYALPPIGKLRFKPPRQIPAWIGELPATKFGSSCIQYSQQPYNPTEKVEGAEDCLYLNIYVPVREKKENNISMPVLFWIHGGAFQFGSGILYNAKYLMDSDVILVTINYRLGSMGFLSTEDEVIPGNMGLKDQSMALRWVSENIEWFGGDPNRVTLVGLSAGGASVHYHYLSQMSAGLFRGMFTR
>Fpra.Est34 comp33482_c0_seq9_RC 350-1063
MLIKLPIVLLCLSFAVLANSNEAAPRVKIPLGGLKGYYKISQNGRKYEAYEGVPYALPPIGKLRFKPPRQIPAWIGELPATKFGSSCIQYSQQPYNPTEKVEGAEDCLYLNIYVPVREKKENNISMPVLFWIHGGAFQFGSGILYNAKYLMDSDVILVTINYRLGSMGFLSTEDEVIPGNMGLKDQSMALRWVSENIEWFGGDPNRVTLVGLSAGGASVHYHYLSQMSAGLFRGMFTR
>Fpra.Est35 comp33482_c0_seq17_RC 559-1479
MGCPTTTSRDMIRCLRYRPARTIVQATSEFMPFLYNPFTPFGPVSEKVGDDAPFIDRTPVEIVNSGDVHDVPWITGVTSEEGLYPVAEFIADNENLKQLNDNWDLLSPYFLDFNYTIPKEKQVEIARLIKKHYIGTKPIDRTTTRQLVQMASDRFFVVDSEKAARMQAKVNQNPVWYYYFTYRGKQSLSDSMSGTTEDYGVSHADDVLYVLDTPWMDPTKTQQDRDMQKHLIDFWVSFATDGIAKMANVEWPKLDPSKKELHYLHIAGPTKISMGSNANFGEKEFWNSIKFKENVLTPTLKNSKEEL
>Fpra.Est36 comp33482_c0_seq22_RC 350-1411
MLIKLPIVLLCLSFAVLANSNEAAPRVKIPLGGLKGYYKISQNGRKYEAYEGVPYALPPIGKLRFKPPRQIPAWIGELPATKFGSSCIQYSQQPYNPTEKVEGAEDCLYLNIYVPVREKKENNISMPVLFWIHGGAFQFGSGILYNAKYLMDSDVILVTINYRLGSMGFLSTEDEVIPGNMGLKDQSMALRWVSENIEWFGGDPNRVTLVGLSAGGASVHYHYLSQMSAGLFRGGISFSGTAFDCWTQAENALEKTKKLSALMGCPTTTSRDMIRCLRYRPARTIVQATSEFMPFLYNPFTPFGPVSEKVGDDAPFIDRTPVEIVNSGDVHDVPWITGVTSEEGLYPVSAFPLR
>Fpra.Est37 comp33482_c0_seq23_RC 189-1250
MLIKLPIVLLCLSFAVLANSNEAAPRVKIPLGGLKGYYKISQNGRKYEAYEGVPYALPPIGKLRFKPPRQIPAWIGELPATKFGSSCIQYSQQPYNPTEKVEGAEDCLYLNIYVPVREKKENNISMPVLFWIHGGAFQFGSGILYNAKYLMDSDVILVTINYRLGSMGFLSTEDEVIPGNMGLKDQSMALRWVSENIEWFGGDPNRVTLVGLSAGGASVHYHYLSQMSAGLFRGGISFSGTAFDCWTQAENALEKTKKLSALMGCPTTTSRDMIRCLRYRPARTIVQATSEFMPFLYNPFTPFGPVSEKVGDDAPFIDRTPVEIVNSGDVHDVPWITGVTSEEGLYPVSAFPLR
>Fpra.Est38 comp33482_c0_seq19_RC 471-944
MASDRFFVVDSEKAARMQAKVNQNPVWYYYFTYRGKQSLSDSMSGTTEDYGVSHADDVLYVLDTPWMDPTKTQQDRDMQKHLIDFWVSFATDGIAKMANVEWPKLDPSKKELHYLHIAGPTKISMGSNANFGEKEFWNSIKFKENVLTPTLKNSKEEL
>Fpra.Est39 comp33482_c0_seq21_RC 1099-1572
MASDRFFVVDSEKAARMQAKVNQNPVWYYYFTYRGKQSLSDSMSGTTEDYGVSHADDVLYVLDTPWMDPTKTQQDRDMQKHLIDFWVSFATDGIAKMANVEWPKLDPSKKELHYLHIAGPTKISMGSNANFGEKEFWNSIKFKENVLTPTLKNSKEEL
>Fpra.Est40 comp33482_c0_seq13_RC 108-1001
MLIKLPIVLLCLSFAVLANSNEAAPRVKIPLGGLKGYYKISQNGRKYEAYEGVPYALPPIGKLRFKPPRQIPAWIGELPATKFGSSCIQYSQQPYNPTEKVEGAEDCLYLNIYVPVREKKENNISMPVLFWIHGGAFQFGSGILYNAKYLMDSDVILVTINYRLGSMGFLSTEDEVIPGNMGLKDQSMALRWVSENIEWFGGDPNRVTLVGLSAGGASVHYHYLSQMSAGLFRGGISFSGTAFDCWTQAENALEKTKKLSALMGCPTTTSRDMIRCLRYRPARTIVQATSEFMVSFVS
>Fpra.Est41 comp33482_c0_seq28_RC 269-1162
MLIKLPIVLLCLSFAVLANSNEAAPRVKIPLGGLKGYYKISQNGRKYEAYEGVPYALPPIGKLRFKPPRQIPAWIGELPATKFGSSCIQYSQQPYNPTEKVEGAEDCLYLNIYVPVREKKENNISMPVLFWIHGGAFQFGSGILYNAKYLMDSDVILVTINYRLGSMGFLSTEDEVIPGNMGLKDQSMALRWVSENIEWFGGDPNRVTLVGLSAGGASVHYHYLSQMSAGLFRGGISFSGTAFDCWTQAENALEKTKKLSALMGCPTTTSRDMIRCLRYRPARTIVQATSEFMVSFVS
>Fpra.Est42 comp33482_c0_seq10_RC 108-821
MLIKLPIVLLCLSFAVLANSNEAAPRVKIPLGGLKGYYKISQNGRKYEAYEGVPYALPPIGKLRFKPPRQIPAWIGELPATKFGSSCIQYSQQPYNPTEKVEGAEDCLYLNIYVPVREKKENNISMPVLFWIHGGAFQFGSGILYNAKYLMDSDVILVTINYRLGSMGFLSTEDEVIPGNMGLKDQSMALRWVSENIEWFGGDPNRVTLVGLSAGGASVHYHYLSQMSAGLFRGMFTR
>Fpra.Est43 comp33482_c0_seq16_RC 108-821
MLIKLPIVLLCLSFAVLANSNEAAPRVKIPLGGLKGYYKISQNGRKYEAYEGVPYALPPIGKLRFKPPRQIPAWIGELPATKFGSSCIQYSQQPYNPTEKVEGAEDCLYLNIYVPVREKKENNISMPVLFWIHGGAFQFGSGILYNAKYLMDSDVILVTINYRLGSMGFLSTEDEVIPGNMGLKDQSMALRWVSENIEWFGGDPNRVTLVGLSAGGASVHYHYLSQMSAGLFRGMFTR
>Fpra.Est44 comp33482_c0_seq18_RC 269-982
MLIKLPIVLLCLSFAVLANSNEAAPRVKIPLGGLKGYYKISQNGRKYEAYEGVPYALPPIGKLRFKPPRQIPAWIGELPATKFGSSCIQYSQQPYNPTEKVEGAEDCLYLNIYVPVREKKENNISMPVLFWIHGGAFQFGSGILYNAKYLMDSDVILVTINYRLGSMGFLSTEDEVIPGNMGLKDQSMALRWVSENIEWFGGDPNRVTLVGLSAGGASVHYHYLSQMSAGLFRGMFTR
>Fpra.Est45 comp33482_c0_seq24_RC 212-733
MGLKDQSMALRWVSENIEWFGGDPNRVTLVGLSAGGASVHYHYLSQMSAGLFRGGISFSGTAFDCWTQAENALEKTKKLSALMGCPTTTSRDMIRCLRYRPARTIVQATSEFMPFLYNPFTPFGPVSEKVGDDAPFIDRTPVEIVNSGDVHDVPWITGVTSEEGLYPVSAFPLR
