# Supplementary material for: Molecular evolution of juvenile hormone esterase-like proteins in a socially exchanged fluid
Source: Sci Rep. 2018 Dec 13;8:17830. doi: 10.1038/s41598-018-36048-1 (PMC6293014; doi:10.1038/s41598-018-36048-1)
Supplement: Supplementary file 2 — Supplementary File 1 [file 41598_2018_36048_MOESM2_ESM.zip › our-gene-annotations/having-only-transcriptomes-as-refrences/Fpre.Ests-OrfPred-CDS.fna]

>Fpre.Est1 comp34747_c0_seq2 7-1668
ATGGGGGCAGTGTTGAATAAAATGTGGTTTGACAAGTTCGTCTTTtgtgcgtttatggttgcatggaccaacgccgagcagaatattcaattagaaattcctcagggatttttaaagggcctaaaaaccaacaccgttttgcagaacacaccgtactatagttttaagggaataccatacgcgaaacctaatgttggtattaataaattccagatgccggaaccagctgatggctgggaaggcacgtatgacgcaacttatcatcgttcggcttgtccattcttctgtatgataaaacaagacttgattggggaagaagattgtctttatcttaatgtttacacaccggtgttggacaaagatgctcgtaaagccgttatggtatggttccatggcggtgcttttaacaatggtctcggagacgatctcttttttggccctgactttttaatcgagcaagatgtcatccttgtaacgcttaattatagactcggtccaatcggatttttaaatactggtgacaaaaatgcacttggcaacgccgggctaaaggatcaggtaatggcgcttaaatgggtcaaagacaatatacattattttggcggctgtcccaaccgagttacaatcttcggcgaagacgcgggtgcaagttccgtccagtttcacatgatgtctcctatgtcggacggtttgttcaacggtgccattcagcaaagtggaagcgcagtgaatacatgggcaatttcttacaatcctagagaatttgccttcaaattaggagataagctcgacattgagacgaatgattctgctgaattggtttctaaactcgcagaattttctccgaaagaattaattgcagccagcgatgaaataatgaagaccgagaatactatgaacggccgcttcgcagcgttccttccatcggttgaagttgatctaggacaagaaatatttctgcccgacaatccttggacgcttctgaaatccggaaaaattgccaacgtgcccgttatggctggaattacggccgacgagtccgctttcttcgtccagatgatgcttggtaatatcgatcagatgaatgagcatttcgagaactttctgccggtcgacttgaacgtaaccgatgccgggcagaagagccaactaggtgaaagcctgaagagcttttacttcggggataagtcgatctccacggaaacgacgaaagagttcacgatgatgttggacgacatcatgtttgacgctgcgaccgcgctcagtttagatatattaagctcccgaatttcggctccaatttacgagtacatattttcttacgaagctccattcggtatgatgaaaactatgtttcaagtagaggatggcgttgctcatggcgacgatatgacttatgaattctattcggatgctttgaaaaatgtgccacaatctggttcgcctgcggagaagatgatgcgtatttttaccactttgctggcaaattttgcaaaagacgggaatcctacatcgaatatgaatgagtatgtaactgtgaactgggaacccagaggtaaagaagataattacatgaatatcaatcaagagttaaaaatggagaaaggcttactgcaagatagaataaatttttggatgaatttgTACAAAAATGTTCTTGAC
>Fpre.Est2 comp34747_c0_seq3 7-1137
ATGGGGGCAGTGTTGAATAAAATGTGGTTTGACAAGTTCGTCTTTTGTGCGTTTATGGTTGCATGGACCAACGCCgagcagaatattcaattagaaattcctcagggatttttaaagggcctaaaaaccaacaccgttttgcagaacacaccgtactatagttttaagggaataccatacgcgaaacctaatgttggtattaataaattccagatgccggaaccagctgatggctgggaaggcacgtatgacgcaacttatcatcgttcggcttgtccattcttctgtatgataaaacaagacttgattggggaagaagattgtctttatcttaatgtttacacaccggtgttggacaaagatgctcgtaaagccgttatggtatggttccatggcggtgcttttaacaatggtctcggagacgatctcttttttggccctgactttttaatcgagcaagatgtcatccttgtaacgcttaattatagactcggtccaatcggatttttaaatactggtgacaaaaatgcacttggcaacgccgggctaaaggatcaggtaatggcgcttaaatgggtcaaagacaatatacattattttggcggctgtcccaaccgagttacaatcttcggcgaagacgcgggtgcaagttccgtccagtttcacatgatgtctcctatgtcggacggtttgttcaacggtgccattcagcaaagtggaagcgcagtgaatacatgggcaatttcttacaatcctagagaatttgccttcaaattaggagataagctcgacattgagacgaatgattctgctgaattggtttctaaactcgcagaattttctccgaaagaattaattgcagccagcgatgaaataatgaagaccgagaatactatgaacggccgcttcgcagcgttccttccatcggttgaagttgatctaggacaagaaatatttctgcccgacaatccttggacgcttctgaaatccggaaaaattgccaacgtgcccgttatggctggaattacggccgacgagtccgctttcttcgtccagagtaatcaccaacgcgatattacgcgacagTTACACGCTCGACGTCATGTAAACGATATCAAAACATATGTTTTC
>Fpre.Est3 comp40568_c2_seq2_RC 508-2214
ATGTTGATAAAGCTACCGATTGTCCTGCTTTGTTTAAGCTTCgccgtattagccaattcagacgaagcagctccaagggtcaagattcctttaggaggactaaagggctattataagatatcgcagaatggcagaaagtacgaggcatacgaaggcgtcccttatgcattgccacctattgggaaattaagattcaagcctcctcgacaaataccagcatggatcggcgaactaccagctacaaagttcggttcttcgtgtattcaatactcccaacaaccttacaatcctaccgaaaaggttgaaggtgccgaagattgcttgtatttaaatatttacgtgccagtacgggaaaagaaggaaaataatatttctatgccggtgttgttttggatccatggtggcgctttccaatttggtagcggtatattgtataacgccaagtatttgatggatagcgacgtcatactcgttacgattaactatcggttgggatcgatgggtttcctcagcacggaagacgaagtgattcctggcaacatgggtctaaaggatcaaagtatggcacttcgctgggtatccgagaatatcgagtggttcggtggtgatccgaacagagtgaccttggttggtttgagcgccggtggtgcaagtgtgcattatcattacttatcgcaaatgagcgtggggctcttccgaggaggaatatcgttcagcggtacagcgttcgattgttggacgcaagctgagaatgctctagagaagactaaaaaactaagtgctttgatggggtgccctacagctacctctagagacatgatacgctgcttgagatatcgaccagctcgcacgatcgtacaagctacaagcgaatttatgccgttcttgtacaatccctttactcctttcgggccggtatccgagaaagtcggcgatgatgcacccttcatcgacagaacaccagttgaaatcgtgaatagcggtgacgtgcacgacgtaccttggattacgggagtaacaagcgaagagggcctctatcctgtggccgaattcatcgctgataatgaaaatctaaaacaactgaacgacaactgggatctcctcagtccgtatttcctagattttaactacaccatccccaaagaaaagcaggtcgagattgctcgtctcatcaagaagcattatatcggtacaaaaccaatagaccgaacaactacaagacaactagtacaaatggcgggtgatcgcttctttgtggtcgatagcgagaaggctgcacgaatgcaagctaaagtaaatcagaatccagtttggtattattatttcacatacagaggaaagcaaagtttaagcgattccatgagtggtaccactgaagattacggggtctcccatgccgatgacgtactgtatgtattagatactccctggatggatccaacaaaaacgcaacaggatcgcgatatgcagaaacacttaatcgacttttgggtatcttttgccacagacggaatcgcaaaaatggccaatgtagaatggccgaaactagatccttcaaagaaggaacttcattatctgcatattgctggtcctactaagattagcatgggcagcaatgctaattttggggagaaagaattctggaattcaattaagttcaaagagaacgtattgacacccacattaaaaAATAGCAAAGAAGAGCTT
>Fpre.Est4 comp40568_c2_seq3_RC 508-2214
ATGTTGATAAAGCTACCGATTGTCCTGCTTTGTTTAAGCTTCgccgtattagccaattcagacgaagcagctccaagggtcaagattcctttaggaggactaaagggctattataagatatcgcagaatggcagaaagtacgaggcatacgaaggcgtcccttatgcattgccacctattgggaaattaagattcaagcctcctcgacaaataccagcatggatcggcgaactaccagctacaaagttcggttcttcgtgtattcaatactcccaacaaccttacaatcctaccgaaaaggttgaaggtgccgaagattgcttgtatttaaatatttacgtgccagtacgggaaaagaaggaaaataatatttctatgccggtgttgttttggatccatggtggcgctttccaatttggtagcggtatattgtataacgccaagtatttgatggatagcgacgtcatactcgttacgattaactatcggttgggatcgatgggtttcctcagcacggaagacgaagtgattcctggcaacatgggtctaaaggatcaaagtatggcacttcgctgggtatccgagaatatcgagtggttcggtggtgatccgaacagagtgaccttggttggtttgagcgccggtggtgcaagtgtgcattatcattacttatcgcaaatgagcgtggggctcttccgaggaggaatatcgttcagcggtacagcgttcgattgttggacgcaagctgagaatgctctagagaagactaaaaaactaagtgctttgatggggtgccctacagctacctctagagacatgatacgctgcttgagatatcgaccagctcgcacgatcgtacaagctacaagcgaatttatgccgttcttgtacaatccctttactcctttcgggccggtatccgagaaagtcggcgatgatgcacccttcatcgacagaacaccagttgaaatcgtgaatagcggtgacgtgcacgacgtaccttggattacgggagtaacaagcgaagagggcctctatcctgtggccgaattcatcgctgataatgaaaatctaaaacaactgaacgacaactgggatctcctcagtccgtatttcctagattttaactacaccatccccaaagaaaagcaggtcgagattgctcgtctcatcaagaagcattatatcggtacaaaaccaatagaccgaacaactacaagacaactagtacaaatggcgggtgatcgcttctttgtggtcgatagcgagaaggctgcacgaatgcaagctaaagtaaatcagaatccagtttggtattattatttcacatacagaggaaagcaaagtttaagcgattccatgagtggtaccactgaagattacggggtctcccatgccgatgacgtactgtatgtattagatactccctggatggatccaacaaaaacgcaacaggatcgcgatatgcagaaacacttaatcgacttttgggtatcttttgccacagacggaatcgcaaaaatggccaatgtagaatggccgaaactagatccttcaaagaaggaacttcattatctgcatattgctggtcctactaagattagcatgggcagcaatgctaattttggggagaaagaattctggaattcaattaagttcaaagagaacgtattgacacccacattaaaaAATAGCAAAGAAGAGCTT
>Fpre.Est5 comp41309_c1_seq4_RC 464-2119
atgaaacatctatttcttctgagcgtcgtccttgcattcgccagcggcgatttcgctggcgaacaatgcgaagtaaccgcaccgatcggacaaattcgcggttccatcttgacctccagactcggcaaaaagatttattccttccgcggtgtgagatacgccgagccaccaaccgggcagcaacgttttcaggtcgctattccagcggcggattggaatgatgtctttgatgcaaccaaggaaggacctgcctgtccagcaataaacggggagaatataacggaagattgtcttcgtgtaaatgtctacacgacgaaattaccttcggcgaacgatcccgtaaagaggccggtgttggtatttttccaccctggtgctttttatgtattctcaggccaaagcttctactttggacccgaatacttgctggacaaagatattgttcttgtcactgttaataatcgtctcgcaactctaggttttataagcaccggcgactcgaaggcaccaggcaatttgggcttgaaagatcaagttgtggcgcttcgatgggttcagaggaacatagccgccttcggcggcgatcctgatagcgttacgatatctggctacagcatcggtggatttagcgtgatgctgcacatggtttcgccaatgtccaagggattgttccatcgcgcgattatgatgagcggctcgatgacgtcagaaccgtacccgaccgaacaattgcatctggcgaagaagcaagccgagctattgaactgtccgtccgacaccacggacgctatgctggtctgcttgagttctaaaccggtggagaacttcacagatactatacccaagttctttgaatggtataataatccgacattgttgtggtcacccgtagtggaacccgaggttcacggtgtggagaggttcttgcccgaacagcccgttgatcttattagaaaaggaaaattccataaggttccgctgatcgcgggggtcaccaaggacgagttcggcggtgtggtcgttgctgtcgaacagcaacatagacttggaaacaactcgatcttggacgatttaaacaatgactggtacaaaattgcgccaatcgcattcatatacgaacgggatacacctcattccagatacataagcaccgaactacgtcaattttattttggcaatcaatcgatcggcccggacacgtatgacggtctcgcacatattaaagccgatagtctaattacatttccattgcatcgcactgtaaaactgtttgcagaaaacactgatcaaccaatctatttttacgtatcttcttatcaaggacgatatagttttgtcatgtggaacaaaactacaccgtacggagtagtgcatcatgacgatttgcaatatctattctttatgaggaagatatttcccttcttcgaaaatgatgctccggagatacctatagtggaacttatgacaagtatgtggtcgaattttgctgaaactggacagccagtaccaccgactttggcgaacaatgtcacatgggaaccatacttattagaaaccgacaactacttagaaatttctgaaatatcgaggatgaagacaagactttatcccgagagaatgcaaaagtgggagagcctaTTTCCTTTGAATTCAAAA
>Fpre.Est6 comp41309_c1_seq6_RC 464-2119
atgaaacatctatttcttctgagcgtcgtccttgcattcgccagcggcgatttcgctggcgaacaatgcgaagtaaccgcaccgatcggacaaattcgcggttccatcttgacctccagactcggcaaaaagatttattccttccgcggtgtgagatacgccgagccaccaaccgggcagcaacgttttcaggtcgctattccagcggcggattggaatgatgtctttgatgcaaccaaggaaggacctgcctgtccagcaataaacggggagaatataacggaagattgtcttcgtgtaaatgtctacacgacgaaattaccttcggcgaacgatcccgtaaagaggccggtgttggtatttttccaccctggtgctttttatgtattctcaggccaaagcttctactttggacccgaatacttgctggacaaagatattgttcttgtcactgttaataatcgtctcgcaactctaggttttataagcaccggcgactcgaaggcaccaggcaatttgggcttgaaagatcaagttgtggcgcttcgatgggttcagaggaacatagccgccttcggcggcgatcctgatagcgttacgatatctggctacagcatcggtggatttagcgtgatgctgcacatggtttcgccaatgtccaagggattgttccatcgcgcgattatgatgagcggctcgatgacgtcagaaccgtacccgaccgaacaattgcatctggcgaagaagcaagccgagctattgaactgtccgtccgacaccacggacgctatgctggtctgcttgagttctaaaccggtggagaacttcacagatactatacccaagttctttgaatggtataataatccgacattgttgtggtcacccgtagtggaacccgaggttcacggtgtggagaggttcttgcccgaacagcccgttgatcttattagaaaaggaaaattccataaggttccgctgatcgcgggggtcaccaaggacgagttcggcggtgtggtcgttgctgtcgaacagcaacatagacttggaaacaactcgatcttggacgatttaaacaatgactggtacaaaattgcgccaatcgcattcatatacgaacgggatacacctcattccagatacataagcaccgaactacgtcaattttattttggcaatcaatcgatcggcccggacacgtatgacggtctcgcacatattaaagccgatagtctaattacatttccattgcatcgcactgtaaaactgtttgcagaaaacactgatcaaccaatctatttttacgtatcttcttatcaaggacgatatagttttgtcatgtggaacaaaactacaccgtacggagtagtgcatcatgacgatttgcaatatctattctttatgaggaagatatttcccttcttcgaaaatgatgctccggagatacctatagtggaacttatgacaagtatgtggtcgaattttgctgaaactggacagccagtaccaccgactttggcgaacaatgtcacatgggaaccatacttattagaaaccgacaactacttagaaatttctgaaatatcgaggatgaagacaagactttatcccgagagaatgcaaaagtgggagagcctaTTTCCTTTGAATTCAAAA
>Fpre.Est7 comp41309_c1_seq1_RC 1177-2199
atgctgcacatggtttcgccaatgtccaagggattgttccatcgcgcgattatgatgagcggctcgatgacgtcagaaccgtacccgaccgaacaattgcatctggcgaagaagcaagccgagctattgaactgtccgtccgacaccacggacgctatgctggtctgcttgagttctaaaccggtggagaacttcacagatactatacccaagttctttgaatggtataataatccgacattgttgtggtcacccgtagtggaacccgaggttcacggtgtggagaggttcttgcccgaacagcccgttgatcttattagaaaaggaaaattccataaggttccgctgatcgcgggggtcaccaaggacgagttcggcggtgtggtcgttgctgtcgaacagcaacatagacttggaaacaactcgatcttggacgatttaaacaatgactggtacaaaattgcgccaatcgcattcatatacgaacgggatacacctcattccagatacataagcaccgaactacgtcaattttattttggcaatcaatcgatcggcccggacacgtatgacggtctcgcacatattaaagccgatagtctaattacatttccattgcatcgcactgtaaaactgtttgcagaaaacactgatcaaccaatctatttttacgtatcttcttatcaaggacgatatagttttgtcatgtggaacaaaactacaccgtacggagtagtgcatcatgacgatttgcaatatctattctttatgaggaagatatttcccttcttcgaaaatgatgctccggagatacctatagtggaacttatgacaagtatgtggtcgaattttgctgaaactggacagccagtaccaccgactttggcgaacaatgtcacatgggaaccatacttattagaaaccgacaactacttagaaatttctgaaatatcgaggatgaagacaagactttatcccgagagaatgcaaaagtgggagagcctaTTTCCTTTGAATTCAAAA
>Fpre.Est8 comp41309_c1_seq5_RC 1177-2199
atgctgcacatggtttcgccaatgtccaagggattgttccatcgcgcgattatgatgagcggctcgatgacgtcagaaccgtacccgaccgaacaattgcatctggcgaagaagcaagccgagctattgaactgtccgtccgacaccacggacgctatgctggtctgcttgagttctaaaccggtggagaacttcacagatactatacccaagttctttgaatggtataataatccgacattgttgtggtcacccgtagtggaacccgaggttcacggtgtggagaggttcttgcccgaacagcccgttgatcttattagaaaaggaaaattccataaggttccgctgatcgcgggggtcaccaaggacgagttcggcggtgtggtcgttgctgtcgaacagcaacatagacttggaaacaactcgatcttggacgatttaaacaatgactggtacaaaattgcgccaatcgcattcatatacgaacgggatacacctcattccagatacataagcaccgaactacgtcaattttattttggcaatcaatcgatcggcccggacacgtatgacggtctcgcacatattaaagccgatagtctaattacatttccattgcatcgcactgtaaaactgtttgcagaaaacactgatcaaccaatctatttttacgtatcttcttatcaaggacgatatagttttgtcatgtggaacaaaactacaccgtacggagtagtgcatcatgacgatttgcaatatctattctttatgaggaagatatttcccttcttcgaaaatgatgctccggagatacctatagtggaacttatgacaagtatgtggtcgaattttgctgaaactggacagccagtaccaccgactttggcgaacaatgtcacatgggaaccatacttattagaaaccgacaactacttagaaatttctgaaatatcgaggatgaagacaagactttatcccgagagaatgcaaaagtgggagagcctaTTTCCTTTGAATTCAAAA
>Fpre.Est9 comp41670_c0_seq1 407-2212
ATGATGGATTTATATACGACATCTACCATGGAGATAATATGGATTTCTATTAGAAATCTATACAATATCCACTATGGAGATAGATGTCGCATGGAGTTATGGAGGGTATATGGACGTCCAATGGATGTCATGTTCCGTGTGGGGAGTATCTATATTACTCAGCTGTATGCATGCATTCGAGTGACAGACagtacaaagtactgtcatatgaaagtgtctgtcatggaaagaccggtggtgactgtgaagcagggaaaactacaaggaatcttcgaagataatgtcctcggttctcgttatctcgcttttaaaggcataccttttgctgctccgccagtgggcaagttgagatttaaggatcccgaatctccggtttcctgggaaggtatccgagacgcttccaaaaatgctgatgtttctatacaattgcaagcattgcctttttctgcgataatcggcggcgaagattgtctttatcttaacgtttatataccacacaatatctaccggacgacacggaatccagttatggtttttattcatggtggagcttttcttattggcaatggcaatgatactaacaaacgacctgattattttatgacaaaagacatcattctagtatccataaattacagactcggtgctttaggtttcttaaatattggtcatgaaaaagcaagcggaaatcaaggcttgaaggatcaagttgctgcattaaaatggatcaaggaaaatatcgagacttttggcggagatccaaacaacatcactatttttggcaatagtgcaggtggttcatccgtacatttgctaatgctatcgccgttatctaaaggtctgtttcacaaggccattcttcagagtggtatggctaaatgtttttggacgctaacacagaatgcagaagccagagctttcaagctcgcgtcaatacttggtaacgattctaaggaccccaaggaagtgattgagtttcttcaaacgatacctgccgccgacatcgtcaaagtgcaatgtaaagttttcactccgcaggaatcacgcattgagcaaatatcttttggacctacgatcgatgagaaatcaatgagaccttttctgccatgtcctatttctcagttactcgataacgagaatgatataccgatcatcattggttataattctcatgaatacataatgtttattaaagataccagcaaagagactttagagacaatatacgcagatataaaggtttacgtaaaaaaacttacgaacttgcaagattcgaaaaagttaacgcggttgacggagaaagttaaacagcattatttttataataagccacttactaaagagagtattccatctcttatacaatgcttgagtgatattggtttttgtattcctactaaaaattatgtgaatgatcaaaggaaaaagaagcaggcaccaatttactgctataatttttcctacgtcggtaatgaaatgactaacacgagatatatcttggataaattggctatgattggagcttctcacactgacgaaatggcatatcttttttaccagccaatttataaagtcaatgatcctaaaccgccggcgataggtacaaaggatcgggatgtattagaaattcttacgaaaatgtggaccaattttgcaaagacaggaaatcctacacctgtcgttgatgagcatgtaactattatttggcgaccggcaacaactgatagctgtaattacttggacatcggcgatactcttcaacttttaacaattgatcatAATAACATATTCGAAGATTCAAAGTTA
>Fpre.Est10 comp42649_c0_seq1 38-1912
ATGATTTGGAGGTACATGTGCgtcttcgtgctctatcttgtcctcaccgacggtttgctcgatgggcccttggtctatacgaaatggggcatgatccgaggcaaatggagtagaagtctgcagaaccgaaaagtcgcgaattttctcgggataccgtatgcattaccaccggtgggcgatttgagattcaagagcccacaacgatggaatgataaatggaaatcaattcgcaatgctacagctgatggaaacatgtgtcttcaaatagaggattccaaaattcttggcagtgaggactgcctttatttaaatatcttcattccctatattccaggcattcaatccatgaaattgccagttttagtctacttgcatggcggtgcatataattttggcagcagtgatagtaaactgtacgcgccggattatttgatggatcagaatataattctcgtcacgttaaattaccggcttaatatttttggtttttttagtacaacaaaccaagtcgcgccaggtaattacggtctcaaggatatgaagatagccctcgagtggatacacgagaatattcacagcttcaacggaaatcccgaatcagtaacccttatgggagcgagtgccggtgctggagcgactcatctgctcgctttctcgaacaagacagaaggactctttcataagtacattttatttggcggttccgctttagctccgtggacttatcatcccaaaaaattgtatcgacgaacttgtttgaaattggcaaggctggttggctgccagccgaaaaaagacgacgatataatcgcatcaaacgagacagtcaccgataattccgaggaggaaaatggaggaaggggaagtgacgctaatgccaatgtttcgcataaagattataatgaaggatccataaaagacgacgaggaaatggtaaaatgcatgagaacgatcgatgcgaggcaacttacgaaaatgttaaaacacttttatgtttggaggggaaatccaatatgtaactttgctcctacattggaagatgattcggaggacgctatcctgacgatgaatccatggaaaataataaagaacggtttgttccgcgatataccggcgataatggaagtcgtgaaagacgaagggttggtaaagacactcgatttcttcatagatcccaacatggagaaagaaatgatcgagaatttcgaagaatacatactctatcttttagaaaatcgcgattggatttccaacactagcattttcgccacggcaatacaggatttttatttcaatggaaatgtgtcgttggatcttaaaagcaacatcacggaggtaataggtgacggcagcatgatatggccgatgttaaaaactgtgcaatatcaatcagaaataggaaattccaacatttatttctcttttttcgcgtacgaaggcacattctcgttttctttggcttcaggcaccacgactcgttatggtgtttttcacaacgatgacttaaactacttattccctctattgaataatatacatcagaatattatgtcaaacaatacggagactgattttatggttatcaatatcatgacagagatgtgggcaaatttcatgagagaaggggtaccgacagcgtggatgattcctgcgtggcccgattaccgcgattatcatcagtttatgagattcgggattggcaagtcgccggatattgtggtacaaactgatttcctgtgcgacagaatggagttctgggacaagttgTCGATCGTATCGACGGAACAAGTGGAATCCGACCTGATCGTTAGCGCTTCTCCGGATAACACTCGATTTATTCTTGTACTTTTAATTATCGCTTTGCTTTACGTATAT
>Fpre.Est11 comp43735_c0_seq2 476-2113
ATGGCTGTTCGTAAACAACCCGCGTCCATGGGACGCGTTGCTGTTTGTTGCTATTTCTATGTGCTGCTGACGGACATCGTCGCGTTCGCCCAAGACAGTAACTTGCCTGGTAGCCGATACTATAATCGTGACGGTGTATATGTACCGCAAGATGCGTCCGGCTACAGGACCTATGTATATAAGGACAGAAGGTACGGCTATCAACCTAGTTACCTGGACCCTATTTACAGAGGAGCTACGAGGGCACCCGAGGATCGGTATCTTTACGATGAGACAACACCAAGGCTTCCATTACCAGGAATATTGGGTGGCTGGCGCGAAGATCTTCAAGGGAAAGAAAGAGCAGATTCTAAAAATTTCAGAGACAGAAACATAATTGTGGTTACAAATTATGGTCAAGTTCAAGGCTTTAAAGTTCAGTTGTATGACGACCCAAATGCAAGGCATAGGCCTTGGAATATGGCAGTGGAAAGAGTCACAAAAAGTGTCAATGTATTTTTGGGTATTCCCTATGCTATGCCACCTATCAAAGAAGGCCGCTTCAAACCTCCCAGACCGCACAGAGGATGGCAACTTTTACAAGCTGTTGATTGGGGACCTGCTTGTCCCCAGCCTAGCGAATATACTGGTGCTACAAAAGGTGTGCGGGATGTTGATgaagattgcttgtatttaaatatatttacaccttctgttggttctggattagcaaacaaatatgcagtaatgttctatatacacggtggcgagttcactcatggggctagtaatttgtttccagctcatatgctagctgctttctataatgttgtagtagtatcaattaattatcgccttggcgctcttggattcttaagtactggagatgagaatagccctggaaattatggaATTCTTGATCAAGCAATGGCATTACGATGGGTATACGATAATATAGCCACTTTCAATGGAAATCCTGATTCTATAACACTCTTTGGACCAGGTGCTGGAGCAGCGAGTGCAGGATTATTAATGGTTGCGCCTAGAACTCGACATATGGTATCAAAAGTAATAGCGCAGTCAGGTTCAGCTCTAGCCGATTGGGCAGTGATAATAGATAAGTACCGAGCACAAAATACATCTCGAGTGTATGCAGAAATGCTCGGCTGCAGTATAGAGAGCAGTTGGAAATTGGTGCAATGTCTAAAGGACGGACGTAGTTTCCTCGAATTAGCAAATTCTGAATTAAAACCACATGTTGGGATGTTTCCATGGGCACCTGTACTAGATTTCAACTTTACAATACCTCAAGATGATTGGTACGAGGATTGGAGGGCATCTGACTGGCGTTTTTTCGCAGAAACACCGGAAAAGAGTATTAAAGATCATAAATATAGAAAGGATATAGCTTATATGGCTGGTGTCACAACTCAGGAAGCAGCATTTATTATAAAGAATAATATTACATTAGCGAGAAATCGATACATAATAAATTCTGAACTATTCGATCAAAAGGTTTGGGAATTAGTTCTGCAATATAATTACACTCTAAATCCACAAGGTGTTTATGAAGCAATACAATATATGTATACGTATTGGCCGGATCCAACGAATGTTACGCACATACGTGATCAGTATATAAATGTAAGTATGATACAA
>Fpre.Est12 comp43735_c0_seq3 476-3073
ATGGCTGTTCGTAAACAACCCGCGTCCATGGGACGCGTTGCTGTTTGTTGCTATTTCTATGTGCTGCTGACGGACATCGTCGCGTTCGCCCAAGACAGTAACTTGCCTGGTAGCCGATACTATAATCGTGACGGTGTATATGTACCGCAAGATGCGTCCGGCTACAGGACCTATGTATATAAGGACAGAAGGTACGGCTATCAACCTAGTTACCTGGACCCTATTTACAGAGGAGCTACGAGGGCACCCGAGGATCGGTATCTTTACGATGAGACAACACCAAGGCTTCCATTACCAGGAATATTGGGTGGCTGGCGCGAAGATCTTCAAGGGAAAGAAAGAGCAGATTCTAAAAATTTCAGAGACAGAAACATAATTGTGGTTACAAATTATGGTCAAGTTCAAGGCTTTAAAGTTCAGTTGTATGACGACCCAAATGCAAGGCATAGGCCTTGGAATATGGCAGTGGAAAGAGTCACAAAAAGTGTCAATGTATTTTTGGGTATTCCCTATGCTATGCCACCTATCAAAGAAGGCCGCTTCAAACCTCCCAGACCGCACAGAGGATGGCAACTTTTACAAGCTGTTGATTGGGGACCTGCTTGTCCCCAGCCTAGCGAATATACTGGTGCTACAAAAGGTGTGCGGGATGTTGATgaagattgcttgtatttaaatatatttacaccttctgttggttctggattagcaaacaaatatgcagtaatgttctatatacacggtggcgagttcactcatggggctagtaatttgtttccagctcatatgctagctgctttctataatgttgtagtagtatcaattaattatcgccttggcgctcttggattcttaagtactggagatgagaatagccctggaaattatggaATTCTTGATCAAGCAATGGCATTACGATGGGTATACGATAATATAGCCACTTTCAATGGAAATCCTGATTCTATAACACTCTTTGGACCAGGTGCTGGAGCAGCGAGTGCAGGATTATTAATGGTTGCGCCTAGAACTCGACATATGGTATCAAAAGTAATAGCGCAGTCAGGTTCAGCTCTAGCCGATTGGGCAGTGATAATAGATAAGTACCGAGCACAAAATACATCTCGAGTGTATGCAGAAATGCTCGGCTGCAGTATAGAGAGCAGTTGGAAATTGGTGCAATGTCTAAAGGACGGACGTAGTTTCCTCGAATTAGCAAATTCTGAATTAAAACCACATGTTGGGATGTTTCCATGGGCACCTGTACTAGATTTCAACTTTACAATACCTCAAGATGATTGGTACGAGGATTGGAGGGCATCTGACTGGCGTTTTTTCGCAGAAACACCGGAAAAGAGTATTAAAGATCATAAATATAGAAAGGATATAGCTTATATGGCTGGTGTCACAACTCAGGAAGCAGCATTTATTATAAAGAATAATATTACATTAGCGAGAAATCGATACATAATAAATTCTGAACTATTCGATCAAAAGGTTTGGGAATTAGTTCTGCAATATAATTACACTCTAAATCCACAAGGTGTTTATGAAGCAATACAATATATGTATACGTATTGGCCGGATCCAACGAATGTTACGCACATACGTGATCAGTATATAAATCTCTTATCAGACTTCCATTATGTTGCACCATATGATAAAATAGCAAAACTCTTAGTGGAGAGACACGTACCAACCTATCTGTATGTTCTAAATACCTCGATAGAAGCGCTCAATTCGCCAGAATGGGCTAGAGTACCTCATGATACAGAACTTTTGTGGCTAACAGGCGCACCATTTATGGATTCTGAATTTTTCCCACAAAAGTGGAAATTAAGTCGAGACATGTGGACCGACAATGATCGTAATATGAGTCGCTTTTTCATGGAGGCATACTCTAATTTTGCAACATATGGAAATCCGACGCCTTCACAAATATTGGGATTGCATTTTGATCTCGCTCGTCATGGACAATTACGATATCTCAATATCAATACAACATTCAATAGCTCTATTCAAATAAATTATCGTCAAACAGAGAGCGCGTTCTGGTCCATGTATTTGCCGACTGTTATCGGTTATCTTGTTCCTACATATCCTCCTGTTACGGAATATTGGTGGGAACCTAAACAGCCGCTGCAAATCGCATTTTGGTCAATGTCAACGGCATGCTTGCTGCTACTTGTACTCTCTGTGGTGTGCTGTATGCTTTGGCGTAATGCCAAAAGACAATCTGATCACTACTATAGCGGAGACATCTTGATGGTACGAGAGGATGAGCATTCCGAGGGAATCGAGAATATAACACGTGCATCAAAAGAAAATATATACGAATATCGTGATGTACCAATAAAGTCCAGAATACCACGTCAGAACGAAACAAAACTACAAGAACGTTTAGCACATAACAGAAAGTTTAATTCTACACCCTCATTACATAGCAGTTCTAATGTCTCATTGAAAGACATGAGATCGGAGGGTTTTGTTACAAGCTCGCCTAATGGTCAGCCTAAGCTAACGAAAACAATGAGTCAATCTACACTGCCGAAAGCTAAAAGTAAGACGCTTTTAGTACAGGGAGTACCACAAACAGCTGTT
>Fpre.Est13 comp43735_c0_seq4 476-2023
ATGGCTGTTCGTAAACAACCCGCGTCCATGGGACGCGTTGCTGTTTGTTGCTATTTCTATGTGCTGCTGACGGACATCGTCGCGTTCGCCCAAGACAGTAACTTGCCTGGTAGCCGATACTATAATCGTGACGGTGTATATGTACCGCAAGATGCGTCCGGCTACAGGACCTATGTATATAAGGACAGAAGGTACGGCTATCAACCTAGTTACCTGGACCCTATTTACAGAGGAGCTACGAGGGCACCCGAGGATCGGTATCTTTACGATGAGACAACACCAAGGCTTCCATTACCAGGAATATTGGGTGGCTGGCGCGAAGATCTTCAAGGGAAAGAAAGAGCAGATTCTAAAAATTTCAGAGACAGAAACATAATTGTGGTTACAAATTATGGTCAAGTTCAAGGCTTTAAAGTTCAGTTGTATGACGACCCAAATGCAAGGCATAGGCCTTGGAATATGGCAGTGGAAAGAGTCACAAAAAGTGTCAATGTATTTTTGGGTATTCCCTATGCTATGCCACCTATCAAAGAAGGCCGCTTCAAACCTCCCAGACCGCACAGAGGATGGCAACTTTTACAAGCTGTTGATTGGGGACCTGCTTGTCCCCAGCCTAGCGAATATACTGGTGCTACAAAAGGTGTGCGGGATGTTGATgaagattgcttgtatttaaatatatttacaccttctgttggttctggattagcaaacaaatatgcagtaatgttctatatacacggtggcgagttcactcatggggctagtaatttgtttccagctcatatgctagctgctttctataatgttgtagtagtatcaattaattatcgccttggcgctcttggattcttaagtactggagatgagaatagccctggaaattatggaATTCTTGATCAAGCAATGGCATTACGATGGGTATACGATAATATAGCCACTTTCAATGGAAATCCTGATTCTATAACACTCTTTGGACCAGGTGCTGGAGCAGCGAGTGCAGGATTATTAATGGTTGCGCCTAGAACTCGACATATGGTATCAAAAGTAATAGCGCAGTCAGGTTCAGCTCTAGCCGATTGGGCAGTGATAATAGATAAGTACCGAGCACAAAATACATCTCGAGTGTATGCAGAAATGCTCGGCTGCAGTATAGAGAGCAGTTGGAAATTGGTGCAATGTCTAAAGGACGGACGTAGTTTCCTCGAATTAGCAAATTCTGAATTAAAACCACATGTTGGGATGTTTCCATGGGCACCTGTACTAGATTTCAACTTTACAATACCTCAAGATGATTGGTACGAGGATTGGAGGGCATCTGACTGGCGTTTTTTCGCAGAAACACCGGAAAAGAGTATTAAAGATCATAAATATAGAAAGGATATAGCTTATATGGCTGGTGTCACAACTCAGGAAGCAGCATTTATTATAAGTATGTTATTCATTAACTCACTTATTTCTATTTCATTATGTTTATATCTCCTTACATCTAAAATTTTACTATTAGTTACTTTAGTCAATTATATATTATTGCACTATAAATTATTG
>Fpre.Est14 comp43787_c0_seq1_RC 498-1208
atgatctggttccacggtggtggatggctcacaggggccggtcactccgaattttacgggcctaagtttcttctggatcacgatctcgttctcgtcactataaattttcgacttggcccactgggctttttaagcacggaggacttggaatgcccgggaaatcttggattgaaggatcagcagcaagctatgcaatgggtgcaggagaatattgtttcctttggcggtgatccgaacagagtaaccctcttcggcgaaagtgcgggaggcgcaagtgttcattaccatatgatcaaccctctctcgaaaggtctttttcaccgcggtatctcgcaaagcggtaatttttacaacccatggactttagcgccaccgggatctgccaaaaagaaggccataatcttaggtagaaatttaaggtgcaacaccgacacttccgcggaactcatcaaatgtttgcgaacgaaagacgcagcggagattatcggtaccgatcgacttttccagcactttggttattgtccaatgatacctttcaaaccagtgatcgaacctaaacacgtaggtgcttttctgacggaggatccattaatttccgtgcggcaaggccgtttagctgatataccctggatgatggggataacatcggaagaaggaagccttaaagtagcaggtatttacggacgagatATGGGTGAGCATGTAAAGAAG
>Fpre.Est15 comp43787_c1_seq2 112-684
atgagcgctaaaattcgcgcattttattttggcaataaagacatcgatcaatctgacgaagctaggttcaaagtcatcgatatgtacagcgatgcgtggtttaatcacggcactcatgaagccatccaagattttattgcaaatcaaacttctccgatctattattattatttcgcgtatagaggaagcgcatctttcagctcgatattcggcgatagcgagaagaattacggagtgtcacacgcggacgagctgcagtatttgttccctgtgggtgaacaattgttcaaagatacggagttgtctaaagaggatcacaagataatcaatatcatgaccgaactctggtacaatttcgcaaattccggaaatccaacgccaaagatcacaaaattaatccccctgaaatggaagccggtgaaaacaaattcactggaatatctatacataggaaattcgaccaagatagttatggaaaataatcttctttgggagagaatgacgttttggaacaagctaacacatcaaatgaaggtccatggtgcggatttcagaaattttaaggacgaattg
>Fpre.Est16 comp44175_c0_seq28_RC 29-1651
ATGAACAGCaacagagtggtcgtaaacgtgcgtgaaggaaagttaatcggtatcatcgacgaaaatattcacggtggcaattacatagctttccgaggaataccgtatgcaaaacctccggtgggtgaactcagatttaaagatccggtaccaccagaagcatggtcgggcaaccgagacgcttccaagtacggaaacatcgctgttcaagtgaatattttcacgcataaagtaatgggcgacgaagattgtctctatttgaatgtgttcaccacggatacagagcctttaaagaagcgcgctgtaatggtgtggatacatggtggtggcttttttatgggctccggcgatgcgtctttctatggtcccgatcatatcgttcggaaggacgtagtactcgttactctgaattatagattaggtgttctaggtttcctcaatttatatcataaaaaggcagcgggaaatcagggcttaaaagatgtaattatggcgttacaatggattcaaaaaaatatatcgcaattcggtggagatcccaataatatcacaatttttggtgaaagtgcgggtggagcgattgttcactatctgactatttcgccgttagctaaaggtttatttcataaagcgatatgtcaaagcggcgtcgtgaataatccttgggctttcactggacgggacacttctatcaataatggtctgcagttagccgagaaacttggtaaggcaacttcagatacggaagtcgcctacaaatttctaaaaaagatagacgcaagaaaattaagagaagcagaaatagagcttttcttggcagaagcagtgcgtttaaatctttcgattgcatttacgccgactatggattccgagtcatcgaatcctttattaccggtagaatcatcggaattattacgtaatggaatcaaaatgccactaatattcggatacactagttgcgaaggcaattttttcttacgaggaaaattttttggtgatataagcaaagagactctgaagaaagtcgattctgatttcaagaaaattatacatcctagaattttgtgtcaattaccacagataccgatcacgatttcagatttgcgatcgttatattttggtgataaaaaaatatcagaggaaactctaatgaatcactctgattttcttggcgatcagtgtctctatagcggcattatggaagcagttgatactcaaatgaattctggtactaacgagccgatatacttgtacaagttttcatatgaaagtaaaacttctcccatgaaaaatatattagatattcaactttcaggtacatctcacatagaggaactgggttacttattttatcctcatttgatgaaagatttgggcttgtcaccagctgcacctgattcggaggattacacaataataaattccttaacgcagatgtggacagattttgctaaaacaggaaatccaacacctgctaataaagatttgacttcagctaattataaatggacaccattaaaaaataaaaatgaatatgattatttaaacattaatattaaatctcaaatggagactctttgtaaagaagagcaacgatgggattggaagattagacataaatta
>Fpre.Est17 comp44175_c0_seq29_RC 29-1651
ATGAACAGCaacagagtggtcgtaaacgtgcgtgaaggaaagttaatcggtatcatcgacgaaaatattcacggtggcaattacatagctttccgaggaataccgtatgcaaaacctccggtgggtgaactcagatttaaagatccggtaccaccagaagcatggtcgggcaaccgagacgcttccaagtacggaaacatcgctgttcaagtgaatattttcacgcataaagtaatgggcgacgaagattgtctctatttgaatgtgttcaccacggatacagagcctttaaagaagcgcgctgtaatggtgtggatacatggtggtggcttttttatgggctccggcgatgcgtctttctatggtcccgatcatatcgttcggaaggacgtagtactcgttactctgaattatagattaggtgttctaggtttcctcaatttatatcataaaaaggcagcgggaaatcagggcttaaaagatgtaattatggcgttacaatggattcaaaaaaatatatcgcaattcggtggagatcccaataatatcacaatttttggtgaaagtgcgggtggagcgattgttcactatctgactatttcgccgttagctaaaggtttatttcataaagcgatatgtcaaagcggcgtcgtgaataatccttgggctttcactggacgggacacttctatcaataatggtctgcagttagccgagaaacttggtaaggcaacttcagatacggaagtcgcctacaaatttctaaaaaagatagacgcaagaaaattaagagaagcagaaatagagcttttcttggcagaagcagtgcgtttaaatctttcgattgcatttacgccgactatggattccgagtcatcgaatcctttattaccggtagaatcatcggaattattacgtaatggaatcaaaatgccactaatattcggatacactagttgcgaaggcaattttttcttacgaggaaaattttttggtgatataagcaaagagactctgaagaaagtcgattctgatttcaagaaaattatacatcctagaattttgtgtcaattaccacagataccgatcacgatttcagatttgcgatcgttatattttggtgataaaaaaatatcagaggaaactctaatgaatcactctgattttcttggcgatcagtgtctctatagcggcattatggaagcagttgatactcaaatgaattctggtactaacgagccgatatacttgtacaagttttcatatgaaagtaaaacttctcccatgaaaaatatattagatattcaactttcaggtacatctcacatagaggaactgggttacttattttatcctcatttgatgaaagatttgggcttgtcaccagctgcacctgattcggaggattacacaataataaattccttaacgcagatgtggacagattttgctaaaacaggaaatccaacacctgctaataaagatttgacttcagctaattataaatggacaccattaaaaaataaaaatgaatatgattatttaaacattaatattaaatctcaaatggagactctttgtaaagaagagcaacgatgggattggaagattagacataaatta
>Fpre.Est18 comp44175_c0_seq7_RC 29-1651
ATGAACAGCaacagagtggtcgtaaacgtgcgtgaaggaaagttaatcggtatcatcgacgaaaatattcacggtggcaattacatagctttccgaggaataccgtatgcaaaacctccggtgggtgaactcagatttaaagatccggtaccaccagaagcatggtcgggcaaccgagacgcttccaagtacggaaacatcgctgttcaagtgaatattttcacgcataaagtaatgggcgacgaagattgtctctatttgaatgtgttcaccacggatacagagcctttaaagaagcgcgctgtaatggtgtggatacatggtggtggcttttttatgggctccggcgatgcgtctttctatggtcccgatcatatcgttcggaaggacgtagtactcgttactctgaattatagattaggtgttctaggtttcctcaatttatatcataaaaaggcagcgggaaatcagggcttaaaagatgtaattatggcgttacaatggattcaaaaaaatatatcgcaattcggtggagatcccaataatatcacaatttttggtgaaagtgcgggtggagcgattgttcactatctgactatttcgccgttagctaaaggtttatttcataaagcgatatgtcaaagcggcgtcgtgaataatccttgggctttcactggacgggacacttctatcaataatggtctgcagttagccgagaaacttggtaaggcaacttcagatacggaagtcgcctacaaatttctaaaaaagatagacgcaagaaaattaagagaagcagaaatagagcttttcttggcagaagcagtgcgtttaaatctttcgattgcatttacgccgactatggattccgagtcatcgaatcctttattaccggtagaatcatcggaattattacgtaatggaatcaaaatgccactaatattcggatacactagttgcgaaggcaattttttcttacgaggaaaattttttggtgatataagcaaagagactctgaagaaagtcgattctgatttcaagaaaattatacatcctagaattttgtgtcaattaccacagataccgatcacgatttcagatttgcgatcgttatattttggtgataaaaaaatatcagaggaaactctaatgaatcactctgattttcttggcgatcagtgtctctatagcggcattatggaagcagttgatactcaaatgaattctggtactaacgagccgatatacttgtacaagttttcatatgaaagtaaaacttctcccatgaaaaatatattagatattcaactttcaggtacatctcacatagaggaactgggttacttattttatcctcatttgatgaaagatttgggcttgtcaccagctgcacctgattcggaggattacacaataataaattccttaacgcagatgtggacagattttgctaaaacaggaaatccaacacctgctaataaagatttgacttcagctaattataaatggacaccattaaaaaataaaaatgaatatgattatttaaacattaatattaaatctcaaatggagactctttgtaaagaagagcaacgatgggattggaagattagacataaatta
>Fpre.Est19 comp44175_c0_seq8_RC 29-1651
ATGAACAGCaacagagtggtcgtaaacgtgcgtgaaggaaagttaatcggtatcatcgacgaaaatattcacggtggcaattacatagctttccgaggaataccgtatgcaaaacctccggtgggtgaactcagatttaaagatccggtaccaccagaagcatggtcgggcaaccgagacgcttccaagtacggaaacatcgctgttcaagtgaatattttcacgcataaagtaatgggcgacgaagattgtctctatttgaatgtgttcaccacggatacagagcctttaaagaagcgcgctgtaatggtgtggatacatggtggtggcttttttatgggctccggcgatgcgtctttctatggtcccgatcatatcgttcggaaggacgtagtactcgttactctgaattatagattaggtgttctaggtttcctcaatttatatcataaaaaggcagcgggaaatcagggcttaaaagatgtaattatggcgttacaatggattcaaaaaaatatatcgcaattcggtggagatcccaataatatcacaatttttggtgaaagtgcgggtggagcgattgttcactatctgactatttcgccgttagctaaaggtttatttcataaagcgatatgtcaaagcggcgtcgtgaataatccttgggctttcactggacgggacacttctatcaataatggtctgcagttagccgagaaacttggtaaggcaacttcagatacggaagtcgcctacaaatttctaaaaaagatagacgcaagaaaattaagagaagcagaaatagagcttttcttggcagaagcagtgcgtttaaatctttcgattgcatttacgccgactatggattccgagtcatcgaatcctttattaccggtagaatcatcggaattattacgtaatggaatcaaaatgccactaatattcggatacactagttgcgaaggcaattttttcttacgaggaaaattttttggtgatataagcaaagagactctgaagaaagtcgattctgatttcaagaaaattatacatcctagaattttgtgtcaattaccacagataccgatcacgatttcagatttgcgatcgttatattttggtgataaaaaaatatcagaggaaactctaatgaatcactctgattttcttggcgatcagtgtctctatagcggcattatggaagcagttgatactcaaatgaattctggtactaacgagccgatatacttgtacaagttttcatatgaaagtaaaacttctcccatgaaaaatatattagatattcaactttcaggtacatctcacatagaggaactgggttacttattttatcctcatttgatgaaagatttgggcttgtcaccagctgcacctgattcggaggattacacaataataaattccttaacgcagatgtggacagattttgctaaaacaggaaatccaacacctgctaataaagatttgacttcagctaattataaatggacaccattaaaaaataaaaatgaatatgattatttaaacattaatattaaatctcaaatggagactctttgtaaagaagagcaacgatgggattggaagattagacataaatta
>Fpre.Est20 comp44175_c0_seq15_RC 29-1651
ATGAACAGCaacagagtggtcgtaaacgtgcgtgaaggaaagttaatcggtatcatcgacgaaaatattcacggtggcaattacatagctttccgaggaataccgtatgcaaaaccaccggtcggtaaactcagattcaaggatccggcaccgccggaaccatggtccggcagcagagattcttcaaaacatggaaacgtcgccgttcagaaggatcttaccacgcgcgaaatgatcggcgacgaggattgcctctacttaaacgtgtacaccgcagacatcgaatcatggagaaaacgtccggttatggtgtggatacacggcggcggttttagcacaggttccggcgatgcatccatttacggtcccgattatattgtccggaaggacgtggtattggtcacgttaaattatagactaggcgttctcggtttcttaaatcttaacgatgaagtggcaacgggcaatcaaggtataaaggatgttgtcatggcattacgatgggttcaaaagaatatatcaaagttcactggagatccagaaaatgtcaccatctttggcgaaagcgctggcggagccatcgtacattatttgactctgtctccattaagtgaaggtttatttcacaaagcgatttcgcaaagcggcgtcgccgcaaatccttgggcttttaatgaatgggcaaataaagcgatgaacaaaggtttccaattagccgagtacctcggcagagcgacctcagatccgaaggtcgcctgtgaatttctcaaaacgatcgacgcgaggaaactcagagaagccgaacagaagttgctgacgaaaacagaatgtctacaacatgtaatagcgtttacgcctagtttagatcacgaatcgccgaatccatttttcccggaacatccaagcacgttaatacgccgtcaagttaaagtgccatatattttgggttgtaacagttgcgaaggatcttactttgcatgcagcaacctcatcagacgcttaaacaaggagacttttaaagaaatggattccgatttcaagaagaccatcttacctagagttttgtctacactaccacagataccgatcacagtcgaagaattacaatttttatactttgctaataaaacagtgtcagaagaaactctaattaattacgctgattttttaggcgatgtacttttttatcgcggcattatggagatagccgatactcaaatgagctctgatgctaatgagccgacctacttgtacacattttcatatgaaagtgaaacttctccctggaagaaattcttaaacattacgcttccaggtgtgactcactctgaggaacttttttacttattttatccttatataataaaatatttgggcttttcaccacttgcacctgactcgaaagattacaagataatgaatcgcttaacgcagatgtggacggattttgctaaaacagggaatccaacacccgtgattacgaacttgactccaattaagtggacgccgttgaagcgcgccggaaatgtgtacgattatttaaacattaatattgaacctggaatgaaaacctttcgtaaaggagagcagcgctgggactggaagaatatgaaacataagcta
>Fpre.Est21 comp44175_c0_seq17_RC 247-507
atgaaagatttgggcttgtcaccagctgcacctgattcggaggattacacaataataaattccttaacgcagatgtggacagattttgctaaaacaggaaatccaacacctgctaataaagatttgacttcagctaattataaatggacaccattaaaaaataaaaatgaatatgattatttaaacattaatattaaatctcaaatggagactctttgtaaagaagagcaacgatgggattggaagATTAGACATAAATTA
>Fpre.Est22 comp44175_c0_seq4_RC 247-507
atgaaagatttgggcttgtcaccagctgcacctgattcggaggattacacaataataaattccttaacgcagatgtggacagattttgctaaaacaggaaatccaacacctgctaataaagatttgacttcagctaattataaatggacaccattaaaaaataaaaatgaatatgattatttaaacattaatattaaatctcaaatggagactctttgtaaagaagagcaacgatgggattggaagATTAGACATAAATTA
