# Supplementary material for: Molecular evolution of juvenile hormone esterase-like proteins in a socially exchanged fluid
Source: Sci Rep. 2018 Dec 13;8:17830. doi: 10.1038/s41598-018-36048-1 (PMC6293014; doi:10.1038/s41598-018-36048-1)
Supplement: Supplementary file 2 — Supplementary File 1 [file 41598_2018_36048_MOESM2_ESM.zip › our-gene-annotations/having-only-transcriptomes-as-refrences/Ftru.Ests-OrfPred-Prot.faa]

>Ftru.Est1 comp30446_c0_seq3 148-630
MWNPNTQLSEDCLYVNVVVPRPRPTNAAVMVWIFGGGFYSGSATLDVYDHKTLVSEENVIVVSMQYRVASLGFLYFGTSDVPGNAGLFDQMMALQWVRDNIAAFGGNPENVTLFGESAGAVSVSMHLLSPLSRHLFNQAIMQSGSPTTPWAIISREESIVR
>Ftru.Est2 comp35429_c0_seq1 14-2113
MGISTHTFEMDGCISLFFVLLLCSLINARDADLIRKKRIVGGIAAAQPPKDDPVVFVNKNDRHARIIGNRDPDKGFYIFRGIRFGEPPTGRARFQRASPVHLEGEYNATTWGPPCPQPSSDGTNRIIGSEDCLFLNVFTPSLPDISDGYPVLIWIHGGGFRRGAACQYEMRHLIKKRMVVVSIQYRLGTLGFLSTGTPEMSGNNGMFDMILAIDWVKDYIHFFGGNPKKIVAFGHGTGASSAMMLSLSKFCENSFSGLIAMSGSILSHFAVDKDPSETARYIAHKNGCPTNDTRKMVYCLRELPIEKLIRVDSELENIRAAARGFVSSLSNLLGSGPVVEGSDDGRSLPNFMTTSPKDSLRLGNFPSIPLLTGVMSDETGGAVFGQYRDEVQNKLNMVPNYLTNDFVPYLQGTIPNIRNGSRFVPQAFRGYFNIFESDNTQNTIGRVAEALGDSLYNAPAFLTVDHWSKRANAFLYTFDHKGKRNYGKDFLAGLPIVDAKQSSNGDLNHGDDLGFIFNRNTITGEKISDNDEPDEVDENVTEIFTEMIANFARSGILSVPTTNVLQSNGSTWVPDIIPRFSDKTNSFVSIRTDPKSMNNFRYCEMGLWTGVPERLQSPMCSLYKVPFQLIEQGAKGTISVIQEPIDTVNEFVPDLKSGLNVANKSTNRNTEESNKEDITQHKTNGKLLSKVPIPRIPFAG
>Ftru.Est3 comp37846_c0_seq1 128-2296
MANKVARDYTKDKEQFKTFFLEFVAMDDKTENKTFKYRQQMTKIAHREQISFEIDLDDVQSFDEELATSVANNTRRYTNLVLDLVQEMLPDFKERVVLPKDSLDIYMEHRLLIQARTRGEAQETRVKYAPELMRRFEVYFKDFSDAKAYSVRDIKADKIGKLVTVRGIVTKTTEVKPMIVVATYTCDECGSEVSQPIHSLSFMPLRTCPSEGCRVNKSGGRLYLQTKGSKFIKFQELKLQEHSEQVPTGHIPRSLTIFCRGETTRNCLPGDHIIVTGVFLPFLKTGFNARSGPALSSETYLDAHKIVCLNNVDTVDDGNAELTDQELSLLMQDDFYNKLACSLAPEIYGLEDVKKALLLLLVGGTDKKKGDIKIRGNINICLMGDPGVAKSQLLSYITRLAPRSQYTTGRGSSGVGLTAAIMKDPLTGQMVLEGGALVLADQGVCCIDEFDKMADADRTAIHEVMEQQTISIAKAGIMARLNARVSILAAANPAYGRYNPQRTVEQNIQLPAALLSRFDLLWLIQDRADRGNDLKLAQHITYVHQHCSQPPTETEAIDMKLIRKYIKLCKTKEPIVSEELTEYIVDSYVEMRKEARNSHDKTFTSARNLLAILRLSTALARLRLSNVVDKDDIAEANRLVEMSKHSINYSEQRINNAQQNPINRIFHLIRELAGDKKTVKVSDILERCTSKGFKPDPVYKCIEEYEALNVWQVNQTRRLITFI
>Ftru.Est4 comp38879_c0_seq2 73-1947
MIWRYMCVFVLYLVLTDGLLDGPLVYTKWGMIRGKWSRSLQNRKVANFLGIPYALPPVGDLRFKSPQRWNDKWKSIRNATADGNMCLQIEDSKILGSEDCLYLNIFIPYIPGIQSMKLPVLVYLHGGGYNFGSSDSKLYAPDYLMDQNIILVTLNYRLNIFGFFSTTNQVAPGNYGLKDMKIALEWIHENIHSFNGNPESVTLMGASAGAGATHLLAFSNKTEGLFHKYILFGGSALAPWTYHPKKLYRRTCLKLARLVGCQPKKDDDIIASNETVTDNSEEENGGRGSDANANVSHKDYNGGSIKDDEEMVKCMRTIDARQLTKMLKHFYVWRGNPICNFAPTLEDDSEDAILTMNPWKIIKNGLFRDIPAIMEVVKDEGLVKTLGFFIDPNMEKEMIENFEEYILYLLENRDWISNTSIFATAIQDFYFNGNVSLDLKSNITEVISDGSMIWPMLKTVQYQSEIGNSNIYFSFFAYEGTFSFSLASGTTTRYGVFHNDDLNYFFPLLNNIHQNIMLNNTETDFMVINIMTEMWANFMREGVPTAWMIPAWPDYRDYHQFMRFGIGKSPDIVVQTDFLCDRMEFWDKLSIVSTEQVESDLIVSASPNNTRFILVFLIIALLYVY
>Ftru.Est5 comp39188_c0_seq1 120-1892
MWRVRDNILIQLSFICLFVLNAYTVCSLSIATVRNGTLIGITMRTRLGRDIHAFLGIPYAAPPIGQLRFAPPQPATAWNGVRAAVENAEICTQRNIYTYQEEIVGGEDCLYLNVYTPRVPYSETPLLIAHRYPVMIWFHGGGWLTGAGHSEFYGPKFLLDHDLVLVTINFRLGPLGFLSTENLECPGNLGLKDQQQAMRWVQENIVSFGGDPNRVTLFGESAGGASVHYHMINPLSKGLFHRGISQSGNFYNPWTLTPPGSAKKKAMILGRNLRCNTDTSAELIKCLRTKDAAEIIGTDRLFQHFGYCPMIPFKPVIEPKHVGAFLTEDPLISVRQGRLADIPWMMGITSEEGSLKVAGIYGRDLGEHVKKLNSDFHNVALLSLLYEERYGIRDTQFRDEMSAKIRAFYFGNKDIDQSDEARFKVIDMYSDAWFNHGTHEAIQDFIANQTSPIYYYYFAYRGSASFSSIFGDSEKNYGVSHADELQYLFPVGEQLFKDTELSKEDHKIINIMTELWYNFANSANPTPKITKLIPLKWKPVKTNSLEYLYIGNSTKIVMENNLLWERMTFWNKLTHQMKVHSADFRNFKDEL
>Ftru.Est6 comp39188_c0_seq2 933-2114
MRWVQENIVSFGGDPNRVTLFGESAGGASVHYHMINPLSKGLFHRGISQSGNFYNPWTLTPPGSAKKKAMILGRNLRCNTDTSAELIKCLRTKDAAEIIGTDRLFQHFGYCPMIPFKPVIEPKHVGAFLTEDPLISVRQGRLADIPWMMGITSEEGSLKVAGIYGRDLGEHVKKLNSDFHNVALLSLLYEERYGIRDTQFRDEMSAKIRAFYFGNKDIDQSDEARFKVIDMYSDAWFNHGTHEAIQDFIANQTSPIYYYYFAYRGSASFSSIFGDSEKNYGVSHADELQYLFPVGEQLFKDTELSKEDHKIINIMTELWYNFANSANPTPKITKLIPLKWKPVKTNSLEYLYIGNSTKIVMENNLLWERMTFWNKLTHQMKVHSADFRNFKDEL
>Ftru.Est7 comp39915_c0_seq5_RC 534-2219
MLRRSVSLLAPFRRHSSVSIMNSNRVVVNVREGKLIGIIDKNIHGGNYIAFRGIPYAKPPVGELRFKDPVPPEAWSGNRDASKYGNIAVQVNIFTHKVMGDEDCLYLNVFTTDTEPLKKRAVMVWIHGGGFYMGSGDASFYGPDHIVRKDVVLVTLNYRLGVLGFLNLYHKKAAGNQGLKDVIMALQWIQKNISQFGGDPNNITIFGESAGGTIVHYLTISPLAKGLFHKAICQSGVVNNPWAFTGRDTSINNGLQLAEKLGKATSDTEVAYKFLKKIDARKLREAEIELFLTEAMRLNLSIAFTPTMDSESSNPLLPVESSELLRNGIKMPLIFGYTSCEGNFFLRGKFFGDISKETLKKVDSDFKKIIHPRILCQLPQIPITISDLRSLYFGDKKISEETLMNHSDFLGDQCLYSGIMEAVDTQMNSGTNEPIYLYKFSYESKTSPMKNILDIQLSGTSHIEELGYLFYPHLMKDLGLSPAAPDSEDYTIINSLTQMWTDFAKTGNPTPANKDLTSANYKWTPLKNKNAYDYLNINIKSQMETLCKEKQRWDWKIKHKLL
>Ftru.Est8 comp39915_c0_seq4_RC 534-2216
MLRRSVSLLAPFRRHSSVSIMNSNRVVVNVREGKLIGIIDKNIHGGNYIAFRGIPYAKPPVGKLRFKDPAPPEPWSGSRDSSKHGNVAVQKDLTTREMIGDEDCLYLNVYTADIESWRKRPIMVWIHGGGFSTGSGDASIYGPDYIVRKDVVLVTLNYRLGVLGFLNLNDEVATGNQGIKDVVMALRWVQKNISKFTGDPENVTIFGESAGGAIVHYLTLSPLSEGLFHKAISQSGVAANPWAFNEWANKAMNKGFQLAEYLGRATSDPKVACEFLKTIDARKLREAEQKLLTKTECLQHVIAFTPSLDHESPNPFFPEHPSTLIRRQVKVPYILGCNSCEGSYFACSNLIRRLNKETFKEMDSDFKKTILPRVLSTLPQIPITVEELQFLYFANKTVSEETLINYADFLGDVLFYRGIMEIADTQMSSDANEPTYLYTFSYESETSPWKKFLNITLPGVTHSEELFYLFYPYIIKYLGFSPLAPDSKDYKIMNRLTQMWTDFAKTGNPTPVITNLTPIKWTPLKRAGNVYDYLNINIEPGMKTFRKGEQRWDWKNMKHKL
>Ftru.Est9 comp39915_c0_seq7_RC 534-1922
MLRRSVSLLAPFRRHSSVSIMNSNRVVVNVREGKLIGIIDKNIHGGNYIAFRGIPYAKPPVGKLRFKDPAPPEPWSGSRDSSKHGNVAVQKDLTTREMIGDEDCLYLNVYTADIESWRKRPIMVWIHGGGFSTGSGDASIYGPDYIVRKDVVLVTLNYRLGVLGFLNLNDEVATGNQGIKDVVMALRWVQKNISKFTGDPENVTIFGESAGGAIVHYLTLSPLSEGLFHKAISQSGVAANPWAFNEWANKAMNKGFQLAEYLGRATSDPKVACEFLKTIDARKLREAEQKLLTKTECLQHVIAFTPSLDHESPNPFFPEHPSTLIRRQVKVPYILGCNSCEGSYFACSNLIRRLNKETFKEMDSDFKKTILPRVLSTLPQIPITVEELQFLYFANKTVSEETLINYADFLGDVLFYRGIMEIADTQMSSDANEPTYLYTFSYESETSPWKKFLNITLPGIQHP
>Ftru.Est10 comp39915_c0_seq6_RC 534-1601
MLRRSVSLLAPFRRHSSVSIMNSNRVVVNVREGKLIGIIDKNIHGGNYIAFRGIPYAKPPVGKLRFKDPAPPEPWSGSRDSSKHGNVAVQKDLTTREMIGDEDCLYLNVYTADIESWRKRPIMVWIHGGGFSTGSGDASIYGPDYIVRKDVVLVTLNYRLGVLGFLNLNDEVATGNQGIKDVVMALRWVQKNISKFTGDPENVTIFGESAGGAIVHYLTLSPLSEGLFHKAISQSGVAANPWAFNEWANKAMNKGFQLAEYLGRATSDPKVACEFLKTIDARKLREAEQKLLTKTECLQHVIAFTPSLDHESPNPFFPEHPSTLIRRQVKVPYILGCNSCEGSYFACSNLIRRIFI
>Ftru.Est11 comp39915_c0_seq3_RC 321-956
MIPGLNKETFKEMDSDFKKTILPRVLSTLPQIPITVEELQFLYFANKTVSEETLINYADFLGDVLFYRGIMEIADTQMSSDANEPTYLYTFSYESETSPWKKFLNITLPGVTHSEELFYLFYPYIIKYLGFSPLAPDSKDYKIMNRLTQMWTDFAKTGNPTPVITNLTPIKWTPLKRAGNVYDYLNINIEPGMKTFRKGEQRWDWKNMKHKL
>Ftru.Est12 comp39915_c0_seq2_RC 321-662
MIPGLNKETFKEMDSDFKKTILPRVLSTLPQIPITVEELQFLYFANKTVSEETLINYADFLGDVLFYRGIMEIADTQMSSDANEPTYLYTFSYESETSPWKKFLNITLPGIQHP
>Ftru.Est13 comp40984_c1_seq2 113-1768
MKHLFLLSVVLAFASGDFAGEQCEVTAPIGQIRGSILTSRLGKKIYSFRGVRYAEPPTGQQRFQVAIPAADWNDVFDATKEGPACPAINGENIMEDCLRVNVYTTKLPSANDPVKRPVLVFFHPGAFYVFSGQSFYFGPEYLLDKDIVLVTVNNRLATLGFISTGDSKAPGNLGLKDQVVALRWVQRNIAAFGGDPDSVTISGYSIGGFSVMLHMVSPMSKGLFHRAIMMSGSMTSQPYPTEQLHLAKKQAELLNCPFDTTDAMLVCLSSKPVENFTDTIPKFFEWYNNPTLLWSPVVEPEVHGVERFLPEQPVDLIRKGKFHKVPLIAGVTKDEFGGVVVAVEQQHRLGNNSILDDLNNDWYKIAPIAFIYERDTPRSRYISTELRQFYFGNQSIGPDTYDGLAHIKADSLITFPLHRTVKLFAENTDQPIYFYVSSYQGRYSFVMWNKTTPYGVVHHDDLQYLFFMRKIFPFFENDAPEIPIVELMTSMWSNFAETGQPVPPTLANNVTWEPYLLEADNYLEISEISRMKTRLYPERMQKWESLFPLNSK
>Ftru.Est14 comp42554_c1_seq18 338-1975
MAVRKQHASMGRVAVCCYFYVLLTDIVAFAQDSNLPGSRYYNRDGVYVPQDASGYRTYVYKDRRYGYQPSYLDPIYRGATRAPEDRYLYDETTPRLPLPGILGGWREDLQGKERADSKNFRDRNIIVVTNYGQVQGFKVQLYDDPNARHRPWNMAVERVTKSVNVFLGIPYAMPPIKEGRFKPPRPHRGWQLLQAVDWGPACPQPSEYTGATKGVRDVDEDCLYLNIFTPSVGSGLANKYAVMFYIHGGEFTHGASNLFPAHMLAAFYNVVVVSINYRLGALGFLSTGDENSPGNYGILDQAMALRWVYDNIATFNGNPDSITLFGPGAGAASAGLLMVAPRTRHMVSKVIAQSGSALADWAVIIDKYRAQNTSRVYAEMLGCSIESSWKLVQCLKDGRSFLELANSELKPHVGMFPWAPVLDFNFTIPQDDWYEDWRASDWRFFAETPEKSIKDHKYRKDIAYMAGVTTQEAAFIIKNNITLARNRYIINSELFDQKVWELVLQYNYTLNPQGVYEAIQYMYTYWPDPTNVTHIRDQYINVSMIQ
>Ftru.Est15 comp42554_c1_seq19 338-2182
MAVRKQHASMGRVAVCCYFYVLLTDIVAFAQDSNLPGSRYYNRDGVYVPQDASGYRTYVYKDRRYGYQPSYLDPIYRGATRAPEDRYLYDETTPRLPLPGILGGWREDLQGKERADSKNFRDRNIIVVTNYGQVQGFKVQLYDDPNARHRPWNMAVERVTKSVNVFLGIPYAMPPIKEGRFKPPRPHRGWQLLQAVDWGPACPQPSEYTGATKGVRDVDEDCLYLNIFTPSVGSGLANKYAVMFYIHGGEFTHGASNLFPAHMLAAFYNVVVVSINYRLGALGFLSTGDENSPGNYGILDQAMALRWVYDNIATFNGNPDSITLFGPGAGAASAGLLMVAPRTRHMVSKVIAQSGSALADWAVIIDKYRAQNTSRVYAEMLGCSIESSWKLVQCLKDGRSFLELANSELKPHVGMFPWAPVLDFNFTIPQDDWYEDWRASDWRFFAETPEKSIKDHKYRKDIAYMAGVTTQEAAFIIKNNITLARNRYIINSELFDQKVWELVLQYNYTLNPQGVYEAIQYMYTYWPDPTNVTHIRDQYINLLSDFHYVAPYDKIAKLLVERHVPTYLYVLNTSIEALNSPEWARVPHDTELLWLTGAPFMDSGMFFYTYIYMAL
>Ftru.Est16 comp42554_c1_seq20 338-2935
MAVRKQHASMGRVAVCCYFYVLLTDIVAFAQDSNLPGSRYYNRDGVYVPQDASGYRTYVYKDRRYGYQPSYLDPIYRGATRAPEDRYLYDETTPRLPLPGILGGWREDLQGKERADSKNFRDRNIIVVTNYGQVQGFKVQLYDDPNARHRPWNMAVERVTKSVNVFLGIPYAMPPIKEGRFKPPRPHRGWQLLQAVDWGPACPQPSEYTGATKGVRDVDEDCLYLNIFTPSVGSGLANKYAVMFYIHGGEFTHGASNLFPAHMLAAFYNVVVVSINYRLGALGFLSTGDENSPGNYGILDQAMALRWVYDNIATFNGNPDSITLFGPGAGAASAGLLMVAPRTRHMVSKVIAQSGSALADWAVIIDKYRAQNTSRVYAEMLGCSIESSWKLVQCLKDGRSFLELANSELKPHVGMFPWAPVLDFNFTIPQDDWYEDWRASDWRFFAETPEKSIKDHKYRKDIAYMAGVTTQEAAFIIKNNITLARNRYIINSELFDQKVWELVLQYNYTLNPQGVYEAIQYMYTYWPDPTNVTHIRDQYINLLSDFHYVAPYDKIAKLLVERHVPTYLYVLNTSIEALNSPEWARVPHDTELLWLTGAPFMDSEFFPQKWKLSRDMWTDNDRNMSRFFMEAYSNFATYGNPTPSQILGLHFDLARHGQLRYLNINTTFNSSIQINYRQTESAFWSMYLPTVIGYLVPTYPPVTEYWWEPKQPLQIAFWSMSTACLLLLVLSVVCCMLWRNAKRQSDHYYSGDILMVREDEHSEGIENITRASKENIYEYRDVPIKSRIPRQNETKLQERLAHNRKFNSTPSLHSSSNVSLKDMRSEGFVTSSPNGQPKLTKTMSQSTLPKAKSKTLLVQGVPQTAV
>Ftru.Est17 comp42554_c1_seq17 338-1885
MAVRKQHASMGRVAVCCYFYVLLTDIVAFAQDSNLPGSRYYNRDGVYVPQDASGYRTYVYKDRRYGYQPSYLDPIYRGATRAPEDRYLYDETTPRLPLPGILGGWREDLQGKERADSKNFRDRNIIVVTNYGQVQGFKVQLYDDPNARHRPWNMAVERVTKSVNVFLGIPYAMPPIKEGRFKPPRPHRGWQLLQAVDWGPACPQPSEYTGATKGVRDVDEDCLYLNIFTPSVGSGLANKYAVMFYIHGGEFTHGASNLFPAHMLAAFYNVVVVSINYRLGALGFLSTGDENSPGNYGILDQAMALRWVYDNIATFNGNPDSITLFGPGAGAASAGLLMVAPRTRHMVSKVIAQSGSALADWAVIIDKYRAQNTSRVYAEMLGCSIESSWKLVQCLKDGRSFLELANSELKPHVGMFPWAPVLDFNFTIPQDDWYEDWRASDWRFFAETPEKSIKDHKYRKDIAYMAGVTTQEAAFIISMLSINSLISISLCLYLLTSKILLLFILVNYILLQYKLL
>Ftru.Est18 comp42736_c0_seq1 17-847
MWFDKFVFCAFMVAWTNAEQNIQLEIPQGFLKGLKTNTVLQNTPYYSFKGIPYAKPNVGINKFQMPEPADGWEGTYDATYHRSACPFFCMIKQDLIGEEDCLYLNVYTPVLDKDARKAVMVWFHGGAFNNGLGDDLFFGPDFLIEQDVILVTLNYRLGPIGFLNTGDKNALGNAGLKDQVMALKWVKDNIHYFGGCPNRVTIFGEDAGASSVQFHMMSPMSDGLFNGAIQQSGSAVNTWAISYNPREFAFKLGDKLDIETNDSAELFLNSQNFLRKN
>Ftru.Est19 comp43140_c1_seq1_RC 55-1761
MLIKLPIVLLCLSFAVLANSNEAAPRVKIPLGGLKGYYKISQNGRKYEAYEGVPYALPPIGKLRFKPPRQIPAWIGELPATKFGSSCIQYSQQPYNPTEKVEGAEDCLYLNIYVPVREKKENNISMPVLFWIHGGAFQFGSGILYNAKYLMDSDVILVTINYRLGSMGFLSTEDEVIPGNMGLKDQSMALRWVSENIEWFGGDPNRVTLVGLSAGGASVHYHYLSQMSAGLFRGGISFSGTAFDCWTQAENALEKTKKLSALMGCPTTTSRDMIRCLRYRPARTIVQATSKFMPFLYNPFTPFGPVSEKVGDDAPFIDRTPVEIVNSGDVHDVPWITGVTSEEGLYPVAEFIADNENLKQLNDNWDLLSPYFLDFNYTIPKEKQVEIARLIKKHYIGTKPIDRTTTRQLVQMASDRFFVVDSEKAARMQAKVNQNPVWYYYFTYRGKQSLSDSMSGTTEDYGVSHADDVLYVLDTPWMDPTKTQQDRDMQKHLIDFWVSFATDGIAKMANVEWPKLDPSKKELHYLHIAGPTKISMGSNANFGEKEFWNSIKFKENVLTPTLKNSKEEL
>Ftru.Est20 comp44977_c0_seq1 38-1636
MKVSVMERPVLTVKQGKLQGIFEDNVLGSRYLAFKGIPFAAPPVGKLRFKDPESPASWEGIRDASKNADVSIQLQALPFSAIIGGEDCLYLNVYIPHNIYRTTRNPVMVFIHGGAFLIGNGNDTNKRPDYFMTKDIILVSINYRLGALGFLNIGHEKASGNQGLKDQVAALKWIKENIETFGGDPNNITIFGNSAGGSSVHLLMLSPLSKGLFHKAILQSGMAKCYWTLTQNAEARAFKLASILGNDSKDPKEVIEFLQTIPAADIVKVQYKVFTPQESRIEQISFGPTIDEKSMRPFLPCPISQLLDNENDIPIIIGYNSHEYIMFIKDTSKETLETIYADIEAYVKKLTNLQDSKKLTRLTEKVKQHYFYNKPLTKESIPSLIQCLSDIGFCIPTKNYVNDQRKKKQEPIYCYNFSYVGNEMTNTRYILDKLAMIGASHTDEMAYLFYQPIYKVNDPKPPAIGTKDRDVLEILTKMWTNFAKTGNPTPVVDEHITTIWRPATTDSCNYLDIGDTLQLLTIDHNNIFEDSKL
