# Supplementary material for: Molecular evolution of juvenile hormone esterase-like proteins in a socially exchanged fluid
Source: Sci Rep. 2018 Dec 13;8:17830. doi: 10.1038/s41598-018-36048-1 (PMC6293014; doi:10.1038/s41598-018-36048-1)
Supplement: Supplementary file 2 — Supplementary File 1 [file 41598_2018_36048_MOESM2_ESM.zip › our-gene-annotations/having-only-transcriptomes-as-refrences/Lhum.Ests-OrfPred-CDS.fna]

>Lhum.Est1 comp31019_c0_seq2_RC 14-1720
ATGGGGGCAGTATCTAAAATACAACACATGCAGTATCATATGTGTATCACACAAATCATAAATCGGAGTAAACGCATTCTTTTTTCTATTATAAATAAAAATagtttttattctattatggataaaccaattgtaactgtgaaacaaggcaaactacaaggaatctttgaagaaaatgttctcggttctcgttacatcgcttttaaaggcataccttttgcggctccgccagtgggcaagctaagatttaaggatcccgagcctcccgctgcttgggcaggtgtccgagatgcttccagaaatgctggcagtgaatgtatacaattaacatcattgccaaatccaacgttgatcggtagcgaagattgtctttaccttaatgtttttataccggaaaatatatatggaacaaagcggaatccagttatggtttgggttcatggtggaggctattttgttggcagtggcaacgacactgacaagcgacccgattatcttttagcaaaaggcgtaattctggtgtctataaattatagactcggtgctctcggtttcttgaatcttgatcatgagatagcaagcggaaaccaaggtttaaaagatcaggctgctgcattgaaatggatcaaagaaaatatcgaaacttttggcggagattctaacaatatcactgtttttggtattagtgcaggtagttcatccacgcatttacttatgctatcgccgctatccaaaggtcttttccacaaagccattcttcagagtggtatagctacatgtaattgggcggtattgaagaacaaaccggaagataatggtttcagactcgcatcattactcggtaacgattctaaggaccctgagaaagttgttgaatttctacaaacagtacccgccagcgaaatcgtcgcgacgcagtataagatttttgatctggaacaacgcattattaatatcccatttagacccacgatcgatgaaaaagcaaagacaccttttcttccacgtcccatttctcagttgcttcatgatgacaatgatataccaattatgcttggttctacttcttatgaatatatcatgtttcttaaagataccagtgaaaacactttaaaaacgcaatacgaagatttaccacgtaaaatacaaacacttacggactcagaagacccacaaaaaataatgcaattgacggagcgagccaaacaatggtatttaaataataagccgttcactgaagagaatatcccatctcttttacgacttctgagtgatatttacttcgatatcgctattaaaacttttacggataaacgaagaaaaaggaaacaggcgccggcttatctgtataaattttcatatatcggtaacgagatgaccaccacacgactcaacggaaataaattagctttatgtggagcttctcataccgacgaattgtcataccttttttacatacctaaatgtaaggtcaatgatcctaaaccgccggcggtaaattcgaaggatcggaaaatattagaaattcttacgactatgtggagtaatttcgcaaaaacaggcaatcctacacctgcctttgatcagcatataaatactatttggccaccagcaacagcggatgcctttaactgcctagacatcggagatactcttcaagttttaaccgttactgattacgattacatactgcgagactcgACGTTA
>Lhum.Est2 comp31019_c0_seq4_RC 14-1720
ATGGGGGCAGTATCTAAAATACAACACATGCAGTATCATATGTGTATCACACAAATCATAAATCGGAGTAAACGCATTCTTTTTTCTATTATAAATAAAAATagtttttattctattatggataaaccaattgtaactgtgaaacaaggcaaactacaaggaatctttgaagaaaatgttctcggttctcgttacatcgcttttaaaggcataccttttgcggctccgccagtgggcaagctaagatttaaggatcccgagcctcccgctgcttgggcaggtgtccgagatgcttccagaaatgctggcagtgaatgtatacaattaacatcattgccaaatccaacgttgatcggtagcgaagattgtctttaccttaatgtttttataccggaaaatatatatggaacaaagcggaatccagttatggtttgggttcatggtggaggctattttgttggcagtggcaacgacactgacaagcgacccgattatcttttagcaaaaggcgtaattctggtgtctataaattatagactcggtgctctcggtttcttgaatcttgatcatgagatagcaagcggaaaccaaggtttaaaagatcaggctgctgcattgaaatggatcaaagaaaatatcgaaacttttggcggagattctaacaatatcactgtttttggtattagtgcaggtagttcatccacgcatttacttatgctatcgccgctatccaaaggtcttttccacaaagccattcttcagagtggtatagctacatgtaattgggcggtattgaagaacaaaccggaagataatggtttcagactcgcatcattactcggtaacgattctaaggaccctgagaaagttgttgaatttctacaaacagtacccgccagcgaaatcgtcgcgacgcagtataagatttttgatctggaacaacgcattattaatatcccatttagacccacgatcgatgaaaaagcaaagacaccttttcttccacgtcccatttctcagttgcttcatgatgacaatgatataccaattatgcttggttctacttcttatgaatatatcatgtttcttaaagataccagtgaaaacactttaaaaacgcaatacgaagatttaccacgtaaaatacaaacacttacggactcagaagacccacaaaaaataatgcaattgacggagcgagccaaacaatggtatttaaataataagccgttcactgaagagaatatcccatctcttttacgacttctgagtgatatttacttcgatatcgctattaaaacttttacggataaacgaagaaaaaggaaacaggcgccggcttatctgtataaattttcatatatcggtaacgagatgaccaccacacgactcaacggaaataaattagctttatgtggagcttctcataccgacgaattgtcataccttttttacatacctaaatgtaaggtcaatgatcctaaaccgccggcggtaaattcgaaggatcggaaaatattagaaattcttacgactatgtggagtaatttcgcaaaaacaggcaatcctacacctgcctttgatcagcatataaatactatttggccaccagcaacagcggatgcctttaactgcctagacatcggagatactcttcaagttttaaccgttactgattacgattacatactgcgagactcgACGTTA
>Lhum.Est3 comp31019_c0_seq3_RC 14-994
ATGGGGGCAGTATCTAAAATACAACACATGCAGTATCATATGTGTATCACACAAATCATAAATCGGAGTAAACGCATTCTTTTTTCTATTATAAATAAAAATagtttttattctattatggataaaccaattgtaactgtgaaacaaggcaaactacaaggaatctttgaagaaaatgttctcggttctcgttacatcgcttttaaaggcataccttttgcggctccgccagtgggcaagctaagatttaaggatcccgagcctcccgctgcttgggcaggtgtccgagatgcttccagaaatgctggcagtgaatgtatacaattaacatcattgccaaatccaacgttgatcggtagcgaagattgtctttaccttaatgtttttataccggaaaatatatatggaacaaagcggaatccagttatggtttgggttcatggtggaggctattttgttggcagtggcaacgacactgacaagcgacccgattatcttttagcaaaaggcgtaattctggtgtctataaattatagactcggtgctctcggtttcttgaatcttgatcatgagatagcaagcggaaaccaaggtttaaaagatcaggctgctgcattgaaatggatcaaagaaaatatcgaaacttttggcggagattctaacaatatcactgtttttggtattagtgcaggtagttcatccacgcatttacttatgctatcgccgctatccaaaggtcttttccacaaagccattcttcagagtggtatagctacatgtaattgggcggtattgaagaacaaaccggaagataatggtttcagactcgcatcattactcggtaacgattctaaggaccctgagaaagttgttgaatttctacaaacagtacccgccagcgaaatcgtcgcgacgcagtataagatttttgatctggtaaattgctttttaATAATTCTACTTTATATTATTTCTAAGTAT
>Lhum.Est4 comp31155_c0_seq1_RC 13-1113
ATGAGGTGCGCGACGTGGCTGCTTCTCGCGTCGAGCCTGCTCCTCGTTCAGAGGACCCGCGTTATCCGCGCTCAGAAATCCTACGCGCGACAGGGTGCTAACCGCGACAATCCGACCGTAAAGATACCGGGTCAAGGAACCATCCTCGGCAAAGAGGTATCCATACCGGGTACTAATATGAGAGCAACGCAGTATCTCGGCATTCCTTACGCACAACCTCCGCTTGGGGATCTCCGATTTGCACGACCGGTGACAGATCCTCTTCCATCTTGGAATGACGTGAGAAATGGAACACAGTACGCACCATCATGTCAGCAGGTCTCGGGCCGGCTCAAGCTGCACGAAAAACTCTACAAACGATTGCTACCACCGGACATGTCTGATCCGGGATTCAGTGAGGACTGTCTCTACTTGAATATCTTCGTTCCTGACGGAGGCCGTTCGGATGAGCAATGGCCGGTGATGGTTTGGTTCCACGGAGGCGATTTTAACACTGGAACACCAGCGATTTGGGATGCTTCGATAttcgtctccaaacaaaaggtgctagtggtgacggtggcatatcgattaaacatcttcggattcttcacgacgacggactccgaagcgcccggcaattacggcatgttcgaccagatcgccgccctcgactgggtaaaacgtaacatcaggaacttcaatggcgcgcacgacaacatcatcatctacggccacagttccggcgctataagcgtaggtctgcatatgctgagtccgctcagcaagggaaaattccacaaagcgatcgcgatgagcggtgacgccatcggatccgtcggctcgcccgaaaaggaactgtcggtcgtcgatatgatagccgagacattcggttgctatcgacgaccgaccagcgcgttggtgaaatgtttgcgccggctgagcagcgatttcttgattaagcactcgtctagtatagaaacctggggtccgatcgtcgacgccgaaacgaacaacgagacggatcccttcctcccgcagcatccgagggatatcttggaaagcggtaattatcaaAGCAATTTGACGAGTGTTGCTAACAACACGGGTGTCTGTAAAAAT
>Lhum.Est5 comp31155_c0_seq2_RC 13-1113
ATGAGGTGCGCGACGTGGCTGCTTCTCGCGTCGAGCCTGCTCCTCGTTCAGAGGACCCGCGTTATCCGCGCTCAGAAATCCTACGCGCGACAGGGTGCTAACCGCGACAATCCGACCGTAAAGATACCGGGTCAAGGAACCATCCTCGGCAAAGAGGTATCCATACCGGGTACTAATATGAGAGCAACGCAGTATCTCGGCATTCCTTACGCACAACCTCCGCTTGGGGATCTCCGATTTGCACGACCGGTGACAGATCCTCTTCCATCTTGGAATGACGTGAGAAATGGAACACAGTACGCACCATCATGTCAGCAGGTCTCGGGCCGGCTCAAGCTGCACGAAAAACTCTACAAACGATTGCTACCACCGGACATGTCTGATCCGGGATTCAGTGAGGACTGTCTCTACTTGAATATCTTCGTTCCTGACGGAGGCCGTTCGGATGAGCAATGGCCGGTGATGGTTTGGTTCCACGGAGGCGATTTTAACACTGGAACACCAGCGATTTGGGATGCTTCGATAttcgtctccaaacaaaaggtgctagtggtgacggtggcatatcgattaaacatcttcggattcttcacgacgacggactccgaagcgcccggcaattacggcatgttcgaccagatcgccgccctcgactgggtaaaacgtaacatcaggaacttcaatggcgcgcacgacaacatcatcatctacggccacagttccggcgctataagcgtaggtctgcatatgctgagtccgctcagcaagggaaaattccacaaagcgatcgcgatgagcggtgacgccatcggatccgtcggctcgcccgaaaaggaactgtcggtcgtcgatatgatagccgagacattcggttgctatcgacgaccgaccagcgcgttggtgaaatgtttgcgccggctgagcagcgatttcttgattaagcactcgtctagtatagaaacctggggtccgatcgtcgacgccgaaacgaacaacgagacggatcccttcctcccgcagcatccgagggatatcttggaaagcggtaattatcaaAGCAATTTGACGAGTGTTGCTAACAACACGGGTGTCTGTAAAAAT
>Lhum.Est6 comp33846_c0_seq1 13-1653
ATGTGGTTTCACAAGTTTGTGTTTtgtgcgttcgtgatcgcgtgggccgaggccgagcagaatgttcaattagaaattcctcagggatttctgaagggtctgaagaccaatactgttttacagaacaagccctattatagcttcaaagggataccatacgcaaagcccaatatcggtcttaataaattccagatgccggagccagccgattcttgggaaggcacgtacgacgcgacctaccatcggtcgacttgtccgttcttcaacgtgctagagcaagacatgcttggcgaagaagattgtcttttcctgaatgtttacactccggtattagacaaagaggctcgcagagccgttatggtatggttccacggtggtaactttaacggcggctccggtgacgattcgttcttcgggcctgactttttagtcgagcaggacgtcattcttgtaacgctcaactatagactcggcccccttggatttttaaacaccggcgacaagaatgcgcctggcaacgccggattaaaagatcaggtgatggcgctgaaatgggtgaaggataacgtacattatttcggcggctgtcccaaccgagttacgatcttcggcgaggacgcgggcgcaagttccgtgcagcttcacatgatgtctcctatgtccgatggtttgtttaacagcgctattcagcagagtggaagcgcggttaacacatgggcgatgtcttacaatcccagggagatggctttcaaattgggcgataaactggagattgaaaccagcgattctgctgagctagttgccagactcgcggaatttagtgcgaaagaattaatcacggccagtatggaattaataaagaccgagaacactatgaacggccgtttcgcggcgtttattccgtcggttgagattgacctaggacaagaaatatttctgcccgccgatccgtggacgctgctgaagaccggaaaaattgccgacgtgcctgttatggccggaatcacggccgacgagtcctcgtacttcgtgcagatgatgctcggcaatatcgatcagatgaatgaacacttcgaaaactttctgccggacgacttgaatgtaaccgacgccgggcaaaagaaccaactgggtgaaaacctgaagagcttctacttcgaggataagtcgatctcgacggaaacgacgaaagagtttatgatgatgttggacgacgtcatgtttgacgttgcgactgctctcagtttagagatattaagcacccgaatttcggctccaatttacgagtacttattttcttacgaagctccattcggtatgatgaagagtttgtttcaagtggaagagggtgttgcccatggcgacgacatgacttatgaattctattcggacattttgaaaaatgtgccacaatctggctctcctgcggagaaaatgacgcgcatttttaccacgttattggcaaattttgcaaaagacggaaaccctacatcgaatatgaatgattacgtaaacgtgaattgggagccgagaggcaaagaagataattatatgaacattaatcaagagttaacaatggagaaaggcatattgcaaaacagggcggacttctggatgaatttgTATAAGAATGTTGTTGGC
>Lhum.Est7 comp34215_c0_seq1 436-2103
ATGAAACGTTTGTTCCTCATCGTCTTGAACATCGTCGCTGTGTTCGCCGACAACAATTCCACCGAGGAACATGTAGTGACAGCACCGATTgggaaaattcgtggttccaccttgacatccagacttggcaaaacaatctacgccttccgcggtgtgagatacgccgagccgccaaccggacagcaacgtttccaagtcgcaattccagcggcagattggagcgacgttttcgatgcgaccaaggaaggacccgcctgcccggcaataggtgtggagaatatcatggaggattgtcttcgcgtgaacgtttacacgacaaaattaccgtcattgagcgagcctgtaaagaaacctgtgctggtattcttccatcccggtgctttttacatcttctccggtcaaagctctaactacggacctcaatatttgctagacaaagatatcgttctcgtcactgtaaacaatcgtatgggatcattaggctttctaagcaccggcgactcgatagcacccggaaacttgggcatgaaggatcaggtcgtagcgcttcgatgggtgcagcgaaacatagccgccttcggtggcgatcctcacagcgtcactatatccggttatagcatcggtggattcagcgtgttgctgcacatggtctcgccgatgtccaagggattgttccatcgggctatcatgatgagtggctcgatgacgatggaaccgtatccgacgaaccagacgaacttggcaaagaagcaagctgagctactgaactgcccaaccgacaccacgggcgctatgctagtttgcttgaactccaaaccagtggaagacttcacgaacaccatgccgaaattctttgagtggtatggtcacccgctgctgttatggtcagcagtagtagaacctgaagttcacggtgtggaaagatttttgcccgagcagcctgttgatcttattaaaaaagggcaattccaaaaggtcccattaatcgcaggagccactaaagacgagttcggcggcgctgtcgcttacgtcgtaaaacagcatgcgctcggaaatgattcatacattaacgagttgaacaacgactggtacaaactcgcgcccataaatttcatttattcgcgcgacacacccgattccagaaacataagtaccgaattgcggcagttttactttggcgaccaaccgatcggcccgaacaattacgagggtctcggcgaaatcaaagcggacatcgtattagcaccaatgcatcgcactgtaaaattactcgcagaaaacactgatcaaccgatttacttttatctgttttcttatcaaggacgatacagttttgtcacgtggaacgatactacgccatacggagtggtgcatcatgacgatttgcaatatctattcttcatgcagatcaaatttccattcttctcgaacgatgatccggaaattcctacggtagaacttatgacgaatatgtggtcgaattttgcgcaaactggacagccggtatctccggctttagcgaacaacgtcacttgggaaccatacgacttggaaaaagataactatttaaatatctccgcggtaccgagaatgatgactggattctttcccgaaagaatgcaaaaatgggaaagcttgTTTCCTCTAAATTCGCAACAGGATCAGCAT
>Lhum.Est8 comp34422_c1_seq1 95-1798
ATGTTGatgaaactaccgatcgtcctgctttgcctcggattagccgttcacgcgaattcagaggaagcggctccaagagtgaagactcccttaggaggattgaagggctactacaaaatatcgcaggatggcagacagtacgaagcgtatgaaggggttccttttgcgttgccgccgatcggtaaactaagattcaaaccacctcgaccgataccagcgtggactggcgaaatattggctacgaaattcggttctcagtgtctccaatacagtcaattgccgtctggtcctatggataaggttgagggcgccgaggattgtttatatttaaatatttatgtaccagtacggacaggaaataaaactcctttgccagtactgttttggatccacggtggcgctttccaatttggtagcggtatgttttacggcgctaaatatctcatggatcgcgatgtcatattggttacgattaactatcggctaggacctctcggttttctcagcacggaagatgacgtagttcccggcaatatgggtctgaaagatcagagcatggcacttcgctgggtgtcggagaacatcgagtggttcggtggcaatccgaaaaaaattactttggtcggtatgagtgccggcggtgcaagcgtacattatcattacttgtcgaaaatgagcgcaggactcttccaaggtggcatatcggtcagcggtacagcgttcaattgttggacgcaaactgagaacgcgaaggagaaggccaagaaactgggtgctctgatgggatgccctacgagtaactctagagatatgattcgctgtttgagacatcgtccagcacgcgcgattgcgcaggctgatagcgattttatgtcgttcttgtacaatcctttcacccccttcgggccggtgcccgagagagttggcgacgcgacccccttcatcgacagaacgcccgccgaaatcgtgagcagcggtgacgtacaggacgtgccgtggatcacgggggtggtaaccgaagaaggcctctatcccgtagccgaatttatcgccaatgaagaagctctcaaacaattgaatgataattgggacgttcttggaccggagttccttgatttcaaccacacccttcccagagaaagacacgtcgagaccgctcgtcttatcaagcagcattatcttggcacaaaaccgatagacactcgaagcacgaaagaattggtacaaatggcaggggaccgctttttcgtggtcgacagtgaaaaggttgcacgaatgcaggccaaagtgaaccagaatcctgtctggtattattattactcgtacaacggagcagaaagcttgagcacagccctttctggctacactaccaataaatattacggagtaagtcacggtgacgacgtgttcattgtattagatactccttattttgatccaataacaacgcaagaggatcgtgatatgcaacaacactggcttgacttttgggcctcttttgccacagacggagtaccaaaagtgagcaatgtggaatggccacgattagatcctagcaagaaagatcttcattatttgcattttgctggtcctaccaaaatttatatggacagtaacgctaaccttggagagaaaacgttctggagttcaattaagttcaacgagaatgtattgaagcaaagcaaagctaaaaaagatgagctt
>Lhum.Est9 comp35563_c2_seq2 105-587
atggacaacaacagagtggatgtatatgtatgtgaaggaaaattaatcggcatcgttgagaaaagtgtctacggcgacaattacatcgccttccgaggaataccttacgcgaaaccaccagttggacaactcagatttaaggatcccgtaccgccagaaccatgggccggcggcagagatgcttcgaaacatggaaatatcagtattcagatggattcatttacacaagaaatgattggcgatgaagattgcctttatttaaatgtgtatactataaatataaatctgagaaaaaaacgttctgtaatggtgtggatacatggtggtggtttttcttcgggttcgggcgattcgagtttatatggtcccgattatattattcagaaagacgttatactagtcacgctaaattacagactaggtgttctcggttttcttaatttaaatgatgaagtagcagcgggcaatcaaggtctgaaggat
>Lhum.Est10 comp35563_c2_seq1 393-665
atggattcatttacacaagaaatgattggcgatgaagattgcctttatttaaatgtgtatactataaatataaatctgagaaaaaaacgttctgtaatggtgtggatacatggtggtggtttttcttcgggttcgggcgattcgagtttatatggtcccgattatattattcagaaagacgttatactagtcacgctaaattacagactaggtgttctcggttttcttaatttaaatgatgaagtagcagcgggcaatcaaggtctgaaggat
>Lhum.Est11 comp35563_c3_seq3 1-555
ATCTTTGGCGAAAGCGCTGGTGGAACTATTGTTcattatttggctatatctccagtagctaaaggtttattccacaaggcaatttcgcagagcggtgttgccacgaatccttgggcctttaccgagcgagagcctccctcaactaacaaaggtttccagctagccgagaaactcggaaaagtgaccacagatgccaaggttgcgtacgagtttctcaaaaaaatcgacgcgaaaaaacttagacttgttgaacaaaaaactctcacgactaaaatggaaaaacaacaattctttttgtcgttctcacccagtatggattacgagtcatcaaatccgttttttccaaaagacataaaaacgttaattcgtagcggagttaaagtgccgtttcttctaggatataataattgcgaaggatcatattttatatctattatttataataatcagaaaagaaaaacgagtcttaaggaaatcgattccgatttcaggagagccatatatccctcagttttgtctaaactgtcacagataccgattactgttgaagaatta
>Lhum.Est12 comp35563_c3_seq1 248-529
atggaaaaacaacaattctttttgtcgttctcacccagtatggattacgagtcatcaaatccgttttttccaaaagacataaaaacgttaattcgtagcggagttaaagtgccgtttcttctaggatataataattgcgaaggatcatattttatatctattatttataataatcagaaaagaaaaacgagtcttaaggaaatcgattccgatttcaggagagccatatatccctcagttttgtctaaactgtcacagataccgattactgttgaagaatta
>Lhum.Est13 comp35563_c0_seq1_RC 201-374
atgagaaaaattatgggcgttacgcttccaggagtgtctcatggagaagatttattctacttattttatcctcataaaatgaaagatttcggtttagaacctcctgaactggattcagaccaatacaagataataagttacttaacacagatgtggacggattttgctaaaaca
>Lhum.Est14 comp36851_c0_seq1 129-2300
ATGGCGAATAAAGTGTCCAGAGATTATGTTAAAGACAGAGAACAACTCAAAACATTTTTCCTGGAATTTGTGTCTAAAGATGAGAGTACAGGAAACAAGGTATTTATATACAGACAGCAGCTCACCAAGATAGCACACAGAGAACAGATTAGTCTTGAGATTGAGTTGGATGATATACAATCATTTGATGAAGAACTAGCCATGTCTGTCGCCAATAATACACGGAGATATACTAATTTAGTTTTGGAATTGGTTCAAGAAATGTTGCCAGATTTTAAAGAAAAAGCAGTTTTGCCTAAAGATTCATTGGATATTTATATGGAGCATCGATTATTAATGCAAGCTCGTAATAGGCAACAGGGTGAAGCCCAGGACAGAACTAAATATGCTCCTGAATTGATGCGTCGTTTTGAAGTATATTTTAAAGACTTCTCCGAAGCAAAAGCATATTCAGTGAGAGATATTAAAGCAGACAAAATTGGAAAATTGGTGACAGTTAGAGGTATCGTTACTAAAACCACTGAAGTAAAACCAATGATTGTTGTGGCGACATATACATGCGACGAATGCGGTTCAGAAGTGAGCCAGCCGGTGCACTCCTTAAGCTTCATGCCATTACGAACGTGTCCAAGTGATGGATGTCGCGTTAATAAATCTGGTGGTAGATTATATTTGCAGACTAAAGGTTCAAAATTCATCAAATTTCAAGAGATAAAGATGCAAGAACATAGTGAGCAAGTCCCAGTTGGTCACATACCGCGATCTTTAACCATCTTCTGTAGAGGCGAGACAACAAGAAATTGTCTCCCAGGCGATCATATAATTGTAACTGGTGTGTTCTTGCCTTTTCTGAAAACTGGTTTTAATGCCAGATCAGGACCTGCACTTTCCAGCGAAACTTACTTGGATGCACATAAAGTGGTGTGCCTCAATAACACGGATACAGTAGATGACAGTAGTGCTGAGTTGACCGATCAAGAACTCAGTTTGCTGATGCAGGATGATTTTTACAACAAATTGGCTTATTCCCTGGCACCCGAAATTTACGGACTGGAGGATGTGAAGAAGGCATTGTTATTGCTATTAGTTGGTGGAACAGATAAGAAGAAAGGCGACATTAAGATTCGAGGCAACATCAACATCTGTTTGATGGGAGATCCTGGTGTGGCCAAGTCGCAATTGTTATCTTATATTACACGATTGGCTACAAGATCGCAGTATACCACAGGAAGAGGATCATCTGGCGTAGGTTTGACAGCTGCGATCATGAAGGATCCTTTAACGGGTCAAATGGTGCTGGAAGGTGGAGCTTTGGTGTTAGCGGATCAAGGAGTATGTTGCATCGACGAGTTTGATAAAATGGCAGATGCGGACAGAACGGCGATTCACGAAGTGATGGAGCAACAGACCATATCTATCGCTAAAGCAGGAATAATGGCCCGTTTGAACGCCCGAGTCTCCATATTAGCCGCCGCCAATCCGGCGTATGGCAGATACAATCCGCAGAGAACAATTGAGCAGAATATCCAGCTGCCCGCCGCGTTGCTATCGCGATTCGATATATTGTGGCTTATTCAGGATCGCGCAGACcgaagcaatgatctgaaacttgcgcaacatattacctatgtgcatcagcattgctcgcaacctccgacagagacggaagctattgatatgaaactgataagaaaatacataaatctgtgtaaaacaaaagaacctgttgtttcagaggaattgacagaatacattgttgactcttacgtggaaatgcgaaaagaagcgcgtaacagccaggacaaaacatttacatccgctcgaaatctactagctgttctccgattgtcgacggcgttagcgcgattacgattatcgaatgtggttgatagggacgacatagcggaagcaaatagattggtggagatgtccaagcattcgatcaattactccgaacaacgtacgaataacgcgcagcaaaatccgactaacaagatcttccacttaatacgagaactcgctggtgataagaaaacggtcaaagtgtcggatattttggaacgatgcactagcaaaggattcaaacctgatccagtatataaatgcatcgagGAGTACGAAGCGTTGAACGTGTGGCAGGTCAATCAGACCAGAAGAATGATCACTTTTATA
>Lhum.Est15 comp37557_c6_seq1_RC 30-1940
ATGTCGAGAAATCCAAGTTCCTGGCGAACCGGCCCCGGCAGATTGGAGGCCCTGCTGGCGCTGAGTCTGATTCTGTTGCTCGTCCTGCAGCACCCGAGCCCTTGCCACGGTTCGCCGTCTCACCGCAGCAGGCATCATGAGCACGAGATGCAGGAGGCCTGGGAGGCGGCGGCGGCGTCGCGCGAGGGCGCCAGGAATTTCGCGAGAACGAGCGAGGAGCTGCCGGAACCGGCCGCCTTCACCGACAACGATCCTCTGATCGTGCGCACGAAGAAGGGCATGGTCCGCGGTAAGACCTTGAAGGCCGGCACCGGCAAGGAGGTCGACGCCTGGTTCGGTATACCTTACGCCCAGAAACCTCTCGGCTCACTGAGGTTTCGCCATCCGCGACCGGTCGAACGCTGGTCGGGCGTGCTGAACGCGACCACCTTGCCGAACAGCTGCGTGCAGATCCTCGACACGGTGTTCGGGGACTTTGCCGGCGCTACCATGTGGAACCCGAACACGCCGCTAAGCGAGGACTGCCTGTACGTGAATGTAGTAGCGCCGCGACCCAGGCCTACGAACGCCGCTGTCATGGTATGGATATTCGGTGGTGGCTTCTACTCCGGCTCGGCCACTCTCGACGTGTACGATCACAAGATCCTCGTGTCCGAGGAGAACGTGATTCTGGTGTCGATGCAGTATCGCGTGGCCAGCCTCGGCTTTCTGTACTTCGGCACGTCGGACGTGCCCGGCAACGCCggtctcttcgaccagatgatggccctgcaatgggtgcacgacaacatcgccgctttcggcggcaatcccgacaacgtgacgctcttcggcgagagcgccggtgcggtctccgtttccatgcaccttctgtctccactttccaggcatctgttcaaccaggcgattatgcagtcgggctcgccgactacgccgtgggcaataatcacgcgcaacgaatcgatcatgcgcggcatccggctggccgaggcggtcggctgtccgcacgagcgcagcaatttgcgcgaggtgatcgactgcctgcaaactaaggacgcggaggagctggtgaagaacgagtggggcaccctgggcatctgcgagttcccgttcgtgccggtgatcgacggcgcgttcctcgacgagacgccgcagcgctcgctcgccacgacgtccttcaagaaaaccaacattctgatgggctccaacaccgaggagggcttctacttcatcatctactacctgacggagctgttccgcattgacggcgccgacgacgtgaaggtgacgcgcgatcagttcgtcagcgcggtgtccgagctgaatccttacgtcaatcagatcggccggcacgctattatctacgagtacaccaactggttgcatccggacgatccgcacgcgaatcgcgacgccctcgacaagatcgtcggcgactaccagttcacttgcaacgtcaacgagtttgccggccgttacgccgacaccggcaacaccgtctacatgtactactacaagcacagatccgtgaacaatccgtggccgcggtggacgggagtcatgcacgctgatgagataaactacgtcttcggggaaccgttggacccgtccaagggctacacagccgacgagaagcgtctctcgcagagaatgatgagatactgggcgaacttcgccaaaacgggggatccgaacgtggacgacgccggtaggaagacgtcgacttactggccgccgcacaaccctatcaataaagagTACCTGACCTTGGACATCAACAGCACAGAGATCGGCAGCGGTCCCAGGGTGAGGCAATGCGCCTTCTGGAAGAAGTACCTGCCGCAGCTGCTCGGCGCCACGTCGAAACTGGAGGTCTCGAAGGAAACCTGCAGCGGCACGAGCCTCGCCGAC
>Lhum.Est16 comp37691_c1_seq2_RC 43-2037
ATGCATCAACGTGAGTCCTTAGGTGCGCGTTACATTGCGCTGACGAAATGTCCTCACTCGAATGAAAGGATCTGGCGGTGCGTATGCatcctcgcgtttctttttatcgtcgccggcggttttctcagcacttctcagcccctggtcgttacaaaatggggcatgatttacggcaagtggaccaagagtaacggagtgcgcagtaatcggctaatcgcgaattttctcgggataccgtatgcgctacctccggtgggtgatctgagattcaagagtccacagcgatggaatcgtccgtggatgcatattaccactgctgtagccgatggaccaaaatgcattcaatggagtaaaagcatgtccgaagtagttggcaacgaggattgtctttacttaaatatcttcattcccgctaaatctatgaacttatcggacctgcaacagacaaaattgccggttttagtcttcatacatggcggtcaatatcacgtcggcagcaacaatagcacggagctcgcgcctgattacttgacagagcaggacgtgattctcgttacggtgaattatcgacttaatattttaggattttttagcacgacaaatgaagcctcaccaggcaattatggtgtgaaagatataaaaatggctcttgaatggatacaagagaatattcgtagcttccatggaaatcccgaatcggtgactgttatgggacagagtgccggtgctgcgataattcatctgctctctttaacgagtaaaaccgaaggactcttccacaagtacattttgcacagcggctccgctttaagtccatgggctttgcaaccaagtataccgtacagacaaatttgtctagaagtggcgagacttgtaggctgcctgccggaagaaaatgacgacataatcgcgttaaatgagacaaccacccaaaattatgaggaggaaaatcagaacagaaattacgctctctacgacgctgcgatacacaatagtgataattataatttggagaatgatgaagagatgatgaagtgcatgagaaaaatcgatgcgaaaaagataggaaaaatgtcagaatactttgtagtttcgatgtatagtccgatctgtatctttggccctacattggaagctgactcggaagatgctatcgtgacgatacatccgatggttgcattgaagaatggattgtttcgcgatataccagcaataatgcaagtcgtgaaagatgaaggtttgaagaagacgctcgaattctacatacatgagggcgctgagaatgaaatgataaaaaatttcgaagaatacttgccctattttatcgaaagtcaattacacatttctaacaccagcgttctcgccgccgcgatagaggatttttacttcaacggaactttgacgttggattttaagcagcacatcacaaacatgcttagcgacgcagttgtaatatggccaacgtttcaagcgctacaatatcagtcgaaaatcgcaaaatccggtatttacttctcttacttcatatatcagggcacattttcgactaccctcgcttcgggcaaacaatttcattacggtattagtcactctgatgatctgaactacttatttcccgtattaaatgctaagtatcaagattggttgctgcacaatacgatggacgatattactataattagtatcatgacagaaatgtgggccaatttcgcgaaagaaggagtgccaagagcgtggttgccatggtttaactttacccgacatccatggcccgattaccgcgatcgtcatcagttcatgagattcaacaagacgccggatattgtggtggaaaccgatttcctgtcggacagaatggagttctgggagacattgatgcctaacgtatcaATGGAAATACCGGATCAACCAGAAAAAAAGTCCGGTAATGCCAACGTGATTTGTTGTAGGTTAATAATTCCACTTATATCATTAATAATCGTATTTTTTGTTATG
>Lhum.Est17 comp38283_c2_seq1 20-2041
ATGTACGTATTCGAAATGGACGGACGTGTGAAATCGCTTTTTCTTCTTTTACTTTGCTTATCAATACACGCGAAGGATATAAATTTGATTAGGGAAAAGAGAATCGTTGGCGGTATCGCAGCCGCTCCACCTCCCGAAGACGATCCCGTAGTTTTTGTAAATAAAAACGATCGATATGCACGAATAATCGGCAGCCGCGATCCCGACAAAGGATTTTACACTtttcgtggaatccggtttggacaaccgccaacgggtcgagatagattccagcgagctacgcccgtgcatctcgaaggagaatacaacgccactacttggggacctgcttgccctcagccgagccacgacggatccgacaaaatcgtcggaagcgaggattgtcttttcctgaacgtgttcacgccgtcgcttccagacaatagcgacggctatcccgtgctgatatggattcacggaggcggtttcagaagaggtgcagcgtgtcaatacgaaatgagacatctaataaaaaagaaactgatcgtcgtgtccattcaatacagattaggcacgctaggatttttaagcacaggtacgccggaaatgccaggaaacaacggtatgttcgacatggtactggccgtcgattgggtaaaggattacatacgcttcttcggcggtaatccgagtagaatagtagcctttggccatggcactggcgccagttccgctatgatgctgtccttgtcaaaattctgcgaaaacagcttcagtggtttaatcgctatgtccggctcgatcttatctcatttcgccgtcgacaaggatcctgccgaaaccgccagatatgttgcgcgcaaaaacggatgtccgacaaacgatactcgaaaaatggtatactgtttgcgagaattgtcagtgaaaaatttaataaaagtcgactccgaattggagaacattcgttcagccgcccgaggtttcgtctctgctttagctaacttgctcgcacccggtcctgttgtggaaggcgccgacgatgggagatcgctcccgaattttatgactgcatcgccagagaattccttgaagctcggcgatatcccgtctataccattgttaaccggagttatgaatgacgaaacgggaggcgccatctccggccgatacaaggacgaagtgcagaacaaattgaatgcagatccaaattttttgatcaatgatttcataccgtatttgcaaggaaccatcccaaacatgcaaaacggatcgcggattatcccgcaggctttcagtgactatttcgattacacaggcttacgcacgcaaagtagagtcgcggaagctttagccgattcactctacaacgctcctgcacttttgaccgtcgaccattggtcgaaaaaggcaaacgcatttttatatacctttgatcataaaggaaagagaaattacggtaaagatttcctcgccggattgccgatcgttaacgctatacaatctcctgacggtaatttgtatcacggcgatgatttaggattcgtctttaatcgaaatacaattaccggcgaaaaagtggccgacagtgataaaccagacgaatcggatgaacgtgtgactgagactttcacaaacatgatagcaaattttgcaaggagcggcacgcttAGCGCGCCTACTGGAAATATACGTTCCAATAACACTTCCAATAGCACTTGGATGCCAGACATAATTCCACAATTCTCGGATGACACAAATTCATTTGTCAGTATTACAACGACTTTGTACAACAGATACTGCGAAATGGGATTGTGGACTGTTGCGCCGGAACGATTTGAATCAGCTTTGTGTAGCGTAAGTAATGTGCTTCCCCAATTAATAGACCAAGGCACCAAAGGAACAGCATCTGTAATTAATAAACCCATCAACGCGCTCAATGAGCTCATCCCAGAAGTCAAAGAAGCGAATGTAGAAAATAAAACGCAACCAACAAAACCAAACGGCGGAATATTACCAAAAGTACCGCGAATACCATTTGCTGGT
>Lhum.Est18 comp38283_c2_seq5 20-2053
ATGTACGTATTCGAAATGGACGGACGTGTGAAATCGCTTTTTCTTCTTTTACTTTGCTTATCAATACACGCGAAGGATATAAATTTGATTAGGGAAAAGAGAATCGTTGGCGGTATCGCAGCCGCTCCACCTCCCGAAGACGATCCCGTAGTTTTTGTAAATAAAAACGATCGATATGCACGAATAATCGGCAGCCGCGATCCCGACAAAGGATTTTACACTtttcgtggaatccggtttggacaaccgccaacgggtcgagatagattccagcgagctacgcccgtgcatctcgaaggagaatacaacgccactacttggggacctgcttgccctcagccgagccacgacggatccgacaaaatcgtcggaagcgaggattgtcttttcctgaacgtgttcacgccgtcgcttccagacaatagcgacggctatcccgtgctgatatggattcacggaggcggtttcagaagaggtgcagcgtgtcaatacgaaatgagacatctaataaaaaagaaactgatcgtcgtgtccattcaatacagattaggcacgctaggatttttaagcacaggtacgccggaaatgccaggaaacaacggtatgttcgacatggtactggccgtcgattgggtaaaggattacatacgcttcttcggcggtaatccgagtagaatagtagcctttggccatggcactggcgccagttccgctatgatgctgtccttgtcaaaattctgcgaaaacagcttcagtggtttaatcgctatgtccggctcgatcttatctcatttcgccgtcgacaaggatcctgccgaaaccgccagatatgttgcgcgcaaaaacggatgtccgacaaacgatactcgaaaaatggtatactgtttgcgagaattgtcagtgaaaaatttaataaaagtcgactccgaattggagaacattcgttcagccgcccgaggtttcgtctctgctttagctaacttgctcgcacccggtcctgttgtggaaggcgccgacgatgggagatcgctcccgaattttatgactgcatcgccagagaattccttgaagctcggcgatatcccgtctataccattgttaaccggagttatgaatgacgaaacgggaggcgccatctccggccgatacaaggacgaagtgcagaacaaattgaatgcagatccaaattttttgatcaatgatttcataccgtatttgcaaggaaccatcccaaacatgcaaaacggatcgcggattatcccgcaggctttcagtgactatttcgattacacaggcttacgcacgcaaagtagagtcgcggaagctttagccgattcactctacaacgctcctgcacttttgaccgtcgaccattggtcgaaaaaggcaaacgcatttttatatacctttgatcataaaggaaagagaaattacggtaaagatttcctcgccggattgccgatcgttaacgctatacaatctcctgacggtaatttgtatcacggcgatgatttaggattcgtctttaatcgaaatacaattaccggcgaaaaagtggccgacagtgataaaccagacgaatcggatgaacgtgtgactgagactttcacaaacatgatagcaaattttgcaaggagcggcacgcttAGCGCGCCTACTGGAAATATACGTTCCAATAACACTTCCAATAGCACTTGGATGCCAGACATAATTCCACAATTCTCGGATGACACAAATTCATTTGTCAGTATTACAACGACTCTGCAAAGCAAAACTAATTTTAGATACTGCGAAATGGGATTGTGGACTGTTGCGCCGGAACGATTTGAATCAGCTTTGTGTAGCGTAAGTAATGTGCTTCCCCAATTAATAGACCAAGGCACCAAAGGAACAGCATCTGTAATTAATAAACCCATCAACGCGCTCAATGAGCTCATCCCAGAAGTCAAAGAAGCGAATGTAGAAAATAAAACGCAACCAACAAAACCAAACGGCGGAATATTACCAAAAGTACCGCGAATACCATTTGCTGGT
>Lhum.Est19 comp38283_c2_seq8 699-2225
ATGagacatctaataaaaaagaaactgatcgtcgtgtccattcaatacagattaggcacgctaggatttttaagcacaggtacgccggaaatgccaggaaacaacggtatgttcgacatggtactggccgtcgattgggtaaaggattacatacgcttcttcggcggtaatccgagtagaatagtagcctttggccatggcactggcgccagttccgctatgatgctgtccttgtcaaaattctgcgaaaacagcttcagtggtttaatcgctatgtccggctcgatcttatctcatttcgccgtcgacaaggatcctgccgaaaccgccagatatgttgcgcgcaaaaacggatgtccgacaaacgatactcgaaaaatggtatactgtttgcgagaattgtcagtgaaaaatttaataaaagtcgactccgaattggagaacattcgttcagccgcccgaggtttcgtctctgctttagctaacttgctcgcacccggtcctgttgtggaaggcgccgacgatgggagatcgctcccgaattttatgactgcatcgccagagaattccttgaagctcggcgatatcccgtctataccattgttaaccggagttatgaatgacgaaacgggaggcgccatctccggccgatacaaggacgaagtgcagaacaaattgaatgcagatccaaattttttgatcaatgatttcataccgtatttgcaaggaACCATCCCAAACATGCAAAACGGATCGCGGATTATCCCGCAGGCTTTCAGTGACTATTTCGATTACACAGGCTTACGCACGCAAAGTAGAGTCGCGGAAGCTTTAGCCGATTCACTCTACAACGCTCCTGCACTTTTGACCGTCGACCATTGGTCGAAAAAGGCAAACGCATTTTTATATACCTTTGATCATAAAGGAAAGAGAAATTACGGTAAAGATTTCCTCGCCGGATTGCCGATCGTTAACGCTATACAATCTCCTGACGGTAATTTGTATCACGGCGATGATTTAGGATTCGTCTTTAATCGAAATACAATTACCGGCGAAAAAGTGGCCGACAGTGATAAACCAGACGAATCGGATGAACGTGTGACTGAGACTTTCACAAACATGATAGCAAATTTTGCAAGGAGCGGCACGCTTAGCGCGCCTACTGGAAATATACGTTCCAATAACACTTCCAATAGCACTTGGATGCCAGACATAATTCCACAATTCTCGGATGACACAAATTCATTTGTCAGTATTACAACGACTTTGTACAACAGATACTGCGAAATGGGATTGTGGACTGTTGCGCCGGAACGATTTGAATCAGCTTTGTGTAGCGTAAGTAATGTGCTTCCCCAATTAATAGACCAAGGCACCAAAGGAACAGCATCTGTAATTAATAAACCCATCAACGCGCTCAATGAGCTCATCCCAGAAGTCAAAGAAGCGAATGTAGAAAATAAAACGCAACCAACAAAACCAAACGGCGGAATATTACCAAAAGTACCGCGAATACCATTTGCTGGT
>Lhum.Est20 comp38283_c2_seq7 699-2237
ATGAGACATCTAATAAAAAAGAAACTGATCGTCGTGTCCATTCAATACAGATTAGGCACGCTAGGATTTTTAAGCACAGGTACGCCGGAAATGCCAGGAAACAACGGTATGTTCGACATGGTACTGGCCGTCGATTGGGTAAAGGATTACATACGCTTCTTCGGCGGTAATCCGAGTagaatagtagcctttggccatggcactggcgccagttccgctatgatgctgtccttgtcaaaattctgcgaaaacagcttcagtggtttaatcgctatgtccggctcgatcttatctcatttcgccgtcgacaaggatcctgccgaaaccgccagatatgttgcgcgcaaaaacggatgtccgacaaacgatactcgaaaaatggtatactgtttgcgagaattgtcagtgaaaaatttaataaaagtcgactccgaattggagaacattcgttcagccgcccgaggtttcgtctctgctttagctaacttgctcgcacccggtcctgttgtggaaggcgccgacgatgggagatcgctcccgaattttatgactgcatcgccagagaattccttgaagctcggcgatatcccgtctataccattgttaaccggagttatgaatgacgaaACGGGAGGCGCCATCTCCGGCCGATACAAGGACGAAGTGCAGAACAAATTGAATGCAGATCCAAATTTTTTGATCAATGATTTCATACCGTATTTGCAAGGAACCATCCCAAACATGCAAAACGGATCGCGGATTATCCCGCAGGCTTTCAGTGACTATTTCGATTACACAGGCTTACGCACGCAAAGTAGAGTCGCGGAAGCTTTAGCCGATTCACTCTACAACGCTCCTGCACTTTTGACCGTCGACCATTGGTCGAAAAAGGCAAACGCATTTTTATATACCTTTGATCATAAAGGAAAGAGAAATTACGGTAAAGATTTCCTCGCCGGATTGCCGATCGTTAACGCTATACAATCTCCTGACGGTAATTTGTATCACGGCGATGATTTAGGATTCGTCTTTAATCGAAATACAATTACCGGCGAAAAAGTGGCCGACAGTGATAAACCAGACGAATCGGATGAACGTGTGACTGAGACTTTCACAAACATGATAGCAAATTTTGCAAGGAGCGGCACGCTTAGCGCGCCTACTGGAAATATACGTTCCAATAACACTTCCAATAGCACTTGGATGCCAGACATAATTCCACAATTCTCGGATGACACAAATTCATTTGTCAGTATTACAACGACTCTGCAAAGCAAAACTAATTTTAGATACTGCGAAATGGGATTGTGGACTGTTGCGCCGGAACGATTTGAATCAGCTTTGTGTAGCGTAAGTAATGTGCTTCCCCAATTAATAGACCAAGGCACCAAAGGAACAGCATCTGTAATTAATAAACCCATCAACGCGCTCAATGAGCTCATCCCAGAAGTCAAAGAAGCGAATGTAGAAAATAAAACGCAACCAACAAAACCAAACGGCGGAATATTACCAAAAGTACCGCGAATACCATTTGCTGGT
>Lhum.Est21 comp38283_c2_seq6 823-2271
ATGCCAGGAAACAACGGTATGTTCGACATGGTACTGGCCGTCGATTGGGTAAAGGATTACATACGCTTCTTCGGCGGTaatccgagtagaatagtagcctttggccatggcactggcgccagttccgctatgatgctgtccttgtcaaaattctgcgaaaacagcttcagtggtttaatcgctatgtccggctcgatcttatctcatttcgccgtcgacaaggatcctgccgaaaccgccagatatgttgcgcgcaaaaacggatgtccgacaaacgatactcgaaaaatggtatactgtttgcgagaattgtcagtgaaaaatttaataaaagtcgactccgaattggagaacattcgttcagccgcccgaggtttcgtctctgctttagctaacttgctcgcacccggtcctgttgtggaaggcgccgacgatgggagatcgctcccgaattttatgactgcatcgccagagaattccttgaagctcggcgatatcccgtctataccattgttaaccggagttatgaatgacgaaACGGGAGGCGCCATCTCCGGCCGATACAAGGACGAAGTGCAGAACAAATTGAATGCAGATCCAAATTTTTTGATCAATGATTTCATACCGTATTTGCAAGGAACCATCCCAAACATGCAAAACGGATCGCGGATTATCCCGCAGGCTTTCAGTGACTATTTCGATTACACAGGCTTACGCACGCAAAGTAGAGTCGCGGAAGCTTTAGCCGATTCACTCTACAACGCTCCTGCACTTTTGACCGTCGACCATTGGTCGAAAAAGGCAAACGCATTTTTATATACCTTTGATCATAAAGGAAAGAGAAATTACGGTAAAGATTTCCTCGCCGGATTGCCGATCGTTAACGCTATACAATCTCCTGACGGTAATTTGTATCACGGCGATGATTTAGGATTCGTCTTTAATCGAAATACAATTACCGGCGAAAAAGTGGCCGACAGTGATAAACCAGACGAATCGGATGAACGTGTGACTGAGACTTTCACAAACATGATAGCAAATTTTGCAAGGAGCGGCACGCTTAGCGCGCCTACTGGAAATATACGTTCCAATAACACTTCCAATAGCACTTGGATGCCAGACATAATTCCACAATTCTCGGATGACACAAATTCATTTGTCAGTATTACAACGACTCTGCAAAGCAAAACTAATTTTAGATACTGCGAAATGGGATTGTGGACTGTTGCGCCGGAACGATTTGAATCAGCTTTGTGTAGCGTAAGTAATGTGCTTCCCCAATTAATAGACCAAGGCACCAAAGGAACAGCATCTGTAATTAATAAACCCATCAACGCGCTCAATGAGCTCATCCCAGAAGTCAAAGAAGCGAATGTAGAAAATAAAACGCAACCAACAAAACCAAACGGCGGAATATTACCAAAAGTACCGCGAATACCATTTGCTGGT
>Lhum.Est22 comp38477_c0_seq4_RC 302-2077
atgaatgagaaaatccaaatttttgaaatgtggaagtatcgaaatagcctatttatccaattatgctgcatttgtctctttgcgtttaatgcaaatggtgcaccagttgtaacaatatcaaatggcacattagtgggtacaattatgtacaccagacttggaagagaaataaatacataccgaagcattccctatgctgctccgccggttggagaacttcgattcaagccaccacaacctgcgtccgcctggaatggtatactacaggccgtgcaagatgctcaggagtgcacgcaacgtaatgtcttcctatacatggaggacattatcggtgatgaagattgcctttacctaaacgtctacacgccaagctttacagaatcccctgaaaaatcgacatttgctcgatatccggtcatgttttatgtccacggtggcggatttctcggtgggggcagccactctgcttttcacggacccagattcctattggatcaagatattatcctcgtcactgtgaattatcgacttggaccattgggtttcttaagtacggaggatttagaatgtccaggaaatctaggattgaaagatcagcagcaagccctgcgatgggtgcaggagaacattgcacattttggcggtgatccaaacagagtgactatctttggtaacagtgcaggcggtgcaagtgttcattatcatatggtcagtcctctttcagaaggtctcttccatcgtggcatttcacagagcggtaccttttattgtccatggactttaacaccaccaggaactgcgaagaagaatgctaaaatcttaggcagtcatctaaactgtaaaacccaagattccaaagaattcattgaatgtctgcgcacaaagactgcaaaggagattattggcactgatcacattttccagcaattcggttactgtccgttaatacctttcagaccagtaatcgaacccaaacatccaggtgcttttataacagaagatcctgtaatctctgtgcgagaaggtcgtctcgctgatgtaccttggatgacagggatcacttcggaggaaggatctctcaaagtacccggtatttatggaggaaacttggttaaaagactaaatgatgacttcataaatatcgcgcctataagcttattgtttcaagaaaaatatcgccttcatgataaaaaagtcacagatgagataagcagcaccatccgcaaatattactttggtcatgacgacatcgacgaatccgacaaagccagattcaatgctatcaatatgtacagcgatgcatggtttagtcactgtgctcacacggccgtgcgagactttattgtgaatcaaacttcgccactctattattattacttcgcgtacagaggaagcgcatccttgagttcgatattcggtgattccaacaaaaattatggagtagcacatgcggatgaattgcagtatctgtttcctcaggattttttgttcaaagacttgaaattgactgaagatgataataagatggtcgatattttaacaactatgtggtacaattttgcaaaatccggaaatccaacaccaaaaattacaaagttaattcccttgaagtggaagccggtgaaaacaaatgactcaccggaatatttgcatataaaaagcaagggtatttttgtagaaaataatcttctgtcggacagaatgacattttgggataccttagcagatcggatgatagccattggtgaaatttctaagacttctaaagatgaattg
>Lhum.Est23 comp38477_c0_seq2_RC 238-1965
atgtggcggtatcctaataaaacatggatcagactgagctgtttgatctacttctttgcgcttaatgcgcatacaatggggatctatggggcacctacagtaaaaataccaaatggcttattggagggtacaataatgatgagtagattgcataatgagatacatgcatacaaaaaaattccttacgccgctccgccagtgggagaacttcgattcaagccaccacaacccgcatctgcatggtccaaaaaacgactagccgtgagcccttcgccgttctgcacacaaaaagatatatttacagatatgaaaattcttatgggtcaagaagattgtctttacttaaatgtctacacaccgagtattaagaaacatcctttcactaaacatccagttatggtttggtttcacggtggtggatggattagtggtggtagccattattatcaacccaactacttgctggaccgcaatattgttctcgtcactgtgaattatcgacttggaccgttgggtttcttgagcacggaggactcggaatgtccaggaaatctaggactgaaggatcaacagcaagctttgcgatgggtgcaggaaaacattgcttatttcaatggtgatccgacgagtgtaactatctttggtgaaagttcaggtggtgctagtgttcactatcatatggtcagtcctctttcaaaaggactttttcatcgcgctatttcgcaaagcggcaccttttataacccatggactttaatgccaccgggatctggtaagaagaatgccgaaaccttagctaaacatttaaattgttcaaccgagaactccaaggaacttattgaatgtttgcgaacaaagaacgcaagggagattactgacaccaatcatatttttcagattttgagttactgcccgacgatagctttcagaccaataatcgaacccaaacactcaggtgcttttttgattgaagatcctttaatttccgtgcaagaaggccgtcttgccaatgtaccctggctaacgggagtcgtttcgcaggaaggtgcaatgatagcatcatctgtttacggtcagaaaatggtggaagaacttgatactaaatttatgaaattggcgcctctaaccttattatatcaggaaagatatcatcttgctgaccaaaattttgttgatcgggtaaccaaggatatccgtaaatattacttcggtaaaagtatcattgactattccgacgaagtcagattcaatatgatcaacatgtacagtgatgcatggtttactcatggcacatacatggccgtgcgagactttctcgctaaacaaacttcttcactctatttttattatttctcatacaaaggaaacatatccttcagttcaacattcggtgactccataagagattatggagtatcgcatgcggatgaacttcagtatctatttccgctgagcctaaaatcattcgggaattttgaccatttgaccgaagatgataagaacatgattgatcgcttgaccacattttggagcaattttgcaaaatttggaaatccatcgtcgagaaaattgcagtggacgccaacagaatcaaatttattgaaatatctgcatattgtaaacagtgagcagattgtcatgaaaagtgaatttttaaaggatagaatgttattttgggacaatcttgaaaatcgattgaaatcttttggtaaaaactatagaactTTG
>Lhum.Est24 comp38535_c1_seq12 40-1761
ATGGTACGGAGCAGCAGTTCTGCATTCGCAGTCACACTGTGTCAAACGACGGACATATTAACGTTATTCTCTCGTCATCCATTCAACATATACATCATGGATAACAATagagtcaatgtgaatgtcagtgaaggaaaattaatcggtatcatcacagaaaatgtctacggtgacaagtacatcgccttccgaggtataccatacgcgaaaccgccagttggagaactcagatttaaggatccggtactaccggaaccgtggtctggtgacagagatgcatcgaaatttggaaataacgccgttcagctgaatatattcacacagcaaataactggcaacgaagattgcctctatttgaacgtgtatactacgaatataaaccctgagaagaaacgccccgtgatggtgtggatacatggtggcggcttttacttcggttcgggcgatgacactttttatggccccgatcatattgtccaaaaggatgttgtactcgttacgctaaattacagattaagcgttcttggattcctcaatttgtacgataaagtggcgacgggcaatcaaggtctgaaggatgttgtcatggcactacaatgggttcagaaaaatatatcaaattttggtggaaattcgaaaaatgttaccatctttggggaaagcgctggtgcagctactgtccattatttgactatatctccattagctgaagatttattccacaaagcaattgcgcaaagtggcgctgccacgaatccttgggcttttactgaacgagagcccccttcaacgaataaaggtttccagctagccgcgaaactcggaaaagcgaccacagatgccaaagtcgcatatgagtttctcaaaaaaattgatgccaagaagcttatacagactgaacaacaaagtcttttgaccgaagaaaaacgccaacaaagtcttgtgatattcacaccaagtatggataatgagtcatcgaacccagtttttccaaaaccgataaacacgttaattaatcgtggaataaaagtaccgctccttgtaggatatactaatgacgaaggattgttggtaaaaagcaactttagtaatcgcggaaaaaaggaggttcttgaacaagtcaatttcgatttcaagaaagcaataacacccagagttttatctacgctgccagaaataccgattactgttgaagaattacgctctttatattttggcgacaaagcagtgtcagaagaaactctgaaaaattacgtagattttaatggcgaccaagaattttatcgaggtcttatggaagcagttgatattcaaataaaatctggtcatagttcaacgtacctatataatttttcatacgaaaacgaagattgtcctatgagaaaaatgatgggtattacgcttccaggagtgtgtcatgcagaggatttgtactacttattttatcctcatatgataaaagatttaggcttcttaccgcctgaattggattcggaagaatacaaagtaataagtcgctgtgtacaaatgtggacggattttgctaaaacaggaaatccaacgcctactattaccgatttgattccggtcaaatgggaaccattaaaaaccgaacatacatataattatttaaacattgatactgaacttcgaatgaaaaccctccgaaaaaaagagcaacgatgggattgggaaaacttgAAAATAAAAAACACAAAGTTA
>Lhum.Est25 comp38535_c1_seq19 40-1752
ATGGTACGGAGCAGCAGTTCTGCATTCGCAGTCACACTGTGTCAAACGACGGACATATTAACGTTATTCTCTCGTCATCCATTCAACATATACATCATGGATAACAATagagtcaatgtgaatgtcagtgaaggaaaattaatcggtatcatcacagaaaatgtctacggtgacaagtacatcgccttccgaggtataccatacgcgaaaccgccagttggagaactcagatttaaggatccggtactaccggaaccgtggtctggtgacagagatgcatcgaaatttggaaataacgccgttcagctgaatatattcacacagcaaataactggcaacgaagattgcctctatttgaacgtgtatactacgaatataaaccctgagaagaaacgccccgtgatggtgtggatacatggtggcggcttttacttcggttcgggcgatgacactttttatggccccgatcatattgtccaaaaggatgttgtactcgttacgctaaattacagattaagcgttcttggattcctcaatttgtacgataaagtggcgacgggcaatcaaggtctgaaggatgttgtcatggcactacaatgggttcagaaaaatatatcaaattttggtggaaattcgaaaaatgttaccatctttggggaaagcgctggtgcagctactgtccattatttgactatatctccattagctgaagatttattccacaaagcaattgcgcaaagtggcgctgccacgaatccttgggcttttactgaacgagagcccccttcaacgaataaaggtttccagctagccgcgaaactcggaaaagcgaccacagatgccaaagtcgcatatgagtttctcaaaaaaattgatgccaagaagcttatacagactgaacaacaaagtcttttgaccgaagaaaaacgccaacaaagtcttgtgatattcacaccaagtatggataatgagtcatcgaacccagtttttccaaaaccgataaacacgttaattaatcgtggaataaaagtaccgctccttgtaggatatactaatgacgaaggattgttggtaaaaagcaactttagtaatcgcggaaaaaaggaggttcttgaacaagtcaatttcgatttcaagaaagcaataacacccagagttttatctacgctgccagaaataccgattactgttgaagaattacgctctttatattttggcgacaaagcagtgtcagaagaaactctgaaaaattacgtagattttaatggcgaccaagaattttatcgaggtcttatggaagcagttgatattcaaataaaatctggtcatagttcaacgtacctatataatttttcatacgaaaacgaagattgtcctatgagaaaaatgatgggtattacgcttccaggagtgtgtcatgcagaggatttgtactacttattttatcctcatatgataaaagatttaggcttcttaccgcctgaattggattcggaagaatacaaagtaataagtcgctgtgtacaaatgtggacggattttgctaaaacaggaaatccaacgcctactattaccgatttgattccggtcaaatgggaaccattaaaaaccgaacatacatataattatttaaacattgatactgaacttcgaatgaaaaccctccgaaaaaaagagcaacgatgggattggaagaacatgAAGATGAAATTA
>Lhum.Est26 comp38535_c1_seq6 40-1752
ATGGTACGGAGCAGCAGTTCTGCATTCGCAGTCACACTGTGTCAAACGACGGACATATTAACGTTATTCTCTCGTCATCCATTCAACATATACATCATGGATAACAATagagtcaatgtgaatgtcagtgaaggaaaattaatcggtatcatcacagaaaatgtctacggtgacaagtacatcgccttccgaggtataccatacgcgaaaccgccagttggagaactcagatttaaggatccggtactaccggaaccgtggtctggtgacagagatgcatcgaaatttggaaataacgccgttcagctgaatatattcacacagcaaataactggcaacgaagattgcctctatttgaacgtgtatactacgaatataaaccctgagaagaaacgccccgtgatggtgtggatacatggtggcggcttttacttcggttcgggcgatgacactttttatggccccgatcatattgtccaaaaggatgttgtactcgttacgctaaattacagattaagcgttcttggattcctcaatttgtacgataaagtggcgacgggcaatcaaggtctgaaggatgttgtcatggcactacaatgggttcagaaaaatatatcaaattttggtggaaattcgaaaaatgttaccatctttggggaaagcgctggtgcagctactgtccattatttgactatatctccattagctgaagatttattccacaaagcaattgcgcaaagtggcgctgccacgaatccttgggcttttactgaacgagagcccccttcaacgaataaaggtttccagctagccgcgaaactcggaaaagcgaccacagatgccaaagtcgcatatgagtttctcaaaaaaattgatgccaagaagcttatacagactgaacaacaaagtcttttgaccgaagaaaaacgccaacaaagtcttgtgatattcacaccaagtatggataatgagtcatcgaacccagtttttccaaaaccgataaacacgttaattaatcgtggaataaaagtaccgctccttgtaggatatactaatgacgaaggattgttggtaaaaagcaactttagtaatcgcggaaaaaaggaggttcttgaacaagtcaatttcgatttcaagaaagcaataacacccagagttttatctacgctgccagaaataccgattactgttgaagaattacgctctttatattttggcgacaaagcagtgtcagaagaaactctgaaaaattacgtagattttaatggcgaccaagaattttatcgaggtcttatggaagcagttgatattcaaataaaatctggtcatagttcaacgtacctatataatttttcatacgaaaacgaagattgtcctatgagaaaaatgatgggtattacgcttccaggagtgtgtcatgcagaggatttgtactacttattttatcctcatatgataaaagatttaggcttcttaccgcctgaattggattcggaagaatacaaagtaataagtcgctgtgtacaaatgtggacggattttgctaaaacaggaaatccaacgcctactattaccgatttgattccggtcaaatgggaaccattaaaaaccgaacatacatataattatttaaacattgatactgaacttcgaatgaaaaccctccgaaaaaaagagcaacgatgggattggaagaacatgAAGATGAAATTA
>Lhum.Est27 comp38535_c1_seq8 40-1761
ATGGTACGGAGCAGCAGTTCTGCATTCGCAGTCACACTGTGTCAAACGACGGACATATTAACGTTATTCTCTCGTCATCCATTCAACATATACATCATGGATAACAATagagtcaatgtgaatgtcagtgaaggaaaattaatcggtatcatcacagaaaatgtctacggtgacaagtacatcgccttccgaggtataccatacgcgaaaccgccagttggagaactcagatttaaggatccggtactaccggaaccgtggtctggtgacagagatgcatcgaaatttggaaataacgccgttcagctgaatatattcacacagcaaataactggcaacgaagattgcctctatttgaacgtgtatactacgaatataaaccctgagaagaaacgccccgtgatggtgtggatacatggtggcggcttttacttcggttcgggcgatgacactttttatggccccgatcatattgtccaaaaggatgttgtactcgttacgctaaattacagattaagcgttcttggattcctcaatttgtacgataaagtggcgacgggcaatcaaggtctgaaggatgttgtcatggcactacaatgggttcagaaaaatatatcaaattttggtggaaattcgaaaaatgttaccatctttggggaaagcgctggtgcagctactgtccattatttgactatatctccattagctgaagatttattccacaaagcaattgcgcaaagtggcgctgccacgaatccttgggcttttactgaacgagagcccccttcaacgaataaaggtttccagctagccgcgaaactcggaaaagcgaccacagatgccaaagtcgcatatgagtttctcaaaaaaattgatgccaagaagcttatacagactgaacaacaaagtcttttgaccgaagaaaaacgccaacaaagtcttgtgatattcacaccaagtatggataatgagtcatcgaacccagtttttccaaaaccgataaacacgttaattaatcgtggaataaaagtaccgctccttgtaggatatactaatgacgaaggattgttggtaaaaagcaactttagtaatcgcggaaaaaaggaggttcttgaacaagtcaatttcgatttcaagaaagcaataacacccagagttttatctacgctgccagaaataccgattactgttgaagaattacgctctttatattttggcgacaaagcagtgtcagaagaaactctgaaaaattacgtagattttaatggcgaccaagaattttatcgaggtcttatggaagcagttgatattcaaataaaatctggtcatagttcaacgtacctatataatttttcatacgaaaacgaagattgtcctatgagaaaaatgatgggtattacgcttccaggagtgtgtcatgcagaggatttgtactacttattttatcctcatatgataaaagatttaggcttcttaccgcctgaattggattcggaagaatacaaagtaataagtcgctgtgtacaaatgtggacggattttgctaaaacaggaaatccaacgcctactattaccgatttgattccggtcaaatgggaaccattaaaaaccgaacatacatataattatttaaacattgatactgaacttcgaatgaaaaccctccgaaaaaaagagcaacgatgggattgggaaaacttgAAAATAAAAAACACAAAGTTA
>Lhum.Est28 comp38535_c1_seq13 31-783
atggataatgagtcatcgaacccagtttttccaaaaccgataaacacgttaattaatcgtggaataaaagtaccgctccttgtaggatatactaatgacgaaggattgttggtaaaaagcaactttagtaatcgcggaaaaaaggaggttcttgaacaagtcaatttcgatttcaagaaagcaataacacccagagttttatctacgctgccagaaataccgattactgttgaagaattacgctctttatattttggcgacaaagcagtgtcagaagaaactctgaaaaattacgtagattttaatggcgaccaagaattttatcgaggtcttatggaagcagttgatattcaaataaaatctggtcatagttcaacgtacctatataatttttcatacgaaaacgaagattgtcctatgagaaaaatgatgggtattacgcttccaggagtgtgtcatgcagaggatttgtactacttattttatcctcatatgataaaagatttaggcttcttaccgcctgaattggattcggaagaatacaaagtaataagtcgctgtgtacaaatgtggacggattttgctaaaacaggaaatccaacgcctactattaccgatttgattccggtcaaatgggaaccattaaaaaccgaacatacatataattatttaaacattgatactgaacttcgaatgaaaaccctccgaaaaaaagagcaacgatgggattggaagaacatgaagatgaaatta
>Lhum.Est29 comp38535_c1_seq20 31-783
atggataatgagtcatcgaacccagtttttccaaaaccgataaacacgttaattaatcgtggaataaaagtaccgctccttgtaggatatactaatgacgaaggattgttggtaaaaagcaactttagtaatcgcggaaaaaaggaggttcttgaacaagtcaatttcgatttcaagaaagcaataacacccagagttttatctacgctgccagaaataccgattactgttgaagaattacgctctttatattttggcgacaaagcagtgtcagaagaaactctgaaaaattacgtagattttaatggcgaccaagaattttatcgaggtcttatggaagcagttgatattcaaataaaatctggtcatagttcaacgtacctatataatttttcatacgaaaacgaagattgtcctatgagaaaaatgatgggtattacgcttccaggagtgtgtcatgcagaggatttgtactacttattttatcctcatatgataaaagatttaggcttcttaccgcctgaattggattcggaagaatacaaagtaataagtcgctgtgtacaaatgtggacggattttgctaaaacaggaaatccaacgcctactattaccgatttgattccggtcaaatgggaaccattaaaaaccgaacatacatataattatttaaacattgatactgaacttcgaatgaaaaccctccgaaaaaaagagcaacgatgggattggaagaacatgaagatgaaatta
>Lhum.Est30 comp38535_c1_seq17 31-792
atggataatgagtcatcgaacccagtttttccaaaaccgataaacacgttaattaatcgtggaataaaagtaccgctccttgtaggatatactaatgacgaaggattgttggtaaaaagcaactttagtaatcgcggaaaaaaggaggttcttgaacaagtcaatttcgatttcaagaaagcaataacacccagagttttatctacgctgccagaaataccgattactgttgaagaattacgctctttatattttggcgacaaagcagtgtcagaagaaactctgaaaaattacgtagattttaatggcgaccaagaattttatcgaggtcttatggaagcagttgatattcaaataaaatctggtcatagttcaacgtacctatataatttttcatacgaaaacgaagattgtcctatgagaaaaatgatgggtattacgcttccaggagtgtgtcatgcagaggatttgtactacttattttatcctcatatgataaaagatttaggcttcttaccgcctgaattggattcggaagaatacaaagtaataagtcgctgtgtacaaatgtggacggattttgctaaaacaggaaatccaacgcctactattaccgatttgattccggtcaaatgggaaccattaaaaaccgaacatacatataattatttaaacattgatactgaacttcgaatgaaaaccctccgaaaaaaagagcaacgatgggattgggaaaacttgaaaataaaaAACACAAAGTTA
>Lhum.Est31 comp38535_c1_seq2 31-792
atggataatgagtcatcgaacccagtttttccaaaaccgataaacacgttaattaatcgtggaataaaagtaccgctccttgtaggatatactaatgacgaaggattgttggtaaaaagcaactttagtaatcgcggaaaaaaggaggttcttgaacaagtcaatttcgatttcaagaaagcaataacacccagagttttatctacgctgccagaaataccgattactgttgaagaattacgctctttatattttggcgacaaagcagtgtcagaagaaactctgaaaaattacgtagattttaatggcgaccaagaattttatcgaggtcttatggaagcagttgatattcaaataaaatctggtcatagttcaacgtacctatataatttttcatacgaaaacgaagattgtcctatgagaaaaatgatgggtattacgcttccaggagtgtgtcatgcagaggatttgtactacttattttatcctcatatgataaaagatttaggcttcttaccgcctgaattggattcggaagaatacaaagtaataagtcgctgtgtacaaatgtggacggattttgctaaaacaggaaatccaacgcctactattaccgatttgattccggtcaaatgggaaccattaaaaaccgaacatacatataattatttaaacattgatactgaacttcgaatgaaaaccctccgaaaaaaagagcaacgatgggattgggaaaacttgaaaataaaaAACACAAAGTTA
>Lhum.Est32 comp38535_c1_seq15 104-586
atgaacaaacgcagagtagatgtgaacgtgcatgaaggaaagttaattggcattgtggaagaatgcgtctatggtggcaattacatcgcttttcgaggaataccttatgcaaaaccgccggttggcgaattgagatttaaggatccagtactgccgaaaccatggtccggcagcaaagatgcttcaaaatacggaaataatgctgttcaaatggataagttctcacgccaaataattggcaatgaaaattgcctctacttgaacgtatataccacgaatatcgaccctgagaaaaaacaacccgtaatggtgtgggtacatggtggtggtttctatatcggttcgggcgatgcaacttctttcggcccagattatattgtcaaaaaagaggttgtactagtcacactaaattatagactaggagttctcggttttctcaatttgtacgataaagtggcgacgggcaatcaaggtctgaaggat
>Lhum.Est33 comp38535_c1_seq5 104-550
ATGAACAAACGCAGAGTAGATgtgaacgtgcatgaaggaaagttaattggcattgtggaagaatgcgtctatggtggcaattacatcgcttttcgaggaataccttatgcaaaaccgccggttggcgaattgagatttaaggatccagtactgccgaaaccatggtccggcagcaaagatgcttcaaaatacggaaataatgctgttcaaatggataagttctcacgccaaataattggcaatgaaaattgcctctacttgaacgtatataccacgaatatcgaccctgagaaaaaacaacccgtaatggtgtgggtacatggtggtggtttctatatcggttcgggcgatgcaacttctttcggcccagattatattgtcaaaaaagaggttgtactagtcacactaaattatagactaggagttctcGGTACGTTATTTGTATTA
>Lhum.Est34 comp41756_c0_seq1 31-948
ATGTGGAATCCGAACACCAACATCTCCGAGGACTGTCTCTACCTCAACATCTGGGTGCCGCAGAAGTTACGGATACGCCATAAGAATGTGGTGCCGGTGGCGAACGACGACGGCATGGCGATGCTGGTGTGGATCTACGGCGGCGGTTTCATGAGCGGCACCGCCACCCTCGACGTCtacgacgccgacttcatggcggcggccagcagcgcgatcatcgtgtcgataaattatcgcgtcggtgccttcggctttctgtatctcaatcagcacttcaccaatagcgaggaggcgccgggcaacatgggtctctgggatcaggcaatggcgctcaggtggctgcgcgacaacgcgcgcgtcttcggcggcgatcccaatctgatcacgatattcggcgagtccgcgggtggtagctcggtgtccctgcatctaatctcgccggtcacgcggggtctcgtgcgccgcggtatcctgcagagcggcacccttaacgccccgtggagctacatgaccggcgagaaggcgaacgaggtggcgcgtgtgctggtggacgattgcggatgcaactcgacgatgctgcaggagaatccggcgcgagttatggcatgcatgaggtcggtggacgcgaaaaccctctccgtgcagcagtggaacagttactggggcatcctcggcttcccgtcggcgcccaccatcgacggcgtcttcctgcccaaggatccgctggatttggtcagggagacggatttcgatgagaccgagatcctgattggaaataacgaggacgaaggtAGGGGCACTGCCGATGTTAACTTGTGTTGCGAGAGTGTGTGTTGCTTTACGGCGGAATTATTGCCGACGCGGTTTACGGCCGACCGCGCGCGGTTAAGCCGGGCTGTGCAACCGGCTTTTTGCAAA
