# Supplementary material for: Molecular evolution of juvenile hormone esterase-like proteins in a socially exchanged fluid
Source: Sci Rep. 2018 Dec 13;8:17830. doi: 10.1038/s41598-018-36048-1 (PMC6293014; doi:10.1038/s41598-018-36048-1)
Supplement: Supplementary file 2 — Supplementary File 1 [file 41598_2018_36048_MOESM2_ESM.zip › our-gene-annotations/having-only-transcriptomes-as-refrences/Lneg.Ests-OrfPred-CDS.fna]

>Lneg.Est1 c13660.graph_c0_seq1 57-1772
ATGAAGACTATGCTGTTAAGATTAGCGACCGCCCTGCTTTGCTTAGGCTTAgccgtattagcaaattcagacgaggcggctccaagggtcaagactcccttgggagggctgaaaggctactataaagtatcgcagaatggcagaaagtacgaggcgtatgaaggagttccttatgcattgccacctattgggaaattaagattcaagtctcctcgacaaataccagcatggatcggcgaattaccggctacgaagctcggttctccgtgtattcaatactctcaaatgccacacgatcctacggaaaaggttgagggtgccgaagattgcttgtacttaaatatttacgttccagtacgagagaaagcgggaaataagatttctatgccggtgttgttttggatccatggcggcgctttccaatttggtagcagtataatttatgaagccaaatatctgatggatagtgacgtcatactcgtcacgattaactatcggctgggaccgatgggtttcctcagcacggaagacgaagtggttcctggcaacatgggtctaaaggatcaaagtatggcgcttcgctgggtatccgagaatatcgagtggttcggtggcgatccgaacagagtgaccttggttggtctgagcgccggtggtgcaagtgtacattatcattacttatcgcaaatgagcgcaggtctcttccaaggcggaatatcgttcagcggtacagcgttcgattgttggacgcaagctgagaatgctctagagaaggccaaaaaactgagtgctttgataggatgccctacaactacatctagagacatgatacgctgcttgagatatcgtccggctcgcacaatcgtagaggctacaagtgaatttatgccgttcttcttcaatcccttcactcctttcgggccggtagccgagaaagtcggcgatgatacgcctttcatcgacaggacgccagttgaaatcgtgaatagcggtgacgtgcaggacgtaccttggattacgggagtaacgagcgaagagggcctctatccggtggccgaatttatcgttgagaatgaaaatctgaaacaactgaacgataactgggatctcctcggcccgcatttcctagattttaattacaccatccccaaagagaagcaagtcgagattgctcgtctcatcaagaagcattacttcggtacgaaaccaatagaccaatcaactacgagacaactggtacaaatggcgggtgatcgcttcttcgtggtcgatagtgagaaggctgcgcgaatgcaagccaaagtaaatcagaatccagtgcattattattatttcacgtacagaggaaagcaaagtttaagcgattccatgagcggttccactgaagattacggggtctcccatggcgatgacgtattgtatgtattagctactccctggatggatccaacaaaaacacaacaggatcacgatatgcagaaactcttaatcgacttttgggtatcttttgccacaaacggaattgcaaaaatagccaatgtagaatggccgaaactagatccttcaaagaaggaatttcattatctgcatatcgctagccctactaagattaacatggacagcaatactaactttggagagaaaaaactctggaattcaattaagttcaaagagaacatattgacacatacattaaaaGATAGAAAGGAAGAGCTT
>Lneg.Est2 c20485.graph_c0_seq1 70-1710
ATGTTATATGACAGTATATCACAGACAGTACAAAGTAATTCATATTCTATCATGGAAAGAACGGTCGTGTCGGTGAAGCAAGGAAAACTGCAAGGAGTTTTCGAAGACAATGTCCTGGGTTCTCGTTACCTCGCTTTTAAAGGCATACCATTTGCTGCTCCGCCAGTGGGCGAGTTGAGATTTAAGGATCCCGAACCTCCGGCTTCCTGGGAAGGTATCCGAGACGCTTCCAGAAACGCCGGTGATGTTTGTATACAATTGCAAACAGTGCCAATTGTAGCGGTAATTGGCGGCGAAGATTGTCTTTATCTTAACGTTTACATACCTTACAACATCCACCGGACGACACGGAATCCAGTTATGGTTTGGATCCATGGTGGAGCTTATCTTACTGGTTCTGGCAATGACACTTCCAAACGACCTGATTATCTTATGGCAAAAGACGTCATTCTAGTGTCTATAAATTACAGACTCGGTGCTTTAGGTTTCTTAAATATTGGTCATGAAATGGCAAGCGGAAATCAAGGCTTGAAAGATCAAGCTGCCGCATTGAAATGGATCAAGGAAAATATCGAGACTTTTGGCGGAGATCCGAATAACATCACTATTTTTGGCAATAGTGCAGGCGGTTCATCCGCACATCTACTGATGCTGTCGCCATTATCTAAAGGTCTCTTTAATAAGGCCATTCTTCAGAGTGGTATGGCTACATGTTTTTGGGCGCTAACAGAGAATGCAgaagccaatgcttttaagcttgcttcaatacttggtaacgattctaaggatcctaaggaagttgttgactttcttaaaacgatacctgccgccgagatcgtcaatgcgcagtatgaagttctgactccggaggaagcgcgcattgctggtatctggtttggacctacgatcgatgagaaagcaaagagaccttttctgccatgccctctttctcaattactcgatgacgacaatgatataccaatcatgattggttatacttctcacgaatacatcatgtttcttaaagatactagtgaaaaggctttagagacaaagtacgcagatctagatcttcatataaaaaagattacaaacttacaagactcgaaaaagataacgctattgacgcaacaagttaaacagcattattttcataataagccgcttactaaagagagtattccatctattatacaatgcatgagtgacttgcatttttgtattcctgttaaaaattttgtgaatgatcgaagggaaaagaagcaggcaccgatttatttctataatttttcctatgttggtaatgaaatgactcccacgaaacttatgttgaataatctatctatgattggagcttctcatgccgacgacatagcatatcttttttaccagccaaaatgtaaagtcaatgatcctaaaccgccggcgattggtacaaaggatcgagaagtattagaaattcttacgaaaatgtggaccaattttgcaaaaactggaaatcctacacctgtcgttgacgagtatgttactactatttggctaccggcaacagctcatagctttaattacttggatatcggcgatactcttcaacttttaacaattactgatcataataacatattcggagatttagggtta
>Lneg.Est3 c20485.graph_c0_seq2 70-1710
ATGTTATATGACAGTATATCACAGACAGTACAAAGTAATTCATATTCTATCATGGAAAGAACGGTCGTGTCGGTGAAGCAAGGAAAACTGCAAGGAGTTTTCGAAGACAATGTCCTGGGTTCTCGTTACCTCGCTTTTAAAGGCATACCATTTGCTGCTCCGCCAGTGGGCGAGTTGAGATTTAAGGATCCCGAACCTCCGGCTTCCTGGGAAGGTATCCGAGACGCTTCCAGAAACGCCGGTGATGTTTGTATACAATTGCAAACAGTGCCAATTGTAGCGGTAATTGGCGGCGAAGATTGTCTTTATCTTAACGTTTACATACCTTACAACATCCACCGGACGACACGGAATCCAGTTATGGTTTGGATCCATGGTGGAGCTTATCTTACTGGTTCTGGCAATGACACTTCCAAACGACCTGATTATCTTATGGCAAAAGACGTCATTCTAGTGTCTATAAATTACAGACTCGGTGCTTTAGGTTTCTTAAATATTGGTCATGAAATGGCAAGCGGAAATCAAGGCTTGAAAGATCAAGCTGCCGCATTGAAATGGATCAAGGAAAATATCGAGACTTTTGGCGGAGATCCGAATAACATCACTATTTTTGGCAATAGTGCAGGCGGTTCATCCGCACATCTACTGATGCTGTCGCCATTATCTAAAGGTCTCTTTAATAAGGCCATTCTTCAGAGTGGTATGGCTACATGTTTTTGGGCGCTAACAGAGAATGCAgaagccaatgcttttaagcttgcttcaatacttggtaacgattctaaggatcctaaggaagttgttgactttcttaaaacgatacctgccgccgagatcgtcaatgcgcagtatgaagttctgactccggaggaagcgcgcattgctggtatctggtttggacctacgatcgatgagaaagcaaagagaccttttctgccatgccctctttctcaattactcgatgacgacaatgatataccaatcatgattggttatacttctcacgaatacatcatgtttcttaaagatactagtgaaaaggctttagagacaaagtacgcagatctagatcttcatataaaaaagattacaaacttacaagactcgaaaaagataacgctattgacgcaacaagttaaacagcattattttcataataagccgcttactaaagagagtattccatctattatacaatgcatgagtgacttgcatttttgtattcctgttaaaaattttgtgaatgatcgaagggaaaagaagcaggcaccgatttatttctataatttttcctatgttggtaatgaaatgactcccacgaaacttatgttgaataatctatctatgattggagcttctcatgccgacgacatagcatatcttttttaccagccaaaatgtaaagtcaatgatcctaaaccgccggcgattggtacaaaggatcgagaagtattagaaattcttacgaaaatgtggaccaattttgcaaaaactggaaatcctacacctgtcgttgacgagtatgttactactatttggctaccggcaacagctcatagctttaattacttggatatcggcgatactcttcaacttttaacaattactgatcataataacatattcggagatttagggtta
>Lneg.Est4 c20485.graph_c0_seq3 70-1710
ATGTTATATGACAGTATATCACAGACAGTACAAAGTAATTCATATTCTATCATGGAAAGAACGGTCGTGTCGGTGAAGCAAGGAAAACTGCAAGGAGTTTTCGAAGACAATGTCCTGGGTTCTCGTTACCTCGCTTTTAAAGGCATACCATTTGCTGCTCCGCCAGTGGGCGAGTTGAGATTTAAGGATCCCGAACCTCCGGCTTCCTGGGAAGGTATCCGAGACGCTTCCAGAAACGCCGGTGATGTTTGTATACAATTGCAAACAGTGCCAATTGTAGCGGTAATTGGCGGCGAAGATTGTCTTTATCTTAACGTTTACATACCTTACAACATCCACCGGACGACACGGAATCCAGTTATGGTTTGGATCCATGGTGGAGCTTATCTTACTGGTTCTGGCAATGACACTTCCAAACGACCTGATTATCTTATGGCAAAAGACGTCATTCTAGTGTCTATAAATTACAGACTCGGTGCTTTAGGTTTCTTAAATATTGGTCATGAAATGGCAAGCGGAAATCAAGGCTTGAAAGATCAAGCTGCCGCATTGAAATGGATCAAGGAAAATATCGAGACTTTTGGCGGAGATCCGAATAACATCACTATTTTTGGCAATAGTGCAGGCGGTTCATCCGCACATCTACTGATGCTGTCGCCATTATCTAAAGGTCTCTTTAATAAGGCCATTCTTCAGAGTGGTATGGCTACATGTTTTTGGGCGCTAACAGAGAATGCAgaagccaatgcttttaagcttgcttcaatacttggtaacgattctaaggatcctaaggaagttgttgactttcttaaaacgatacctgccgccgagatcgtcaatgcgcagtatgaagttctgactccggaggaagcgcgcattgctggtatctggtttggacctacgatcgatgagaaagcaaagagaccttttctgccatgccctctttctcaattactcgatgacgacaatgatataccaatcatgattggttatacttctcacgaatacatcatgtttcttaaagatactagtgaaaaggctttagagacaaagtacgcagatctagatcttcatataaaaaagattacaaacttacaagactcgaaaaagataacgctattgacgcaacaagttaaacagcattattttcataataagccgcttactaaagagagtattccatctattatacaatgcatgagtgacttgcatttttgtattcctgttaaaaattttgtgaatgatcgaagggaaaagaagcaggcaccgatttatttctataatttttcctatgttggtaatgaaatgactcccacgaaacttatgttgaataatctatctatgattggagcttctcatgccgacgacatagcatatcttttttaccagccaaaatgtaaagtcaatgatcctaaaccgccggcgattggtacaaaggatcgagaagtattagaaattcttacgaaaatgtggaccaattttgcaaaaactggaaatcctacacctgtcgttgacgagtatgttactactatttggctaccggcaacagctcatagctttaattacttggatatcggcgatactcttcaacttttaacaattactgatcataataacatattcggagatttagggtta
>Lneg.Est5 c20485.graph_c0_seq4 70-1710
ATGTTATATGACAGTATATCACAGACAGTACAAAGTAATTCATATTCTATCATGGAAAGAACGGTCGTGTCGGTGAAGCAAGGAAAACTGCAAGGAGTTTTCGAAGACAATGTCCTGGGTTCTCGTTACCTCGCTTTTAAAGGCATACCATTTGCTGCTCCGCCAGTGGGCGAGTTGAGATTTAAGGATCCCGAACCTCCGGCTTCCTGGGAAGGTATCCGAGACGCTTCCAGAAACGCCGGTGATGTTTGTATACAATTGCAAACAGTGCCAATTGTAGCGGTAATTGGCGGCGAAGATTGTCTTTATCTTAACGTTTACATACCTTACAACATCCACCGGACGACACGGAATCCAGTTATGGTTTGGATCCATGGTGGAGCTTATCTTACTGGTTCTGGCAATGACACTTCCAAACGACCTGATTATCTTATGGCAAAAGACGTCATTCTAGTGTCTATAAATTACAGACTCGGTGCTTTAGGTTTCTTAAATATTGGTCATGAAATGGCAAGCGGAAATCAAGGCTTGAAAGATCAAGCTGCCGCATTGAAATGGATCAAGGAAAATATCGAGACTTTTGGCGGAGATCCGAATAACATCACTATTTTTGGCAATAGTGCAGGCGGTTCATCCGCACATCTACTGATGCTGTCGCCATTATCTAAAGGTCTCTTTAATAAGGCCATTCTTCAGAGTGGTATGGCTACATGTTTTTGGGCGCTAACAGAGAATGCAgaagccaatgcttttaagcttgcttcaatacttggtaacgattctaaggatcctaaggaagttgttgactttcttaaaacgatacctgccgccgagatcgtcaatgcgcagtatgaagttctgactccggaggaagcgcgcattgctggtatctggtttggacctacgatcgatgagaaagcaaagagaccttttctgccatgccctctttctcaattactcgatgacgacaatgatataccaatcatgattggttatacttctcacgaatacatcatgtttcttaaagatactagtgaaaaggctttagagacaaagtacgcagatctagatcttcatataaaaaagattacaaacttacaagactcgaaaaagataacgctattgacgcaacaagttaaacagcattattttcataataagccgcttactaaagagagtattccatctattatacaatgcatgagtgacttgcatttttgtattcctgttaaaaattttgtgaatgatcgaagggaaaagaagcaggcaccgatttatttctataatttttcctatgttggtaatgaaatgactcccacgaaacttatgttgaataatctatctatgattggagcttctcatgccgacgacatagcatatcttttttaccagccaaaatgtaaagtcaatgatcctaaaccgccggcgattggtacaaaggatcgagaagtattagaaattcttacgaaaatgtggaccaattttgcaaaaactggaaatcctacacctgtcgttgacgagtatgttactactatttggctaccggcaacagctcatagctttaattacttggatatcggcgatactcttcaacttttaacaattactgatcataataacatattcggagatttagggtta
>Lneg.Est6 c27745.graph_c0_seq1 13-1653
ATGTGGTTCGACAAGTTCGTGTTTtgtgcgtttatggtcgcatggaccaacgccgaggaggatattcaattagaaattcctcaaggatttttaaagggtctaaagaccaataccgttttggagaacaagccgtactttagttttaaaggaataccctacgcgaaacctaatgttggtattaataaattccagatgccagagccagctgacaattgggaaggcatgtatgacgcaacttatcatcgttcggtttgtccattcttctgtataatagaaaaagacatgatgggcgaagaggattgtctttatcttaatgtttacacaccggtgttggacaaagatgctcgtaaagccgttatggtatggttccatggcggtttttttaacagtggtctcggggacgatctcttctttggtcctgatttcttaatcgaacaagatgtcattcttgtaacgcttaattatagactcggtccaatcgggtttttaaatactggtgacaaaaatgcacctggcaacgccggcctaaaggatcaggtaatggcgcttaaatgggtcaaggataatatacattatttcggcggctgtcccaaccgagttacgatcttcggccaaaacgcgggtgcaagttccgtccagtttcacatgatgtctcctatgtcggacggtttgttcaacggtgccattcaacagagcggaagcgcggtgaatacatgggcaatttcttacaatcctagagaattagccttccaattgggagataagctcgacattgagacgagtgattctgccgagttggtttctagactcgcggaatttagtccgaaagaattaattgcggctagcgatgaaataatgaagaccgagaacactatgaacggccgcttatcagcgttccttccatcggttgaagttgatttaggacaagaaatatttctgcccgacgatccctggacgcttctgaaatccggaaaaattgccaacgtgcccgttatggctggaattacgaccgacgagaccgctttcttcgtgcagatgatgctcggcaatatcgatcagatgaatgagcacttcgagaactttctgccggtcgacttgaacgtaaccgatgccgggcataagaacgaactaggtgaaagcttgaagagcttctacttcggggataagtcgatctccacggaaacgacgaaagagttcatgatgatgttggacgacatcatgtttgacgcagcgaccgcactcagtttagatgtattaagctcccgaatttctgctccaatttacgagtacttattttcttacgaagctccattcggtatgataaaaactctgttcgaagtggaagatggcgtttcccatggtgacgatttgacttatgaattctattcggatgctttgaaaaatgtgccacaacccggttcgcctgcggagaaaatgatgcgtatttttaccacgttattggcaaattttgcaaaagacgggaatcctacatcgaatatgaatgagtatgtaactgtgaactgggaacccagaggtaaagacgataattacatgaatattaatcaagagttaaaaatggagaaaggcttactgcaagataggatagacttttggatgaatttgTACAAAAATGTTCTTGGC
>Lneg.Est7 c28135.graph_c0_seq2_RC 10-1797
ATGGGGACTTCAATTCACACGTTCGAAATGAATGGACGCGTCGGCTCGTTCTTCGTTCTTTTACTTTGCTCGTTAATCGACGCGAGAGATGCAGATCTAATTAGACAAAAGAGAATTGTCGGCGGAATCGCGGCCGCGCAGCCGCCCAAGGACGATCCGGTAGTTTTTGTGAATAAAAATGACCGACACGCGCGTATCATTGGCAATCGCGATCCTGACAAAGGATTCTACACCTTTCGTGGAATCAGATTTGGGGAACCACCGACAGGTCGAGACAGATTTCAGCGAGCTTCGCCCGTACATCTCGAAGGAGAATACAATGCCACTACCTGGGGACCTCCTTGTCCTCAGCCCAGCTATGATGGAaccaaaagaatcataggaagtgaggattgtctctttctgaacgtcttcacgccatcgcttccggataccagcgacggttatcctgtactgatatggattcacggaggtggttttagaagaggtgcggcgtgtcagtatgaaatgagacatttgatcaagaaaaaaatggtcgtggtgtccattcaatatagactgggaacgttaggttttttgagtacaggcacgccggaaatgccgggaaacaacgggATGTTTGACATGATACTGGCCATCGACTGGGTAAAGGATTATATACACTTCTTCGGCGGTAATCCGAAGAAAATAATAGCCTTCGGTCACGGTACCGGCGCCAGTTCTGCCATGATGCTATCGTTGTCAAAATTCTGCGAAAATAGTTTCAGCGGTTTGATCGCTATGTCTGGCTCGATTTTATCTCACTTCGCTGTCGACAAGAACCCTTCCGAGACGGCCAGATATATAGCGCGTAAGAACGGCTGTCCGACGAACGATACTCGAAGAATGGTGTATTGTCTGCGAGAATTGCCAGTGGAAGAATTGATTAGAGTCGATTCCGAATTACAAAATATTCGTGCGGCTGCACGAGGTTTCGTTTCCAGTTTATCCAATCTACTCGGATCCGGTCCCGTCGTAGAAGGTTCCGATGACGGAAGGTCACTCCCGAACTTTATGACCGCATCGCCGGAGGATTCTTTGAAGCTCGGCAATTTTCCATCTATACCGCTATTAACGGGAGTTATGAACGATGAAACGGGAGGCGCCGTTTTCGGTCAATACAGAGATGAAGTGCAAAATAAATTAAACACGGTTTCGGATTATTTGACCAATGATTTCGTACCGTATTTGCAAAGAACTATTCCGAATATACGAAACGGATCGCGCTTCGTCCCGCAAGCTTTCCGCGGCTATTTCAACATTCTCGGAAGTGATAGCACGCAGAATACGATCGGAAGAGTAGCGGAAGCTTTGGCTGATTCCCTCTATAACGCTCCTGCATTTCTGACCGTCGATCACTGGTCCAAAAGAGCAAATGCATTTCTATATACTTTCGATCATAAAGGAAAAAGAAATTACGGTAAAGACTTCCTCGCTGGATTGCCAATCGTTGACGCCAAACAATCATCGAATGGTAATTTGAATCACGGCGACGATTTAGGATTCATATTCAACCGAAACACAATTACCGGCGAAAAAATAAGCGACAGCGGCGAACCAGATGAAGTAGATGAAAATGTAACCGAAATTTTCACGGACATGATAGCAAATTTTGCAAGAAGCGGAACGCTTAGTGTGCCTACTACGAATGACAGTGCTTGGATGCCAGACATAATTCCAAAATTCTCAGATAAAACAAACTCTTTTATTAGTATCACGACGGATCCGAAAAGCATGAATAATTTCAGG
>Lneg.Est8 c28262.graph_c0_seq2 203-1966
atgtggagagacaatatattgatccaattaggcttcatttacctctttatactaaatgcacataccgtctatagtctgtcgatagcaacagtgcgaaatggcacgttgataggtgcaacaatgcgtactagactcggaagagacattcatgcattcctaggaattccttatgctgcgccgccggtcggagacctcagattccagccgccgcaacccgcggccgcctggagaggagtgcgagctgctgtgaaaaacgctgagatatgcacgcaacggaacatctacacgtatcaggaagagatcgtcggcggcgaggattgtctttacctgaacgtttacaccccgcgcgtttctgtagcgccgtcgtatatctcccatctacagcccgtcatgatctggttccacggtggcggatgggtcaccggagccggacattcggaatattacgggcccaagtttctgctggatcacgatcttgtcctcgtcaccgtgaactttcgactcggaccgctgggcttcttgagtacggaggatcttgagtgtccggggaattttggattgaaggatcagcagcaagccatgcgatgggtccaggagaatatcgttatttttggcggtaatccgaatagcgttaccctcttcggcgaaagtgcgggaggcgcaagtgttcactatcatatggtcagccctctctcggaagatctttttcaccgcggtatctcgcagagcggtaacttttacaacccgtggactttagcgccaccgggatccgccaaagagaaggccatgatcctgggtagaaatttaaggtgcaacactgaaaattccgcagaacttatcaaatgtctacgaacaaaagatgcagcagagattattggtaccgatcgtcttttccagcgctttggttattgtccaatgatacccttcaaaccggtaatcgaacccagacacgtaggtgcttttataacggaggatccatcaatttccgtgaggcaaggtcgtctagctgatataccttggatgacgggaattacatcagaagaaggaacccttaaagtagcaggtatttacggacgagatcagggcgagcatgtgaagaagttgaatagtgatttccacaatgttgtacccctcagcttattctacgaagagcgataccgccttcgagatgcgcaatttcgagatgagatgagcagtagtattcgcaaattctacttcggcagtgaagacatcgatgaatctgacgaagctagattcaaagtcatcgatatgtacagcgacgcgtggtttaatcacggcactcacgaagctatccaagaatttattgcgaatcaaagttcaccggtctattattactacttcgcgtacagaggatccgcctccttcagctcgatattcggcgatacagagaggaattacggagtgtcgcacgcggacgagctgcagtatttgttccccgtaggtgaacaattgttcaaggatacagagttgtccaaggaggatcacgagataatcaacatcatgaccaaactctggtacaatttcgcaaattccggaaatccaacgccaaaaatcacgaagttgatccccctaaagtggaagccggtgaaaacgaatcattcaccagagtatctgtacataggaaactcgactaagataattatgggaaacaatattctctcggaaagagtgacgttttggaaccagctaacacgtcggatgaagttccataatgcggattttggaaattttaaggacgagttg
>Lneg.Est9 c32591.graph_c0_seq17 13-1668
ATGGGGCTTCTCAAATTCGTCAATCCTTCGCTCATTCTTCTAGTGTTATTCGCCatgaataaagtagaagtacgtgtgactgaagggaaattaatcggcatcatcgagaaaagtatccatggcgatcattacattgccttccgcggaataccgtatgctaaacctccggtgggtgaactcaggtttcaagatccggtaccgccggaaccatggtccggaagcagagacgcttcgaagtacggaaacatcgctgttcaggtgaatatcttcacgaacgaagtcatgggcgacgaagattgtctctatttgaatgtgttcaccacagacacggagcctttaaataaacgcgctgtgatggtgtggatacacggcggtggcttttttatgggctccggcgatgcgtctttctatggtcccgatcatatcgttcggaaggacgtagtgctcgttaccctgaattatagattaggtgttctaggtttcctaaatttataccataaaatggcgacgggaaatcagggcttaaaagacgtagttatggcgttacgatggattcaaaaaaatatatcgcaattcggtggagatcccgataatgtcacaatttttggtgaaagtgcgggtgcagcgattgttcactatctgactatttcgccgttagctgaaggtttatttcataaagcaatatgtcaaagcggcgtcgtgaataatacttgggctctcactgaacgagacacttctatcaataatggtttaaagttagccgagaaacttggtaaggcgacttcagatacggaagtcgcctgcaaatttctaaaagagatagacgcgggaaaattaagagaagtagaagtgaagctttttttgacagtagcagagcgcttaaatctttcaatttcatttacgccgactatggattccgaatcatcaaatccttttttaccggtagaaccatcgaaattattacgtaatggaattaaaatgccactcatattcggatacactagtgacgaaggcacttttttcttaagaggcaaatttttcggctatgtaagcaaagagactctaaaggaaatagattctgatttcaagaaaatcatacatcccacattgttgcgtcaattatcacagataccgatcacaatatcagaattacgatcattatactttgagaataaagcagtgtcagaggaaactctaatgatttattctgattttgtcggcgatcagcatttctatagaggcattatagaagcaattgatactcaaatgagttctggtgttaacgagccgatctacttgtacaaattttcgtatgaaagtgcaacttctcccatgaaaaacatacttgatattcaacttccaggtacagctcatatcgaggaactgggttacttattttatcctcatatgacaaaagatttgggcttgtcaccagctgcacctgattcggaggattacagaataataaattgcttaacgcagctgtggacagattttgctaaaacgggaaatccaacacctgcttcagctaattgtaaatggacaccattgaaaaatggaaatgcatatgattatttaaatattaatattaaacctcaaatggagactcttagtaaagaaaagcaacgatgggattggaagattaataataaatta
>Lneg.Est10 c32591.graph_c0_seq20 13-948
ATGGGGCTTCTCAAATTCGTCAATCCTTCGCTCATTCTTCTAGTGTTATTCGCCatgaataaagtagaagtacgtgtgactgaagggaaattaatcggcatcatcgagaaaagtatccatggcgatcattacattgccttccgcggaataccgtatgctaaacctccggtgggtgaactcaggtttcaagatccggtaccgccggaaccatggtccggaagcagagacgcttcgaagtacggaaacatcgctgttcaggtgaatatcttcacgaacgaagtcatgggcgacgaagattgtctctatttgaatgtgttcaccacagacacggagcctttaaataaacgcgctgtgatggtgtggatacacggcggtggcttttttatgggctccggcgatgcgtctttctatggtcccgatcatatcgttcggaaggacgtagtgctcgttaccctgaattatagattaggtgttctaggtttcctaaatttataccataaaatggcgacgggaaatcagggcttaaaagacgtagttatggcgttacgatggattcaaaaaaatatatcgcaattcggtggagatcccgataatgtcacaatttttggtgaaagtgcgggtgcagcgattgttcactatctgactatttcgccgttagctgaaggtttatttcataaagcaatatgtcaaagcggcgtcgtgaataatacttgggctctcactgaacgagacacttctatcaataatggtttaaagttagccgagaaacttggtaaggcgacttcagatacggaagtcgcctgcaaatttctaaaagagatagacgcgggaaaattaagagaagtagaagtgaagctttttttgacagtagcagtaaatatcacaacgctctattatgattattgcaattgtagttcgatgaattatacacgtgcg
>Lneg.Est11 c32591.graph_c0_seq2 1096-2469
atgggcgacgaagattgtctctatttgaatgtgttcaccacagacacggagcctttaaataaacgcgctgtgatggtgtggatacacggcggtggcttttttatgggctccggcgatgcgtctttctatggtcccgatcatatcgttcggaaggacgtagtgctcgttaccctgaattatagattaggtgttctaggtttcctaaatttataccataaaatggcgacgggaaatcagggcttaaaagacgtagttatggcgttacgatggattcaaaaaaatatatcgcaattcggtggagatcccgataatgtcacaatttttggtgaaagtgcgggtgcagcgattgttcactatctgactatttcgccgttagctgaaggtttatttcataaagcaatatgtcaaagcggcgtcgtgaataatacttgggctctcactgaacgagacacttctatcaataatggtttaaagttagccgagaaacttggtaaggcgacttcagatacggaagtcgcctgcaaatttctaaaagagatagacgcgggaaaattaagagaagtagaagtgaagctttttttgacagtagcagagcgcttaaatctttcaatttcatttacgccgactatggattccgaatcatcaaatccttttttaccggtagaaccatcgaaattattacgtaatggaattaaaatgccactcatattcggatacactagtgacgaaggcacttttttcttaagaggcaaatttttcggctatgtaagcaaagagactctaaaggaaatagattctgatttcaagaaaatcatacatcccacattgttgcgtcaattatcacagataccgatcacaatatcagaattacgatcattatactttgagaataaagcagtgtcagaggaaactctaatgatttattctgattttgtcggcgatcagcatttctatagaggcattatagaagcaattgatactcaaatgagttctggtgttaacgagccgatctacttgtacaaattttcgtatgaaagtgcaacttctcccatgaaaaacatacttgatattcaacttccaggtacagctcatatcgaggaactgggttacttattttatcctcatatgacaaaagatttgggcttgtcaccagctgcacctgattcggaggattacagaataataaattgcttaacgcagctgtggacagattttgctaaaacgggaaatccaacacctgcttcagctaattgtaaatggacaccattgaaaaatggaaatgcatatgattatttaaatattaatattaaacctcaaatggagactcttagtaaagaaaagcaacgatgggattggaagattaataataaatta
>Lneg.Est12 c32591.graph_c0_seq4 1831-2577
atggattccgaatcatcaaatccttttttaccggtagaaccatcgaaattattacgtaatggaattaaaatgccactcatattcggatacactagtgacgaaggcacttttttcttaagaggcaaatttttcggctatgtaagcaaagagactctaaaggaaatagattctgatttcaagaaaatcatacatcccacattgttgcgtcaattatcacagataccgatcacaatatcagaattacgatcattatactttgagaataaagcagtgtcagaggaaactctaatgatttattctgattttgtcggcgatcagcatttctatagaggcattatagaagcaattgatactcaaatgagttctggtgttaacgagccgatctacttgtacaaattttcgtatgaaagtgcaacttctcccatgaaaaacatacttgatattcaacttccaggtacagctcatatcgaggaactgggttacttattttatcctcatatgacaaaagatttgggcttgtcaccagctgcacctgattcggaggattacagaataataaattgcttaacgcagctgtggacagattttgctaaaacgggaaatccaacacctgcttcagctaattgtaaatggacaccattgaaaaatggaaatgcatatgattatttaaatattaatattaaacctcaaatggagactcttagtaaagaaaagcaacgatgggattggaagattaataataaatta
>Lneg.Est13 c32591.graph_c0_seq7 1023-2402
ATGGTCCGGAAGCAGAGACGCTTCGAAGTACGGAAACATCGCTGTtcagacacggagcctttaaataaacgcgctgtgatggtgtggatacacggcggtggcttttttatgggctccggcgatgcgtctttctatggtcccgatcatatcgttcggaaggacgtagtgctcgttaccctgaattatagattaggtgttctaggtttcctaaatttataccataaaatggcgacgggaaatcagggcttaaaagacgtagttatggcgttacgatggattcaaaaaaatatatcgcaattcggtggagatcccgataatgtcacaatttttggtgaaagtgcgggtgcagcgattgttcactatctgactatttcgccgttagctgaaggtttatttcataaagcaatatgtcaaagcggcgtcgtgaataatacttgggctctcactgaacgagacacttctatcaataatggtttaaagttagccgagaaacttggtaaggcgacttcagatacggaagtcgcctgcaaatttctaaaagagatagacgcgggaaaattaagagaagtagaagtgaagctttttttgacagtagcagagcgcttaaatctttcaatttcatttacgccgactatggattccgaatcatcaaatccttttttaccggtagaaccatcgaaattattacgtaatggaattaaaatgccactcatattcggatacactagtgacgaaggcacttttttcttaagaggcaaatttttcggctatgtaagcaaagagactctaaaggaaatagattctgatttcaagaaaatcatacatcccacattgttgcgtcaattatcacagataccgatcacaatatcagaattacgatcattatactttgagaataaagcagtgtcagaggaaactctaatgatttattctgattttgtcggcgatcagcatttctatagaggcattatagaagcaattgatactcaaatgagttctggtgttaacgagccgatctacttgtacaaattttcgtatgaaagtgcaacttctcccatgaaaaacatacttgatattcaacttccaggtacagctcatatcgaggaactgggttacttattttatcctcatatgacaaaagatttgggcttgtcaccagctgcacctgattcggaggattacagaataataaattgcttaacgcagctgtggacagattttgctaaaacgggaaatccaacacctgcttcagctaattgtaaatggacaccattgaaaaatggaaatgcatatgattatttaaatattaatattaaacctcaaatggagactcttagtaaagaaaagcaacgatgggattggaagattaataataaatta
>Lneg.Est14 c32591.graph_c0_seq18 222-1601
ATGGTCCGGAAGCAGAGACGCTTCGAAGTACGGAAACATCGCTGTtcagacacggagcctttaaataaacgcgctgtgatggtgtggatacacggcggtggcttttttatgggctccggcgatgcgtctttctatggtcccgatcatatcgttcggaaggacgtagtgctcgttaccctgaattatagattaggtgttctaggtttcctaaatttataccataaaatggcgacgggaaatcagggcttaaaagacgtagttatggcgttacgatggattcaaaaaaatatatcgcaattcggtggagatcccgataatgtcacaatttttggtgaaagtgcgggtgcagcgattgttcactatctgactatttcgccgttagctgaaggtttatttcataaagcaatatgtcaaagcggcgtcgtgaataatacttgggctctcactgaacgagacacttctatcaataatggtttaaagttagccgagaaacttggtaaggcgacttcagatacggaagtcgcctgcaaatttctaaaagagatagacgcgggaaaattaagagaagtagaagtgaagctttttttgacagtagcagagcgcttaaatctttcaatttcatttacgccgactatggattccgaatcatcaaatccttttttaccggtagaaccatcgaaattattacgtaatggaattaaaatgccactcatattcggatacactagtgacgaaggcacttttttcttaagaggcaaatttttcggctatgtaagcaaagagactctaaaggaaatagattctgatttcaagaaaatcatacatcccacattgttgcgtcaattatcacagataccgatcacaatatcagaattacgatcattatactttgagaataaagcagtgtcagaggaaactctaatgatttattctgattttgtcggcgatcagcatttctatagaggcattatagaagcaattgatactcaaatgagttctggtgttaacgagccgatctacttgtacaaattttcgtatgaaagtgcaacttctcccatgaaaaacatacttgatattcaacttccaggtacagctcatatcgaggaactgggttacttattttatcctcatatgacaaaagatttgggcttgtcaccagctgcacctgattcggaggattacagaataataaattgcttaacgcagctgtggacagattttgctaaaacgggaaatccaacacctgcttcagctaattgtaaatggacaccattgaaaaatggaaatgcatatgattatttaaatattaatattaaacctcaaatggagactcttagtaaagaaaagcaacgatgggattggaagattaataataaatta
>Lneg.Est15 c32591.graph_c0_seq1 23-1654
ATGCACAGCaacagagtggccgtagacgtgcgtgagggaaaattaatcggtatcgtcgaggaaaatattcatggtggcaattacatcgctttccgaggaataccgtacgcgagaccgccggtcggtaaactaagattcaaggatccggcaccaccgaaatcatggtccggcagcagagatgcttccaaatatggaaacgtcgctgttcaggtggatgttatcacccgcaaattgatcggcgccgaggattgcctctacttaaacgtgtacaccgcggacgtagaatcacggggaaaacgtccggttatggtgtggatacacggcggcgcttttagcataggttccggcgatgcatccgtttacggtcccgattatattgtccggaaggatgtggtattggtcacgttaaattatagattaggcgctctcggtttcctgaatctttacgatgaagcggcaacaggcaatcaaggtatgaaggatgttgtcatggcattacaatgggttcaacaaaatatatcaaagtttaatggagatccaggaaacgttactatttttggcgaaagcgctggtggagtcatcgtacattacttgactctgtctccgttaagcgaaggtttgtttcacaaagcgatatcgcaaagcggcgtcgccgcaaatccctgggcctttaccgaatggacaaataaagcgacgaacaaaagtttccaacttgccgagtgcctcggtaaagctacctcggatccgaaggtcgcctgcgaatttctcagaacgatcgacgcgagaaaactccgaaaagccgaacagaaggttctgacgaacgcaaaacgcctgcaaaatgtaatagcttttaagcccagtttagatcgcgaatcgccgaatccattcttcccggaacatccaagcacgttaatacgtcggagagttaaagtgccatacattttgggttataacagttgcgaaggatcttacttagcatgcagcagcatacgtacgcagttcgtcggacgcaatgaggaggctcttaaagaaatcaattccgatttcaagaaagccatcacacctagtgtcttgtctacgctaccgcagatcccgatcacagtcgaagaactacgatttttatactttggtaatgaagcagtgtcagaaaaaactctgatgaattacgctgattttctaggcgatgaattattttatcgcggcattatagagatagccgatactcaaatgagctctgatgctaatgagccgacatacttgtacaaattttcatacgagagtgaaacttctcccctgaggaaattcttaaacgtcacgcttccaggtgtgactcactccgaggaattgtattacttattttatcctcatatgatacaggatttgggctttccaccacttgcacctgattcgaaggattacaagataatgagtcgcttaacgcagatgtggacggattttgctaaaacagggaatccaacacccgcgattacggatttgactccaattaagtggacaccgttgaagcgcgccgggaatgtgtacgattatttaaacatcaatatcgaacctcaaatggaaatcctccgtaaaggagagcagcgctgggattggaagaatatgaaacataaatta
>Lneg.Est16 c32591.graph_c0_seq12 963-1709
atggattccgaatcatcaaatccttttttaccggtagaaccatcgaaattattacgtaatggaattaaaatgccactcatattcggatacactagtgacgaaggcacttttttcttaagaggcaaatttttcggctatgtaagcaaagagactctaaaggaaatagattctgatttcaagaaaatcatacatcccacattgttgcgtcaattatcacagataccgatcacaatatcagaattacgatcattatactttgagaataaagcagtgtcagaggaaactctaatgatttattctgattttgtcggcgatcagcatttctatagaggcattatagaagcaattgatactcaaatgagttctggtgttaacgagccgatctacttgtacaaattttcgtatgaaagtgcaacttctcccatgaaaaacatacttgatattcaacttccaggtacagctcatatcgaggaactgggttacttattttatcctcatatgacaaaagatttgggcttgtcaccagctgcacctgattcggaggattacagaataataaattgcttaacgcagctgtggacagattttgctaaaacgggaaatccaacacctgcttcagctaattgtaaatggacaccattgaaaaatggaaatgcatatgattatttaaatattaatattaaacctcaaatggagactcttagtaaagaaaagcaacgatgggattggaagattaataataaatta
>Lneg.Est17 c32591.graph_c0_seq9 1764-2510
atggattccgaatcatcaaatccttttttaccggtagaaccatcgaaattattacgtaatggaattaaaatgccactcatattcggatacactagtgacgaaggcacttttttcttaagaggcaaatttttcggctatgtaagcaaagagactctaaaggaaatagattctgatttcaagaaaatcatacatcccacattgttgcgtcaattatcacagataccgatcacaatatcagaattacgatcattatactttgagaataaagcagtgtcagaggaaactctaatgatttattctgattttgtcggcgatcagcatttctatagaggcattatagaagcaattgatactcaaatgagttctggtgttaacgagccgatctacttgtacaaattttcgtatgaaagtgcaacttctcccatgaaaaacatacttgatattcaacttccaggtacagctcatatcgaggaactgggttacttattttatcctcatatgacaaaagatttgggcttgtcaccagctgcacctgattcggaggattacagaataataaattgcttaacgcagctgtggacagattttgctaaaacgggaaatccaacacctgcttcagctaattgtaaatggacaccattgaaaaatggaaatgcatatgattatttaaatattaatattaaacctcaaatggagactcttagtaaagaaaagcaacgatgggattggaagattaataataaatta
>Lneg.Est18 c32591.graph_c0_seq11 12-1685
ATGGGAAGTCAGTTTATCGACGTTCCTTTCCATCATCCTTCTCTCGTATCCATAatggacagagtgaaagtttatatacgcgatggcaagttgatcggtatcgtcgagaaaggtatttatggcggtcgctatgttgctttccgtgggataccgtatgcgaaacctccggttggcgagcttagatttaaggatccggtaccgccggaaccatggaccggcagcagagatgcttcaaaatacggaaacatcgctgttcagattgatattatcaaacacgaaatggtaggcgacgaagactgtctctatttgaacgtgttcacgacggatattaatcctttggagaaacgacctgtgatggtgtggatacacggtggtggcttctttctcggttccggtgatgcgtccttttacggtcccgattatatcgttcgaaaggacgtagtattggttaccctaaattacagattaggcgttctaggttttctgaatctatacaataaagtggcaaccggcaatcaaggtctgaaggatgtgatcatggcattaaaatgggtccagaaaaatatatcagagtttggaggagactcaggaaatgtcaccatcttcggcgaaagcgccggtgcagtcatcgtacattacttgactttatctccattaagtgaaggcttatttcataaagcgatatcgcaaagtggcaatgttacgtgtccatgggcctttaccgagccaggaccttgtacgacgaacaaaggcttcctgctcgccgagaaacttggaaaagcgaccgaagatccgaaggttgcctacgagtttcttaaaacgatcgacgcgaaaaaactcatagagactgaacggaactttgtcttgacggaaacagagcgcctacaatttatcctgacgtgttcacccactctggatcacgaatcatcgaatccagtcttcccgaaagactgtgatccagtgacgtttgtacatcgcggggttaaagtgccgtatcttctgggttttaccagttgcgagggaatttttctcataaatagtaacttttacggacacataagtaaggaggctctcagccaaatcgatgctgatttcaaactggcagtactacccagaattttagctacactgccaaagataccaatcacattgtcagaattacgatctttatattttggtgacaaggcaatttcagaggaaacactggtgaattacgctgattttctcagtgacgaattctttttgcgcggtattatgcaagcagcggatattcagatgagtaacgacgattctggaaagacatatctgtataaatactcatacgagagcgaaacttctctcatgaggaaagtgctcaatattgagcttccaggtgtgtctcatgccgaggaactgttttacttgttttatcccgaggtaataaaagaattgggcttatcattacccgagcctgcttcggaggattataagatgataaatcgtttaacgcagatgtggacggattttgctaaaacagggaatccaacacccgcgattacggatttaactccaaatgagtggacaccgttgaagcgcgccggaaatatatacgattatttaaacattgatatcgaacctcgaatggaaaccttccgtaaaggggagcaacgttgggaatggggaaaacatgataaa
>Lneg.Est19 c32591.graph_c0_seq6 23-1372
atgcacagcaacagagtggccgtagacgtgcgtgagggaaaattaatcggtatcgtcgaggaaaatattcatggtggcaattacatcgctttccgaggaataccgtacgcgagaccgccggtcggtaaactaagattcaaggatccggcaccaccgaaatcatggtccggcagcagagatgcttccaaatatggaaacgtcgctgttcaggtggatgttatcacccgcaaattgatcggcgccgaggattgcctctacttaaacgtgtacaccgcggacgtagaatcacggggaaaacgtccggttatggtgtggatacacggcggcgcttttagcataggttccggcgatgcatccgtttacggtcccgattatattgtccggaaggatgtggtattggtcacgttaaattatagattaggcgctctcggtttcctgaatctttacgatgaagcggcaacaggcaatcaaggtatgaaggatgttgtcatggcattacaatgggttcaacaaaatatatcaaagtttaatggagatccaggaaacgttactatttttggcgaaagcgctggtggagtcatcgtacattacttgactctgtctccgttaagcgaaggtttgtttcacaaagcgatatcgcaaagcggcgtcgccgcaaatccctgggcctttaccgaatggacaaataaagcgacgaacaaaagtttccaacttgccgagtgcctcggtaaagctacctcggatccgaaggtcgcctgcgaatttctcagaacgatcgacgcgagaaaactccgaaaagccgaacagaaggttctgacgaacgcaaaacgcctgcaaaatgtaatagcttttaagcccagtttagatcgcgaatcgccgaatccattcttcccggaacatccaagcacgttaatacgtcggagagttaaagtgccatacattttgggttataacagttgcgaaggatcttacttagcatgcagcagcatacgtacgcagttcgtcggacgcaatgaggaggctcttaaagaaatcaattccgatttcaagaaagccatcacacctagtgtcttgtctacgctaccgcagatcccgatcacagtcgaagaactacgatttttatactttggtaatgaagcagtgtcagaaaaaactctgatgaattacgctgattttctaggcgatgaattattttatcgcggcattatagagatagccgatactcaaatgagctctgatgctaatgagccgacatacttgtacaaattttcatacgagagtgaaacttctcccctgaggaaattcttaaacgtcacgcttccaggaTTTGGGCTTTCCACCACTTGCACC
>Lneg.Est20 c32591.graph_c0_seq10 1093-2487
atggtaggcgacgaagactgtctctatttgaacgtgttcacgacggatattaatcctttggagaaacgacctgtgatggtgtggatacacggtggtggcttctttctcggttccggtgatgcgtccttttacggtcccgattatatcgttcgaaaggacgtagtattggttaccctaaattacagattaggcgttctaggttttctgaatctatacaataaagtggcaaccggcaatcaaggtctgaaggatgtgatcatggcattaaaatgggtccagaaaaatatatcagagtttggaggagactcaggaaatgtcaccatcttcggcgaaagcgccggtgcagtcatcgtacattacttgactttatctccattaagtgaaggcttatttcataaagcgatatcgcaaagtggcaatgttacgtgtccatgggcctttaccgagccaggaccttgtacgacgaacaaaggcttcctgctcgccgagaaacttggaaaagcgaccgaagatccgaaggttgcctacgagtttcttaaaacgatcgacgcgaaaaaactcatagagactgaacggaactttgtcttgacggaaacagagcgcctacaatttatcctgacgtgttcacccactctggatcacgaatcatcgaatccagtcttcccgaaagactgtgatccagtgacgtttgtacatcgcggggttaaagtgccgtatcttctgggttttaccagttgcgagggaatttttctcataaatagtaacttttacggacacataagtaaggaggctctcagccaaatcgatgctgatttcaaactggcagtactacccagaattttagctacactgccaaagataccaatcacattgtcagaattacgatctttatattttggtgacaaggcaatttcagaggaaacactggtgaattacgctgattttctcagtgacgaattctttttgcgcggtattatgcaagcagcggatattcagatgagtaacgacgattctggaaagacatatctgtataaatactcatacgagagcgaaacttctctcatgaggaaagtgctcaatattgagcttccaggtgtgtctcatgccgaggaactgttttacttgttttatcccgaggtaataaaagaattgggcttatcattacccgagcctgcttcggaggattataagatgataaatcgtttaacgcagatgtggacggattttgctaaaacagggaatccaacacccgcgattacggatttaactccaaatgagtggacaccgttgaagcgcgccggaaatatatacgattatttaaacattgatatcgaacctcgaatggaaaccttccgtaaaggggagcaacgttgggaatggGGAAAACATGATAAA
>Lneg.Est21 c32591.graph_c0_seq8 820-2031
atgattttaggtttcctgaatctttacgatgaagcggcaacaggcaatcaaggtatgaaggatgttgtcatggcattacaatgggttcaacaaaatatatcaaagtttaatggagatccaggaaacgttactatttttggcgaaagcgctggtggagtcatcgtacattacttgactctgtctccgttaagcgaaggtttgtttcacaaagcgatatcgcaaagcggcgtcgccgcaaatccctgggcctttaccgaatggacaaataaagcgacgaacaaaagtttccaacttgccgagtgcctcggtaaagctacctcggatccgaaggtcgcctgcgaatttctcagaacgatcgacgcgagaaaactccgaaaagccgaacagaaggttctgacgaacgcaaaacgcctgcaaaatgtaatagcttttaagcccagtttagatcgcgaatcgccgaatccattcttcccggaacatccaagcacgttaatacgtcggagagttaaagtgccatacattttgggttataacagttgcgaaggatcttacttagcatgcagcagcatacgtacgcagttcgtcggacgcaatgaggaggctcttaaagaaatcaattccgatttcaagaaagccatcacacctagtgtcttgtctacgctaccgcagatcccgatcacagtcgaagaactacgatttttatactttggtaatgaagcagtgtcagaaaaaactctgatgaattacgctgattttctaggcgatgaattattttatcgcggcattatagagatagccgatactcaaatgagctctgatgctaatgagccgacatacttgtacaaattttcatacgagagtgaaacttctcccctgaggaaattcttaaacgtcacgcttccaggtgtgactcactccgaggaattgtattacttattttatcctcatatgatacaggatttgggctttccaccacttgcacctgattcgaaggattacaagataatgagtcgcttaacgcagatgtggacggattttgctaaaacagggaatccaacacccgcgattacggatttgactccaattaagtggacaccgttgaagcgcgccgggaatgtgtacgattatttaaacatcaatatcgaacctcaaatggaaatcctccgtaaaggagagcagcgctgggattggaagaatatgaaacataaatta
>Lneg.Est22 c32591.graph_c0_seq19 820-1749
ATGATTTTAGGTTTCCTGAATCTTTACGATGAAGCGGCAACAGGCAATCAAGGTATGAAGGATGTTGTCATGGCATTACAATGGGTTCAACAAAATATATCAAAGTTTAATGGAGATCCAGGAAACGTTACTATTTTTGGCGAAAGCGCTGGTGGAGTCATCGTACATTACttgactctgtctccgttaagcgaaggtttgtttcacaaagcgatatcgcaaagcggcgtcgccgcaaatccctgggcctttaccgaatggacaaataaagcgacgaacaaaagtttccaacttgccgagtgcctcggtaaagctacctcggatccgaaggtcgcctgcgaatttctcagaacgatcgacgcgagaaaactccgaaaagccgaacagaaggttctgacgaacgcaaaacgcctgcaaaatgtaatagcttttaagcccagtttagatcgcgaatcgccgaatccattcttcccggaacatccaagcacgttaatacgtcggagagttaaagtgccatacattttgggttataacagttgcgaaggatcttacttagcatgcagcagcatacgtacgcagttcgtcggacgcaatgaggaggctcttaaagaaatcaattccgatttcaagaaagccatcacacctagtgtcttgtctacgctaccgcagatcccgatcacagtcgaagaactacgatttttatactttggtaatgaagcagtgtcagaaaaaactctgatgaattacgctgattttctaggcgatgaattattttatcgcggcattatagagatagccgatactcaaatgagctctgatgctaatgagccgacatacttgtacaaattttcatacgagagtgaaacttctcccctgaggaaattcttaaacgtcacgcttccaggaTTTGGGCTTTCCACCACTTGCACC
>Lneg.Est23 c32591.graph_c0_seq15 13-585
ATGGGGCTTCTCAAATTCGTCAATCCTTCGCTCATTCTTCTAGTGTTATTCGCCATGAATAAAGTAGAAGTACGTGTGACTGAAGGGAAATTAATCGGCATCATCGAGAAAAGTATCCATGGCGATCATtacattgccttccgcggaataccgtatgctaaacctccggtgggtgaactcaggtttcaagatccggtaccgccggaaccatggtccggaagcagagacgcttcgaagtacggaaacatcgctgttcaggtgaatatcttcacgaacgaagtcatgggcgacgaagattgtctctatttgaatgtgttcaccacagacacggagcctttaaataaacgcgctgtgatggtgtggatacacggcggtggcttttttatgggctccggcgatgcgtctttctatggtcccgatcatatcgttcggaaggacgtagtgctcgttaccctgaattatagattaggtgttctaGGTACATTATTACTTAGCTCGAAATCACTTTACGTTACTTATTTTTTCAGAGTAAACATGTACACACCCTTTCATCTCTATTTTCCACAATTCAAA
>Lneg.Est24 c32591.graph_c0_seq13 1096-1386
atgggcgacgaagattgtctctatttgaatgtgttcaccacagacacggagcctttaaataaacgcgctgtgatggtgtggatacacggcggtggcttttttatgggctccggcgatgcgtctttctatggtcccgatcatatcgttcggaaggacgtagtgctcgttaccctgaattatagattaggtgttctaGGTACATTATTACTTAGCTCGAAATCACTTTACGTTACTTATTTTTTCAGAGTAAACATGTACACACCCTTTCATCTCTATTTTCCACAATTCAAA
>Lneg.Est25 c32898.graph_c0_seq2 29-2002
ATGGAACAACGCAAGTGCGTTACAACGACGGCGTGCCATCACCTGAGCGAAAGAATTTGGTGGTGCACGTACGTCCTCGTGCTCTACCTCATCCTCGTCGACGGTTTGCTCAACGGATCCGAGCCCACAgtccatacaaaatggggtgtcatccggggcaagtggagtagaagcgtgcgcgaccaacgggtcgcgaattttctcgggataccgtacgcgttaccaccggtgagagatttgagattcaagagtccgcaacaatggaatcatacatggacgacaattcgcgatgctacagcagatggagaaatgtgccttcaaatgagtggttccgaaatttttggcagtgaagactgcctttatctaaatattttcattccctatattccaggcattcaaaggatgaaattgccggttttagtctttgtgcatggcggtggatatagcggtggcagcagcgatagtaaactatacgcgccggattatttgatggatcagaatgtgattctcgtcacgttgaattaccggctcaatatttttggcttttttagtacaacgaaccaagtctcgccaggcaattacggtctcaaggatataaagatggccctcgaatgggtacacgagaatattcacagcttcaacggaaatcccgaatcagtgacccttatgggagcaagtaccggtgctgcgtcgactcatctgctcgctttgtcgaacaagacggaaggacttttccacaagtacattttgctgggcggttccgttttaggtccgtggttttatcatcccagagaaacgtatcgacaaacttgtctggaattggcaagactagttggctgccagccggaaaaaggcgacggcgaaatcgcgtcaaacgagacaatcatcgatcccgaggaggaaaatggggggaggaaagatgacgctaagatcaacgtttcgcataaggattataatgaaagatatataaaggaggacgaagaaatggtaaaatgcatgagaactatcgatgcgaggcaattagaaaaaatgttaaaacacttttatgtttggagggaaaatccaatatgtaactttgctcctacattagaagataattcagaggacgccatcctgacaatgaatccgcggaaaatgatagaggacggtttgttccgcgatatgccggcaataatgcaagtcgtgaaagacgaagggttgctgaagacgctcggtttcttcgtagatcccgatatggaaaacgaaatgatagagaatttcgaagaatatttgcctattcttatagaaagtcgcgattggatttccaacactagcattttcgccgccgcgatacaggatttttatttcaacgaaaatgtgtcgttggattttaaagacagcatcactaaggtagtgagtgacggcggcataatatggccggtatttaaagctgcgcaatatcattcggaattaggaaattccagcgtttatttctcctatttcgcgtacgagggcacgttttcgtttaccttggctgcgggcgccccgctacattatcatgtctgtcacaacgatgacttaaactacttattcccaatattgaataaccaatattcgaacatgatgttaaacaatacggagaccgattttatggttatcaatatcatgacagaaatgtgggcgaatttcatgagagaaggagtaccgaaagcgtggatgatccctgcgtggcccgattaccgcgatcatcatcagttcatgagattcgggattggcaagtcgccggatattgtggtacaaaccgatttcctgtccgacagaatggagttctgggagaagttgttgttggtcaacgtatcggcggaaccggaggaacgcgacacgatcaccgacggtcctccggatgacacgtttcccgataatgccgacaccatcgattgcaagttaacgatttatcttgtattattaattatcgctatgCTTACGCTATACTAT
>Lneg.Est26 c32898.graph_c0_seq5 29-2002
ATGGAACAACGCAAGTGCGTTACAACGACGGCGTGCCATCACCTGAGCGAAAGAATTTGGTGGTGCACGTACGTCCTCGTGCTCTACCTCATCCTCGTCGACGGTTTGCTCAACGGATCCGAGCCCACAgtccatacaaaatggggtgtcatccggggcaagtggagtagaagcgtgcgcgaccaacgggtcgcgaattttctcgggataccgtacgcgttaccaccggtgagagatttgagattcaagagtccgcaacaatggaatcatacatggacgacaattcgcgatgctacagcagatggagaaatgtgccttcaaatgagtggttccgaaatttttggcagtgaagactgcctttatctaaatattttcattccctatattccaggcattcaaaggatgaaattgccggttttagtctttgtgcatggcggtggatatagcggtggcagcagcgatagtaaactatacgcgccggattatttgatggatcagaatgtgattctcgtcacgttgaattaccggctcaatatttttggcttttttagtacaacgaaccaagtctcgccaggcaattacggtctcaaggatataaagatggccctcgaatgggtacacgagaatattcacagcttcaacggaaatcccgaatcagtgacccttatgggagcaagtaccggtgctgcgtcgactcatctgctcgctttgtcgaacaagacggaaggacttttccacaagtacattttgctgggcggttccgttttaggtccgtggttttatcatcccagagaaacgtatcgacaaacttgtctggaattggcaagactagttggctgccagccggaaaaaggcgacggcgaaatcgcgtcaaacgagacaatcatcgatcccgaggaggaaaatggggggaggaaagatgacgctaagatcaacgtttcgcataaggattataatgaaagatatataaaggaggacgaagaaatggtaaaatgcatgagaactatcgatgcgaggcaattagaaaaaatgttaaaacacttttatgtttggagggaaaatccaatatgtaactttgctcctacattagaagataattcagaggacgccatcctgacaatgaatccgcggaaaatgatagaggacggtttgttccgcgatatgccggcaataatgcaagtcgtgaaagacgaagggttgctgaagacgctcggtttcttcgtagatcccgatatggaaaacgaaatgatagagaatttcgaagaatatttgcctattcttatagaaagtcgcgattggatttccaacactagcattttcgccgccgcgatacaggatttttatttcaacgaaaatgtgtcgttggattttaaagacagcatcactaaggtagtgagtgacggcggcataatatggccggtatttaaagctgcgcaatatcattcggaattaggaaattccagcgtttatttctcctatttcgcgtacgagggcacgttttcgtttaccttggctgcgggcgccccgctacattatcatgtctgtcacaacgatgacttaaactacttattcccaatattgaataaccaatattcgaacatgatgttaaacaatacggagaccgattttatggttatcaatatcatgacagaaatgtgggcgaatttcatgagagaaggagtaccgaaagcgtggatgatccctgcgtggcccgattaccgcgatcatcatcagttcatgagattcgggattggcaagtcgccggatattgtggtacaaaccgatttcctgtccgacagaatggagttctgggagaagttgttgttggtcaacgtatcggcggaaccggaggaacgcgacacgatcaccgacggtcctccggatgacacgtttcccgataatgccgacaccatcgattgcaagttaacgatttatcttgtattattaattatcgctatgCTTACGCTATACTAT
>Lneg.Est27 c32898.graph_c0_seq4 29-1267
ATGGAACAACGCAAGTGCGTTACAACGACGGCGTGCCATCACCTGAGCGAAAGAATTTGGTGGTGCACGTACGTCCTCGTGCTCTACCTCATCCTCGTCGACGGTTTGCTCAACGGATCCGAGCCCACAgtccatacaaaatggggtgtcatccggggcaagtggagtagaagcgtgcgcgaccaacgggtcgcgaattttctcgggataccgtacgcgttaccaccggtgagagatttgagattcaagagtccgcaacaatggaatcatacatggacgacaattcgcgatgctacagcagatggagaaatgtgccttcaaatgagtggttccgaaatttttggcagtgaagactgcctttatctaaatattttcattccctatattccaggcattcaaaggatgaaattgccggttttagtctttgtgcatggcggtggatatagcggtggcagcagcgatagtaaactatacgcgccggattatttgatggatcagaatgtgattctcgtcacgttgaattaccggctcaatatttttggcttttttagtacaacgaaccaagtctcgccaggcaattacggtctcaaggatataaagatggccctcgaatgggtacacgagaatattcacagcttcaacggaaatcccgaatcagtgacccttatgggagcaagtaccggtgctgcgtcgactcatctgctcgctttgtcgaacaagacggaaggacttttccacaagtacattttgctgggcggttccgttttaggtccgtggttttatcatcccagagaaacgtatcgacaaacttgtctggaattggcaagactagttggctgccagccggaaaaaggcgacggcgaaatcgcgtcaaacgagacaatcatcgatcccgaggaggaaaatggggggaggaaagatgacgctaagatcaacgtttcgcataaggattataatgaaagatatataaaggaggacgaagaaatggtaaaatgcatgagaactatcgatgcgaggcaattagaaaaaatgttaaaacacttttatgtttggagggaaaatccaatatgtaactttgctcctacattagaagataattcagaggacgccatcctgacaatgaatccgcggaaaatgatagaggacggtttgttccgcgatatgccggcaataatgcaagtcgtgaaagacgaagggttgctgaagacgctcGGTAATTTCCGTTATTACTTTTGTCGT
>Lneg.Est28 c33779.graph_c0_seq3_RC 132-1799
atgaaacgttgtttattcgttgtccttctgagcatcatccttgcgttcgccagcggcgattccgttggcgaacaacacgaggtgaccgcaccgatcgggagaattcgcggttccatcttgatctccagacttggcaagaagatttattcctttcgcggtgtgagatacgccgagccaccgaccggacagcaacgtttccagattgctattccggcggcagattggaatgatgtctttgatgcgaccaaagaaggacccgcttgtccagcaataggtgtggagaatataatggaggattgtcttcgtgtgaatgtctatacgacgaaattaccgtcggtgagcgatcccgtaaagagacccgtgttggtattcttccatcctggtggtttttatgtattctcaggtcaaagctcctactttggacctgaatacttgctggacaaagatatcgttctcgtcaccgttaattatcgtctcgcgactctaggttttctaagcaccggcgattcgaaggcaccaggcaatttgggcttgaaagatcaagtcgtggcgcttcgatggattcagaggaacatagccgccttcggcggcgatcctgacagcgttacgatatccggttacagcgttggtggattgagcgtgatgctgcacatggtttcgccaatgtccgagggattgttccatcgcgcgatcatgatgagcggctcgatgatgttagaaccgagttatcctaccgagcaattacacttggcgaagaagcaagccgagctactgaactgtccgaccgacactacgggctctatgctggtctgcttgaattctaaaccggtggagaacttcacagacactattcccaagttttttgaatggtatggtgatccgatgttgatatgggcacccgtagtagaacccgaggttcacggtgtggagagattcttgcctgaacagcccattgatcttattaaaagaggaaagtttcacaaggttccgctgatcgcgggagttaccaagaacgaattcgacggcgtggtcgtcgccgtcgaaaagcagcgtagactcggaaacaactcgatcttcgatgttttaaacaatgactggtacaaaatcgcacccatcagtttcatgtacgagcgcggtacaccccgttccagatacataagcaccgaactacggcaattttactttggcaatcaatcgatcggtccagacacgtatgacggtctcgcacatatttataccgatagtgtaattatatttccattgcatcgcaccgtaaaactgttggcagaaaacactgatcaaccaatctacttttacgtatcttcttatcaaggacgatatagtttcgccatgtggaacgataccacgccatacggtgtggtgcaccacgacgatttgcaatatctattctttatgagcttcgaatttcccttcttcgagaacgatgctccggaaatacctacggtggaacttatgacaagtatgtggtcgaactttgttgcaactgggcagccggtatcaccggctttggcgaacaacgtcacgtgggaaccatacttattagaaaccgacaactacttagaaatttccgagataccgaggatgaagacaggactttatcccgatagaatgcaaaaatgggagagcctgTTTCCTTTAAATTCAAAA
>Lneg.Est29 c33779.graph_c0_seq4_RC 164-1831
atgaaacgttgtttattcgttgtccttctgagcatcatccttgcgttcgccagcggcgattccgttggcgaacaacacgaggtgaccgcaccgatcgggagaattcgcggttccatcttgatctccagacttggcaagaagatttattcctttcgcggtgtgagatacgccgagccaccgaccggacagcaacgtttccagattgctattccggcggcagattggaatgatgtctttgatgcgaccaaagaaggacccgcttgtccagcaataggtgtggagaatataatggaggattgtcttcgtgtgaatgtctatacgacgaaattaccgtcggtgagcgatcccgtaaagagacccgtgttggtattcttccatcctggtggtttttatgtattctcaggtcaaagctcctactttggacctgaatacttgctggacaaagatatcgttctcgtcaccgttaattatcgtctcgcgactctaggttttctaagcaccggcgattcgaaggcaccaggcaatttgggcttgaaagatcaagtcgtggcgcttcgatggattcagaggaacatagccgccttcggcggcgatcctgacagcgttacgatatccggttacagcgttggtggattgagcgtgatgctgcacatggtttcgccaatgtccgagggattgttccatcgcgcgatcatgatgagcggctcgatgatgttagaaccgagttatcctaccgagcaattacacttggcgaagaagcaagccgagctactgaactgtccgaccgacactacgggctctatgctggtctgcttgaattctaaaccggtggagaacttcacagacactattcccaagttttttgaatggtatggtgatccgatgttgatatgggcacccgtagtagaacccgaggttcacggtgtggagagattcttgcctgaacagcccattgatcttattaaaagaggaaagtttcacaaggttccgctgatcgcgggagttaccaagaacgaattcgacggcgtggtcgtcgccgtcgaaaagcagcgtagactcggaaacaactcgatcttcgatgttttaaacaatgactggtacaaaatcgcacccatcagtttcatgtacgagcgcggtacaccccgttccagatacataagcaccgaactacggcaattttactttggcaatcaatcgatcggtccagacacgtatgacggtctcgcacatatttataccgatagtgtaattatatttccattgcatcgcaccgtaaaactgttggcagaaaacactgatcaaccaatctacttttacgtatcttcttatcaaggacgatatagtttcgccatgtggaacgataccacgccatacggtgtggtgcaccacgacgatttgcaatatctattctttatgagcttcgaatttcccttcttcgagaacgatgctccggaaatacctacggtggaacttatgacaagtatgtggtcgaactttgttgcaactgggcagccggtatcaccggctttggcgaacaacgtcacgtgggaaccatacttattagaaaccgacaactacttagaaatttccgagataccgaggatgaagacaggactttatcccgatagaatgcaaaaatgggagagcctgTTTCCTTTAAATTCAAAA
>Lneg.Est30 c33779.graph_c0_seq1_RC 132-1409
ATGAAACGTTGTttattcgttgtccttctgagcatcatccttgcgttcgccagcggcgattccgttggcgaacaacacgaggtgaccgcaccgatcgggagaattcgcggttccatcttgatctccagacttggcaagaagatttattcctttcgcggtgtgagatacgccgagccaccgaccggacagcaacgtttccagattgctattccggcggcagattggaatgatgtctttgatgcgaccaaagaaggacccgcttgtccagcaataggtgtggagaatataatggaggattgtcttcgtgtgaatgtctatacgacgaaattaccgtcggtgagcgatcccgtaaagagacccgtgttggtattcttccatcctggtggtttttatgtattctcaggtcaaagctcctactttggacctgaatacttgctggacaaagatatcgttctcgtcaccgttaattatcgtctcgcgactctaggttttctaagcaccggcgattcgaaggcaccaggcaatttgggcttgaaagatcaagtcgtggcgcttcgatggattcagaggaacatagccgccttcggcggcgatcctgacagcgttacgatatccggttacagcgttggtggattgagcgtgatgctgcacatggtttcgccaatgtccgagggattgttccatcgcgcgatcatgatgagcggctcgatgatgttagaaccgagttatcctaccgagcaattacacttggcgaagaagcaagccgagctactgaactgtccgaccgacactacgggctctatgctggtctgcttgaattctaaaccggtggagaacttcacagacactattcccaagttttttgaatggtatggtgatccgatgttgatatgggcacccgtagtagaacccgaggttcacggtgtggagagattcttgcctgaacagcccattgatcttattaaaagaggaaagtttcacaaggttccgctgatcgcgggagttaccaagaacgaattcgacggcgtggtcgtcgccgtcgaaaagcagcgtagactcggaaacaactcgatcttcgatgttttaaacaatgactggtacaaaatcgcacccatcagtttcatgtacgagcgcggtacaccccgttccagatacataagcaccgaactacggcaattttactttggcaatcaatcgatcggtccagacacgtatgacggtctcgcacatgttCGTAAAAACTGCTCTGAAAAGTATCATATATATGTAGATACATAT
>Lneg.Est31 c33779.graph_c0_seq2_RC 164-1441
ATGAAACGTTGTttattcgttgtccttctgagcatcatccttgcgttcgccagcggcgattccgttggcgaacaacacgaggtgaccgcaccgatcgggagaattcgcggttccatcttgatctccagacttggcaagaagatttattcctttcgcggtgtgagatacgccgagccaccgaccggacagcaacgtttccagattgctattccggcggcagattggaatgatgtctttgatgcgaccaaagaaggacccgcttgtccagcaataggtgtggagaatataatggaggattgtcttcgtgtgaatgtctatacgacgaaattaccgtcggtgagcgatcccgtaaagagacccgtgttggtattcttccatcctggtggtttttatgtattctcaggtcaaagctcctactttggacctgaatacttgctggacaaagatatcgttctcgtcaccgttaattatcgtctcgcgactctaggttttctaagcaccggcgattcgaaggcaccaggcaatttgggcttgaaagatcaagtcgtggcgcttcgatggattcagaggaacatagccgccttcggcggcgatcctgacagcgttacgatatccggttacagcgttggtggattgagcgtgatgctgcacatggtttcgccaatgtccgagggattgttccatcgcgcgatcatgatgagcggctcgatgatgttagaaccgagttatcctaccgagcaattacacttggcgaagaagcaagccgagctactgaactgtccgaccgacactacgggctctatgctggtctgcttgaattctaaaccggtggagaacttcacagacactattcccaagttttttgaatggtatggtgatccgatgttgatatgggcacccgtagtagaacccgaggttcacggtgtggagagattcttgcctgaacagcccattgatcttattaaaagaggaaagtttcacaaggttccgctgatcgcgggagttaccaagaacgaattcgacggcgtggtcgtcgccgtcgaaaagcagcgtagactcggaaacaactcgatcttcgatgttttaaacaatgactggtacaaaatcgcacccatcagtttcatgtacgagcgcggtacaccccgttccagatacataagcaccgaactacggcaattttactttggcaatcaatcgatcggtccagacacgtatgacggtctcgcacatgttCGTAAAAACTGCTCTGAAAAGTATCATATATATGTAGATACATAT
