# Supplementary material for: Molecular evolution of juvenile hormone esterase-like proteins in a socially exchanged fluid
Source: Sci Rep. 2018 Dec 13;8:17830. doi: 10.1038/s41598-018-36048-1 (PMC6293014; doi:10.1038/s41598-018-36048-1)
Supplement: Supplementary file 2 — Supplementary File 1 [file 41598_2018_36048_MOESM2_ESM.zip › our-gene-annotations/having-only-transcriptomes-as-refrences/Ltur.Ests-OrfPred-Prot.faa]

>Ltur.Est1 comp22196_c1_seq2 13-1641
MHSNRVAVDVREGKLIGIVEENIHGGNYIAFRGIPYARPPVGKLRFKDPAPPKSWSGSRDASKYGNVAVQVDVITRKLIGAEDCLYLNVYTADVESRGKRPVMVWIHGGAFSVGSGDASVYGPDYIVRKDVVLVTLNYRLGALGFLNLYDEAATGNQGMKDVVMALQWVQQNISKFNGDPGNVTIFGESAGGVIVHYLTLSPLSEGLFHKAISQSGVAANPWAFTEWTNKATNKSFQLAECLGKATSDPKVACEFLRTIDARKLRKAEQKVLTNAERLQNVIAFKPSLDRESPNPFFPEHPSTLIRRRVKVPYILGYNSCEGSYLACSSIRTQFVERNEEALKEINSDFKKAITPSVLSTLPQIPITVEELRFLYFGNEAVSEKTLMNYADFLGDELMYRGIIEIADTQMSSDANEPTYLYKFSYESETSPWRKFLNVTLPGVTHSEELYYLFYPHMIQDLGFPPLAPDSKDYKIMSRLTQMWTDFAKTGNPTPAITDLTPKWTPLKRAGNVYDYLNIDIEPQMEILRKGEQRWDWKNMKHKL
>Ltur.Est2 comp22196_c1_seq1 52-1671
MDRVKVYIRDGKLIGIVEKGIYGGRYVAFRGIPYAKPPVGELRFKDPVPPEPWTGSRDASKYGNVAVQIDIIKHEMVGDEDCLYLNVFTTDINPLEKRPVMVWIHGGGFFLGSGDAFFYGPDYIVRKDVVLVTLNYRLGVLGFLNLYNKVATGNQGLKDVIMALKWVQKNISEFGGDSGNVTIFGESAGAVIVHYLTLSPLSEGLFHKAISQSGNVTCPWGFTEPGPCSTNKGFLLAEKLGKATEDPKVAYEFLKTIDAKKLIETERNFVLTETERLQLILTCSPTLDHESSNPVFPKDCDPVTFVHRGVKVPYLLGFTSCEGIFLINSNFYGHISKEALSQIDADFKLAVLPRILATLPKIPITLSELRSLYFGDKAISEETLVNYADFLSDEFFLRGIMQAADIQMSNDDSGKTYLYKYSYESETSLMRKVLNIELPGVSHAEDLFYLFYPEVIKELGLSLPEPASEDYKMINRLTQMWTDFAKTGNPTPAITDLTPNEWTPLKRAGNVYDYLNIDIEPRMETFRKGEQRWEWGKHDK
>Ltur.Est3 comp22695_c0_seq1 14-1654
MWFDKFVFCAFMVAWTNAEEDIQLEIPQGFLKGLKTNTVLENKPYFSFKGIPYAKPNVGINKFQMPEPADNWEGMYDATYHRSVCPFFCIIEKDMMGEEDCLYLNVYTPVLDKDARKAVMVWFHGGFFNSGLGDDLFFGPDFLIEQDVILVTLNYRLGPIGFLNTGDKNAPGNAGLKDQVMALKWVKDNIHYFGGCPNRVTIFGQNAGASSVQFHMMSPMSDGLFNGAIQQSGSAVNTWAISYNPRELAFQLGDKLDIETSDSAELVSRLAEFSPKELIAASDEIMKTENTMNGRLSAFLPSVEVDLGQEIFLPDDPWTLLKSGKIANVPVMAGITTDETAFFVQMMLGNIDQMNEHFENFLPVDLNVTDAGHKNELGESLKSFYFGDKSISTETTKEFMMMLDDIMFDAATALSLDVLSSRISAPIYEYLFSYEAPFGMIKTLFEVEDGVSHGDDLTYEFYSDALKNVPQPGSPAEKMMRIFTTLLANFAKDGNPTSNMNEYVTVNWEPRGKDDNYMNINQELKMEKGLLQDRIDFWMNLYKNVLG
>Ltur.Est4 comp23001_c0_seq1_RC 67-1782
MKTMLLRLAIALLCLGLAVLANSDEAAPRVKTPLGGLKGYYKVSQNGRKYEAYEGVPYALPPIGKLRFKSPRQIPAWIGELPATKLGSPCIQYSQMPHDPTEKVEGAEDCLYLNIYVPVREKAGNKISMPVLFWIHGGAFQFGSSIIYEAKYLMDSDVILVTINYRLGPMGFLSTEDEVVPGNMGLKDQSMALRWVSENIEWFGGDPNRVTLVGLSAGGASVHYHYLSQMSAGLFQGGISFSGTAFDCWTQAENALEKTKKLSALIGCPTTTSRDMIRCLRYRPARTIVEATSEFMPFFFNPFTPFGPVAEKVGDDTPFIDRTPVEIVNSGDVQDVPWITGVTSEEGLYPVAEFIVENENLKQLNDNWDLLGPHFLDFNYTIPKEKQVEIARLIKKHYFGTKPIDQSTTRQLVQMAGDRFFVVDSEKAARMQAKVNQNPVHYYYFTYRGKQSLSDSMSGSTEDYGVSHGDDVLYVLATPWMDPTKTQQDHDMQKLLIDFWVSFATNGIAKIANVEWPKLDPSKKEFHYLHIASPTKINMDSNTNFGEKKLWNSIKFKENILTHTLKDRKEEL
>Ltur.Est5 comp27307_c0_seq2_RC 203-1966
MWRDNILIQLGFIYLFILNAHTVYSLSIATVRNGTLIGATMRTRLGRDIHAFLGIPYAAPPVGDLRFQPPQPAAAWRGVRAAVKNAEICTQRNIYTYQEEIVGGEDCLYLNVYTPRVSVAPSYISHLQPVMIWFHGGGWVTGAGHSEYYGPKFLLDHDLVLVTVNFRLGPLGFLSTEDLECPGNFGLKDQQQAMRWVQENIVFFGGNPNSVTLFGESAGGASVHYHMVSPLSEDLFHRGISQSGNFYNPWTLAPPGSAKEKAMILGRNLRCNTENSAELIKCLRTKDAAEIIGTDRLFQRFGYCPMIPFKPVIEPRHVGAFITEDPSISVRQGRLADIPWMTGITSEEGTLKVAGIYGRDQGEHVKKLNSDFHNVVPLSLFYEERYRLRDAQFRDEMSSSIRKFYFGSEDIDESDEARFKVIDMYSDAWFNHGTHEAIQEFIANQSSPVYYYYFAYRGSASFSSIFGDTERNYGVSHADELQYLFPVGEQLFKDTELSKEDHEIINIMTKLWYNFANSGNPTPKITKLIPLKWKPVKTNHSPEYLYIGNSTKIIMGNNILSERVTFWNQLTRRMKFHNADFGNFKDEL
>Ltur.Est6 comp27307_c0_seq1_RC 171-1934
MWRDNILIQLGFIYLFILNAHTVYSLSIATVRNGTLIGATMRTRLGRDIHAFLGIPYAAPPVGDLRFQPPQPAAAWRGVRAAVKNAEICTQRNIYTYQEEIVGGEDCLYLNVYTPRVSVAPSYISHLQPVMIWFHGGGWVTGAGHSEYYGPKFLLDHDLVLVTVNFRLGPLGFLSTEDLECPGNFGLKDQQQAMRWVQENIVFFGGNPNSVTLFGESAGGASVHYHMVSPLSEDLFHRGISQSGNFYNPWTLAPPGSAKEKAMILGRNLRCNTENSAELIKCLRTKDAAEIIGTDRLFQRFGYCPMIPFKPVIEPRHVGAFITEDPSISVRQGRLADIPWMTGITSEEGTLKVAGIYGRDQGEHVKKLNSDFHNVVPLSLFYEERYRLRDAQFRDEMSSSIRKFYFGSEDIDESDEARFKVIDMYSDAWFNHGTHEAIQEFIANQSSPVYYYYFAYRGSASFSSIFGDTERNYGVSHADELQYLFPVGEQLFKDTELSKEDHEIINIMTKLWYNFANSGNPTPKITKLIPLKWKPVKTNHSPEYLYIGNSTKIIMGNNILSERVTFWNQLTRRMKFHNADFGNFKDEL
>Ltur.Est7 comp28298_c0_seq1 13-1668
MGLLKFVNPSLILLALFAMNKVEVRVTEGKLIGIIEKSIHGDHYIAFRGIPYAKPPVGELRFQDPVPPEPWSGSRDASKYGNIAVQVNIFTNEVMGDEDCLYLNVFTTDTEPLNKRAVMVWIHGGGFFMGSGDASFYGPDHIVRKDVVLVTLNYRLGVLGFLNLYHKMATGNQGLKDVVMALRWIQKNISQFGGDPDNVTIFGESAGAAIVHYLTISPLAEGLFHKAICQSGVVNNTWALTERDTSINNGLKLAEKLGKATSDTEVACKFLKEIDAGKLREVEVKLFLAVAERLNLSISFTPTMDSESSNPFLPVEPSKLLRNGIKMPLIFGYTSDEGTFFLRGKFFGYVSKETLKEIDSDFKKIIHPTLLRQLSQIPITISELRSLYFENKAVSEETLMIYSDFVGDQHFYRGIIEAIDTQMSSGVNEPIYLYKFSYESATSPMKNILDIQLPGTAHIEELGYLFYPHMTKDLGLSPAAPDSEDYRIINCLTQLWTDFAKTGNPTPASANCKWTPLKNGNAYDYLNINIKPQMETLSKEKQRWDWKINNKL
>Ltur.Est8 comp28298_c0_seq2 13-585
MGLLKFVNPSLILLALFAMNKVEVRVTEGKLIGIIEKSIHGDHYIAFRGIPYAKPPVGELRFQDPVPPEPWSGSRDASKYGNIAVQVNIFTNEVMGDEDCLYLNVFTTDTEPLNKRAVMVWIHGGGFFMGSGDASFYGPDHIVRKDVVLVTLNYRLGVLGTLLLSSKSLYVTYFFRVNMYTPFHLYFPQFK
>Ltur.Est9 comp28411_c0_seq1 32-1672
MLYDSISQTVQSNSYSIMERTVVSVKQGKLQGVFEDNVLGSRYLAFKGIPFAAPPVGELRFKDPEPPASWEGIRDASRNAGDVCIQLQTVPIVAVIGGEDCLYLNVYIPYNIHRTTRNPVMVWIHGGAYLTGSGNDTSKRPDYLMAKDVILVSINYRLGALGFLNIGHEMASGNQGLKDQAAALKWIKENIETFGGDPNNITIFGNSAGGSSAHLLMLSPLSKGLFNKAILQSGMATCFWALTENAEANAFKLASILGNDSKDPKEVVDFLKTIPAAEIVNAQYEVLTPEEARIAGIWFGPTIDEKAKRPFLPCPLSQLLDDDNDIPIMIGYTSHEYIMFLKDTSEKALETKYADLDLHIKKITNLQDSKKITLLTQQVKQHYFHNKPLTKESIPSIIQCMSDLHFCIPVKNFVNDRREKKQAPIYFYNFSYVGNEMTHTKLMLNNLSMIGASHADDIAYLFYQPKCKVNDPKPPAIGTKDREVLEILTKMWTNFAKTGNPTPVVDEYVTTIWLPATAHSFNYLDIGDTLQLLTITDHNNIFGDFGL
>Ltur.Est10 comp28411_c0_seq2 32-1672
MLYDSISQTVQSNSYSIMERTVVSVKQGKLQGVFEDNVLGSRYLAFKGIPFAAPPVGELRFKDPEPPASWEGIRDASRNAGDVCIQLQTVPIVAVIGGEDCLYLNVYIPYNIHRTTRNPVMVWIHGGAYLTGSGNDTSKRPDYLMAKDVILVSINYRLGALGFLNIGHEMASGNQGLKDQAAALKWIKENIETFGGDPNNITIFGNSAGGSSAHLLMLSPLSKGLFNKAILQSGMATCFWALTENAEANAFKLASILGNDSKDPKEVVDFLKTIPAAEIVNAQYEVLTPEEARIAGIWFGPTIDEKAKRPFLPCPLSQLLDDDNDIPIMIGYTSHEYIMFLKDTSEKALETKYADLDLHIKKITNLQDSKKITLLTQQVKQHYFHNKPLTKESIPSIIQCMSDLHFCIPVKNFVNDRREKKQAPIYFYNFSYVGNEMTHTKLMLNNLSMIGASHADDIAYLFYQPKCKVNDPKPPAIGTKDREVLEILTKMWTNFAKTGNPTPVVDEYVTTIWLPATAHSFNYLDIGDTLQLLTITDHNNIFGDFGL
>Ltur.Est11 comp28411_c0_seq3 32-1672
MLYDSISQTVQSNSYSIMERTVVSVKQGKLQGVFEDNVLGSRYLAFKGIPFAAPPVGELRFKDPEPPASWEGIRDASRNAGDVCIQLQTVPIVAVIGGEDCLYLNVYIPYNIHRTTRNPVMVWIHGGAYLTGSGNDTSKRPDYLMAKDVILVSINYRLGALGFLNIGHEMASGNQGLKDQAAALKWIKENIETFGGDPNNITIFGNSAGGSSAHLLMLSPLSKGLFNKAILQSGMATCFWALTENAEANAFKLASILGNDSKDPKEVVDFLKTIPAAEIVNAQYEVLTPEEARIAGIWFGPTIDEKAKRPFLPCPLSQLLDDDNDIPIMIGYTSHEYIMFLKDTSEKALETKYADLDLHIKKITNLQDSKKITLLTQQVKQHYFHNKPLTKESIPSIIQCMSDLHFCIPVKNFVNDRREKKQAPIYFYNFSYVGNEMTHTKLMLNNLSMIGASHADDIAYLFYQPKCKVNDPKPPAIGTKDREVLEILTKMWTNFAKTGNPTPVVDEYVTTIWLPATAHSFNYLDIGDTLQLLTITDHNNIFGDFGL
>Ltur.Est12 comp28411_c0_seq4 32-1672
MLYDSISQTVQSNSYSIMERTVVSVKQGKLQGVFEDNVLGSRYLAFKGIPFAAPPVGELRFKDPEPPASWEGIRDASRNAGDVCIQLQTVPIVAVIGGEDCLYLNVYIPYNIHRTTRNPVMVWIHGGAYLTGSGNDTSKRPDYLMAKDVILVSINYRLGALGFLNIGHEMASGNQGLKDQAAALKWIKENIETFGGDPNNITIFGNSAGGSSAHLLMLSPLSKGLFNKAILQSGMATCFWALTENAEANAFKLASILGNDSKDPKEVVDFLKTIPAAEIVNAQYEVLTPEEARIAGIWFGPTIDEKAKRPFLPCPLSQLLDDDNDIPIMIGYTSHEYIMFLKDTSEKALETKYADLDLHIKKITNLQDSKKITLLTQQVKQHYFHNKPLTKESIPSIIQCMSDLHFCIPVKNFVNDRREKKQAPIYFYNFSYVGNEMTHTKLMLNNLSMIGASHADDIAYLFYQPKCKVNDPKPPAIGTKDREVLEILTKMWTNFAKTGNPTPVVDEYVTTIWLPATAHSFNYLDIGDTLQLLTITDHNNIFGDFGL
>Ltur.Est13 comp28411_c0_seq5 32-1672
MLYDSISQTVQSNSYSIMERTVVSVKQGKLQGVFEDNVLGSRYLAFKGIPFAAPPVGELRFKDPEPPASWEGIRDASRNAGDVCIQLQTVPIVAVIGGEDCLYLNVYIPYNIHRTTRNPVMVWIHGGAYLTGSGNDTSKRPDYLMAKDVILVSINYRLGALGFLNIGHEMASGNQGLKDQAAALKWIKENIETFGGDPNNITIFGNSAGGSSAHLLMLSPLSKGLFNKAILQSGMATCFWALTENAEANAFKLASILGNDSKDPKEVVDFLKTIPAAEIVNAQYEVLTPEEARIAGIWFGPTIDEKAKRPFLPCPLSQLLDDDNDIPIMIGYTSHEYIMFLKDTSEKALETKYADLDLHIKKITNLQDSKKITLLTQQVKQHYFHNKPLTKESIPSIIQCMSDLHFCIPVKNFVNDRREKKQAPIYFYNFSYVGNEMTHTKLMLNNLSMIGASHADDIAYLFYQPKCKVNDPKPPAIGTKDREVLEILTKMWTNFAKTGNPTPVVDEYVTTIWLPATAHSFNYLDIGDTLQLLTITDHNNIFGDFGL
>Ltur.Est14 comp28411_c0_seq6 32-1672
MLYDSISQTVQSNSYSIMERTVVSVKQGKLQGVFEDNVLGSRYLAFKGIPFAAPPVGELRFKDPEPPASWEGIRDASRNAGDVCIQLQTVPIVAVIGGEDCLYLNVYIPYNIHRTTRNPVMVWIHGGAYLTGSGNDTSKRPDYLMAKDVILVSINYRLGALGFLNIGHEMASGNQGLKDQAAALKWIKENIETFGGDPNNITIFGNSAGGSSAHLLMLSPLSKGLFNKAILQSGMATCFWALTENAEANAFKLASILGNDSKDPKEVVDFLKTIPAAEIVNAQYEVLTPEEARIAGIWFGPTIDEKAKRPFLPCPLSQLLDDDNDIPIMIGYTSHEYIMFLKDTSEKALETKYADLDLHIKKITNLQDSKKITLLTQQVKQHYFHNKPLTKESIPSIIQCMSDLHFCIPVKNFVNDRREKKQAPIYFYNFSYVGNEMTHTKLMLNNLSMIGASHADDIAYLFYQPKCKVNDPKPPAIGTKDREVLEILTKMWTNFAKTGNPTPVVDEYVTTIWLPATAHSFNYLDIGDTLQLLTITDHNNIFGDFGL
>Ltur.Est15 comp28473_c0_seq6 23-1996
MEQCKCVTTTACHHLSERIWWCTYVLVLYLILVDGLLNGSEPTVHTKWGVIRGKWSRSVRDQRVANFLGIPYALPPVRDLRFKSPQQWNHTWTTIRNATADGEMCLQMSGSEIFGSEDCLYLNIFIPYIPGIQRMKLPVLVFVHGGGYSGGSSDSKLYAPDYLMDQNVILVTLNYRLNIFGFFSTTNQVSPGNYGLKDIKMALEWVHENIHSFNGNPESVTLMGASTGAASTHLLALSNKTEGLFHKYILLGGSVLGPWFYHPRETYRQTCLELARLVGCQPEKGDGEIASNETIIDPEEENGGRKDDAKINVSHKDYNERYIKEDEEMVKCMRTVDARQLEKMLKHFYVWRENPICNFAPTLEDNSEDAILTMNPRKMIEDGLFRDMPAIMQVVKDEGLLKTLGFFVDPDMENEMIENFEEYLPILIESRDWISNTSIFAAAIQDFYFNENVSLDFKDSITKVVSDGGIIWPVFKAAQYHSELGNSSVYFSYFAYEGTFSFTLAAGAPLHYHVCHNDDLNYLFPILNNQYSNMMLNNTETDFMVINIMTEMWANFMREGVPKAWMIPAWPDYRDHHQFMRFGIGKSPDIVVQTDFLSDRMEFWEKLLLVNVSAEPEERDTITDGPPDDTFPDNADTIDCKLTIYLVLLIIAMLTLYY
>Ltur.Est16 comp28473_c0_seq7 223-1887
MCLQMSGSEIFGSEDCLYLNIFIPYIPGIQRMKLPVLVFVHGGGYSGGSSDSKLYAPDYLMDQNVILVTLNYRLNIFGFFSTTNQVSPGNYGLKDIKMALEWVHENIHSFNGNPESVTLMGASTGAASTHLLALSNKTEGLFHKYILLGGSVLGPWFYHPRETYRQTCLELARLVGCQPEKGDGEIASNETIIDPEEENGGRKDDAKINVSHKDYNERYIKEDEEMVKCMRTVDARQLEKMLKHFYVWRENPICNFAPTLEDNSEDAILTMNPRKMIEDGLFRDMPAIMQVVKDEGLLKTLGFFVDPDMENEMIENFEEYLPILIESRDWISNTSIFAAAIQDFYFNENVSLDFKDSITKVVSDGGIIWPVFKAAQYHSELGNSSVYFSYFAYEGTFSFTLAAGAPLHYHVCHNDDLNYLFPILNNQYSNMMLNNTETDFMVINIMTEMWANFMREGVPKAWMIPAWPDYRDHHQFMRFGIGKSPDIVVQTDFLSDRMEFWEKLLLVNVSAEPEERDTITDGPPDDTFPDNADTIDCKLTIYLVLLIIAMLTLYY
>Ltur.Est17 comp28473_c0_seq4 378-1949
MKLPVLVFVHGGGYSGGSSDSKLYAPDYLMDQNVILVTLNYRLNIFGFFSTTNQVSPGNYGLKDIKMALEWVHENIHSFNGNPESVTLMGASTGAASTHLLALSNKTEGLFHKYILLGGSVLGPWFYHPRETYRQTCLELARLVGCQPEKGDGEIASNETIIDPEEENGGRKDDAKINVSHKDYNERYIKEDEEMVKCMRTVDARQLEKMLKHFYVWRENPICNFAPTLEDNSEDAILTMNPRKMIEDGLFRDMPAIMQVVKDEGLLKTLGFFVDPDMENEMIENFEEYLPILIESRDWISNTSIFAAAIQDFYFNENVSLDFKDSITKVVSDGGIIWPVFKAAQYHSELGNSSVYFSYFAYEGTFSFTLAAGAPLHYHVCHNDDLNYLFPILNNQYSNMMLNNTETDFMVINIMTEMWANFMREGVPKAWMIPAWPDYRDHHQFMRFGIGKSPDIVVQTDFLSDRMEFWEKLLLVNVSAEPEERDTITDGPPDDTFPDNADTIDCKLTIYLVLLIIAMLTLYY
>Ltur.Est18 comp29981_c0_seq2_RC 347-2014
MKRCLFVVLLSIVLAFASGDPVGEQREVTAPIGRIRGSILISRLGKKIYSFRGVRYAEPPTGQQRFQIAIPAADWNDVFDATKEGPACPAIGVKNIMEDCLRVNVYTTKLPSVSDPVKRPVLVFFHPGGFYVFSGQSSYFGPEYLLDKDIVLVTVNYRLATLGFLSTGDSKAPGNLGLKDQVVALRWIQRNIAAFGGDPDSVTISGYSVGGFSVMLHMVSPMSEGLFHRAIMMSGSMMLEPSYPTEQLHLAKKQAELLNCPTDTTGSMLVCLNSKPVENFTDTIPKFFEWYGDPMLIWAPVVEPEVHGVERFLPEQPIDLIKRGKFHKVPLIAGVTKNEFDGVVVAVEKQRRLGNNSIFDVLNNDWYKIAPISFMYERDTPRSRYISTELRQFYFGNQSIGPDTYDGLAHSKADSVIIFPVHRTVKLFAENTDQPIYFYVSSYQGRYSFVMWNDTTPYGVVHHDDLQYLFFMSFEFPFFENDAPEIPTVELMTSMWSNFVATGQPVSPALANNVTWEPYLLETDNYLEISEIPRMKTGLYPDRMQKWESLFPLNSK
>Ltur.Est19 comp29981_c0_seq3_RC 355-2022
MKRCLFVVLLSIVLAFASGDPVGEQREVTAPIGRIRGSILISRLGKKIYSFRGVRYAEPPTGQQRFQIAIPAADWNDVFDATKEGPACPAIGVKNIMEDCLRVNVYTTKLPSVSDPVKRPVLVFFHPGGFYVFSGQSSYFGPEYLLDKDIVLVTVNYRLATLGFLSTGDSKAPGNLGLKDQVVALRWIQRNIAAFGGDPDSVTISGYSVGGFSVMLHMVSPMSEGLFHRAIMMSGSMMLEPSYPTEQLHLAKKQAELLNCPTDTTGSMLVCLNSKPVENFTDTIPKFFEWYGDPMLIWAPVVEPEVHGVERFLPEQPIDLIKRGKFHKVPLIAGVTKNEFDGVVVAVEKQRRLGNNSIFDVLNNDWYKIAPISFMYERDTPRSRYISTELRQFYFGNQSIGPDTYDGLAHSKADSVIIFPVHRTVKLFAENTDQPIYFYVSSYQGRYSFVMWNDTTPYGVVHHDDLQYLFFMSFEFPFFENDAPEIPTVELMTSMWSNFVATGQPVSPALANNVTWEPYLLETDNYLEISEIPRMKTGLYPDRMQKWESLFPLNSK
>Ltur.Est20 comp29981_c0_seq4_RC 355-2022
MKRCLFVVLLSIVLAFASGDPVGEQREVTAPIGRIRGSILISRLGKKIYSFRGVRYAEPPTGQQRFQIAIPAADWNDVFDATKEGPACPAIGVKNIMEDCLRVNVYTTKLPSVSDPVKRPVLVFFHPGGFYVFSGQSSYFGPEYLLDKDIVLVTVNYRLATLGFLSTGDSKAPGNLGLKDQVVALRWIQRNIAAFGGDPDSVTISGYSVGGFSVMLHMVSPMSEGLFHRAIMMSGSMMLEPSYPTEQLHLAKKQAELLNCPTDTTGSMLVCLNSKPVENFTDTIPKFFEWYGDPMLIWAPVVEPEVHGVERFLPEQPIDLIKRGKFHKVPLIAGVTKNEFDGVVVAVEKQRRLGNNSIFDVLNNDWYKIAPISFMYERDTPRSRYISTELRQFYFGNQSIGPDTYDGLAHSKADSVIIFPVHRTVKLFAENTDQPIYFYVSSYQGRYSFVMWNDTTPYGVVHHDDLQYLFFMSFEFPFFENDAPEIPTVELMTSMWSNFVATGQPVSPALANNVTWEPYLLETDNYLEISEIPRMKTGLYPDRMQKWESLFPLNSK
>Ltur.Est21 comp29981_c0_seq9_RC 347-2014
MKRCLFVVLLSIVLAFASGDPVGEQREVTAPIGRIRGSILISRLGKKIYSFRGVRYAEPPTGQQRFQIAIPAADWNDVFDATKEGPACPAIGVKNIMEDCLRVNVYTTKLPSVSDPVKRPVLVFFHPGGFYVFSGQSSYFGPEYLLDKDIVLVTVNYRLATLGFLSTGDSKAPGNLGLKDQVVALRWIQRNIAAFGGDPDSVTISGYSVGGFSVMLHMVSPMSEGLFHRAIMMSGSMMLEPSYPTEQLHLAKKQAELLNCPTDTTGSMLVCLNSKPVENFTDTIPKFFEWYGDPMLIWAPVVEPEVHGVERFLPEQPIDLIKRGKFHKVPLIAGVTKNEFDGVVVAVEKQRRLGNNSIFDVLNNDWYKIAPISFMYERDTPRSRYISTELRQFYFGNQSIGPDTYDGLAHSKADSVIIFPVHRTVKLFAENTDQPIYFYVSSYQGRYSFVMWNDTTPYGVVHHDDLQYLFFMSFEFPFFENDAPEIPTVELMTSMWSNFVATGQPVSPALANNVTWEPYLLETDNYLEISEIPRMKTGLYPDRMQKWESLFPLNSK
>Ltur.Est22 comp29981_c0_seq5_RC 1073-2098
MLHMVSPMSEGLFHRAIMMSGSMMLEPSYPTEQLHLAKKQAELLNCPTDTTGSMLVCLNSKPVENFTDTIPKFFEWYGDPMLIWAPVVEPEVHGVERFLPEQPIDLIKRGKFHKVPLIAGVTKNEFDGVVVAVEKQRRLGNNSIFDVLNNDWYKIAPISFMYERDTPRSRYISTELRQFYFGNQSIGPDTYDGLAHSKADSVIIFPVHRTVKLFAENTDQPIYFYVSSYQGRYSFVMWNDTTPYGVVHHDDLQYLFFMSFEFPFFENDAPEIPTVELMTSMWSNFVATGQPVSPALANNVTWEPYLLETDNYLEISEIPRMKTGLYPDRMQKWESLFPLNSK
>Ltur.Est23 comp29981_c0_seq8_RC 1065-2090
MLHMVSPMSEGLFHRAIMMSGSMMLEPSYPTEQLHLAKKQAELLNCPTDTTGSMLVCLNSKPVENFTDTIPKFFEWYGDPMLIWAPVVEPEVHGVERFLPEQPIDLIKRGKFHKVPLIAGVTKNEFDGVVVAVEKQRRLGNNSIFDVLNNDWYKIAPISFMYERDTPRSRYISTELRQFYFGNQSIGPDTYDGLAHSKADSVIIFPVHRTVKLFAENTDQPIYFYVSSYQGRYSFVMWNDTTPYGVVHHDDLQYLFFMSFEFPFFENDAPEIPTVELMTSMWSNFVATGQPVSPALANNVTWEPYLLETDNYLEISEIPRMKTGLYPDRMQKWESLFPLNSK
>Ltur.Est24 comp29981_c0_seq10_RC 1073-2098
MLHMVSPMSEGLFHRAIMMSGSMMLEPSYPTEQLHLAKKQAELLNCPTDTTGSMLVCLNSKPVENFTDTIPKFFEWYGDPMLIWAPVVEPEVHGVERFLPEQPIDLIKRGKFHKVPLIAGVTKNEFDGVVVAVEKQRRLGNNSIFDVLNNDWYKIAPISFMYERDTPRSRYISTELRQFYFGNQSIGPDTYDGLAHSKADSVIIFPVHRTVKLFAENTDQPIYFYVSSYQGRYSFVMWNDTTPYGVVHHDDLQYLFFMSFEFPFFENDAPEIPTVELMTSMWSNFVATGQPVSPALANNVTWEPYLLETDNYLEISEIPRMKTGLYPDRMQKWESLFPLNSK
>Ltur.Est25 comp29981_c0_seq6_RC 1065-2090
MLHMVSPMSEGLFHRAIMMSGSMMLEPSYPTEQLHLAKKQAELLNCPTDTTGSMLVCLNSKPVENFTDTIPKFFEWYGDPMLIWAPVVEPEVHGVERFLPEQPIDLIKRGKFHKVPLIAGVTKNEFDGVVVAVEKQRRLGNNSIFDVLNNDWYKIAPISFMYERDTPRSRYISTELRQFYFGNQSIGPDTYDGLAHSKADSVIIFPVHRTVKLFAENTDQPIYFYVSSYQGRYSFVMWNDTTPYGVVHHDDLQYLFFMSFEFPFFENDAPEIPTVELMTSMWSNFVATGQPVSPALANNVTWEPYLLETDNYLEISEIPRMKTGLYPDRMQKWESLFPLNSK
