# Supplementary material for: Molecular evolution of juvenile hormone esterase-like proteins in a socially exchanged fluid
Source: Sci Rep. 2018 Dec 13;8:17830. doi: 10.1038/s41598-018-36048-1 (PMC6293014; doi:10.1038/s41598-018-36048-1)
Supplement: Supplementary file 2 — Supplementary File 1 [file 41598_2018_36048_MOESM2_ESM.zip › our-gene-annotations/having-only-transcriptomes-as-refrences/Mchi.Ests-OrfPred-CDS.fna]

>Mchi.Est1 comp44531_c0_seq1 91-1089
ATGatgtctcctatgtctgatggtttgtttaataaagttatcgcgcaaagcgggagcgcagtgaatacatgggcgatgtcttacgatgccagagaagtagccttcaagttgggcgaaaagctcgacattgagactactgattctgccgagttggttgccaggctcgcggaattctctccgaaagagttaattgcggccagcgatgatttgacgtttcttaaacaaagcgctatgaacggccgaaccgaagcattcattccagcggtcgaagctgatgtaggacaagaggtatttctaccggctgatccctggacgcttttaaaatccggaaaaatcgccgacgtgcctgttatggccggatttatggccgatgagtccgccttccatgtgcagatgatgctcggcaatatcgatcagataaacgagcactttgaaaacttcctgccgaacgacttgaatataaccgatgccgggcggaagaaccaactaggtgaaagcttgaagagctactacttcggggataaattgatctctacggaaaccacgaaagagttcatgaagatgttggacgacgttatgtttgacgccgggatcgcactcagtttagaggtattaagctcccgaatttcgtctccaatttatcagtacttattctcttacgaagctccgatcggtatgataaaatctttgatccacgtggaacagggcgctgctcatggtgacgatttgacgtacgaattttattcggaaacgttgaaaaatatgccacaaccagattcccccgcggaaaagatggtgcgcatttatacgacgatattgacgaattttgcaaaagatggggatcctacatcaaataagaatgagtatgtaaatgtagattgggagcccagaggtacagaggataattatatgattattaatcaagatttaaaaatggaaaaaggctttctgggagacagagctgaattctggaaagatTTGTACAAAAATATTCTTGAC
>Mchi.Est2 comp50375_c0_seq1 86-2029
ATGTCGACACTGTGCTCGCGGTTGAACGAAAAGATCTGGCGATGCGTGtgcagccttgcgtttttccttattctcgccgacggtttgtttatcgattccgacaaactcgttgtcaacacgaaatggggcttcgtccgcggcgagtggagcagaacgatgcgcaatcgaacggtcatgaattttctcgggataccatatgctctacccccagtgggtgatttgagattcaggagcccgcaacgatggaatcacacgtggacggaaattcgtgacgcttcgatcgatggaaataaatgcattcaatttgattctcacgcctccaaggtcattggtaacgaggattgcctttatctaaacatcttcgttcccgactttccaaacaaccagcagagatctgcagaactaccagttttagtttacgtgcacggcggtggatttgcatcaggaagtagcgatagcaaactatatgcaccggattatttgctggaacaagatataatcctcgtcacgttgaattaccgactttctgctttaggattctttagcacagagaaccaaatctcgccgggtaactacggccttaaagatataaaggttgccctcgaatggatacaacaaaacatccacagcttcggaggaaatgccaagtctgtaactcttatgggacacagtgccggttcagcggcagttcatattcttgctctctcaaagaagaccgaagggctctttcacagatacatcttgctaagcggttccgccttgagttcatggagttatcatccaccaagaaggtatagacaagtatgtctgaaattggccgaacttgtcggctgcttacagaagaacgatggcgtgatcgcgtcgaacgaaacaaccactgaaaatccgataagagaagacgtaaggacaagcgtttacgacgatattacacattcggactatgaagagaaaaacgacgaagagataatgaaatgcatgagaatggttgatgcgagaagaatagaaacgatgacacaaaatttcaatgtttggaggcgtaatccaatgtgtaaatttggtcccacattggaggccgattcgaaagacgctatcttgacgatgcaaccatggaaaataatgaaaaacggattatttcgtgatttaccggcgataatgctggtcgtaaaggacgagggtttaatgaagacgctccatttactcacaaatcccaaagtcgaaaacgaactgatagagaatttcgaagaatatttaccctactttatggagactcacgaagttatatcaaacactagcgtttttgcttccgcgatacaagatttttactttaacggaaatgtgacgctgggtcttatgcataacgttacggagatgataactgatggcttgatagtatggccgatgcttcaaactctgcaatatctgtcggaaatgggacattctaatatttatttttgctactttacatacgagggcacgtttacagacaccttcgtttcgggtattctgaatcactatggtgttactcatggcgacgatttaaactacctatttcctatattgaataataagtatcgcaatatgttactaaacaatacaccgagcgatattactatgattaatatcatgacggagatgtgggcgagtttcgtgactgaagggattccgaaagcgcgactgatccttgcgtggcccaattaccacgatcgtcatgagttcatgagattcggaattggcaaatcaccagaatttgaagtgcaagccaatttcatgtctgatagaatggaattctggaagaagttaatgcacaacgaatcggctgaatcgatggacgacgtgcttgtcagtgtactaccagagtataccgtcattagcagtaacgctgacgcgtttgatcgtaggttaacagttcaattggcatcagtagcagtaatcttcttctatatg
>Mchi.Est3 comp50375_c0_seq2 86-2011
ATGTCGACACTGTGCTCGCGGTTGAACGAAAAGATCTGGCGATGCGTGtgcagccttgcgtttttccttattctcgccgacggtttgtttatcgattccgacaaactcgttgtcaacacgaaatggggcttcgtccgcggcgagtggagcagaacgatgcgcaatcgaacggtcatgaattttctcgggataccatatgctctacccccagtgggtgatttgagattcaggagcccgcaacgatggaatcacacgtggacggaaattcgtgacgcttcgatcgatggaaataaatgcattcaatttgattctcacgcctccaaggtcattggtaacgaggattgcctttatctaaacatcttcgttcccgacagatctgcagaactaccagttttagtttacgtgcacggcggtggatttgcatcaggaagtagcgatagcaaactatatgcaccggattatttgctggaacaagatataatcctcgtcacgttgaattaccgactttctgctttaggattctttagcacagagaaccaaatctcgccgggtaactacggccttaaagatataaaggttgccctcgaatggatacaacaaaacatccacagcttcggaggaaatgccaagtctgtaactcttatgggacacagtgccggttcagcggcagttcatattcttgctctctcaaagaagaccgaagggctctttcacagatacatcttgctaagcggttccgccttgagttcatggagttatcatccaccaagaaggtatagacaagtatgtctgaaattggccgaacttgtcggctgcttacagaagaacgatggcgtgatcgcgtcgaacgaaacaaccactgaaaatccgataagagaagacgtaaggacaagcgtttacgacgatattacacattcggactatgaagagaaaaacgacgaagagataatgaaatgcatgagaatggttgatgcgagaagaatagaaacgatgacacaaaatttcaatgtttggaggcgtaatccaatgtgtaaatttggtcccacattggaggccgattcgaaagacgctatcttgacgatgcaaccatggaaaataatgaaaaacggattatttcgtgatttaccggcgataatgctggtcgtaaaggacgagggtttaatgaagacgctccatttactcacaaatcccaaagtcgaaaacgaactgatagagaatttcgaagaatatttaccctactttatggagactcacgaagttatatcaaacactagcgtttttgcttccgcgatacaagatttttactttaacggaaatgtgacgctgggtcttatgcataacgttacggagatgataactgatggcttgatagtatggccgatgcttcaaactctgcaatatctgtcggaaatgggacattctaatatttatttttgctactttacatacgagggcacgtttacagacaccttcgtttcgggtattctgaatcactatggtgttactcatggcgacgatttaaactacctatttcctatattgaataataagtatcgcaatatgttactaaacaatacaccgagcgatattactatgattaatatcatgacggagatgtgggcgagtttcgtgactgaagggattccgaaagcgcgactgatccttgcgtggcccaattaccacgatcgtcatgagttcatgagattcggaattggcaaatcaccagaatttgaagtgcaagccaatttcatgtctgatagaatggaattctggaagaagttaatgcacaacgaatcggctgaatcgatggacgacgtgcttgtcagtgtactaccagagtataccgtcattagcagtaacgctgacgcgtttgatcgtaggttaacagttcaattggcatcagtagcagtaatcttcttctatatg
>Mchi.Est4 comp50532_c0_seq1 429-2042
ATGGACAACagcagaatcgaaatatgcgtgcaagagggaaagttaattggaatcgtagaaaaaggtgtctacggcgactactatattgctttccgaggaataccatatgcaaaaccgccaattggggaactcagatttaaagatccggtaccagcagaaccatggaccggtagtagagacgcctccaagtacggaaacatagctgttcaactaaaccttctcacacgtcaaattgaaggcgacgaagactgcctctatttaaatgtgtttaccacgaaaatcgagcctgctaaaaagcgtccagtgatggtatggatacacggcggtggttactctatgggttccggtgatgcaaccatatacgggcctgattatatcgtgcagaaagacgtagttttggttaccttgaattatagattaggtgctctaggttttctaaatctcaacgataaggtagcaacaggtaatcaaggtataaaagatgtaatcttggcattaaaatgggtacagaaaaatatttcgcaatttggtggggatccaaaaaatgtcactatcttcggcgaaagtgctggtggagctattgtacattgtctaactctgactccgttagccaaagatttatttcataaagcgatatcacaaagcggggtcatgagatgtgcttgggcctatactgaagatccacagaacttaggttttcggcttgccgagaaacttggaaaaccgaccaaagatccaaaaaccacttacgagtttctcaaaacaattgatgcaaaaaaattaatagagattcaagaaaactctctctcaacgaaagaggagcttaaacataagggcttgagatttacacccagtttggatcacaaatcatcgaatccagtttttccagaagatctagagacgtttatgtgccacgaggttaaagtaccattacttttaggttttaccagttcggagggatcttttattgtaaacagtaacttcatcggacagacaactaaagaggacattgaaaaaattaattccgatttcaagaacgccatactacccaacattttgtctatactaccaaaaatatcaatcacacctgaggacttgcgatctttatactttggtaataaaatcttgtcagaggaaactatggaaaattatgttgattttctcagtgacgagttcttcaatcgtggtataatggaagtagtggatattcaaaaaaatgtaaaggataataaaaatgcaacgtatctgtatcaattttcatacgagagtgaaaattctcctataagaaaaatatttcaaattacctttccaggtgtgtcacattccgaagaattgccgttattgttttatccttctttgataaaggatataggtatgcccttacctgccattgattcgaaagatggtaagatgatgaattatttaacgcaaatgtggacagattttgccaaaacagggaatccaacgcccgctacaaatgcatggttaccggtaagtgattcaccacaggaaaaatacaattatctaaatatcgatataaactcacaaatgaaagtcttccgtaaaggagaagagagatggaattgggaagagagaaaaAATAAGTTACGGCGC
>Mchi.Est5 comp51224_c0_seq1 87-1670
ATGGATAGACCGATTGTGACCATAAAACAAGGAAAACTGCAAGGAATCGTTGAAGAAAACATCCTCGGATCCTCTTTTCTTTCTTTCAAAGGCATACCTTTTGCTGCTCCACCATTGGGCGACTTGAGATTTAAGGATCCTGAACCTCCTTCTTCTTGGGAAGGTATTCGAGATGCTTCCAAAAATGCTGGCGATATTTCTGCACAGTGGAACTCTCAAGCAATTGTTGGTGGCGAAGATTGTCTTTATCTTAATATTTTTATACCCTATAATATTTATCAAACGACAGGAAATTCAGTTATGGTTTGGATTCATGGTGGATCCTATCTTGTCGGTTCCGGAAATGACACCCACAAGCGGCCTGATTATTTGATGGCAAAGGATGTTATTTTAGTATCTATAAACTATAGACTTGGTGCTTTAGGTTTCTTAAATCTTGGTCACAAAATAGCAAGTGGAAATCAAGGTTTGAAAGATCAAGTTGCTGCATTGAAATGGATTAAAGAAAATATTAAAGCTTTTGGCGGAGATCCAAATAACATCACTGTTTTTGGTGTCAGTGCAGGTAGTAGTTGCACGCATTTATTAACATTGTCGCCGTTATCTAAAGGTCTTTTTCACAAAGCTATTCTTCAGAGTGGTATAATTACATGTGATTGGGCGatgataagaaatcaaccagaagttacttcttttaaacttgcgtcgatacttggcaatgattctaaagatcctaaagaaattgttgaatttcttcgaaccatacccgccgctaaaatcgtcgaggcacaatctaaagttctcacaccagaggaatcgcgtattcttaatatcccatttggacctacaatcgatgataaagcaaaaagaccttttcttccatgttccatttatcaattacttgatgatgacaatgatataccaatcatggttggtttgacatctcacgaacatattatgtttcttaaagataccagtgagaaaactttaaggagaatgtatgaggaactaccacgatatatagaagcttttataaactcgcaaaactcggaaaaaataatgcagttaacagaacgagttaaacagcaatattttcataataaaccgtttactgaagagagtatcccatctattatacgatttctgagtgatttacattttgatattcctatccaagattttgtcgataaacgaaggaaaaagaaacaagcagtcacttatttctataaattttcctatattggcaaccagatgactgagacgaggcttatgggaaataaattgactacaatcggagcttctcatgctgacgatatgtcatatcttttttatttgcctaaatgtaaaattgatgatcctaaaccaccggcaataggtacaaaggatcgggaaataatagaaattcttacggaaatgtggaccaattttgcaaaaacaggaaaacctacacctgccttggatcagtatataactactacttggttacctgcaacagcggatatttttaattatctagacattggcgatactcttcaacttttaaccattactgattctaataatatattgcaagaatcggagtta
>Mchi.Est6 comp51224_c0_seq2 87-1670
ATGGATAGACCGATTGTGACCATAAAACAAGGAAAACTGCAAGGAATCGTTGAAGAAAACATCCTCGGATCCTCTTTTCTTTCTTTCAAAGGCATACCTTTTGCTGCTCCACCATTGGGCGACTTGAGATTTAAGGATCCTGAACCTCCTTCTTCTTGGGAAGGTATTCGAGATGCTTCCAAAAATGCTGGCGATATTTCTGCACAGTGGAACTCTCAAGCAATTGTTGGTGGCGAAGATTGTCTTTATCTTAATATTTTTATACCCTATAATATTTATCAAACGACAGGAAATTCAGTTATGGTTTGGATTCATGGTGGATCCTATCTTGTCGGTTCCGGAAATGACACCCACAAGCGGCCTGATTATTTGATGGCAAAGGATGTTATTTTAGTATCTATAAACTATAGACTTGGTGCTTTAGGTTTCTTAAATCTTGGTCACAAAATAGCAAGTGGAAATCAAGGTTTGAAAGATCAAGTTGCTGCATTGAAATGGATTAAAGAAAATATTAAAGCTTTTGGCGGAGATCCAAATAACATCACTGTTTTTGGTGTCAGTGCAGGTAGTAGTTGCACGCATTTATTAACATTGTCGCCGTTATCTAAAGGTCTTTTTCACAAAGCTATTCTTCAGAGTGGTATAATTACATGTGATTGGGCGatgataagaaatcaaccagaagttacttcttttaaacttgcgtcgatacttggcaatgattctaaagatcctaaagaaattgttgaatttcttcgaaccatacccgccgctaaaatcgtcgaggcacaatctaaagttctcacaccagaggaatcgcgtattcttaatatcccatttggacctacaatcgatgataaagcaaaaagaccttttcttccatgttccatttatcaattacttgatgatgacaatgatataccaatcatggttggtttgacatctcacgaacatattatgtttcttaaagataccagtgagaaaactttaaggagaatgtatgaggaactaccacgatatatagaagcttttataaactcgcaaaactcggaaaaaataatgcagttaacagaacgagttaaacagcaatattttcataataaaccgtttactgaagagagtatcccatctattatacgatttctgagtgatttacattttgatattcctatccaagattttgtcgataaacgaaggaaaaagaaacaagcagtcacttatttctataaattttcctatattggcaaccagatgactgagacgaggcttatgggaaataaattgactacaatcggagcttctcatgctgacgatatgtcatatcttttttatttgcctaaatgtaaaattgatgatcctaaaccaccggcaataggtacaaaggatcgggaaataatagaaattcttacggaaatgtggaccaattttgcaaaaacaggaaaacctacacctgccttggatcagtatataactactacttggttacctgcaacagcggatatttttaattatctagacattggcgatactcttcaacttttaaccattactgattctaataatatattgcaagaatcggagtta
>Mchi.Est7 comp52080_c0_seq1 134-1927
atgaaaaaatatcaaagtaacacatcgatcctgttaggctttctttgcgtcttcgcacttgatgcgaataccgtccggggtgatcatccatatgtaaaaacgccaaacggtacgatacatggcagtacaatgcccacccgatttggaagagacatttatgcattcctgggaattccctacgctgcgccgccaatcggagaactccgattcaagccaccgcaacctccggtcgtttggaacggtgcgctagaggctacgacgaacgccgagatatgcacgcaacggaacatctacgtctctcaacaggagattgtcggcagcgaagactgtctttatctgaacgtctacacgccgtgcgtacgttgcaccaaggaccacccgaatttgcagcacgaccgatggcggcggaaagtcaccgatcgattcccggtcatggtctggttccatggcggaggatggctcgccggagccggccactccgagttttacggacccaagttcctgctggactttaatctcgttctcgtcaccgtgaacttccgacttggaccgctgggctttttgagcacggaggatctggagtgtccaggaaatctgggattaaaggatcagcagcaggctttgcgatgggtacaggaaaatatcgcttactttagcggtgatccgaatagagtgaccattttcggcgaaagcgccggcggtgcgagtgtttactatcatatggtcagccctctttcagaaggacttttccatcgcgggatttcgcaaagtggcaacttctacaacccatggactttaacgccaccaggaatagccaaaaagaatgccataatcgtgggtaaacatttaaaatgtaattccgagaattccaaggaattcattaaatgcttacgaacaaaaagtgcggaggagattattggcactgatcgtcttttccagaaatttggttactgcccaatgataccattccgaccagtaatcgaacccgaacacgaaggtgccttcctgacagaggatccaatagtttctatacgagaaggtcgccttctcgatgtaccttggatgacgggaatcacttcggacgaaggatctctgaaagtaccaaatatttatggacgcgataacaatgtgaaagaattggataataactttaaaaaagttgcacctatcacattacttcatttagacagatttaacatcacgaatgaggatttcctcaatgagataagcgataccattcgtgatttctatttcggccatgattctatcgactatactgataattccagatttaaactcatcgaaatgtatagtgattcgtggtttaaccacggtactcacagagctgtgcaagactttattgcatatcaaatttcaccagtcttttattattacttcgcatacaaaggaagcgtgtccttcagcacgatattcggtgatcccacaagagattatggagtatcgcatgcggatgatttgcaatatttattccctgtgggcgaacaattgttcccaaacgtaacattatctgaacgagataacgaaatgatcgacattatgaccactctttggtacaattttgcaaattgcggaaatcctacgccgaaagtcacaaaagtgattccattgaagtggaaacctgtgaaaacagaatccgcaccagaatacctgcacatacaagactcaaagaaaattactatggaacacagtcctgtctggcagagaatgatattttgggactccttaacgcgtcgaatggagctctacgacaataagtttaaacacgatgaattg
>Mchi.Est8 comp52080_c0_seq2 184-1977
atgaaaaaatatcaaagtaacacatcgatcctgttaggctttctttgcgtcttcgcacttgatgcgaataccgtccggggtgatcatccatatgtaaaaacgccaaacggtacgatacatggcagtacaatgcccacccgatttggaagagacatttatgcattcctgggaattccctacgctgcgccgccaatcggagaactccgattcaagccaccgcaacctccggtcgtttggaacggtgcgctagaggctacgacgaacgccgagatatgcacgcaacggaacatctacgtctctcaacaggagattgtcggcagcgaagactgtctttatctgaacgtctacacgccgtgcgtacgttgcaccaaggaccacccgaatttgcagcacgaccgatggcggcggaaagtcaccgatcgattcccggtcatggtctggttccatggcggaggatggctcgccggagccggccactccgagttttacggacccaagttcctgctggactttaatctcgttctcgtcaccgtgaacttccgacttggaccgctgggctttttgagcacggaggatctggagtgtccaggaaatctgggattaaaggatcagcagcaggctttgcgatgggtacaggaaaatatcgcttactttagcggtgatccgaatagagtgaccattttcggcgaaagcgccggcggtgcgagtgtttactatcatatggtcagccctctttcagaaggacttttccatcgcgggatttcgcaaagtggcaacttctacaacccatggactttaacgccaccaggaatagccaaaaagaatgccataatcgtgggtaaacatttaaaatgtaattccgagaattccaaggaattcattaaatgcttacgaacaaaaagtgcggaggagattattggcactgatcgtcttttccagaaatttggttactgcccaatgataccattccgaccagtaatcgaacccgaacacgaaggtgccttcctgacagaggatccaatagtttctatacgagaaggtcgccttctcgatgtaccttggatgacgggaatcacttcggacgaaggatctctgaaagtaccaaatatttatggacgcgataacaatgtgaaagaattggataataactttaaaaaagttgcacctatcacattacttcatttagacagatttaacatcacgaatgaggatttcctcaatgagataagcgataccattcgtgatttctatttcggccatgattctatcgactatactgataattccagatttaaactcatcgaaatgtatagtgattcgtggtttaaccacggtactcacagagctgtgcaagactttattgcatatcaaatttcaccagtcttttattattacttcgcatacaaaggaagcgtgtccttcagcacgatattcggtgatcccacaagagattatggagtatcgcatgcggatgatttgcaatatttattccctgtgggcgaacaattgttcccaaacgtaacattatctgaacgagataacgaaatgatcgacattatgaccactctttggtacaattttgcaaattgcggaaatcctacgccgaaagtcacaaaagtgattccattgaagtggaaacctgtgaaaacagaatccgcaccagaatacctgcacatacaagactcaaagaaaattactatggaacacagtcctgtctggcagagaatgatattttgggactccttaacgcgtcgaatggagctctacgacaataagtttaaacacgatgaattg
>Mchi.Est9 comp52080_c0_seq3 171-1964
atgaaaaaatatcaaagtaacacatcgatcctgttaggctttctttgcgtcttcgcacttgatgcgaataccgtccggggtgatcatccatatgtaaaaacgccaaacggtacgatacatggcagtacaatgcccacccgatttggaagagacatttatgcattcctgggaattccctacgctgcgccgccaatcggagaactccgattcaagccaccgcaacctccggtcgtttggaacggtgcgctagaggctacgacgaacgccgagatatgcacgcaacggaacatctacgtctctcaacaggagattgtcggcagcgaagactgtctttatctgaacgtctacacgccgtgcgtacgttgcaccaaggaccacccgaatttgcagcacgaccgatggcggcggaaagtcaccgatcgattcccggtcatggtctggttccatggcggaggatggctcgccggagccggccactccgagttttacggacccaagttcctgctggactttaatctcgttctcgtcaccgtgaacttccgacttggaccgctgggctttttgagcacggaggatctggagtgtccaggaaatctgggattaaaggatcagcagcaggctttgcgatgggtacaggaaaatatcgcttactttagcggtgatccgaatagagtgaccattttcggcgaaagcgccggcggtgcgagtgtttactatcatatggtcagccctctttcagaaggacttttccatcgcgggatttcgcaaagtggcaacttctacaacccatggactttaacgccaccaggaatagccaaaaagaatgccataatcgtgggtaaacatttaaaatgtaattccgagaattccaaggaattcattaaatgcttacgaacaaaaagtgcggaggagattattggcactgatcgtcttttccagaaatttggttactgcccaatgataccattccgaccagtaatcgaacccgaacacgaaggtgccttcctgacagaggatccaatagtttctatacgagaaggtcgccttctcgatgtaccttggatgacgggaatcacttcggacgaaggatctctgaaagtaccaaatatttatggacgcgataacaatgtgaaagaattggataataactttaaaaaagttgcacctatcacattacttcatttagacagatttaacatcacgaatgaggatttcctcaatgagataagcgataccattcgtgatttctatttcggccatgattctatcgactatactgataattccagatttaaactcatcgaaatgtatagtgattcgtggtttaaccacggtactcacagagctgtgcaagactttattgcatatcaaatttcaccagtcttttattattacttcgcatacaaaggaagcgtgtccttcagcacgatattcggtgatcccacaagagattatggagtatcgcatgcggatgatttgcaatatttattccctgtgggcgaacaattgttcccaaacgtaacattatctgaacgagataacgaaatgatcgacattatgaccactctttggtacaattttgcaaattgcggaaatcctacgccgaaagtcacaaaagtgattccattgaagtggaaacctgtgaaaacagaatccgcaccagaatacctgcacatacaagactcaaagaaaattactatggaacacagtcctgtctggcagagaatgatattttgggactccttaacgcgtcgaatggagctctacgacaataagtttaaacacgatgaattg
>Mchi.Est10 comp52651_c0_seq5_RC 41-643
atggccgttcaaataaatcttgtcacacacgcaattgaaggcgacgaagattgtctctatttaaatgtgtacaccacaaaaattgaaccatcggaaaagcgtccggtaatggtgtgggtacatggtggtgccttttttataggttgtggtaatgcaaccttggatgtcgagcagtatcccaattatatcatagagaaagatgtagtattggttagtctaaattatagattagacgttctaggtttcttgaacctcaatgataaagtggcatcgggtaaccaaggtctgaaagatgtggttttggcgttaaaatgggttcaaaaaaatatatcaaaattcggtggcgatccagaaaatgtcactatcttcggtgaaagtgctggtggagttatggtacattatctagctttatctccaacaactaaaggtttatttcataaagttattgcacaaagtggtgtcgccacaaatccttggactttaactgaatggacaaataaaacaatgaacaaaggttttcaacttgctgagaagcttggaaaaacaacatcagatccaaaagtcgtatatgaattcctaaaaATTGGGATTACGCGTCATCGG
>Mchi.Est11 comp52651_c0_seq1_RC 41-514
atggccgttcaaataaatcttgtcacacacgcaattgaaggcgacgaagattgtctctatttaaatgtgtacaccacaaaaattgaaccatcggaaaagcgtccggtaatggtgtgggtacatggtggtgccttttttataggttgtggtaatgcaaccttggatgtcgagcagtatcccaattatatcatagagaaagatgtagtattggttagtctaaattatagattagacgttctaggtttcttgaacctcaatgataaagtggcatcgggtaaccaaggtctgaaagatgtggttttggcgttaaaatgggttcaaaaaaatatatcaaaattcggtggcgatccagaaaatgtcactatcttcggtgaaagtgctggtggagttatggtacattatctagctttatctccaacaactaaaggtacaatctacaaactcgatacagaatctACAAATCTTATTTATTTG
>Mchi.Est12 comp52651_c0_seq7_RC 116-403
atgaattttttcacaaacgaagttgagggcgatgaagattgtctctatttaaatgtgtacaccgcgaaagccgaaccgtcggaaaagcgttcagtgatggtatggatacacggtggtggctatttcgcaggttctggtgattcagccagttacggtcccgactatatcatgcagaaagacgtagtattagttactctaaattatagattagacgttttaGGTACGTTGTCCATTACTACAATATGTTTTTCTATATTACTCGCGTTCGACGCTTTCTTCAAGTTTCCA
>Mchi.Est13 comp52651_c0_seq3_RC 41-427
atggccgttcaaataaatcttgtcacacacgcaattgaaggcgacgaagattgtctctatttaaatgtgtacaccacaaaaattgaaccatcggaaaagcgtccggtaatggtgtgggtacatggtggtgccttttttataggttgtggtaatgcaaccttggatgtcgagcagtatcccaattatatcatagagaaagatgtagtattggttagtctaaattatagattagacgttctaGGTATGTTATTCATTATTTCAATATGTATTTCTGTTATATTATGTAATATTATATTGTATCATATTATATTATATAATCGCGATTTTTTTTCAAGTTTCCTCCATAAGAAATGTAAACATTTAGACTTTTATATTTTACATTTCAAA
>Mchi.Est14 comp52651_c0_seq6_RC 67-438
ATGGTTTCAGGTTTCTTGAACCTCAATGATAAAGTGGCATCGGGTAACCAAGGTCTGAAAGATGTGGTTTTGGCGTTAAAATGGGTTCAAAAAAATATATCAAAATTCGGTGGCGATCCAGAAAATGTCACTATCTTCGGTGAAAGTGCTGGTGGAGTTATGGTAcattatctagctttatctccaacaactaaaggtttatttcataaagttattgcacaaagtggtgtcgccacaaatccttggactttaactgaatggacaaataaaacaatgaacaaaggttttcaacttgctgagaagcttggaaaaacaacatcagatccaaaagtcgtatatgaattcctaaaaATTGGGATTACGCGTCATCGG
>Mchi.Est15 comp53969_c0_seq12_RC 55-1758
ATGCTGCTGAAAATACTGATTGCTCTGTTTTGTTTTAACTGTACCgtttacgccagtacagatgaaactgttccaaggattaaagtacctttgggaggattaaagggctactataaaacctcacaaaatggtagaaagtatgaggcatatgaagggattccttatgcgttaccacctgttgggaaattacgatttaagcctcctcgaccaataccagcatggattggcgaactatcggctacaaaattcggttccgagtgtattcaatacaatcaagtgccagtgacttcggaaaaagttgtgggcgctgaagattgtttgtatttaaatgtttacgtgccagtaagagaaaaaaggggaaatgaaaccccattacctgtattattttggattcatggcggtgcgttccaatttggtagcggcatgttatatgatgcaaaatatctaatggaccacgatattatacttgtcacaatcaattatcgattaggaccaatgggttttctcagtacggaagatgaagtagtttccggtaacatgggtctaaaagatcaaaatatggcacttcgttgggtatcgcagaacatcgaatggtttggtggcgacccgaagaaggtgaccttggtcggtttgagtgctggcggtgcaagcgtgcattatcattatttatcgcaactcagcgcaggcctttttcaaaacggcatatcgtttagcggtacagcgcttgcttgtgcggcacaaactgagaattctttagaaaaagccaaaaaactgagtgctttgatgggatgcccaacaactacctctagagatatgatacgttgcatgagatatcgtccagctcgtgcaattgttcaggctacaagcgaatttatgccgttcttatacaatcccttcactcctttcggtccggtggtggagaggtacggcgatgagatacctttcatcgataaaatgcctattgaaatcatcaatagcggacacgtccaggatgtaccctgggtgacgggagtaacgagcgaagaaggcctttatcctgtggctgagtttatcgccaacgaacaatatctcaaacaattgaatgacaattgggatatccttggaccgcattttcttgattttaattataccattcccaaagagaagcatgtcgaaattgctcgtcttattaaaaaacattactttggtacaaaaccgatagaccggcagagtacaaaagaactcgtacaaatggcgagtgatcgtttcttcgtgtttgacggagaaaaggctgcgcgattgcaagccaaaatgaatcagaatccagtctggttctattatttcagctacagaggagcgcaaagtttaagcgattctttaagtggtaccaatgtgaattatggagtttctcatgctgatgacacattatacgtgttacatacttcatggttagatccaacaacaacgcaaaaagaccgtgatatgcagaaactgttaatcgatttttgggtattgtttgccacagaaggaattccgaaagtaggcaatgtggaatggtcaaaattagatcctatgaagaaagaacttcattatttacatatagctagtcctgataagattaacatggaaagttatactaattttggagaaaaagaattctggaattcgatcaatttcaatgagaatgtactgAAACGCACAACTAGAATGAGTAAAGAAGAGCTA
>Mchi.Est16 comp53969_c0_seq20_RC 55-1755
ATGCTGCTGAAAATACTGATTGCTCTGTTTTGTTTTAACTGTACCgtttacgccagtacagatgaaactgttccaaggattaaagtacctttgggaggattaaagggctactataaaacctcacaaaatggtagaaagtatgaggcatatgaagggattccttatgcgttaccacctgttgggaaattacgatttaagcctcctcgaccaataccagcatggattggcgaactatcggctacaaaattcggttccgagtgtattcaatacaatcaagtgccagtgacttcggaaaaagttgtgggcgctgaagattgtttgtatttaaatgtttacgtgccagtaagagaaaaaaggggaaatgaaaccccattacctgtattattttggattcatggcggtgcgttccaatttggtagcggcatgttatatgatgcaaaatatctaatggaccacgatattatacttgtcacaatcaattatcgattaggaccaatgggttttctcagtacggaagatgaagtagtttccggtaacatgggtctaaaagatcaaaatatggcacttcgttgggtatcgcagaacatcgaatggtttggtggcgacccgaagaaggtgaccttggtcggtttgagtgctggcggtgcaagcgtgcattatcattatttatcgcaactcagcgcaggcctttttcaaaacggcatatcgtttagcggtacagcgcttgcttgtgcggcacaaactgagaattctttagaaaaagccaaaaaactgagtgctttgatgggatgcccaacaactacctctagagatatgatacgttgcatgagatatcgtccagctcgcgcgatcgtccaggctacaagtgaatttatgccgttcttaaacaatccgttcgttccttttggtccagtggtagagagatttggcattgaagcacctttcatagataaaacgcctgttgaaatcataaatagcggaaatgttcaggatgtaccctggattacgggaataacgagtgaagaaggcctttatcctgtagctgagtttatcgtcgacgatgaaaatctgaaactgttgaacgacaattgggataatctcgcaccgcacttccttgattttaattataccattcccaaagacaaacatgtcgagattgctcgtcttattaaaaaacattactttggtacaaaaccgatagatcgacacagtacgaaagaactgatacaattggcgagtgatcgtttttttgtggtcgatagcgaaaaagctgcacgaatgcaagccaaagtaaatcaaagtccagtctggttctattatttcagttatagaggagcgcatagtttgagcgatattttaagcggtacgactgaaaattatggagtttctcactctgacgacgtattctacgtgttagatactttatatgtagacccaacaacaacgcaaaaagatcgtgatatgcaaaaacagttaatcaatttttggatattgtttaccacagagggtattccgaaagtaggcaatgtggtatggccaaaattagatccctcgaaagaagaactttactacttgcatatagctggtcctgatatgataaacatgaaaagttatgctaatttgggtgaaaaagaattctggaattcgattaattttaatgagaatgtattgcatacaGCTGGAATCAATAAAGAAGAGCTT
>Mchi.Est17 comp53969_c0_seq2_RC 55-1503
ATGCTGCTGAAAATACTGATTGCTCTGTTTTGTTTTAACTGTACCgtttacgccagtacagatgaaactgttccaaggattaaagtacctttgggaggattaaagggctactataaaacctcacaaaatggtagaaagtatgaggcatatgaagggattccttatgcgttaccacctgttgggaaattacgatttaagcctcctcgaccaataccagcatggattggcgaactatcggctacaaaattcggttccgagtgtattcaatacaatcaagtgccagtgacttcggaaaaagttgtgggcgctgaagattgtttgtatttaaatgtttacgtgccagtaagagaaaaaaggggaaatgaaaccccattacctgtattattttggattcatggcggtgcgttccaatttggtagcggcatgttatatgatgcaaaatatctaatggaccacgatattatacttgtcacaatcaattatcgattaggaccaatgggttttctcagcacagaagatgaagtagttcctggcaacatgggattaaaggatcaaaatatggcacttcgttgggtatcgcagaacatcgaatggttcggtggtgacccgaaaaaagtgaccttagtcggtttaagtgctggcggtgcaagcgtacattatcattatttgtcgcaaatgagcgcgggactctttcaaggtggcatatcgttcagcggtacaacgttggattgttggacgcaaactgaaaactccttagaaaaggctaagaaattaggtgctttgatgggatgtcctacaactactaccagagatatgatacgttgtctaagatatcgtccagctcgtccaatcgtccaagctacaggtgaatttatgccattcttcttcaatcctttcactcctttcggaccagtagttgagaagtttggcgatgaaacacctttcattgacagaacgcctattgaaattatcagtagtggagacgttcaggatttaccctggattacgggagtaacaagcgaagaaggcctctatcccgtagctgagtttattaccgatgataaaaatctaaaacggttgaacgataattgggacagcctcggaccagcctacctagattttaattatactattcctagagagaaacatattgaaattgctcgtctcattaagaaacattactttggtacaaaatcaatcgatcgacagagtacgaaggacctaatacaaatgtcgagcgatcgcttcttcgtagtcgacggcgaaaaggctgcacgaatgcaagccaaagtaaatcaaaacccagtttggttccactacttttcttacagaggtgcacaaagcttaagcgatgcttacagcggtactactgtgaattatggagtgtctcacggtgacgacgtactttacgtattaaatacttcctgggtagacccaacaacaacgcaa
>Mchi.Est18 comp53969_c0_seq1_RC 267-1430
atgggtctaaaagatcaaaatatggcacttcgttgggtatcgcagaacatcgaatggtttggtggcgacccgaagaaggtgaccttggtcggtttgagtgctggcggtgcaagcgtgcattatcattatttatcgcaactcagcgcaggcctttttcaaaacggcatatcgtttagcggtacagcgcttgcttgtgcggcacaaactgagaattctttagaaaaagccaaaaaactgagtgctttgatgggatgcccaacaactacctctagagatatgatacgttgcatgagatatcgtccagctcgcgcgatcgtccaggctacaagtgaatttatgccgttcttaaacaatccgttcgttccttttggtccagtggtagagagatttggcattgaagcacctttcatagataaaacgcctgttgaaatcataaatagcggaaatgttcaggatgtaccctggattacgggaataacgagtgaagaaggcctttatcctgtagctgagtttatcgtcgacgatgaaaatctgaaactgttgaacgacaattgggataatctcgcaccgcacttccttgattttaattataccattcccaaagacaaacatgtcgagattgctcgtcttattaaaaaacattactttggtacaaaaccgatagatcgacacagtacgaaagaactgatacaattggcgagtgatcgtttttttgtggtcgatagcgaaaaagctgcacgaatgcaagccaaagtaaatcaaagtccagtctggttctattatttcagttatagaggagcgcatagtttgagcgatattttaagcggtacgactgaaaattatggagtttctcactctgacgacgtattctacgtgttagatactttatatgtagacccaacaacaacgcaaaaagatcgtgatatgcaaaaacagttaatcaatttttggatattgtttaccacagagggtattccgaaagtaggcaatgtggtatggccaaaattagatccctcgaaagaagaactttactacttgcatatagctggtcctgatatgataaacatgaaaagttatgctaatttgggtgaaaaagaattctggaattcgattaattttaatgagaatgtattgcatacagctggaatcaataaagaagagCTT
>Mchi.Est19 comp53969_c0_seq3_RC 267-1433
atgggtctaaaagatcaaaatatggcacttcgttgggtatcgcagaacatcgaatggtttggtggcgacccgaagaaggtgaccttggtcggtttgagtgctggcggtgcaagcgtgcattatcattatttatcgcaactcagcgcaggcctttttcaaaacggcatatcgtttagcggtacagcgcttgcttgtgcggcacaaactgagaattctttagaaaaagccaaaaaactgagtgctttgatgggatgcccaacaactacctctagagatatgatacgttgcatgagatatcgtccagctcgtgcaattgttcaggctacaagcgaatttatgccgttcttatacaatcccttcactcctttcggtccggtggtggagaggtacggcgatgagatacctttcatcgataaaatgcctattgaaatcatcaatagcggacacgtccaggatgtaccctgggtgacgggagtaacgagcgaagaaggcctttatcctgtggctgagtttatcgccaacgaacaatatctcaaacaattgaatgacaattgggatatccttggaccgcattttcttgattttaattataccattcccaaagagaagcatgtcgaaattgctcgtcttattaaaaaacattactttggtacaaaaccgatagaccggcagagtacaaaagaactcgtacaaatggcgagtgatcgtttcttcgtgtttgacggagaaaaggctgcgcgattgcaagccaaaatgaatcagaatccagtctggttctattatttcagctacagaggagcgcaaagtttaagcgattctttaagtggtaccaatgtgaattatggagtttctcatgctgatgacacattatacgtgttacatacttcatggttagatccaacaacaacgcaaaaagaccgtgatatgcagaaactgttaatcgatttttgggtattgtttgccacagaaggaattccgaaagtaggcaatgtggaatggtcaaaattagatcctatgaagaaagaacttcattatttacatatagctagtcctgataagattaacatggaaagttatactaattttggagaaaaagaattctggaattcgatcaatttcaatgagaatgtactgaaacgcacaactagaatgagtaaagaagagcta
>Mchi.Est20 comp53969_c0_seq5_RC 55-1002
ATGCTGCTGAAAATACTGATTGCTCTGTTTTGTTTTAACTGTACCGTTTACGCCagtacagatgaaactgttccaaggattaaagtacctttgggaggattaaagggctactataaaacctcacaaaatggtagaaagtatgaggcatatgaagggattccttatgcgttaccacctgttgggaaattacgatttaagcctcctcgaccaataccagcatggattggcgaactatcggctacaaaattcggttccgagtgtattcaatacaatcaagtgccagtgacttcggaaaaagttgtgggcgctgaagattgtttgtatttaaatgtttacgtgccagtaagagaaaaaaggggaaatgaaaccccattacctgtattattttggattcatggcggtgcgttccaatttggtagcggcatgttatatgatgcaaaatatctaatggaccacgatattatacttgtcacaatcaattatcgattaggaccaatgggttttctcagcacagaagatgaagtagttcctggcaacatgggattaaaggatcaaaatatggcacttcgttgggtatcgcagaacatcgaatggttcggtggtgacccgaaaaaagtgaccttagtcggtttaagtgctggcggtgcaagcgtacattatcattatttgtcgcaaatgagcgcgggactctttcaaggtggcatatcgttcagcggtacaacgttggattgttggacgcaaactgaaaactccttagaaaaggctaagaaattaggtgctttgatgggatgtcctacaactactaccagagatatgatacgttgtctaagatatcgtccagctcgtccaatcgtccaagctacaggtgaatttatggtgagatttgttcctttttttTTTATTGTTTTGCGAAATAACGAATATCAATTTAAAAAGAGAGGAGAAATC
>Mchi.Est21 comp53969_c0_seq6_RC 55-768
ATGCTGCTGAAAATACTGATTGCTCTGTTTTGTTTTAACTGTACCGTTTACGCCAGTACAGATGAAACTGTTCCAAGGATTAAAGTACCTTTGGGAGGATTAAAGGGCTACTATAAAACCTCACAAAATGGTAGAAAGTATGAGGCATATGAAGGGATTCCTTATGCGTTACCACCTGTTGGGAAATTACGATTTAAGCCTCCTCGACCAATACCAGCATGGATTGGCGAACTATCGGCTACAAAATTCGGTTCCGAGTGTATTCAATACAATCAAGTGCCAGTGACTTCGGAAAAAGTTGTGGGCGCTGAAGATTGTTTGTATTTAAATGTTTACGTGCCAGTAAGAGAAAAAAGGGGAAATGAAACCCCATTACCTGTATTATTTTGGATTCATGGCGGTGCGTTCCAATTTGGTAGCGGCATGTTATATGATGCAAAATATCTAATGGACCACGATATTATACTTGTCACAATCAATTATCGATTAGGACCAATGGGTTTTCTCAGCACAGAAGATGAAGTAGTTCCTGGCAACATGGGATTAAAGGATCAAAATATGGCACTTCGTTGGGTATCGCAGAACATCGAATGGTTCGGTGGTGACCCGAAAAAAGTGACCTTAGTCGGTTTAAGTGCTGGCGGTGCAAGCGTACATTATCATTATTTGTCGCAAATGAGCGCGGGACTCTTTCAAGGTATTTTTACAAAACAA
>Mchi.Est22 comp53969_c0_seq15_RC 55-768
ATGCTGCTGAAAATACTGATTGCTCTGTTTTGTTTTAACTGTACCGTTTACGCCagtacagatgaaactgttccaaggattaaagtacctttgggaggattaaagggctactataaaacctcacaaaatggtagaaagtatgaggcatatgaagggattccttatgcgttaccacctgttgggaaattacgatttaagcctcctcgaccaataccagcatggattggcgaactatcggctacaaaattcggttccgagtgtattcaatacaatcaagtgccagtgacttcggaaaaagttgtgggcgctgaagattgtttgtatttaaatgtttacgtgccagtaagagaaaaaaggggaaatgaaaccccattacctgtattattttggattcatggcggtgcgttccaatttggtagcggcatgttatatgatgcaaaatatctaatggaccacgatattatacttgtcacaatcaattatcgattaggaccaatgggttttctcagcacagaagatgaagtagttcctggcaacatgggattaaaggatcaaaatatggcacttcgttgggtatcgcagaacatcgaatggttcggtggtgacccgaaaaaagtgaccttagtcggtttaagtgctggcggtgcaagcgtacattatcattatttgtcgcaaatgagcgcgggactctttcaaggtATTTTTACAAAACAA
>Mchi.Est23 comp53969_c0_seq7_RC 55-1131
atgctgctgaaaatactgattgctctgttttgttttaactgtaccgtttacgccagtacagatgaaactgttccaaggattaaagtacctttgggaggattaaagggctactataaaacctcacaaaatggtagaaagtatgaggcatatgaagggattccttatgcgttaccacctgttgggaaattacgatttaagcctcctcgaccaataccagcatggattggcgaactatcggctacaaaattcggttccgagtgtattcaatacaatcaagtgccagtgacttcggaaaaagttgtgggcgctgaagattgtttgtatttaaatgtttacgtgccagtaagagaaaaaaggggaaatgaaaccccattacctgtattattttggattcatggcggtgcgttccaatttggtagcggcatgttatatgatgcaaaatatctaatggaccacgatattatacttgtcacaatcaattatcgattaggaccaatgggttttctcagcacagaagatgaagtagttcctggcaacatgggattaaaggatcaaaatatggcacttcgttgggtatcgcagaacatcgaatggttcggtggtgacccgaaaaaagtgaccttagtcggtttaagtgctggcggtgcaagcgtacattatcattatttgtcgcaaatgagcgcgggactctttcaaggtggcatatcgttcagcggtacaacgttggattgttggacgcaaactgaaaactccttagaaaaggctaagaaattaggtgctttgatgggatgtcctacaactactaccagagatatgatacgttgtctaagatatcgtccagctcgtccaatcgtccaagctacaggtgaatttatgccattcttcttcaatcctttcactcctttcggaccagtagttgagaagtttggcgatgaaacacctttcattgacagaacgcctattgaaattatcagtagtggagacgttcaggatttaccctggattacgggagtaacaagcgaagaaggcctctatcccgtagctggtaaaataacatgcattcttgatgaaaaattc
>Mchi.Est24 comp53969_c0_seq4_RC 55-1002
atgctgctgaaaatactgattgctctgttttgttttaactgtaccgtttacgccagtacagatgaaactgttccaaggattaaagtacctttgggaggattaaagggctactataaaacctcacaaaatggtagaaagtatgaggcatatgaagggattccttatgcgttaccacctgttgggaaattacgatttaagcctcctcgaccaataccagcatggattggcgaactatcggctacaaaattcggttccgagtgtattcaatacaatcaagtgccagtgacttcggaaaaagttgtgggcgctgaagattgtttgtatttaaatgtttacgtgccagtaagagaaaaaaggggaaatgaaaccccattacctgtattattttggattcatggcggtgcgttccaatttggtagcggcatgttatatgatgcaaaatatctaatggaccacgatattatacttgtcacaatcaattatcgattaggaccaatgggttttctcagcacagaagatgaagtagttcctggcaacatgggattaaaggatcaaaatatggcacttcgttgggtatcgcagaacatcgaatggttcggtggtgacccgaaaaaagtgaccttagtcggtttaagtgctggcggtgcaagcgtacattatcattatttgtcgcaaatgagcgcgggactctttcaaggtggcatatcgttcagcggtacaacgttggattgttggacgcaaactgaaaactccttagaaaaggctaagaaattaggtgctttgatgggatgtcctacaactactaccagagatatgatacgttgtctaagatatcgtccagctcgtccaatcgtccaagctacaggtgaatttatggtgagatttGTTCCTTTTTTTTTTATTGTTTTGCGAAATAACGAATATCAATTTAAAAAGAGAGGAGAAATC
>Mchi.Est25 comp53969_c0_seq8_RC 55-768
atgctgctgaaaatactgattgctctgttttgttttaactgtaccgtttacgccagtacagatgaaactgttccaaggattaaagtacctttgggaggattaaagggctactataaaacctcacaaaatggtagaaagtatgaggcatatgaagggattccttatgcgttaccacctgttgggaaattacgatttaagcctcctcgaccaataccagcatggattggcgaactatcggctacaaaattcggttccgagtgtattcaatacaatcaagtgccagtgacttcggaaaaagttgtgggcgctgaagattgtttgtatttaaatgtttacgtgccagtaagagaaaaaaggggaaatgaaaccccattacctgtattattttggattcatggcggtgcgttccaatttggtagcggcatgttatatgatgcaaaatatctaatggaccacgatattatacttgtcacaatcaattatcgattaggaccaatgggttttctcagcacagaagatgaagtagttcctggcaacatgggattaaaggatcaaaatatggcacttcgttgggtatcgcagaacatcgaatggttcggtggtgacccgaaaaaagtgaccttagtcggtttaagtgctggcggtgcaagcgtacattatcattatttgtcgcaaatgagcgcgggactctttcaaggtATTTTTACAAAACAA
>Mchi.Est26 comp53969_c0_seq14_RC 55-768
atgctgctgaaaatactgattgctctgttttgttttaactgtaccgtttacgccagtacagatgaaactgttccaaggattaaagtacctttgggaggattaaagggctactataaaacctcacaaaatggtagaaagtatgaggcatatgaagggattccttatgcgttaccacctgttgggaaattacgatttaagcctcctcgaccaataccagcatggattggcgaactatcggctacaaaattcggttccgagtgtattcaatacaatcaagtgccagtgacttcggaaaaagttgtgggcgctgaagattgtttgtatttaaatgtttacgtgccagtaagagaaaaaaggggaaatgaaaccccattacctgtattattttggattcatggcggtgcgttccaatttggtagcggcatgttatatgatgcaaaatatctaatggaccacgatattatacttgtcacaatcaattatcgattaggaccaatgggttttctcagcacagaagatgaagtagttcctggcaacatgggattaaaggatcaaaatatggcacttcgttgggtatcgcagaacatcgaatggttcggtggtgacccgaaaaaagtgaccttagtcggtttaagtgctggcggtgcaagcgtacattatcattatttgtcgcaaatgagcgcgggactctttcaaggtATTTTTACAAAACAA
>Mchi.Est27 comp53969_c0_seq11_RC 267-1178
atgggattaaaggatcaaaatatggcacttcgttgggtatcgcagaacatcgaatggttcggtggtgacccgaaaaaagtgaccttagtcggtttaagtgctggcggtgcaagcgtacattatcattatttgtcgcaaatgagcgcgggactctttcaaggtggcatatcgttcagcggtacaacgttggattgttggacgcaaactgaaaactccttagaaaaggctaagaaattaggtgctttgatgggatgtcctacaactactaccagagatatgatacgttgtctaagatatcgtccagctcgtccaatcgtccaagctacaggtgaatttatgccattcttcttcaatcctttcactcctttcggaccagtagttgagaagtttggcgatgaaacacctttcattgacagaacgcctattgaaattatcagtagtggagacgttcaggatttaccctggattacgggagtaacaagcgaagaaggcctctatcccgtagctgagtttattaccgatgataaaaatctaaaacggttgaacgataattgggacagcctcggaccagcctacctagattttaattatactattcctagagagaaacatattgaaattgctcgtctcattaagaaacattactttggtacaaaatcaatcgatcgacagagtacgaaggacctaatacaaatgtcgagcgatcgcttcttcgtagtcgacggcgaaaaggctgcacgaatgcaagccaaagtaaatcaaaacccagtttggttccactacttttcttacagaggtgcacaaagcttaagcgatgcttacagcggtactactgtgaattatggagtgtctcacggtgacgacgtactttacgtattaaatacttcctgggtagacccaacaacaacgcaa
>Mchi.Est28 comp53969_c0_seq16_RC 604-1269
atgggatgtcctacaactactaccagagatatgatacgttgtctaagatatcgtccagctcgtccaatcgtccaagctacaggtgaatttatgccattcttcttcaatcctttcactcctttcggaccagtagttgagaagtttggcgatgaaacacctttcattgacagaacgcctattgaaattatcagtagtggagacgttcaggatttaccctggattacgggagtaacaagcgaagaaggcctctatcccgtagctgagtttattaccgatgataaaaatctaaaacggttgaacgataattgggacagcctcggaccagcctacctagattttaattatactattcctagagagaaacatattgaaattgctcgtctcattaagaaacattactttggtacaaaatcaatcgatcgacagagtacgaaggacctaatacaaatgtcgagcgatcgcttcttcgtagtcgacggcgaaaaggctgcacgaatgcaagccaaagtaaatcaaaacccagtttggttccactacttttcttacagaggtgcacaaagcttaagcgatgcttacagcggtactactgtgaattatggagtgtctcacggtgacgacgtactttacgtattaaatacttcctgggtagacccaacaacaacgcaa
>Mchi.Est29 comp53969_c0_seq13_RC 267-677
ATGGGATTAAAGGATCAAAATATGGCACTTCGTTGGGTATCGCAGAACATCGAATGGTTCGGTGGTGACCCGAAAAAAGTGACCTTAGTCGGTTTAAGTGCTGGCGGTGCAAGCGTACATTATCATTATTTGTCGCAAATGAGCGCGGGACTCTTTCAAGGTGGCATATCGTTCAGCGGTACAACGTTGGATTGTTGGACGCAAACTGAAAACTCCTTAGAAAAGGCTAAGAAATTAGGTGCTTTGATGGGATGTCCTACAACTACTACCAGAGATATGATACGTTGTCTAAGATATCGTCCAGCTCGTCCAATCGTCCAAGCTACAGGTGAATTTATGGTGAGATTTGTTCCTTTTTTTTTTATTGTTTTGCGAAATAACGAATATCAATTTAAAAAGAGAGGAGAAATC
>Mchi.Est30 comp53969_c0_seq17_RC 1140-1358
atgtcgagcgatcgcttcttcgtagtcgacggcgaaaaggctgcacgaatgcaagccaaagtaaatcaaaacccagtttggttccactacttttcttacagaggtgcacaaagcttaagcgatgcttacagcggtactactgtgaattatggagtgtctcacggtgacgacgtactttacgtattaaatacttcctgggtagacccaacaacaacgcaa
>Mchi.Est31 comp53969_c0_seq18_RC 267-806
ATGGGATTAAAGGATCAAAATATGGCACTTCGTTGGGTATCGCAGAACATCGAATGGTTCGGTGGTgacccgaaaaaagtgaccttagtcggtttaagtgctggcggtgcaagcgtacattatcattatttgtcgcaaatgagcgcgggactctttcaaggtggcatatcgttcagcggtacaacgttggattgttggacgcaaactgaaaactccttagaaaaggctaagaaattaggtgctttgatgggatgtcctacaactactaccagagatatgatacgttgtctaagatatcgtccagctcgtccaatcgtccaagctacaggtgaatttatgccattcttcttcaatcctttcactcctttcggaccagtagttgagaagtttggcgatgaaacacctttcattgacagaacgcctattgaaattatcagtagtggagacgttcaggatttaccctggattacgggagtaacaagcgaagaaggcctctatcccgtagctGGTAAAATAACATGCATTCTTGATGAAAAATTC
>Mchi.Est32 comp53969_c0_seq10_RC 267-677
ATGGGATTAAAGGATCAAAATATGGCACTTCGTTGGGTATCGCAGAACATCGAATGGTTCGGTGGTGACCCGAAAAAAGTGACCTTAGTCGGTTTAAGTGCTGGCGGTGCAAGCGTACATTATCATTATTTGTCGCAAATGAGCGCGGGACTCTTTCAAGGTGGCATATCGTTCAGCGGTACAACGTTGGATTGTTGGACGCAAACTGAAAACTCCTTAGAAAAGGCTAAGAAATTAGGTGCTTTGATGGGATGTCCTACAACTACTACCAGAGATATGATACGTTGTCTAAGATATCGTCCAGCTCGTCCAATCGTCCAAGCTACAGGTGAATTTATGGTGAGATTTGTTCCTTTTTTTTTTATTGTTTTGCGAAATAACGAATATCAATTTAAAAAGAGAGGAGAAATC
>Mchi.Est33 comp53969_c0_seq21_RC 604-897
ATGGGATGTCCTACAACTACTACCAGAGATATGATACGTTGTCTAAGATATCGTCCAGCTCGTCCAATCGTCCAAGCTACAGGTGAATTTATGCCATTCTTCTTCAATCCTTTCACTCCTTTCGGACCAGTAGTTGAGAAGTTTGGCGATGAAACACCTTTCATTGACAGAACGCCTATTGAAATTATCAGTAGTGGAGACGTTCAGGATTTACCCTGGATTACGGGAGTAACAAGCGAAGAAGGCCTCTATCCCGTAGCTGGTAAAATAACATGCATTCTTGATGAAAAATTC
>Mchi.Est34 comp53969_c0_seq9_RC 1300-1518
atgtcgagcgatcgcttcttcgtagtcgacggcgaaaaggctgcacgaatgcaagccaaagtaaatcaaaacccagtttggttccactacttttcttacagaggtgcacaaagcttaagcgatgcttacagcggtactactgtgaattatggagtgtctcacggtgacgacgtactttacgtattaaatacttcctgggtagacccaacaacaacgCAA
>Mchi.Est35 comp55510_c0_seq14 57-230
atgtggacggattttgctaaaacaggaaatccaacgcccattacaaatttatggttaccattaagcagtccacaaaacaaagactacaattatttaaatattaatataaattcacaaatgaaaatctttcgtcaaggaaagaaacgctgggattgggaaagttataataaaaat
>Mchi.Est36 comp55712_c5_seq4 42-1700
atgaaacgtttgttcgttatcctcctaggcatcatcgtcgcgcacgccgacgatggcgagcaacacgaggttgtcgcaccgattggaagaattcgcggttccaccatgaccaccagacttggcaagaaaatctattcctttcgcggtgtgaggtacgccgaaccgccgaccggacagcaacgtttccaagtcgcaattccagcggcagattggaacaacgttttcgatgcgaccgaagagggacccgcctgtacggcgctacatcaagagaatataatggaggattgtctccgtgtgaatatctacgcaacgaaattaccgtcggagagcgatcccgtgaaaaggcccgtactggtgttctttcatcccggtgccttttacttattctcgggtaaaagctctaactttggaccccagtacttgctggacaaagacctcgttctcgtcactgtcaattatcgtctcgcgtctctaggctttctgagcaccggcgattcgaaggcaccgggcaacttgggcctgaaggatcaagtagtggcgcttcgatgggtccagaggaacatagccgctttcggcggtgaccccgaccaagtcaccatatccggctacagcgtcggtgggatgagtgtgctgttgcacatggtctcgccaatgtccaaagggttgttccatcgggcgatcatgatgagcggttcgacgagcctagagccgtcgtatccgaccgatcagttgcacttggcgaagaaacaagccgaactgttggactgtccgactgacactactggctctatgctgatctgcttgaattccaaaccagtggagaactttacggagtctataatcaagttctttgaatggaactatcatccaatcttaatatggacacccgtagtagaacctgaggttcacgatgtagaaagatttttacccgagcagcctttcgatcttattagaaaaggaaagttccacaaggttccgctaattgcaggagttactgaaaatgagtttgatggtgtggttgcctatgtcaacgagcaacacgaactcggaaatgattcgttagtgaacgacttgaataatgactggtacagactcgcaccgattaattttatgtacgaacgggatacacctcggtccagaaacataagtaccgaattacggcgtttctactttgacgacaaaccgatcggtccagatacttatgacggtcttgcacatatcaacacagacagtatagttacatatcctttgtatcgtgccgtaaaattgatcgcagaaaacagcgatcaacccgtttacttttatatgaattcttatcgaggacgatacagttttgtcatgtggaacaaaactacaccttatggagtggcgcatcatgacgatttgcaatatctgttctacatgaaaatcaaatttccatttttcgaaaacgatgctccagaaattcctatggtggaacttatgacaaacatgtggtcgaatttcgttcaaaccggacaaccggtgtctccagctttggcgaagaacgttacatgggaaccatatctattagaaaaggataactatctagaaatctccaaggaatcaaaaatgaagacaggatttttccccgatagaatgcaaaaatgggatagtttgTTTCCTTTGAATCCTTTGAAA
>Mchi.Est37 comp55712_c5_seq5 42-1700
atgaaacgtttgttcgttatcctcctaggcatcatcgtcgcgcacgccgacgatggcgagcaacacgaggttgtcgcaccgattggaagaattcgcggttccaccatgaccaccagacttggcaagaaaatctattcctttcgcggtgtgaggtacgccgaaccgccgaccggacagcaacgtttccaagtcgcaattccagcggcagattggaacaacgttttcgatgcgaccgaagagggacccgcctgtacggcgctacatcaagagaatataatggaggattgtctccgtgtgaatatctacgcaacgaaattaccgtcggagagcgatcccgtgaaaaggcccgtactggtgttctttcatcccggtgccttttacttattctcgggtaaaagctctaactttggaccccagtacttgctggacaaagacctcgttctcgtcactgtcaattatcgtctcgcgtctctaggctttctgagcaccggcgattcgaaggcaccgggcaacttgggcctgaaggatcaagtagtggcgcttcgatgggtccagaggaacatagccgctttcggcggtgaccccgaccaagtcaccatatccggctacagcgtcggtgggatgagtgtgctgttgcacatggtctcgccaatgtccaaagggttgttccatcgggcgatcatgatgagcggttcgacgagcctagagccgtcgtatccgaccgatcagttgcacttggcgaagaaacaagccgaactgttggactgtccgactgacactactggctctatgctgatctgcttgaattccaaaccagtggagaactttacggagtctataatcaagttctttgaatggaactatcatccaatcttaatatggacacccgtagtagaacctgaggttcacgatgtagaaagatttttacccgagcagcctttcgatcttattagaaaaggaaagttccacaaggttccgctaattgcaggagttactgaaaatgagtttgatggtgtggttgcctatgtcaacgagcaacacgaactcggaaatgattcgttagtgaacgacttgaataatgactggtacagactcgcaccgattaattttatgtacgaacgggatacacctcggtccagaaacataagtaccgaattacggcgtttctactttgacgacaaaccgatcggtccagatacttatgacggtcttgcacatatcaacacagacagtatagttacatatcctttgtatcgtgccgtaaaattgatcgcagaaaacagcgatcaacccgtttacttttatatgaattcttatcgaggacgatacagttttgtcatgtggaacaaaactacaccttatggagtggcgcatcatgacgatttgcaatatctgttctacatgaaaatcaaatttccatttttcgaaaacgatgctccagaaattcctatggtggaacttatgacaaacatgtggtcgaatttcgttcaaaccggacaaccggtgtctccagctttggcgaagaacgttacatgggaaccatatctattagaaaaggataactatctagaaatctccaaggaatcaaaaatgaagacaggatttttccccgatagaatgcaaaaatgggatagtttgTTTCCTTTGAATCCTTTGAAA
>Mchi.Est38 comp56446_c0_seq1 110-1543
atgagcaacaaccgagtggacgtacacgtgagtgagggaagattagtcggcattattgagaaagctctctatgggggtcattatgtcgctttccgaggaataccgtacgcgaagccgccggttggcgagctcagattcaaggatccgaaaccactggaagcctggtccggcagcagagatgcctctaaatatggaaacatggctgttcaaattgatataagagaaaaaacggtgggtgatgaagattgcctttatctgaatgtatatactgcagatatcataaaaaaacgtccagttatggtgtggatacatagtggcgcttatagagtgggttccggtgatgcctccatgtacggtcctgattttattgttcaaaaggacgtggtactagtaacgctaaattatagactaggagttcttggtttcctaaatctcaatgataaagtagcaacgggtaatcaaggtctaaaggatgtggcgatggcattacaatggatccagaaaaatatatcacaatttggtggagattcaaaaaatgttactatctttggcgaaagtgctggtggagttatcgtgcattgtctaactctgtctccgttaggcaaaggattatttcataaagcgatatcgcaaagcggcgtcactacgaatccttgggctttgactgaatggacagacaaaacgatgaataaaggttttcaacttgccgaaaaacttggaaaagcgacatcagatccgaaagtcgcttatgagtttcttaaaaaaatcgacgcgaaaaaactcatagaagtttcacaaaaagttcttcctacagaagcagatcatatacaatttatattagaatttacaccgagtttagattatgaatcaccgaatccattctttccggaacatccatctacgttagcacgtcgcggagttaaagtgccattccttttgggaaataccaattgtgaaggatcttttggcgtatacggttcatttttcggacacataggcaaagacactcttaaaaaaatcgattccgattttaagaaggccataatgccaaaagttttagctgtactaccaaagataccgatcacagtcgaagaattacgatttttatattttggtaacaaatcaatatcagaagaaactttagcaaattacattgagtttcttggtgatctccatttctatcgtggcactatggaagtagtcaacatgcaaatgaattctggtagtcacacgccaatatacttgtataaattttcttatgatagtaaaacttacatcggaaagaaaataatgaatatttcgtatccaggagtgactcatggcgaagatatattttacttattttattctcatataataaatgctttcgatatgcctaaatctaattcggaggattataaaatgataaatcgtttaacgcaaatgtggacagat
>Mchi.Est39 comp57928_c0_seq1_RC 141-905
atgaacagaggttttgaacttgctgagaaacttggaaagacaacatcagatccaaaagtcgcatatgaattcctaaaaagtattaatgcgaaaaaacttatagaatattcacaaatgttatatacttcagaaagtatgagattaagttttaatctatgcttcacacccagttgggattacgcgtcatcggatccactttttcctgaacatccaaaagaatatataagccgtggaattcagatgcccttccttttaggaattactcgtaatgaaggggtgtttctattacaaagcatatttttcggagatataagcaaggaacaactggaacaagtaaatgctgattttaaaaaagcaatattaccacaagtattgtctaaattacctgaaataggaatcacagttgaggaattaagatcgctgtattttggaaaaaataaagtgtcagaggaaactttggtcaattattcaaattttttgggagatgaattttttgtacgcggcacaatggacgtagttcaaatacaaaaatctattggtagttacaagtctacatatctataccaatttgattatgacagtgatacttcttttgtgaagacgatattaaatgttggacttccaggagtgtgtcattctgaggacttaggtttcttattttgcccggaaatgagaacaaaatttaatttgtcgccacctaaacctggttcagaagattacaaaatgataaatcatttagtacagatgtggacagattttgccaaa
>Mchi.Est40 comp68043_c0_seq1 2-253
cctgaaataggaatcacagttgacgaattaaaatccttatattttggaaaaaataaagtgtcaaaacaaactttgataaattatacaaatttcataggagatgaatttttcgtacgcggtataatggatgcacttcaaatacaaaaatctactggtggttacaaatcgacatatctatatcatttcgattatgaaagtgatacttctcctatgaaaacagtgctacaacttggacttccaggtgtgtcatac
