# Supplementary material for: Molecular evolution of juvenile hormone esterase-like proteins in a socially exchanged fluid
Source: Sci Rep. 2018 Dec 13;8:17830. doi: 10.1038/s41598-018-36048-1 (PMC6293014; doi:10.1038/s41598-018-36048-1)
Supplement: Supplementary file 2 — Supplementary File 1 [file 41598_2018_36048_MOESM2_ESM.zip › our-gene-annotations/having-only-transcriptomes-as-refrences/Mpha.Ests-OrfPred-CDS.fna]

>Mpha.Est1 comp25177_c0_seq1 40-300
atggcgttgaaatgggtcaaggacaatatacattacttcggtggctgtccgaaccgagttacgatcttcggcgaagatgcgggtgcaagttctgttcaatttcacatgatgtctcctatgtccgatggtttgtttaataaagttatcgcgcaaagcgggagcgcagtgaatacatgggcgatgtcttacgatgccagagaagtagcttttaagttgggcgaaaagctcgacattgagactaccgattctGCGGAGTTGGTC
>Mpha.Est2 comp25177_c1_seq1 64-831
ATGAACGGCCGCACCGAAGCAttcattccagcggtcgaggctgatgtaggacaagaggtatttctaccggctgatccctggacgcttttaaaatctggaaaaattgccgacgtgcctgttatggccggatttatggccgatgagtccgccttccatgtccagatgatgctcggcaatatcgatcagataaacgagcactttgagaacttcctgccgaacgacttgaatataaccgatgccgggcggaagaaccaactaggtgaaagcttgaagagctactacttcggggataaattgatctccacggaaaccacgaaagagttcatgaagatgttggacgacgtcatgtttgacgccgggatcgcactcagtttagaggtattaagctcccgaatttcatctccaatttaccagtacttattctcttacgaagctcctatcggtatgataaaatctttgatccacgtggaacagggcgctgctcatggtgacgatttgacgtacgaattttattcggaaacgttgaaaaatatgccacaaccagattcccctgcagaaaaaatggtgcgcatttatacgacaatattgacgaattttgcaaaagatggggaccctacgtcaaataagaatgagtatgtaaatgtggattgggagcccagaggtacagaagataattatatgattattaatcaagatttaaaaatggaaaaaggttttctgggagacagagctgagttctggaaggacTTATACAAAAATATTCTTGAC
>Mpha.Est3 comp32248_c0_seq1_RC 157-546
atggccgttcaaataaatcttttcacacacgcaattgaaggcgatgaagattgtctttatttaaatgtatacaccacaaaaatcgaaccattggaaaagcgtccggtaatggtgtgggtacacggtggtggcttttttataggttgcggtaatgcaatctttaatgtcgagcaatatcccgattatatcatagagaaagatgtcgtattggttagtttaaattatagattagacgttctaggttttttgaacctcaatgataaagtggcatcgggtaatcaaggtttgaaagatatagttttggcgttaaaatggattcaaaaaaatatatcaaaattcggtggagattcagaaaatgtcactattttcggtgaaagtgctggtggagcc
>Mpha.Est4 comp34663_c0_seq1 2-214
ttattttggatccatggcggtgcattccaatgtggtagcggcatattatatggacccaaatatctaatggaccgcgatattatactggtcacaattaattatcgattaggaccaataggctttctcagcacagaagatgaagtagttcctggcaacatgggattaaaggatcaaaacatggcacttcgctgggtatcgcagaacatcgaaTGG
>Mpha.Est5 comp35590_c0_seq1_RC 122-1735
atggacaacagcagaatcgaaatctacgtgcaggagggaaagttaattggtatccaagaaaaaggtgtctatggcgactactatattgctttccgaggaataccatatgcaaaaccgccaattggagaactcagatttaaagatccggtaccagcagaaccatggaccggtagtagagacgcctcgaagtacggaaacatgagtgttcaacaaaaccttcttacacgtcaaattgaaggcgacgaagactgcctctatttaaatgtgttcaccacaaaaatcgagcctgctaaaaagcgcccagtgatggtgtggatacacggcggtggtttctctatgggttccggtgatgcaaccatatacggccctgattacatcgtgcaaaaagacatagttttggttaccttaaattatagattaggtgctctaggttttctaaatctcaacaataagatagtaacgggtaatcaaggtataaaagatgtaatcttggcattgaaatgggtacagaaaaatatttcacagttcggtggagatcccaaaaatgtcactatcttcggtgaaagtgctggtggagccattgtacattgtctaactctgactccgttagccaaagatttatttcataaagcgatatcacaaagtggagtcatgaggtgtccttgggcctatactgaagatccacaaaacttaggttttcggcttgccgaaaaacttggaaaaccgaccaaagatccgaaaaccacttacgagtttctcaaaacaatcgatgcaaaaaaacttatagagactcaagaaaattctctatcaacggaagaggagcgtaaacatcatggcctgagatttacgcccagtttggatcacgaatcatcgaatccagtttttccagaagatctagagacgtttatgtctcacgaggttaaagtaccgttacttataggttttaacagttccgagggatcttttattgtaagcagtaacttcatcggacagacaactgaagaggacataaaaaaaatcaattctgatttcaagagcgctatactacctaacattttatctatactgcctaaaatatcaatcacacccgaggacttacgatctctatattttggtgataaaatcttgtcagaggaaactatggaaaattatgttgattttctcagtgacgagttcttcaatcgtggtataatggaggtagtggatatgcagacaaagctaaaggataataaaaatgcaacgtatctatatcaattttcatacgagagtgaaaattctcctataagaaaaatatttcaaattaactttccaggtgtggcacatgccgaggaactggcgttattgttttatccttctttgataaaggatttaggtatgcccttacctgccattgattcgaaagatggtaagatgatgaattacttaacgcaaatgtggacagattttgccaaaacagggaatccaacgcccactacaaatgcatggttaccgataactagttcaccacagaaaaaatacaattatctaaatatcgatataaactcacaaatgaaagtcttccgtaaaggagaagaaagatggaattgggaggagagaaaaaataagttacggcgc
>Mpha.Est6 comp35590_c0_seq3_RC 122-1726
atggacaacagcagaatcgaaatctacgtgcaggagggaaagttaattggtatccaagaaaaaggtgtctatggcgactactatattgctttccgaggaataccatatgcaaaaccgccaattggagaactcagatttaaagatccggtaccagcagaaccatggaccggtagtagagacgcctcgaagtacggaaacatgagtgttcaacaaaaccttcttacacgtcaaattgaaggcgacgaagactgcctctatttaaatgtgttcaccacaaaaatcgagcctgctaaaaagcgcccagtgatggtgtggatacacggcggtggtttctctatgggttccggtgatgcaaccatatacggccctgattacatcgtgcaaaaagacatagttttggttaccttaaattatagattaggtgctctaggttttctaaatctcaacaataagatagtaacgggtaatcaaggtataaaagatgtaatcttggcattgaaatgggtacagaaaaatatttcacagttcggtggagatcccaaaaatgtcactatcttcggtgaaagtgctggtggagccattgtacattgtctaactctgactccgttagccaaagatttatttcataaagcgatatcacaaagtggagtcatgaggtgtccttgggcctatactgaagatccacaaaacttaggttttcggcttgccgaaaaacttggaaaaccgaccaaagatccgaaaaccacttacgagtttctcaaaacaatcgatgcaaaaaaacttatagagactcaagaaaattctctatcaacggaagaggagcgtaaacatcatggcctgagatttacgcccagtttggatcacgaatcatcgaatccagtttttccagaagatctagagacgtttatgtctcacgaggttaaagtaccgttacttataggttttaacagttccgagggatcttttattgtaagcagtaacttcatcggacagacaactgaagaggacataaaaaaaatcaattctgatttcaagagcgctatactacctaacattttatctatactgcctaaaatatcaatcacacccgaggacttacgatctctatattttggtgataaaatcttgtcagaggaaactatggaaaattatgttgattttctcagtgacgagttcttcaatcgtggtataatggaggtagtggatatgcagacaaagctaaaggataataaaaatgcaacgtatctatatcaattttcatacgagagtgaaaattctcctataagaaaaatatttcaaattaactttccaggtgtggcacatgccgaggaactggcgttattgttttatccttctttgataaaggatttaggtatgcccttacctgccattgattcgaaagatggtaagatgatgaattacttaacgcaaatgtggacagattttgccaaaacagggaatccaacgcctactacaaatttatggttaccattaacttgtccagaagacgaaaactacaattatctaagtattgataagaagtcacaaatgaaaatctttcgtaaaggaaaggaacgctgggattgggaaAATTATAATAAAAAT
>Mpha.Est7 comp35590_c0_seq2_RC 50-967
atgaacagaggttttcaacttgctgagaaacttggaaagacaacatcagatccaaaagttgcatatgagtttctaaaaagtattaatgcgaaaaaactcatagaatattcacaaatgttatatacttcagaaactatgagattaagttttaatctatgcttcacacccagttgggatcacaaatcgttggatccactttttcctgaacatccaaaagaatatataagccgtggaattcaaatgcctttccttttaggaatcactcgtaacgaaggagtgtttatattacgaagcgtatttttcggagatataagcaaggaacgactagaacaagtaaatgctgattttaaaaaagcaatattaccacaagtactatctaaattacctgaaataggaatcacagttgaggaattaagatcgttgtattttggaaaaaagaaagtgtcagaggaaactttgacaaattattcgtatttcttgggagatgaattttttgtacgcggcacaatggacgtggttcaaatacaaaaatctactggtagttacaagtctacatatctatatcaattcgattatgacagcgatacttcttttgtgaagacgatattaaatgttgggcttccaggagtgtgccattctgaggacttaggtttcttattttgcccagaaatgagaacaaaatttaatttgtcgccacctaaacctggttcagaagattataaaatgataaatcatctaatacaaatgtggacagattttgccaaaacagggaatccaacgcctactacaaatttatggttaccattaacttgtccagaagacgaaaactacaattatctaagtattgataagaagtcacaaatgaaaatctttcgtaaaggaaaggaacgctgggattgggaaAATTATAATAAAAAT
>Mpha.Est8 comp35769_c0_seq1 71-379
atgaaaacagtactacaacttgaacttccaggtgtgtgtcatactgaagaaatatttttcctatttcgtccagaaattaagaacaaatttaacttatcgttacccaaacgtaattcagaagattacaaaataataaatcatctaacgcaaatgtggacggattttgctagaacaggaaatccaacgcccattacaaatttatggttaccattaagcggtccacaaaacaaagactataattatttaaatattgatataaattcacaaatgaaaatctttcgtcacggaaaggaacgctgggattgggaa
>Mpha.Est9 comp37910_c1_seq1 265-840
ATGATGactgatggcttgatagtatggccgatgcttcaaactctgcaatatctgtcggaaataggacattctaatatttatttttgctactttgcatacgagggcacgtttacagacaccttcgtttcgggtatgctgaatcactatggtgttactcatggcgatgatttaaactatctatttcctatattgaataataagtatcgcaatgtattactaaacaatacaccgagcgatattaccatgattaatatcatgacggagatgtgggcgagttttgtgattgaagggattccgaaagcgcgactgatcctcccgtggcccaattaccacgatcatcatgagttcatgagattcgggattggcaaatcaccagaatttgaagtgcaagccaatttcatgtttgatagaatggaattctggaagaagttaatgcacaacGAATCGGCAGAATCGATGGACGACGTGTTTGTCAGTGCATCGCCAAAGTATACCGGCATTAGCGCTAACGCTAATGCGATTGATCGTAGGATAACAGTTCATTTGGCATCAGTAGCAGTAATCTTTTTCTACATA
>Mpha.Est10 comp45522_c0_seq1 171-1424
ATGATATGCTTGAATAATGTGAATACTGTAGATGATGGCAGTGCGGAATTGACTGAAGAAGAACTGAGTTTACTGATGCAAGATGATTTTTACAACAAGTTGGCTTGTTCCTTGGCCCCGGAAATATATGGACTTGAAGATGTGAAAAAGGCATTGCTTCTGCTTCTCGTTGGGGGAACGGACAAAAAGAAAGGCGACATTAAAATTCGAGGTAACATTAATATTTGCTTGATGGGAGATCCCGGTGTAGCAAAGTCGCAATTATTATCTTACATTACGCGATTGGCCCCGAGATCGCAGTACACTACCGGACGAGGATCATCCGGCGTAGGTTTGACCGCTGCCATTATGAAGGATCCTTTAACGGGTCAAATGGTATTGGAGGGTGGAGCTTTGGTACTGGCAGATCAAGGGGTTTGCTGCATCGACGAGTTTGATAAAATGGCAGACGCGGATAGAACGGCAATCCACGAAGTGATGGAGCAACAGACCATATCTATTGCCAAAGCTGGCATAATGGCTCGTTTAAACGCGAGAGTTTCGATATTAGCTGCCGCTAATCCGGCATACGGCAGATATAACCCGCAGAGATCGGTCGAGCAGAACATTCAATTGCCCGCCGCTTTACTGTCACGGTTTGACTTATTATGGCTTATTCAAGATCGCGCAGATcggagcaatgatcttaaactcgcgcaacatatcacatatgttcatcagcattgctcgcaacctccgacagaaacggaagctatagatatgaaattgataaggaaatatataaaactttgcaaaacgaaggaacctgctgtatcagaagaattaacagaatatattgtagagtcttacgtagaaatgcggaaagaagcacgtaacagccacgataagacgtttacttccgctcgtaatttactggctatccttcgattgtcgacggcattagcacgattgcggttatcgaatgtagttgataaggaggatatagcagaagcaaatagattagtggagatgtccaaacattcgatcaattactccgaacaacgcaccaataacgcgcaacagaatccaactaacaggatcttccaactgatacgagaattggcaggcgataaaaaaaccgtcaaagtatcggatattctggaacgatgtacgagcaaaggatttaaacccgatccggtgtacaaatgcatcgagGAATACGAAGCGTTGAATGTGTGGCAGGTCAATCAGACCAGAAGATTAATCACTTTTATT
>Mpha.Est11 comp45958_c1_seq1_RC 291-1892
ATGGATAGACCGATTGTGACCATAAAACAAGGAAAACTGCAAGGAATCGTTGAAGAAAACATCCTCGGATCTTGTTTTCTTTCTTTCAAAGGCATACCTTTTGCTGCTCCACCATTGGGCAACTTGAGATTTAAGGATCCTGAACCTCCTTCTTCTTGGGAAGGTATTCGAGATGCTTCCAAAAATGCTGGCGATATTTCTGCACAATGGGGATCCCAAATAATTGTTGGTGGCGAAGATTGTCTTTATCTTAATATTTATATACCCTACAATATATATCAAACGACAGGAAATCCAGTTATGGTTTGGATTCATGGTGGAGCCTATCTTGTCGGTTCCGGCAATGACACTCACAAGCGGCCTGATTATTTGATGGCAAAAGATGTCATTTTAGTATCCGTAAACTATAGACTTGGTGCTTTAGGTTTCTTAAATCTTGGTCACGAAGCAGCAAGTGGAAATCAAGGTTTGAAAGATCAAGTTGCTGCATTAAAATGGATTAAAGAAAATATTAAATCTTTTGGCGGAGATCCTAATAACATCACTGTTTTTGGTGTCAGTGCAGGTAGTGGTTGCACACATTTATTAACATTGTCGCCGTTATCTAAAGGTCTTTTCCATAAAGCTATTCTTCAGAGCGGTATAATTACATGTGATTGGGCAatgataagaaatcaaccagaagttacttcttttaaacttgcgtcgatacttggtagtgattctaaagatcctgaagaagttgttaaatttcttcgaacaatacccgccactaaaatcgtcgaggcacaatctaaagttctcactccagaggaatcgcgcattcttaatgtcccatttggacctacaatcgatgataaagcaaaaagtccttttcttccatgttccatttatcaattatctaatgatgacaatgatataccaattatggttggttttacttctcacgaatatatcatgttttttaaagataccagtgagaaaattttaaggagaatgtatgcggaactaccccgatatattgaagctttcataaactcgcaaaactcggaaaaaataatggagttaacagaacgagttaaacatcaatactttcataatagaccgtttactgaagaaagtatcccgtctattatacgatttctgagtgatatacattttgatattcctatccaagagtttgtcgataaacgaagaaaaaagaaacaagcactcacttatttttatacattttcctatgtcggcaatcagatgaccgagacgaagcttatgggaaataaattgactacaatcggagcttctcatgctgatgatatgtcataccttttttatttgcctaaatgtaaagttaatgatcctaaaccgccggcaataggtacaaacgatcggagaataatagaaattcttacggaaatgtggaccaattttgcaaaaacaggaaatcctacacctgccttgaaccagtatataactactacttggctaccagcaacaccggatacctttaattacctagacattggcgatactcttcaacttttaaccattactgattctagtaatgtattgcaagaatcggagttaAAAAAATCTTGCAAATGT
>Mpha.Est12 comp47399_c0_seq2 256-1329
atggtcagccctctttcagaaggactttttcatcgcggaatttcgcagagtggcaacttctataacccatggactttaacgtcaccgggagctgccaaaaaaaatgccataaccgtaggtaaacatttaaaatgtaattccgagaattccaaggaactcattaaatgcttacaaacaaagagcgcggaggagattattggcaccgatcgtcttttccagaaatttggttactgcccaatgataccattccgaccagtaatcgaacccgaacacgaaggtgccttcctgacagaggatccattagtatctgtacgagaaggtcgccttctcgatgtaccttggatgacgggaattacttcagacgaaggatctctgaaagtaccaaatatttatggtcgcgataacaatgtgaaagaattggataaaaactttaaaaaaattgcgcctatcagcttactttatttagataggtttaacatcacaaatgaggatttcctaaatgagatcagcgataccattcgcgatttctatttcggccatgattctatcgactacactgataattccagattcaaactcattgaaatgtatagtgattcgtggtttaaccacggtactcacagagctgtgcaagactttattgaatatcaaatttcaccagtcttttattattacttcgcatataaaggaagcgcgtccttcagcatgatattcggtgatcctacaagagattatggagtatcgcatgcggatgatttgcaatatttattccctgtgggcgaacaattgttcccaaatgtaacattatccgaacaagataacgaaatgatcgacgttatgaccactctttggtacaattttgcaaattacggaaatcctacgccgaaagttacaaaagtgattccattgaagtggaaacctgtgaaaacagaatccgcaccagaatatctgcgtatacaagactcaaagaaaattactatggaacacagtcctgtttgggagagaatgatattttgggactccttaacacgtcgaatggagctctatgacaataaatttaaacacgatgaattg
>Mpha.Est13 comp47399_c0_seq4 256-1329
atggtcagccctctttcagaaggactttttcatcgcggaatttcgcagagtggcaacttctataacccatggactttaacgtcaccgggagctgccaaaaaaaatgccataaccgtaggtaaacatttaaaatgtaattccgagaattccaaggaactcattaaatgcttacaaacaaagagcgcggaggagattattggcaccgatcgtcttttccagaaatttggttactgcccaatgataccattccgaccagtaatcgaacccgaacacgaaggtgccttcctgacagaggatccattagtatctgtacgagaaggtcgccttctcgatgtaccttggatgacgggaattacttcagacgaaggatctctgaaagtaccaaatatttatggtcgcgataacaatgtgaaagaattggataaaaactttaaaaaaattgcgcctatcagcttactttatttagataggtttaacatcacaaatgaggatttcctaaatgagatcagcgataccattcgcgatttctatttcggccatgattctatcgactacactgataattccagattcaaactcattgaaatgtatagtgattcgtggtttaaccacggtactcacagagctgtgcaagactttattgaatatcaaatttcaccagtcttttattattacttcgcatataaaggaagcgcgtccttcagcatgatattcggtgatcctacaagagattatggagtatcgcatgcggatgatttgcaatatttattccctgtgggcgaacaattgttcccaaatgtaacattatccgaacaagataacgaaatgatcgacgttatgaccactctttggtacaattttgcaaattacggaaatcctacgccgaaagttacaaaagtgattccattgaagtggaaacctgtgaaaacagaatccgcaccagaatatctgcgtatacaagactcaaagaaaattactatggaacacagtcctgtttgggagagaatgatattttgggactccttaacacgtcgaatggagctctatgacaataaatttaaacacgatgaattg
>Mpha.Est14 comp47419_c1_seq9 33-1649
ATGCTGCTGAAAATACTAATCGCCTTGCTTTGTTTTGTCtttaccgttcacgccaatacagatgaaactgttccaaggattaaaatacctttgggaggactaaaaggctactataaaacctcacaaaatggtagaaagtacgaggcatatgaaggggttccttatgcgttaccacctgttgggaaattacgatttaagcctcctcgatcaataccggcatggactggcgaactatcggctacaaaattcggttccgagtgtattcaatacgatcaagtgccagtgactccggaaagggtcgtgggcgctgaagattgtttgtatttaaatgtttacgtgccagtaagagaagaaggaaatgaagcctcattgcctgtattattttggatccatggcggtgcgttccaatttggtagcggcatgttatatgatgcaaaatatctaatggaccacgatattatacttgttacaatcaactatcgattaggaccaatgggttttctcagtacggaagatgaagtagttcctggtaacatgggtctaaaagatcaaaatatggcacttcgttgggtatcgcagaacatcgaatggttcggtggtgactcgaagaaagtaaccttggtcggtttgagtgctggcggtgcaagcgtgcattatcattatttatcgcaactcagcacgggtctcttccgaggtggcatatcgttcagcggaacagcatttgattgttggtcacaaactgaaaattctttagaaaaaactaagaaattaagtgctttgatgggatgtcctacaactacctctagagatatgatacgttgcatgagatatcgtccagctcgcgcaattgttcaggctacaagtgaatttatgccgttcttgtacaatcccttcactccttttggtccggtggtggagaggtatggcgatgaagtacctttcattgataaaacacctattgaaatcattaatagcggacacgttcaggatgtaccctgggtcacgggagtaacgagtgaagaaggcctctatcccgtagcagagtttattaccgatgataaaaatctaaaacggttgaacgataattgggatagcctcggaccagcctacctagattttaattatactattcccagggagaaacatatcgaaattgctcgtctcattaagaaacattactttggtacaaaatcgatagatcgacagagtacgaaggaactaatacaaatgtcgagcgatcgcttcttcgtagtcgacggcgaaaaggctgcacgaatgcaagccaaagtaaatcaaaatccagtttggttccactatttttcttacagaggtgcacaaagcttaagcgatgcttacagcggtactactgtgaattatggagtatcccacggcgacgacgtactttacgtattaaatacttcctgggtagacccaacaacaatgcaaaaagatcgtgatatgcagaaacacttaattgacttttgggtactgtttgcaacagaaggacttgcgaaagtagccaatgtagaatatccaagattagacccttcaaaaaaagaactccattatttgcatattgctgctcctaatgatattaaattggacagtaatgttaac
>Mpha.Est15 comp47419_c1_seq1 54-1250
atgttatttggtgctaaatatctaatggattacgatgttatacttgtcacatttaactatcgattgggaccaatgggttttcttagtacggaagatgaagtacttcctggtaacatgggtctgaaagatcaaagtatggcacttcgttgggtatcggagaacatcgaatggttcggtggcgacccgaaaaaagtaaccttggtcggtttaagtgctggcggtgcaagcgtacattatcattatttatcgcaaatgagcgcgggtctctttcaaggtggtatatcgttcagcggtacaacgttagattgttggacgcaagctgaaaactccttagaaaaggctaagaaattgggtgctttgatgggatgccctacaactactactagagatatgatacgttgtctaagatatcgtccagctcgtgcaatcgtccaagctacaagtgaatttatgccattcttcttcaatcctttcactcctttcggaccagtagctgagaagtttaacgatgaaacacctttcattgacagaacgcctattgaaatcatcagtagcggagatgttcaggacttgccctggattacgggagtaacgagtgaagaaggcctctatcccgtagcagagtttattaccgatgataaaaatctaaaacggttgaacgataattgggatagcctcggaccagcctacctagattttaattatactattcccagggagaaacatatcgaaattgctcgtctcattaagaaacattactttggtacaaaatcgatagatcgacagagtacgaaggaactaatacaaatgtcgagcgatcgcttcttcgtagtcgacggcgaaaaggctgcacgaatgcaagccaaagtaaatcaaaatccagtttggttccactatttttcttacagaggtgcacaaagcttaagcgatgcttacagcggtactactgtgaattatggagtatcccacggcgacgacgtactttacgtattaaatacttcctgggtagacccaacaacaatgcaaaaagatcgtgatatgcagaaacacttaattgacttttgggtactgtttgcaacagaaggacttgcgaaagtagccaatgtagaatatccaagattagacccttcaaaaaaagaactccattatttgcatattgctgctcctaatgatattaaattggacagtaatgttaac
>Mpha.Est16 comp47419_c1_seq3 7-897
atgatacgttgcatgagatatcgtccagctcgcgcgattgtccaggcttcaagtgaatttatgccgttcttaaagactcccttcgctccttttggtccggtggtagagagatttggcactgaagcacctttcattgataaaacgcctgttgaaatcataaatagcggaaatgttcaggatgtaccctggattacgggaataacgagtgaagaaggcctttatcctgtagctgagtttatcaacgacgatgaaaatctgaaactgttgaacgacaattgggatgacctcgcaccgcacttccttgattttaattatactattcccaaagacaaacacgtcgagattgctcgtcttattaaaaaacattactttggtacaaaaccgatagatcgacacagtacgaaagaacttatacaaatgacaagtgatcgttttttcgtggtccctggcgagaaatctgcgcgaatgcaagccaaagcaaatcaaagtccagtctggttctattatttcagttatagaggagcgcacagtttgagcgatgttttaagcagtaccactgaaaattatggagttgctcactctgacgacgtattctacgtgttagatactccatatgtagatccaacaacaacgcaaaaggatcgtgatatgcagaaacagttaatcaatttttgggtattgtttgccacagaggggattccgaaagtaggcaatgtggaatggccaaaattagatcctttgaagaaagaactttattatttacatatagctagtcctgataagattaacatggaaagttgtactaattttggagaaaaagaattctggaattcgataaattttaatgagaatgtactggaacgcacaactagaatgagtaaagaagagctt
>Mpha.Est17 comp47419_c1_seq2 1-723
ggaaatgttcaggatgtaccctggattacgggaataacgagtgaagaaggcctttatcccgtagctgagtttatcgccaacgatcagtatctcaaacaattgaacgacaattgggatatccttggaccgcatttccttgattttaattataccattcccaaagagaaacatgttgaaattgttcgccttattaaaaaacattactttggtacaaaaccgataaaccgacagagtacaaaagaactcgtaaaaatggcgagtgatcgtttcttcgtgtttgatggagaaaaggctgcgcgaatgcaagccaaagtgaaccagaatccagtctggttctattatttcagctatagaggagcgcaaagtttaagcgattctttcagcggtaccactgtgaattatggagtttctcatgccgatgacacattttacgtattacatacttcatggttagatccaacaacaacacaaaaagaccgtgatatgcagaaactgttaatcgatttttgggtaacgtttgccacagaaggaattccgaaagtaggcagtgtggaatggtcaaaattagatcctttgaagaaagaactttattatttacatatagctagtcctgataagattaacatggaaagttgtactaattttggagaaaaagaattctggaattcgataaatttcaatgagaatgtactgaaacgcactagaatgagtaaagaagagctt
>Mpha.Est18 comp47419_c1_seq5 326-796
atggcgagtgatcgtttcttcgtgtttgatggagaaaaggctgcgcgaatgcaagccaaagtgaaccagaatccagtctggttctattatttcagctatagaggagcgcaaagtttaagcgattctttcagcggtaccactgtgaattatggagtttctcatgccgatgacacattttacgtattacatacttcatggttagatccaacaacaacacaaaaagaccgtgatatgcagaaactgttaatcgatttttgggtaacgtttgccacagaaggaattccgaaagtaggcagtgtggaatggtcaaaattagatcctttgaagaaagaactttattatttacatatagctagtcctgataagattaacatggaaagttgtactaattttggagaaaaagaattctggaattcgataaatttcaatgagaatgtactgaaacgcactagaatgagtaaagaagagctt
>Mpha.Est19 comp47419_c1_seq8 165-596
ATGTTGCTAAAACTGCTGATCATTCTGTTCGGCTTCAACTTCTTCGTTTATATAaatacggaagagatttttccaaaagttaaaataactttaggaggactaaagggttactacaaattctcacaaaatggcagaaaatacgaggcgtacgaaggagtaccttacgcgttgccacctgttggaaaattacggtttaaaccacctcagccaataccagcatggattggcgaactgtcagctacaaagttaagttccgtatgtattcaatatgatcaagtgccagcatttcctccggaaaaagttgtgggtaccgaagattgtttatacttaaatgtttacgtgccaatacgcgaaaaaggagaaaataaaaccccattgcctgtattattttggatccatggcggtgcgttccaatttggtagcggcatgtta
>Mpha.Est20 comp47493_c17_seq2 62-1504
atgagcaacaaccgagtagacgtgcacataagtgagggaagattaatcggcattattgaaaaaactgtctatggggatcattatgtcgctttccgaggaataccgtacgcaaagccgccggttggcgaactcagattcaaggatccggaaccaccggaagcatggtccggcagcagagatgcctcaaaatatggaaacattgctattcaaattgatataatgaaacaagaaacggtgggtgacgaagattgcctttatctgaacgtatatactgcagatatcgttaaaaaacgtccagttatggtgtggattcatggtggcggttttagactgggttccggtgatgcttccgtgtacggtcctgattttattgttcagaaggacgtaatactagtaacgctaaattacagattaggagctcttggtttcctaaatctcaatgataaagtagcaacgggcaatcaaggtctaaaggatgtggtgatggctctacaatgggtccaaaaaaatatatcacaattcggtggggattcaaaaaatgtcactatctttggcgaaagttctggtggagttatcgcgcattatctaactctgtctccgttgagcaaaggattatttcataaagcgatatcgcaaagcggcgttgctacaaatccttgggccttaactgaatggacggacaaaacgatgaataaaagtttcctacttgccgagaaacttggaaaagcgacatcagatccgaaaatcgcttatgagtttctaaaaaaaatcgacgcgaaaaaactcatagaaactgcacaaaaagttcttcctacagaagcagatcgtatgcaatttacattactatttacacccagtttagattatgaatcaccgaatccattctttcctgaacatccatccacgttagcacgtcgcggagttaaagtaccattccttttaggaaataccagttatgaaggatctttcttcatacacggttcatttttcggacgcataagcaagaacactcttaaaaaaatagattccgattttaagaaggccataatatcaaaagttttagctgtactaccaaagataccgatcacagtcgaagaattacgatttttatattttggtaacaaatcaatatcagaagaaactttaataaattacgctgattttcttggtgatctcaatttctatcgtggcactatggaagcggtcgacatccaaatgaattctgatattaacacgccaacatatttgtataaattttcatataatagtaaaacttacgttagcaagaaaatgaatatttcgtttccaggagtgactcatggcgaagatatattttatttattttatcctcatatgatgaaagattttggtgttccaccacctgaacctagttcagaggattataaaatgataaatcgtttaacgcaaatgtggacagatttt
>Mpha.Est21 comp47493_c17_seq4 33-302
atgttctatcgtggcactatggaagtagtcaacatccaaatgaattctggttgtcagacgccaacatatttgtatacattttcttatgaaagtaaaacttacatcggaaagaaaataatagatattccgtttcctggagtgactcatggcgaagatatattttatttattttatcctcatatgatgaaagattttggtgttccaccacctgaacctagttcagaggattataaaatgataaatcgtttaacgcaaatgtggacagatttt
>Mpha.Est22 comp47493_c17_seq1 2-148
ATTAATTTGAAAAGAAAATTTTATCTGTTTTTGAAATTATCCTATTATATGATATTATGCAAAATATtttccaggagtgactcatggcgaagatatattttatttattttatcctcatatgatgaaagattttggtgttccaccacc
>Mpha.Est23 comp47493_c17_seq3 33-341
atgttctatcgtggcactatggaagtagtcaacatccaaatgaattctggttgtcagacgccaacatatttgtatacattttcttatgaaagtaaaacttacatcggaaagaaaataatagatattccgtttcctggtAACGTCATTATTTTATTTAAAACACAAAACCACACAAAAGCCTTTAATCTTCTAAGAAATATGAATACACACTCATATCACGTTGAAACAATGTTAAATAATGAGTCTGAGTGCTTATATACAGCGCTACGTGAAATCGAACGTGTATCAAACATTCAGAAATATTTCACT
>Mpha.Est24 comp52766_c0_seq1 277-825
atgtacgaacgggatacacctcggtccagaaacataagtaccgaattacgacgtttttacttcggcgacaaaccaatcagtccagatacttatgacggtcttgcacatatcaacacagacagtatagttacgtatcctctgtatcgtactgtaaaattgatcgcagaaaatagcgatcaacccgtttacttttatatgaattcttatcgaggacgatacagttttgtcatgtggaacaaaactacaccatatggagtggcgcatcatgacgatttgcaatatctgttctatatgaaaatcaaatttccatttttcgaaaacgatgctccggaaattcctatggtggaacttatgacaaacatgtggtcgaatttcgctcaaaccggacaaccagtgtctccagctttggcaaaaaacgttacatgggagccatatctattagaaaaggataactatctagaaatctccgaggaatcaaaaatgaagacaggaTTTTTCCCCGATAGAATGCAAAAATGGGATAGTTTATTTCCTTTGAATCCTTTGAAA
>Mpha.Est25 comp68517_c0_seq1 83-364
atgttatttgccgcagaaagattaagttttgaactacattttacacccagtcttgattacgagtcatcagatcctttttttcctgaacatccaaaggaatatataagccgtggaattaaaatgccttttcttttagggcttactcgtaatgaagggttattttttacaagtagcaacattttcggagaaataagcatggaacagctggaacaaataaatgctaattttaaaaaagcaatactaccaaaagtattatccaaattacctgaaataggaatcaca
