# Supplementary material for: Molecular evolution of juvenile hormone esterase-like proteins in a socially exchanged fluid
Source: Sci Rep. 2018 Dec 13;8:17830. doi: 10.1038/s41598-018-36048-1 (PMC6293014; doi:10.1038/s41598-018-36048-1)
Supplement: Supplementary file 2 — Supplementary File 1 [file 41598_2018_36048_MOESM2_ESM.zip › our-gene-annotations/having-only-transcriptomes-as-refrences/Mrub.Ests-OrfPred-CDS.fna]

>Mrub.Est1 comp12287_c0_seq1 39-1325
atggtatggttccatggcggtaacttcaatcatggttttggagacgatgtattctgtggccctgactttttaatcgagcaagatgttattcttgtaacgcttaattatagattaggcgtaattggatttttaaatactggtgacaagaatgcacctggcaacgccggtctaaaagatcaggtaatggcgttaaaatggatcaaggacaacatacattatttcggtggctgtcctaaccgagttacgatctttggcgaagatgcgggtggaagttccgtccagtttcacatgatgtctcctatgtccgatggtttgttcaataaagtcatttcgcaaagcggaagcgcggtaaatacatgggcgatagcttacgatgccagagaagtggccttcaaattgggcgagaagctcgacattgagactaacgattctgctgagttggttgccaagcttgcggaattttcaccgaaagaattaattgcggccagcgatgatttaccatttcttaaacagagtgctatgaacggccgcatcgaagcgttcattccatcggttgaagctgacataggacaagagatatttctgcccgccgatccctggacgcttttgaaaaccggaaaaatcgccgacgtgcccgttatggccggatttacggctgacgagtccgccttctacgtgcaaatgatgctcggcaatatcgatcagataaatgagcacttcgagaacttcctgccgaacgacttgaacataaccgatgtcgggcagaaaaaccaactaggtgaaagcttgaagagttactactttggggataagttgatctccacggaaaccacgaaagagttcatgatgatgttggacgacgtcatgtttgacgtcgggatcgcactcagtttagaggtattaagctcccgaatttcgtctcccatttaccagtacatattctcttacgaagctccgttcggtatgataaaatctttggtgcaagtggaagacggcgttgcccatggtgacgatgtgacttatgaattctactcggaagcgttgaaaaatgtgccacaaccaggttcccctgcggagaagatggtgcgcatttataccacattattggcgaattttgcaaaggatggaaatcctacatcaaacatgaatgagtatgtgaacgtgaattgggaaccgagagacacagaagataattatatggacattaatcaagagttaaaaatggagaaaggcatgctgaaagatagagttgatttctggaagaacttgtacaaaaacGTTCTTGGC
>Mrub.Est2 comp23051_c0_seq1 215-2032
ATGTTAAAAatgagggaatatcgaaataacatattgatccagctaggctttatttgcatctttgcgcttaacgtgaatatcgtctgtggtaacacaccaacggcgagaacgttaaatggtacgttgcatggaaggataatgcccacccgactcggaagaaatattgatgcattcctgggaattccctatgctgcaccgccagttggagaactcagattcaagccgccacaacctccggtcgcctgggacggcatcctacatgctacgaaaaacgccgagatatgcacgcaacggaacatctacgtcgatcagaagaatattgtcggcggcgaggattgtctctatctaaatgtatacacgccgtgcatgcggtgcacagacaaagaaaacccagcttccgatcatgatccggagcgacggcggcgaaaggccttcgtccgattcccggtcatgatttggtttcacggtggcggatggatcgctggagccggcgactctaaatcttatgggcccaagttcctgctggaccacgacgtcgtcctcgtcaccgtgaattaccgacttggaccactgggctttttgagcacggaggatctggaatgtccaggaaatctaggattaaaggatcagcagcaggctatgcgatgggtgcacgagaatattgctttctttaacggtgatccaaatagtgtgactcttttcggtgaaagcgcaggcggtgcaagtgttcactatcatatggttagccctctttcagcaggacttttccatcgcggtatttcgcagagcggcaacttctataatccatggactttaacatcaccgggaattgccaaaaagagagctatgaccttgggtagctatttaggatgcaataccgaaaattctaaggaacttattgaatgtttgcggacgaagagcgcgaaagagattattggtactgatcatattttcaagaaatttggttactgtccaatgataccattccgaccgacaatcgaacccatacatccagatgctttcctgacagagaatcctctaattgccgtgcgagaagggcgtcttcttgatataccctggatgacgggaatcacttcggaagaaggaactctgagagtagcaggtatttacggacgggacaatagtgtaaaggaattggagaatgactttaaaaaaattgcgcctatcagcttactttatgacgaaagatacaacgtcacgaatgaggatttgctagatgagataagcaccaccatccgagaattttacttcggctataatcccatcgactacaccgatacatccagattcaaagtcatcgaaatgtatagcgattcatggtttaaccatggtactcacgaagccgtgcaagattttattataaaccaaacctcaccagttttttattattacttcgcgtacaaaggaagcgcgtctttcagctcgatatttggcgattccgtaaagaattatggagtatcgcatgcggatgatttgcaatatttgttccctgtgggtgaacaattgttccctactacgcaattgtctaaaaaagatcaaaaaacgattgatctcatgaccaatctttggtataattttgcaaattccggaaatcctactccaaaagtcacgaacgtaattcccctaaagtggaagcccgtaaaaacaaattacgcaccggaatacctacgcatagaaagctcgaagaaaatcattatggatcacagtcttctctggcagaggatgatattttgggatgccttaacaaaccggttgagattccacagcaatacatttaaagatttgaaggatgagttg
>Mrub.Est3 comp23051_c0_seq2 118-1935
ATGTTAAAAatgagggaatatcgaaataacatattgatccagctaggctttatttgcatctttgcgcttaacgtgaatatcgtctgtggtaacacaccaacggcgagaacgttaaatggtacgttgcatggaaggataatgcccacccgactcggaagaaatattgatgcattcctgggaattccctatgctgcaccgccagttggagaactcagattcaagccgccacaacctccggtcgcctgggacggcatcctacatgctacgaaaaacgccgagatatgcacgcaacggaacatctacgtcgatcagaagaatattgtcggcggcgaggattgtctctatctaaatgtatacacgccgtgcatgcggtgcacagacaaagaaaacccagcttccgatcatgatccggagcgacggcggcgaaaggccttcgtccgattcccggtcatgatttggtttcacggtggcggatggatcgctggagccggcgactctaaatcttatgggcccaagttcctgctggaccacgacgtcgtcctcgtcaccgtgaattaccgacttggaccactgggctttttgagcacggaggatctggaatgtccaggaaatctaggattaaaggatcagcagcaggctatgcgatgggtgcacgagaatattgctttctttaacggtgatccaaatagtgtgactcttttcggtgaaagcgcaggcggtgcaagtgttcactatcatatggttagccctctttcagcaggacttttccatcgcggtatttcgcagagcggcaacttctataatccatggactttaacatcaccgggaattgccaaaaagagagctatgaccttgggtagctatttaggatgcaataccgaaaattctaaggaacttattgaatgtttgcggacgaagagcgcgaaagagattattggtactgatcatattttcaagaaatttggttactgtccaatgataccattccgaccgacaatcgaacccatacatccagatgctttcctgacagagaatcctctaattgccgtgcgagaagggcgtcttcttgatataccctggatgacgggaatcacttcggaagaaggaactctgagagtagcaggtatttacggacgggacaatagtgtaaaggaattggagaatgactttaaaaaaattgcgcctatcagcttactttatgacgaaagatacaacgtcacgaatgaggatttgctagatgagataagcaccaccatccgagaattttacttcggctataatcccatcgactacaccgatacatccagattcaaagtcatcgaaatgtatagcgattcatggtttaaccatggtactcacgaagccgtgcaagattttattataaaccaaacctcaccagttttttattattacttcgcgtacaaaggaagcgcgtctttcagctcgatatttggcgattccgtaaagaattatggagtatcgcatgcggatgatttgcaatatttgttccctgtgggtgaacaattgttccctactacgcaattgtctaaaaaagatcaaaaaacgattgatctcatgaccaatctttggtataattttgcaaattccggaaatcctactccaaaagtcacgaacgtaattcccctaaagtggaagcccgtaaaaacaaattacgcaccggaatacctacgcatagaaagctcgaagaaaatcattatggatcacagtcttctctggcagaggatgatattttgggatgccttaacaaaccggttgagattccacagcaatacatttaaagatttgaaggatgagttg
>Mrub.Est4 comp25908_c0_seq1 117-1778
ATGAAACCTCTGTTCGTTATCCTCTTGAGCGTCGTTGTCGCGCTCGCCGATGACGATCCCGCCGGCGAACAATGCGAGGTCACCGCCccggtcggaagaattcgcggttccatcatgaccaccagactcggcaggaagatctattccttccgcggcgtgagatacgccgaaccgccgaccggccagcaacgtttccaagtcgcaattccagccgcagattggagcgacgtttacgacgccaccgaggaaggacctgcctgtccagcaatagacgtaaagaatataagtgaggattgtctccgtgtgaacgtttacacgacgaaattaccgtcgacgagcgattccgtgaaaagacccgtattggtattcttccatcccggcgctttttacttgttctcaggccaaagctatttcttcggacctcagtacttgctggacaaagacgtcgttctcgtcaccgtcaattatcggctcgcgacgctaggctttctgagcaccggcgattcgaaggcaccgggtaatctgggcctgaaggatcaagtcgcggcgcttcgatggatccagaggaacataggcgccttcggcggcgaccccgacagcgtcactatatccggctgcagcgtcggtggatcgagcgtgatgctgcacatggtctcgccgatgtccaagggactgttccatcgggcgattgcgatgagcggctcgttgatgatagaaccgtacccgaccgaccagctgcacctggcgaagaagcaagcccaattactagactgtccgaccgacaccactggcgctatgatggtctgcttgaactccaaaccggtggagaacttcacggacaccttacgcagcttctttgagtggtacggttatccaatcttgatatggacacccgtagtagaacctgagattcacggcgtcgaaagattcttgaccgagcagcccgttgatctcttcaaaaaggggaagttccacaaggttccggtgatcgcaggagttaccagagatgagcttagcggtgtggtcgcctacgtcgagaagcagcataaactcggaaacgattcgcttgtgaacgatttgaacaatgactggtacagactagcaccgatgaatttcatatacgagcgcgatacacctcggtccagaaacataagtaccgaactgcgccgattttactttggtgaccaaccgatcgggccaaacacttacaacgcttacagagaaatcaactgcgacggcatagttacatatccaatgcatcgctccataaaactgctcgcagagaacaccgaccaacccatctacttttacatgtcttcttaccagggacgatacagctttgtcatgtggaacgaaaccacaccatacggagtgatgcatcatgatgatttgcaatatctgttctttatgaaaatcaaatttccattcttcgaaaaagatgcccccgaaattcctacgttggaacttatgacgaacatgtggtcgaacttcgctcaaaccggacagccggtgtctccggctttagcgaacaatgttacatgggaaccgtacctatcagaaaaagacaactatctagaaatctccgaggaaccaggaatgaaggacggcctctttcctgacaggatgcaaaaatgggatagcttgTTCCCTTTGAATTCAAAA
>Mrub.Est5 comp28176_c2_seq3 182-1153
atggatgcttttaaacacgaaattataggtgatgaagattgtctctatttaaatgtatacaccacgaaaatcaaaccctcgaagaagcgtgcggtgatggtgtggatacatggcggtgcctttctcatgggttctggtgatgcattattctatggtcccgattatatcgtgcaaaaagacgtagtattggttactctgaattatagactgggcgttctaggtttcctgaatctcaacgacaaagtggcaacgggtaatcaaggtctaaaggatgtagttatggcgttacaatgggtccagaaaaatatatcagagttcggtggagatccgaaaaacgttactattttcggcgaaagtgctggtggagccatcgtacattatcttactctgtctccgctagccaaagatttatttcataaagcaatatcgcaaagcggcgtcattacgtgtccttgggcctttaccgaacaagggctacattcgacgaacaaaggttttcagctcaccgagcaacttggaaaagtgaccacagatccgaaagtcgcttacgagtttctcaaaacaatcgacgcgaagaagcttatagaaactcaacaagagtttcctttgacggaagtagagcgtcaacaatttgtcctgtcatttacacccactttggatttcaaatcatcgaatccattcttctcggaggatccaacgacgtttatgcgccgcggggttaaagtaccattccttttaggttttacaagctgtgagggatcttttcttataagcagtaaattttacggacacataagcaaagaagatcttaaaaaagtcgattctgatttcaagaagaccataacacctagtaccttatctatattgccaaaaatatcaatcacagtcgaagaattacgatctttttattttggtgacaaagcagtgtcagaagaaactttaataaattacgctgattttatcagcgatcag
>Mrub.Est6 comp28176_c2_seq2 131-1087
atgatgacacgtgaaataattggcgacgaagattgcctctacctgaacgtatatgctatagatattgtaaaaaaacgcccagttatggtatggatacacggtggcggtttttctatgggttccggtgatgcaagcttttatggtcctgattatattgtccagaaagatgtagtactggttacgttaaattatagactgggcgttcttggtttcctgaatctcaacgacaaagtggcaacgggtaatcaaggtctaaaggatgtagttatggcgttacaatgggttcagaaaaatatatcaaagtttggtggagatccgaaaaacgtcactatcttcggcgaaagtgctggtggagccatcgtacattgcctaactctgtctccattagccgaaggtttatttcacaaagcaatatcgcaaagcggcgtcattacgtgtccttgggcctttaccgaacaagggccacactcgacgaacaaaggttttcagctcaccgagaaacttggaaaagtgacctcaaatccgaaaatcgcctatgaatttcttaaaacaatcgacgcgaaaaaactcatacaaactacaggaaaatctcttgccacggaaacggagcgtctacaacatagtgtaatgtttacacctactttagatcaggaatcactgaatccattttttccggaacatccatgtacgttagtacgtcgcggagttaaagtaccgttccttttaggaaataccaattgcgaaggatcttttcttatatgtagcaaccttctcggacaaataagcaaggaagctcttaaaaaggtcgatgccgatttcaaaaaggctataatacctagagttttatctacattgccaaagataccgatcacagtcgaagaattacgatttttatattttggtaacaaagcaatatcagaagaaactctaatgaattatgctgattttcttggagat
>Mrub.Est7 comp28176_c1_seq3_RC 42-467
atggaggtagcagatgttcagacgaagctgaataataatgataacaaagcgacatatctgtataaattttcatacgaaagtgaaacttctcttatgagaaaaatatttgatattaaactcccaggtgtgtctcattccgaggacttattttatttatttcatccttacatggtgaaagatttcggcttgtcagcacctgcacaagattcaaaagattataagatgataaattgcttaacgcaaatgtggacggattttgctaaaacagggaatccaacacctattacaaacttgtggttaccgataaatgcttcacaaagcggatattacaattatctaaatatcgatacaaactcgcaaatgaaagtcttccgtaaaggagaagaaagctggaattgggaagagaagaaaaataaattacagcac
>Mrub.Est8 comp28176_c1_seq2_RC 42-470
atggaggtagcagatgttcagacgaagctgaataataatgataacaaagcgacatatctgtataaattttcatacgaaagtgaaacttctcttatgagaaaaatatttgatattaaactcccaggtgtgtctcattccgaggacttattttatttatttcatccttacatggtgaaagatttcggcttgtcagcacctgcacaagattcaaaagattataagatgataaattgcttaacgcaaatgtggacggattttgctaaaacaggaGATCCAACGCCTGTTATGACGAATTTGACTCCGGTTAAATGGACACCATTGAAGCACGGAAATATATATGATTATTTAAATATTGATATTGAACCTCAAATGGAAACCATTCGTAAAGGAGAGCAGCGCTGCGATTGGAAGAATATGAAACACAAGCTA
>Mrub.Est9 comp28176_c1_seq1_RC 45-467
atggaggtagtcgatatccaaatgaattctaacggctacacgccaacatatctatataaattttcatacgacagtaaaacttacctcgcagctaaattaatggacgttaagcttccaggagcgtgtcatggcgaagacttgttttacttatttcatttttacataatgaaagatttcaacgtaccaccacctgcacttaattcggaggattacaaagtgataaattgcttaacgcaaatgtggacggattttgctaaaacaggaGATCCAACGCCTGTTATGACGAATTTGACTCCGGTTAAATGGACACCATTGAAGCACGGAAATATATATGATTATTTAAATATTGATATTGAACCTCAAATGGAAACCATTCGTAAAGGAGAGCAGCGCTGCGATTGGAAGAATATGAAACACAAGCTA
>Mrub.Est10 comp28770_c0_seq10_RC 206-1792
ATGGATAGACCGATTGTGATTGTGAAACAAGGAAAACTACAAGGAATCTTTGAAGAGAATGTCCTTGGTTCTCGTTATCTTTCTTTCAGAGGCATACCTTTCGCTGCTCCACCAGTGGGAGAGTTAAGATTTAAGGATCCCGAATCTCCGGCTCCCTGGAAAGGTATTCGAGACGCTTCCAAAAATGCCGGCGATGTTTGTGTACAATTTGAGCAATTGCCAACTCAAGTGATTGTCGGCAGCGAAGATTGTCTGTACCTTAATGTTTACATACCATATAATATCTGTCGGACGACAGGAAATCCAGTTATAGTTTGGATTCATGGTGGAGCTTATCTCGTTGGTTCCGGCAACGACACTCACAAGCGACCTGATTACCTTATGGCAAAAGACGTAATTCTAGTGTCTATAAACTACAGACTTGGTGCTTTTGGTTTCTTAAATCTTAATCACGAAGTAGCAAGCGGAAACCAAGGTTTGAAGGATCAAGTTGCTGCATTAAAATGGATCAAAGAAAATATTGAAGCTTTTGGCGGAGATTCAAACAACATCACTGTTTTTGGCGTCAGTGCAGGTAGCGCTTGCACGCAGTTATTAATGTTGTCGCCATTATCTAAAGGTCTCTTCCAGAAAGCTATACTTCAGAGTGGTGTAATTACATCTGATTGGGCGatgataaaaagccaaccagaagctaattcttttaaacttgtatcaatacttggcaataattctaaggatcctgaggaagttgttgcgtttcttcgaacagtacccgccgccaaaatcgttgaggctcaacataaagttctcactccagaggaagcgcgtgttctttatgtcccatttgcacctacgatcgatgataaagcaaaaagaccttttcttccatgtcccgtctctcagttacttgagaatgacaatgatatacctatcattgttggttatacttctcatgaatatatcatgtttcttaaagatatcagtgagaagactttaaaaacaatgtatgcagacctaccgcgatacgtaaaaaatttttcaaatttgcaaaacccggaaaagataatgcagttgacagagcgagttaaacagcgttattttcataataaaccgttttctgaagagagtgtcccatctattatacgatgtctgagtgacatgcattttaatattcctattgaagattttgtggataaacgaaggaaaaggaagcaagcaccgacttatttctataaattttcctatgtcggtaaccaaatgactcagacgaggcttatgggaaataaattgactatgatcggagcttctcacactgatgatatgccatatcttttttatatacctatgtgtaagattgaggatcctaaaccgccggcgataggtacaaacgatcgaaaaatattagaaattcttacgagaatgtggaccaattttgcaaaaacaggaaatcctacacctgtcctagatcagtatgtaactactatttggctaccagcaacaacagacacttttaattatttggacatcgacgataatcctcaacttttaaacattactgatagcatattgcaagagttggagtta
>Mrub.Est11 comp28770_c0_seq15_RC 206-1792
ATGGATAGACCGATTGTGATTGTGAAACAAGGAAAACTACAAGGAATCTTTGAAGAGAATGTCCTTGGTTCTCGTTATCTTTCTTTCAGAGGCATACCTTTCGCTGCTCCACCAGTGGGAGAGTTAAGATTTAAGGATCCCGAATCTCCGGCTCCCTGGAAAGGTATTCGAGACGCTTCCAAAAATGCCGGCGATGTTTGTGTACAATTTGAGCAATTGCCAACTCAAGTGATTGTCGGCAGCGAAGATTGTCTGTACCTTAATGTTTACATACCATATAATATCTGTCGGACGACAGGAAATCCAGTTATAGTTTGGATTCATGGTGGAGCTTATCTCGTTGGTTCCGGCAACGACACTCACAAGCGACCTGATTACCTTATGGCAAAAGACGTAATTCTAGTGTCTATAAACTACAGACTTGGTGCTTTTGGTTTCTTAAATCTTAATCACGAAGTAGCAAGCGGAAACCAAGGTTTGAAGGATCAAGTTGCTGCATTAAAATGGATCAAAGAAAATATTGAAGCTTTTGGCGGAGATTCAAACAACATCACTGTTTTTGGCGTCAGTGCAGGTAGCGCTTGCACGCAGTTATTAATGTTGTCGCCATTATCTAAAGGTCTCTTCCAGAAAGCTATACTTCAGAGTGGTGTAATTACATCTGATTGGGCGatgataaaaagccaaccagaagctaattcttttaaacttgtatcaatacttggcaataattctaaggatcctgaggaagttgttgcgtttcttcgaacagtacccgccgccaaaatcgttgaggctcaacataaagttctcactccagaggaagcgcgtgttctttatgtcccatttgcacctacgatcgatgataaagcaaaaagaccttttcttccatgtcccgtctctcagttacttgagaatgacaatgatatacctatcattgttggttatacttctcatgaatatatcatgtttcttaaagatatcagtgagaagactttaaaaacaatgtatgcagacctaccgcgatacgtaaaaaatttttcaaatttgcaaaacccggaaaagataatgcagttgacagagcgagttaaacagcgttattttcataataaaccgttttctgaagagagtgtcccatctattatacgatgtctgagtgacatgcattttaatattcctattgaagattttgtggataaacgaaggaaaaggaagcaagcaccgacttatttctataaattttcctatgtcggtaaccaaatgactcagacgaggcttatgggaaataaattgactatgatcggagcttctcacactgatgatatgccatatcttttttatatacctatgtgtaagattgaggatcctaaaccgccggcgataggtacaaacgatcgaaaaatattagaaattcttacgagaatgtggaccaattttgcaaaaacaggaaatcctacacctgtcctagatcagtatgtaactactatttggctaccagcaacaacagacacttttaattatttggacatcgacgataatcctcaacttttaaacattactgatagcatattgcaagagttggagtta
>Mrub.Est12 comp28770_c0_seq16_RC 206-1792
ATGGATAGACCGATTGTGATTGTGAAACAAGGAAAACTACAAGGAATCTTTGAAGAGAATGTCCTTGGTTCTCGTTATCTTTCTTTCAGAGGCATACCTTTCGCTGCTCCACCAGTGGGAGAGTTAAGATTTAAGGATCCCGAATCTCCGGCTCCCTGGAAAGGTATTCGAGACGCTTCCAAAAATGCCGGCGATGTTTGTGTACAATTTGAGCAATTGCCAACTCAAGTGATTGTCGGCAGCGAAGATTGTCTGTACCTTAATGTTTACATACCATATAATATCTGTCGGACGACAGGAAATCCAGTTATAGTTTGGATTCATGGTGGAGCTTATCTCGTTGGTTCCGGCAACGACACTCACAAGCGACCTGATTACCTTATGGCAAAAGACGTAATTCTAGTGTCTATAAACTACAGACTTGGTGCTTTTGGTTTCTTAAATCTTAATCACGAAGTAGCAAGCGGAAACCAAGGTTTGAAGGATCAAGTTGCTGCATTAAAATGGATCAAAGAAAATATTGAAGCTTTTGGCGGAGATTCAAACAACATCACTGTTTTTGGCGTCAGTGCAGGTAGCGCTTGCACGCAGTTATTAATGTTGTCGCCATTATCTAAAGGTCTCTTCCAGAAAGCTATACTTCAGAGTGGTGTAATTACATCTGATTGGGCGatgataaaaagccaaccagaagctaattcttttaaacttgtatcaatacttggcaataattctaaggatcctgaggaagttgttgcgtttcttcgaacagtacccgccgccaaaatcgttgaggctcaacataaagttctcactccagaggaagcgcgtgttctttatgtcccatttgcacctacgatcgatgataaagcaaaaagaccttttcttccatgtcccgtctctcagttacttgagaatgacaatgatatacctatcattgttggttatacttctcatgaatatatcatgtttcttaaagatatcagtgagaagactttaaaaacaatgtatgcagacctaccgcgatacgtaaaaaatttttcaaatttgcaaaacccggaaaagataatgcagttgacagagcgagttaaacagcgttattttcataataaaccgttttctgaagagagtgtcccatctattatacgatgtctgagtgacatgcattttaatattcctattgaagattttgtggataaacgaaggaaaaggaagcaagcaccgacttatttctataaattttcctatgtcggtaaccaaatgactcagacgaggcttatgggaaataaattgactatgatcggagcttctcacactgatgatatgccatatcttttttatatacctatgtgtaagattgaggatcctaaaccgccggcgataggtacaaacgatcgaaaaatattagaaattcttacgagaatgtggaccaattttgcaaaaacaggaaatcctacacctgtcctagatcagtatgtaactactatttggctaccagcaacaacagacacttttaattatttggacatcgacgataatcctcaacttttaaacattactgatagcatattgcaagagttggagtta
>Mrub.Est13 comp28770_c0_seq2_RC 206-1792
ATGGATAGACCGATTGTGATTGTGAAACAAGGAAAACTACAAGGAATCTTTGAAGAGAATGTCCTTGGTTCTCGTTATCTTTCTTTCAGAGGCATACCTTTCGCTGCTCCACCAGTGGGAGAGTTAAGATTTAAGGATCCCGAATCTCCGGCTCCCTGGAAAGGTATTCGAGACGCTTCCAAAAATGCCGGCGATGTTTGTGTACAATTTGAGCAATTGCCAACTCAAGTGATTGTCGGCAGCGAAGATTGTCTGTACCTTAATGTTTACATACCATATAATATCTGTCGGACGACAGGAAATCCAGTTATAGTTTGGATTCATGGTGGAGCTTATCTCGTTGGTTCCGGCAACGACACTCACAAGCGACCTGATTACCTTATGGCAAAAGACGTAATTCTAGTGTCTATAAACTACAGACTTGGTGCTTTTGGTTTCTTAAATCTTAATCACGAAGTAGCAAGCGGAAACCAAGGTTTGAAGGATCAAGTTGCTGCATTAAAATGGATCAAAGAAAATATTGAAGCTTTTGGCGGAGATTCAAACAACATCACTGTTTTTGGCGTCAGTGCAGGTAGCGCTTGCACGCAGTTATTAATGTTGTCGCCATTATCTAAAGGTCTCTTCCAGAAAGCTATACTTCAGAGTGGTGTAATTACATCTGATTGGGCGatgataaaaagccaaccagaagctaattcttttaaacttgtatcaatacttggcaataattctaaggatcctgaggaagttgttgcgtttcttcgaacagtacccgccgccaaaatcgttgaggctcaacataaagttctcactccagaggaagcgcgtgttctttatgtcccatttgcacctacgatcgatgataaagcaaaaagaccttttcttccatgtcccgtctctcagttacttgagaatgacaatgatatacctatcattgttggttatacttctcatgaatatatcatgtttcttaaagatatcagtgagaagactttaaaaacaatgtatgcagacctaccgcgatacgtaaaaaatttttcaaatttgcaaaacccggaaaagataatgcagttgacagagcgagttaaacagcgttattttcataataaaccgttttctgaagagagtgtcccatctattatacgatgtctgagtgacatgcattttaatattcctattgaagattttgtggataaacgaaggaaaaggaagcaagcaccgacttatttctataaattttcctatgtcggtaaccaaatgactcagacgaggcttatgggaaataaattgactatgatcggagcttctcacactgatgatatgccatatcttttttatatacctatgtgtaagattgaggatcctaaaccgccggcgataggtacaaacgatcgaaaaatattagaaattcttacgagaatgtggaccaattttgcaaaaacaggaaatcctacacctgtcctagatcagtatgtaactactatttggctaccagcaacaacagacacttttaattatttggacatcgacgataatcctcaacttttaaacattactgatagcatattgcaagagttggagtta
>Mrub.Est14 comp28770_c0_seq3_RC 206-1792
ATGGATAGACCGATTGTGATTGTGAAACAAGGAAAACTACAAGGAATCTTTGAAGAGAATGTCCTTGGTTCTCGTTATCTTTCTTTCAGAGGCATACCTTTCGCTGCTCCACCAGTGGGAGAGTTAAGATTTAAGGATCCCGAATCTCCGGCTCCCTGGAAAGGTATTCGAGACGCTTCCAAAAATGCCGGCGATGTTTGTGTACAATTTGAGCAATTGCCAACTCAAGTGATTGTCGGCAGCGAAGATTGTCTGTACCTTAATGTTTACATACCATATAATATCTGTCGGACGACAGGAAATCCAGTTATAGTTTGGATTCATGGTGGAGCTTATCTCGTTGGTTCCGGCAACGACACTCACAAGCGACCTGATTACCTTATGGCAAAAGACGTAATTCTAGTGTCTATAAACTACAGACTTGGTGCTTTTGGTTTCTTAAATCTTAATCACGAAGTAGCAAGCGGAAACCAAGGTTTGAAGGATCAAGTTGCTGCATTAAAATGGATCAAAGAAAATATTGAAGCTTTTGGCGGAGATTCAAACAACATCACTGTTTTTGGCGTCAGTGCAGGTAGCGCTTGCACGCAGTTATTAATGTTGTCGCCATTATCTAAAGGTCTCTTCCAGAAAGCTATACTTCAGAGTGGTGTAATTACATCTGATTGGGCGatgataaaaagccaaccagaagctaattcttttaaacttgtatcaatacttggcaataattctaaggatcctgaggaagttgttgcgtttcttcgaacagtacccgccgccaaaatcgttgaggctcaacataaagttctcactccagaggaagcgcgtgttctttatgtcccatttgcacctacgatcgatgataaagcaaaaagaccttttcttccatgtcccgtctctcagttacttgagaatgacaatgatatacctatcattgttggttatacttctcatgaatatatcatgtttcttaaagatatcagtgagaagactttaaaaacaatgtatgcagacctaccgcgatacgtaaaaaatttttcaaatttgcaaaacccggaaaagataatgcagttgacagagcgagttaaacagcgttattttcataataaaccgttttctgaagagagtgtcccatctattatacgatgtctgagtgacatgcattttaatattcctattgaagattttgtggataaacgaaggaaaaggaagcaagcaccgacttatttctataaattttcctatgtcggtaaccaaatgactcagacgaggcttatgggaaataaattgactatgatcggagcttctcacactgatgatatgccatatcttttttatatacctatgtgtaagattgaggatcctaaaccgccggcgataggtacaaacgatcgaaaaatattagaaattcttacgagaatgtggaccaattttgcaaaaacaggaaatcctacacctgtcctagatcagtatgtaactactatttggctaccagcaacaacagacacttttaattatttggacatcgacgataatcctcaacttttaaacattactgatagcatattgcaagagttggagtta
>Mrub.Est15 comp28770_c0_seq4_RC 206-1792
ATGGATAGACCGATTGTGATTGTGAAACAAGGAAAACTACAAGGAATCTTTGAAGAGAATGTCCTTGGTTCTCGTTATCTTTCTTTCAGAGGCATACCTTTCGCTGCTCCACCAGTGGGAGAGTTAAGATTTAAGGATCCCGAATCTCCGGCTCCCTGGAAAGGTATTCGAGACGCTTCCAAAAATGCCGGCGATGTTTGTGTACAATTTGAGCAATTGCCAACTCAAGTGATTGTCGGCAGCGAAGATTGTCTGTACCTTAATGTTTACATACCATATAATATCTGTCGGACGACAGGAAATCCAGTTATAGTTTGGATTCATGGTGGAGCTTATCTCGTTGGTTCCGGCAACGACACTCACAAGCGACCTGATTACCTTATGGCAAAAGACGTAATTCTAGTGTCTATAAACTACAGACTTGGTGCTTTTGGTTTCTTAAATCTTAATCACGAAGTAGCAAGCGGAAACCAAGGTTTGAAGGATCAAGTTGCTGCATTAAAATGGATCAAAGAAAATATTGAAGCTTTTGGCGGAGATTCAAACAACATCACTGTTTTTGGCGTCAGTGCAGGTAGCGCTTGCACGCAGTTATTAATGTTGTCGCCATTATCTAAAGGTCTCTTCCAGAAAGCTATACTTCAGAGTGGTGTAATTACATCTGATTGGGCGatgataaaaagccaaccagaagctaattcttttaaacttgtatcaatacttggcaataattctaaggatcctgaggaagttgttgcgtttcttcgaacagtacccgccgccaaaatcgttgaggctcaacataaagttctcactccagaggaagcgcgtgttctttatgtcccatttgcacctacgatcgatgataaagcaaaaagaccttttcttccatgtcccgtctctcagttacttgagaatgacaatgatatacctatcattgttggttatacttctcatgaatatatcatgtttcttaaagatatcagtgagaagactttaaaaacaatgtatgcagacctaccgcgatacgtaaaaaatttttcaaatttgcaaaacccggaaaagataatgcagttgacagagcgagttaaacagcgttattttcataataaaccgttttctgaagagagtgtcccatctattatacgatgtctgagtgacatgcattttaatattcctattgaagattttgtggataaacgaaggaaaaggaagcaagcaccgacttatttctataaattttcctatgtcggtaaccaaatgactcagacgaggcttatgggaaataaattgactatgatcggagcttctcacactgatgatatgccatatcttttttatatacctatgtgtaagattgaggatcctaaaccgccggcgataggtacaaacgatcgaaaaatattagaaattcttacgagaatgtggaccaattttgcaaaaacaggaaatcctacacctgtcctagatcagtatgtaactactatttggctaccagcaacaacagacacttttaattatttggacatcgacgataatcctcaacttttaaacattactgatagcatattgcaagagttggagtta
>Mrub.Est16 comp28770_c0_seq6_RC 206-1792
ATGGATAGACCGATTGTGATTGTGAAACAAGGAAAACTACAAGGAATCTTTGAAGAGAATGTCCTTGGTTCTCGTTATCTTTCTTTCAGAGGCATACCTTTCGCTGCTCCACCAGTGGGAGAGTTAAGATTTAAGGATCCCGAATCTCCGGCTCCCTGGAAAGGTATTCGAGACGCTTCCAAAAATGCCGGCGATGTTTGTGTACAATTTGAGCAATTGCCAACTCAAGTGATTGTCGGCAGCGAAGATTGTCTGTACCTTAATGTTTACATACCATATAATATCTGTCGGACGACAGGAAATCCAGTTATAGTTTGGATTCATGGTGGAGCTTATCTCGTTGGTTCCGGCAACGACACTCACAAGCGACCTGATTACCTTATGGCAAAAGACGTAATTCTAGTGTCTATAAACTACAGACTTGGTGCTTTTGGTTTCTTAAATCTTAATCACGAAGTAGCAAGCGGAAACCAAGGTTTGAAGGATCAAGTTGCTGCATTAAAATGGATCAAAGAAAATATTGAAGCTTTTGGCGGAGATTCAAACAACATCACTGTTTTTGGCGTCAGTGCAGGTAGCGCTTGCACGCAGTTATTAATGTTGTCGCCATTATCTAAAGGTCTCTTCCAGAAAGCTATACTTCAGAGTGGTGTAATTACATCTGATTGGGCGatgataaaaagccaaccagaagctaattcttttaaacttgtatcaatacttggcaataattctaaggatcctgaggaagttgttgcgtttcttcgaacagtacccgccgccaaaatcgttgaggctcaacataaagttctcactccagaggaagcgcgtgttctttatgtcccatttgcacctacgatcgatgataaagcaaaaagaccttttcttccatgtcccgtctctcagttacttgagaatgacaatgatatacctatcattgttggttatacttctcatgaatatatcatgtttcttaaagatatcagtgagaagactttaaaaacaatgtatgcagacctaccgcgatacgtaaaaaatttttcaaatttgcaaaacccggaaaagataatgcagttgacagagcgagttaaacagcgttattttcataataaaccgttttctgaagagagtgtcccatctattatacgatgtctgagtgacatgcattttaatattcctattgaagattttgtggataaacgaaggaaaaggaagcaagcaccgacttatttctataaattttcctatgtcggtaaccaaatgactcagacgaggcttatgggaaataaattgactatgatcggagcttctcacactgatgatatgccatatcttttttatatacctatgtgtaagattgaggatcctaaaccgccggcgataggtacaaacgatcgaaaaatattagaaattcttacgagaatgtggaccaattttgcaaaaacaggaaatcctacacctgtcctagatcagtatgtaactactatttggctaccagcaacaacagacacttttaattatttggacatcgacgataatcctcaacttttaaacattactgatagcatattgcaagagttggagtta
>Mrub.Est17 comp28770_c0_seq8_RC 206-1792
ATGGATAGACCGATTGTGATTGTGAAACAAGGAAAACTACAAGGAATCTTTGAAGAGAATGTCCTTGGTTCTCGTTATCTTTCTTTCAGAGGCATACCTTTCGCTGCTCCACCAGTGGGAGAGTTAAGATTTAAGGATCCCGAATCTCCGGCTCCCTGGAAAGGTATTCGAGACGCTTCCAAAAATGCCGGCGATGTTTGTGTACAATTTGAGCAATTGCCAACTCAAGTGATTGTCGGCAGCGAAGATTGTCTGTACCTTAATGTTTACATACCATATAATATCTGTCGGACGACAGGAAATCCAGTTATAGTTTGGATTCATGGTGGAGCTTATCTCGTTGGTTCCGGCAACGACACTCACAAGCGACCTGATTACCTTATGGCAAAAGACGTAATTCTAGTGTCTATAAACTACAGACTTGGTGCTTTTGGTTTCTTAAATCTTAATCACGAAGTAGCAAGCGGAAACCAAGGTTTGAAGGATCAAGTTGCTGCATTAAAATGGATCAAAGAAAATATTGAAGCTTTTGGCGGAGATTCAAACAACATCACTGTTTTTGGCGTCAGTGCAGGTAGCGCTTGCACGCAGTTATTAATGTTGTCGCCATTATCTAAAGGTCTCTTCCAGAAAGCTATACTTCAGAGTGGTGTAATTACATCTGATTGGGCGatgataaaaagccaaccagaagctaattcttttaaacttgtatcaatacttggcaataattctaaggatcctgaggaagttgttgcgtttcttcgaacagtacccgccgccaaaatcgttgaggctcaacataaagttctcactccagaggaagcgcgtgttctttatgtcccatttgcacctacgatcgatgataaagcaaaaagaccttttcttccatgtcccgtctctcagttacttgagaatgacaatgatatacctatcattgttggttatacttctcatgaatatatcatgtttcttaaagatatcagtgagaagactttaaaaacaatgtatgcagacctaccgcgatacgtaaaaaatttttcaaatttgcaaaacccggaaaagataatgcagttgacagagcgagttaaacagcgttattttcataataaaccgttttctgaagagagtgtcccatctattatacgatgtctgagtgacatgcattttaatattcctattgaagattttgtggataaacgaaggaaaaggaagcaagcaccgacttatttctataaattttcctatgtcggtaaccaaatgactcagacgaggcttatgggaaataaattgactatgatcggagcttctcacactgatgatatgccatatcttttttatatacctatgtgtaagattgaggatcctaaaccgccggcgataggtacaaacgatcgaaaaatattagaaattcttacgagaatgtggaccaattttgcaaaaacaggaaatcctacacctgtcctagatcagtatgtaactactatttggctaccagcaacaacagacacttttaattatttggacatcgacgataatcctcaacttttaaacattactgatagcatattgcaagagttggagtta
>Mrub.Est18 comp28770_c0_seq13_RC 206-1654
ATGGATAGACCGATTGTGATTGTGAAACAAGGAAAACTACAAGGAATCTTTGAAGAGAATGTCCTTGGTTCTCGTTATCTTTCTTTCAGAGGCATACCTTTCGCTGCTCCACCAGTGGGAGAGTTAAGATTTAAGGATCCCGAATCTCCGGCTCCCTGGAAAGGTATTCGAGACGCTTCCAAAAATGCCGGCGATGTTTGTGTACAATTTGAGCAATTGCCAACTCAAGTGATTGTCGGCAGCGAAGATTGTCTGTACCTTAATGTTTACATACCATATAATATCTGTCGGACGACAGGAAATCCAGTTATAGTTTGGATTCATGGTGGAGCTTATCTCGTTGGTTCCGGCAACGACACTCACAAGCGACCTGATTACCTTATGGCAAAAGACGTAATTCTAGTGTCTATAAACTACAGACTTGGTGCTTTTGGTTTCTTAAATCTTAATCACGAAGTAGCAAGCGGAAACCAAGGTTTGAAGGATCAAGTTGCTGCATTAAAATGGATCAAAGAAAATATTGAAGCTTTTGGCGGAGATTCAAACAACATCACTGTTTTTGGCGTCAGTGCAGGTAGCGCTTGCACGCAGTTATTAATGTTGTCGCCATTATCTAAAGGTCTCTTCCAGAAAGCTATACTTCAGAGTGGTGTAATTACATCTGATTGGGCGatgataaaaagccaaccagaagctaattcttttaaacttgtatcaatacttggcaataattctaaggatcctgaggaagttgttgcgtttcttcgaacagtacccgccgccaaaatcgttgaggctcaacataaagttctcactccagaggaagcgcgtgttctttatgtcccatttgcacctacgatcgatgataaagcaaaaagaccttttcttccatgtcccgtctctcagttacttgagaatgacaatgatatacctatcattgttggttatacttctcatgaatatatcatgtttcttaaagatatcagtgagaagactttaaaaacaatgtatgcagacctaccgcgatacgtaaaaaatttttcaaatttgcaaaacccggaaaagataatgcagttgacagagcgagttaaacagcgttattttcataataaaccgttttctgaagagagtgtcccatctattatacgatgtctgagtgacatgcattttaatattcctattgaagattttgtggataaacgaaggaaaaggaagcaagcaccgacttatttctataaattttcctatgtcggtaaccaaatgactcagacgaggcttatgggaaataaattgactatgatcggagcttctcacactgatgatatgccatatcttttttatatacctatgtgtaagattgaggatcctaaaccgccggcgataggtacaaacgatcgaaaaatattagaaattcttacgagaatgtggaccaattttgcaaaaacaggg
>Mrub.Est19 comp28770_c0_seq14_RC 206-1654
ATGGATAGACCGATTGTGATTGTGAAACAAGGAAAACTACAAGGAATCTTTGAAGAGAATGTCCTTGGTTCTCGTTATCTTTCTTTCAGAGGCATACCTTTCGCTGCTCCACCAGTGGGAGAGTTAAGATTTAAGGATCCCGAATCTCCGGCTCCCTGGAAAGGTATTCGAGACGCTTCCAAAAATGCCGGCGATGTTTGTGTACAATTTGAGCAATTGCCAACTCAAGTGATTGTCGGCAGCGAAGATTGTCTGTACCTTAATGTTTACATACCATATAATATCTGTCGGACGACAGGAAATCCAGTTATAGTTTGGATTCATGGTGGAGCTTATCTCGTTGGTTCCGGCAACGACACTCACAAGCGACCTGATTACCTTATGGCAAAAGACGTAATTCTAGTGTCTATAAACTACAGACTTGGTGCTTTTGGTTTCTTAAATCTTAATCACGAAGTAGCAAGCGGAAACCAAGGTTTGAAGGATCAAGTTGCTGCATTAAAATGGATCAAAGAAAATATTGAAGCTTTTGGCGGAGATTCAAACAACATCACTGTTTTTGGCGTCAGTGCAGGTAGCGCTTGCACGCAGTTATTAATGTTGTCGCCATTATCTAAAGGTCTCTTCCAGAAAGCTATACTTCAGAGTGGTGTAATTACATCTGATTGGGCGatgataaaaagccaaccagaagctaattcttttaaacttgtatcaatacttggcaataattctaaggatcctgaggaagttgttgcgtttcttcgaacagtacccgccgccaaaatcgttgaggctcaacataaagttctcactccagaggaagcgcgtgttctttatgtcccatttgcacctacgatcgatgataaagcaaaaagaccttttcttccatgtcccgtctctcagttacttgagaatgacaatgatatacctatcattgttggttatacttctcatgaatatatcatgtttcttaaagatatcagtgagaagactttaaaaacaatgtatgcagacctaccgcgatacgtaaaaaatttttcaaatttgcaaaacccggaaaagataatgcagttgacagagcgagttaaacagcgttattttcataataaaccgttttctgaagagagtgtcccatctattatacgatgtctgagtgacatgcattttaatattcctattgaagattttgtggataaacgaaggaaaaggaagcaagcaccgacttatttctataaattttcctatgtcggtaaccaaatgactcagacgaggcttatgggaaataaattgactatgatcggagcttctcacactgatgatatgccatatcttttttatatacctatgtgtaagattgaggatcctaaaccgccggcgataggtacaaacgatcgaaaaatattagaaattcttacgagaatgtggaccaattttgcaaaaacaggg
>Mrub.Est20 comp28770_c0_seq11_RC 206-1654
ATGGATAGAccgattgtgattgtgaaacaaggaaaactacaaggaatctttgaagagaatgtccttggttctcgttatctttctttcagaggcatacctttcgctgctccaccagtgggagagttaagatttaaggatcccgaatctccggctccctggaaaggtattcgagacgcttccaaaaatgccggcgatgtttgtgtacaatttgagcaattgccaactcaagtgattgtcggcagcgaagattgtctgtaccttaatgtttacataccatataatatctgtcggacgacaggaaatccagttatagtttggattcatggtggagcttatctcgttggttccggcaacgacactcacaagcgacctgattaccttatggcaaaagacgtaattctagtgtctataaactacagacttggtgcttttggtttcttaaatcttaatcacgaagtagcaagcggaaaccaaggtttgaaggatcaagttgctgcattaaaatggatcaaagaaaatattgaagcttttggcggagattcaaacaacatcactgtttttggcgtcagtgcaggtagcgcttgcacgcagttattaatgttgtcgccattatctaaaggtctcttccagaaagctatacttcagagtggtgtaattacatctgattgggcgatgataaaaagccaaccagaagctaattcttttaaacttgtatcaatacttggcaataattctaaggatcctgaggaagttgttgcgtttcttcgaacagtacccgccgccaaaatcgttgaggctcaacataaagttctcactccagaggaagcgcgtgttctttatgtcccatttgcacctacgatcgatgataaagcaaaaagaccttttcttccatgtcccgtctctcagttacttgagaatgacaatgatatacctatcattgttggttatacttctcatgaatatatcatgtttcttaaagatatcagtgagaagactttaaaaacaatgtatgcagacctaccgcgatacgtaaaaaatttttcaaatttgcaaaacccggaaaagataatgcagttgacagagcgagttaaacagcgttattttcataataaaccgttttctgaagagagtgtcccatctattatacgatgtctgagtgacatgcattttaatattcctattgaagattttgtggataaacgaaggaaaaggaagcaagcaccgacttatttctataaattttcctatgtcggtaaccaaatgactcagacgaggcttatgggaaataaattgactatgatcggagcttctcacactgatgatatgccatatcttttttatatacctatgtgtaagattgaggatcctaaaccgccggcgataggtacaaacgatcgaaaaatattagaaattcttacgagaatgtggaccaattttgcaaaaacaggg
>Mrub.Est21 comp28770_c0_seq12_RC 206-1654
ATGGATAGAccgattgtgattgtgaaacaaggaaaactacaaggaatctttgaagagaatgtccttggttctcgttatctttctttcagaggcatacctttcgctgctccaccagtgggagagttaagatttaaggatcccgaatctccggctccctggaaaggtattcgagacgcttccaaaaatgccggcgatgtttgtgtacaatttgagcaattgccaactcaagtgattgtcggcagcgaagattgtctgtaccttaatgtttacataccatataatatctgtcggacgacaggaaatccagttatagtttggattcatggtggagcttatctcgttggttccggcaacgacactcacaagcgacctgattaccttatggcaaaagacgtaattctagtgtctataaactacagacttggtgcttttggtttcttaaatcttaatcacgaagtagcaagcggaaaccaaggtttgaaggatcaagttgctgcattaaaatggatcaaagaaaatattgaagcttttggcggagattcaaacaacatcactgtttttggcgtcagtgcaggtagcgcttgcacgcagttattaatgttgtcgccattatctaaaggtctcttccagaaagctatacttcagagtggtgtaattacatctgattgggcgatgataaaaagccaaccagaagctaattcttttaaacttgtatcaatacttggcaataattctaaggatcctgaggaagttgttgcgtttcttcgaacagtacccgccgccaaaatcgttgaggctcaacataaagttctcactccagaggaagcgcgtgttctttatgtcccatttgcacctacgatcgatgataaagcaaaaagaccttttcttccatgtcccgtctctcagttacttgagaatgacaatgatatacctatcattgttggttatacttctcatgaatatatcatgtttcttaaagatatcagtgagaagactttaaaaacaatgtatgcagacctaccgcgatacgtaaaaaatttttcaaatttgcaaaacccggaaaagataatgcagttgacagagcgagttaaacagcgttattttcataataaaccgttttctgaagagagtgtcccatctattatacgatgtctgagtgacatgcattttaatattcctattgaagattttgtggataaacgaaggaaaaggaagcaagcaccgacttatttctataaattttcctatgtcggtaaccaaatgactcagacgaggcttatgggaaataaattgactatgatcggagcttctcacactgatgatatgccatatcttttttatatacctatgtgtaagattgaggatcctaaaccgccggcgataggtacaaacgatcgaaaaatattagaaattcttacgagaatgtggaccaattttgcaaaaacaggg
>Mrub.Est22 comp28770_c0_seq5_RC 206-1654
ATGGATAGAccgattgtgattgtgaaacaaggaaaactacaaggaatctttgaagagaatgtccttggttctcgttatctttctttcagaggcatacctttcgctgctccaccagtgggagagttaagatttaaggatcccgaatctccggctccctggaaaggtattcgagacgcttccaaaaatgccggcgatgtttgtgtacaatttgagcaattgccaactcaagtgattgtcggcagcgaagattgtctgtaccttaatgtttacataccatataatatctgtcggacgacaggaaatccagttatagtttggattcatggtggagcttatctcgttggttccggcaacgacactcacaagcgacctgattaccttatggcaaaagacgtaattctagtgtctataaactacagacttggtgcttttggtttcttaaatcttaatcacgaagtagcaagcggaaaccaaggtttgaaggatcaagttgctgcattaaaatggatcaaagaaaatattgaagcttttggcggagattcaaacaacatcactgtttttggcgtcagtgcaggtagcgcttgcacgcagttattaatgttgtcgccattatctaaaggtctcttccagaaagctatacttcagagtggtgtaattacatctgattgggcgatgataaaaagccaaccagaagctaattcttttaaacttgtatcaatacttggcaataattctaaggatcctgaggaagttgttgcgtttcttcgaacagtacccgccgccaaaatcgttgaggctcaacataaagttctcactccagaggaagcgcgtgttctttatgtcccatttgcacctacgatcgatgataaagcaaaaagaccttttcttccatgtcccgtctctcagttacttgagaatgacaatgatatacctatcattgttggttatacttctcatgaatatatcatgtttcttaaagatatcagtgagaagactttaaaaacaatgtatgcagacctaccgcgatacgtaaaaaatttttcaaatttgcaaaacccggaaaagataatgcagttgacagagcgagttaaacagcgttattttcataataaaccgttttctgaagagagtgtcccatctattatacgatgtctgagtgacatgcattttaatattcctattgaagattttgtggataaacgaaggaaaaggaagcaagcaccgacttatttctataaattttcctatgtcggtaaccaaatgactcagacgaggcttatgggaaataaattgactatgatcggagcttctcacactgatgatatgccatatcttttttatatacctatgtgtaagattgaggatcctaaaccgccggcgataggtacaaacgatcgaaaaatattagaaattcttacgagaatgtggaccaattttgcaaaaacaggg
>Mrub.Est23 comp28770_c0_seq7_RC 206-1654
ATGGATAGAccgattgtgattgtgaaacaaggaaaactacaaggaatctttgaagagaatgtccttggttctcgttatctttctttcagaggcatacctttcgctgctccaccagtgggagagttaagatttaaggatcccgaatctccggctccctggaaaggtattcgagacgcttccaaaaatgccggcgatgtttgtgtacaatttgagcaattgccaactcaagtgattgtcggcagcgaagattgtctgtaccttaatgtttacataccatataatatctgtcggacgacaggaaatccagttatagtttggattcatggtggagcttatctcgttggttccggcaacgacactcacaagcgacctgattaccttatggcaaaagacgtaattctagtgtctataaactacagacttggtgcttttggtttcttaaatcttaatcacgaagtagcaagcggaaaccaaggtttgaaggatcaagttgctgcattaaaatggatcaaagaaaatattgaagcttttggcggagattcaaacaacatcactgtttttggcgtcagtgcaggtagcgcttgcacgcagttattaatgttgtcgccattatctaaaggtctcttccagaaagctatacttcagagtggtgtaattacatctgattgggcgatgataaaaagccaaccagaagctaattcttttaaacttgtatcaatacttggcaataattctaaggatcctgaggaagttgttgcgtttcttcgaacagtacccgccgccaaaatcgttgaggctcaacataaagttctcactccagaggaagcgcgtgttctttatgtcccatttgcacctacgatcgatgataaagcaaaaagaccttttcttccatgtcccgtctctcagttacttgagaatgacaatgatatacctatcattgttggttatacttctcatgaatatatcatgtttcttaaagatatcagtgagaagactttaaaaacaatgtatgcagacctaccgcgatacgtaaaaaatttttcaaatttgcaaaacccggaaaagataatgcagttgacagagcgagttaaacagcgttattttcataataaaccgttttctgaagagagtgtcccatctattatacgatgtctgagtgacatgcattttaatattcctattgaagattttgtggataaacgaaggaaaaggaagcaagcaccgacttatttctataaattttcctatgtcggtaaccaaatgactcagacgaggcttatgggaaataaattgactatgatcggagcttctcacactgatgatatgccatatcttttttatatacctatgtgtaagattgaggatcctaaaccgccggcgataggtacaaacgatcgaaaaatattagaaattcttacgagaatgtggaccaattttgcaaaaacaggg
>Mrub.Est24 comp28770_c0_seq9_RC 206-1654
ATGGATAGAccgattgtgattgtgaaacaaggaaaactacaaggaatctttgaagagaatgtccttggttctcgttatctttctttcagaggcatacctttcgctgctccaccagtgggagagttaagatttaaggatcccgaatctccggctccctggaaaggtattcgagacgcttccaaaaatgccggcgatgtttgtgtacaatttgagcaattgccaactcaagtgattgtcggcagcgaagattgtctgtaccttaatgtttacataccatataatatctgtcggacgacaggaaatccagttatagtttggattcatggtggagcttatctcgttggttccggcaacgacactcacaagcgacctgattaccttatggcaaaagacgtaattctagtgtctataaactacagacttggtgcttttggtttcttaaatcttaatcacgaagtagcaagcggaaaccaaggtttgaaggatcaagttgctgcattaaaatggatcaaagaaaatattgaagcttttggcggagattcaaacaacatcactgtttttggcgtcagtgcaggtagcgcttgcacgcagttattaatgttgtcgccattatctaaaggtctcttccagaaagctatacttcagagtggtgtaattacatctgattgggcgatgataaaaagccaaccagaagctaattcttttaaacttgtatcaatacttggcaataattctaaggatcctgaggaagttgttgcgtttcttcgaacagtacccgccgccaaaatcgttgaggctcaacataaagttctcactccagaggaagcgcgtgttctttatgtcccatttgcacctacgatcgatgataaagcaaaaagaccttttcttccatgtcccgtctctcagttacttgagaatgacaatgatatacctatcattgttggttatacttctcatgaatatatcatgtttcttaaagatatcagtgagaagactttaaaaacaatgtatgcagacctaccgcgatacgtaaaaaatttttcaaatttgcaaaacccggaaaagataatgcagttgacagagcgagttaaacagcgttattttcataataaaccgttttctgaagagagtgtcccatctattatacgatgtctgagtgacatgcattttaatattcctattgaagattttgtggataaacgaaggaaaaggaagcaagcaccgacttatttctataaattttcctatgtcggtaaccaaatgactcagacgaggcttatgggaaataaattgactatgatcggagcttctcacactgatgatatgccatatcttttttatatacctatgtgtaagattgaggatcctaaaccgccggcgataggtacaaacgatcgaaaaatattagaaattcttacgagaatgtggaccaattttgcaaaaacaggg
>Mrub.Est25 comp29393_c0_seq11 52-2022
ATGCAACAACGTGAATCTCTCGCACGCTACGTCGTTCCGACACTGCATCTTCGGCTGGAAGGAAAGATATGGCGGTGCatgtgcgtcctcgtgtccctacttattcttgccgacagcttgtacatcgattccgaacagcctctggtcaacacgaaatggggctccgtccgcggcacgtggagcaggaccgtgtacgatcggttggtcgcgaattttctcggaataccatacgcgctacctccggtgggcaatttgagattcagaagcccgcaacaatggaatcgcacgtggacgacaattcgcgacgctacgatcgatgaacaaaaatgcattcaatttaacggaaagggagttattggcagcgaagattgcctttatctgaacgtcttcgttccttatattttacgcgaccgccagcgaacgttaccggttttagtctacgtgcacggcggtggatataatgtaggaagcagcgacagtaaattgtatgcgccggattatttgctggatcaggatgtgatactcgtcacgttgaattaccggcttactgctttagggttttttagcacagcaaatcaagtctcaccaggtaattacggccttaaagatataaagatggccctcgaatggatacaagagaatattcgtagtttcgaagggaatcccgaatcggtgaccgttatgggacacagtgccggttctgcggcgacacatattctcgctctctcaaagaagaccgaagggctcttccacagatatattttgcacggtggttccgctttaagttcatggagtcttcatccacgaagaaggtacagacaagtatgtctgaaattagcgaaacttgttggctgcctatcgaaaaaaagcgatgatgtgatcgcgtcgaacgaaacagtcaccgaagctccggaaggagatgtaagaagaagcaacgtctacgacgacgtttcgcatgcggactataacgtgaaggatgacgaagagatgatgagatgtatgagaacagtcgatgcggaaaaaatagtgacgatgacgcagaatttctctatttggaggaatcatccatggtgtcattttggtcccacattggaaaatgattcagaggatgccattctgacgatgcatccattgaaaataataaaagacggactgtttcgcgatataccggcgataatacaagtcgtgaaggatgagggtttagtgagaacactcgaattatttacacgttccaacgtcgaaaacgaactgctagagaagttcgaagaatatttgccctgcttcctggagtactacgatgtggtttctaacaccagcgttttcgcttcggcaatacaggatttttactttaacggaaatgtgacgttgggtctcgcgcataatgttacggagatgacgggtgatgccttgataatatggccaagttttcaagctctgcaatatcaatcgaaattaggagattccagcatttatttctcctttttcgcgtacgaaggcacgtttacgtttaccttcgccacgggcatctcgaatcgttacggtatagctcatggtgacgatataaattatttatttcctgtattgaataatatgtatcccgatctgttactgcgcaataccgagaacgattttgctatgattaaaatcatgactgagatgtgggcgagtttcgcgacagaaggagtaccgaaagcggggatgattcccgcatggcccaactaccgcgatcatcatgagttcatgagattcgggattgacagattgccggatattgtggtgcaagccgatttcctgtcggacagaatggaattctgggcgaagttaatgttcaacgtatcggcggaatcggtggaacgcgacgtgtttgtcggcgaatcaccgaaagacgtatttgtcagtaacgctgacacgatcgatcgcaggctaaccattcatcttgcattatcagcgattatcttcTTTGCATATAAA
>Mrub.Est26 comp29393_c0_seq9 59-2029
ATGCAACAACGTGAATTTCTCGCACGCAACGTCGTGCCGACACCGCACCTTCGGCTAGAAGGAAGGATATGGCGGTGCACGTGCGTCTTTGTGTGCCTATTCATCCTCGCCGACAGCTTGTACGTCGATTCCGAAAACCCTCTGatcaacacgaaatggggcttcgtccgcggtgcgtggagcagaaccgcgcgcgatcggctgatcgcgaattttctcggaataccgtacgcgctacccccggtgggcaatttgaggttcaggagcccgcaagaatggaatcgcacgtggacgacaattcgcgacgctacggtcaatgggcaaaaatgcgttcaattgaacggaaaggaagttattggcagcgaagattgcctttacctgaacgtcttcgttccctatgtttttcgcaaacgccagcaaacgctaccgattttagtcttcgtgcacggcggtgaatataatttaggaagtagcgacagtaaattgtatgcgccggattatttgctggatcaggatgtgatactcgtcacgttgaattaccggcttactgctttagggttttttagcacagcaaatcaagtctcaccaggtaattacggccttaaagatataaagatggccctcgaatggatacaagagaatattcgtagcttcaaagggaatcccaaatcggtgaccgttatgggacacaatgccggttctgcggcaactcatattctcgctctctcaaagaagaccgaagggctcttccacagatatattttacacagtggttccgccttaaattcatgcagttttcaccctcgaagaaggtacaggcaagtatgtctgcaattagcaaagcttgtcgactgtctgccgaaaacagccgatgatatgttcacgatgaacgacacaaccgtcaaaagtctggatgaaggaaatgtaagaagaaacaacgtttacgacatggattataacgtgaaggatgacgaagcgataatgagatgcatgagatcagtcgatgcggggagaatagtcaaaatgacgcagtattttgcatctgtttggaggaataatccacggtgtaattttggtcccacattggaggatgattcagaggatgccattctgacgatgcatccattgaaaataataaaagacggactgtttcgcgatataccggcgataatacaagtcgtgaaggatgagggtttaatgaaaacactcgaattatacacaagtcccgacgccgaaaacgaactgatacaaaagtacgaagaatatttgccctatttcctggagtaccacgaagtagtttccaacaccagcattttcacttcggcgatacaggatttttactttaacggaaatgtgacgttgggtctcgcgcataatgttacggagatgacgggtgatgcattagtagtgtggccaatgtttcaaaccctacaatatcagtcgaaaataggaaattccagcatttatttcgcctttttcgcgtacgaaggcacgtttacgtttaccttcgtcacgggcatcccgattcattacggtattactcatggtgacgatataaactacttatttcctatattgaataatatgtatcccgacctgttactgcacaataccgagaacgatattgctatgattaatatcatgacagagatgtggactagtttcgcgacagaaggggtaccgaaagcgttgatgattcccgcgtggcccaactaccgcgatcatcataagtatatcagattcgggattgacagatcatcggatattgtggtgcaagccgatttcctgtccgacagaatggaattctgggagaagttgatgcgcaaagtatcgGCGGAATCGGTGGAACGCCACGTCCCCCCGTTGGTCGACGAACCCCAGGAAGACGTAGATGTCAATAACGCTGACACGATCGATCGCAGGCTAACCATTCATCTTGCATTATCAGCGATTATCTTCTTTGCATATAAA
>Mrub.Est27 comp29393_c0_seq5 59-1981
ATGCAACAACGTGAATTTCTCGCACGCAACGTCGTGCCGACACCGCACCTTCGGCTAGAAGGAAGGATATGGCGGTGCACGTGCGTCTTTGTGTGCCTATTCATCCTCGCCGACAGCTTGTACGTCGATTCCGAAAACCCTCTGatcaacacgaaatggggcttcgtccgcggtgcgtggagcagaaccgcgcgcgatcggctgatcgcgaattttctcggaataccgtacgcgctacccccggtgggcaatttgaggttcaggagcccgcaagaatggaatcgcacgtggacgacaattcgcgacgctacggtcaatgggcaaaaatgcgttcaattgaacggaaaggaagttattggcagcgaagattgcctttacctgaacgtcttcgttccctatgtttttcgcaaacgccagcaaacgctaccgattttagtcttcgtgcacggcggtgaatataatttaggaagtagcgacagtaaattgtatgcgccggattatttgctggatcaggatgtgatactcgtcacgttgaattaccggcttactgctttagggttttttagcacagcaaatcaagtctcaccaggtaattacggccttaaagatataaagatggccctcgaatggatacaagagaatattcgtagcttcaaagggaatcccaaatcggtgaccgttatgggacacaatgccggttctgcggcaactcatattctcgctctctcaaagaagaccgaagggctcttccacagatatattttacacagtggttccgccttaaattcatgcagttttcaccctcgaagaaggtacaggcaagtatgtctgcaattagcaaagcttgtcgactgtctgccgaaaacagccgatgatatgttcacgatgaacgacacaaccgtcaaaagtctggatgaaggaaatgtaagaagaaacaacgtttacgacatggattataacgtgaaggatgacgaagcgataatgagatgcatgagatcagtcgatgcggggagaatagtcaaaatgacgcagtattttgcagatgattcagaggatgccattctgacgatgcatccattgaaaataataaaagacggactgtttcgcgatataccggcgataatacaagtcgtgaaggatgagggtttaatgaaaacactcgaattatacacaagtcccgacgccgaaaacgaactgatacaaaagtacgaagaatatttgccctatttcctggagtaccacgaagtagtttccaacaccagcattttcacttcggcgatacaggatttttactttaacggaaatgtgacgttgggtctcgcgcataatgttacggagatgacgggtgatgcattagtagtgtggccaatgtttcaaaccctacaatatcagtcgaaaataggaaattccagcatttatttcgcctttttcgcgtacgaaggcacgtttacgtttaccttcgtcacgggcatcccgattcattacggtattactcatggtgacgatataaactacttatttcctatattgaataatatgtatcccgacctgttactgcacaataccgagaacgatattgctatgattaatatcatgacagagatgtggactagtttcgcgacagaaggggtaccgaaagcgttgatgattcccgcgtggcccaactaccgcgatcatcataagtatatcagattcgggattgacagatcatcggatattgtggtgcaagccgatttcctgtccgacagaatggaattctgggagaagttgatgcgcaaagtatcgGCGGAATCGGTGGAACGCCACGTCCCCCCGTTGGTCGACGAACCCCAGGAAGACGTAGATGTCAATAACGCTGACACGATCGATCGCAGGCTAACCATTCATCTTGCATTATCAGCGATTATCTTCTTTGCATATAAA
>Mrub.Est28 comp29393_c0_seq2 52-1281
ATGCAACAACGTGAATCTCTCGCACGCTACGTCGTTCCGACACTGCATCTTCGGCTGGAAGGAAAGATATGGCGGTGCatgtgcgtcctcgtgtccctacttattcttgccgacagcttgtacatcgattccgaacagcctctggtcaacacgaaatggggctccgtccgcggcacgtggagcaggaccgtgtacgatcggttggtcgcgaattttctcggaataccatacgcgctacctccggtgggcaatttgagattcagaagcccgcaacaatggaatcgcacgtggacgacaattcgcgacgctacgatcgatgaacaaaaatgcattcaatttaacggaaagggagttattggcagcgaagattgcctttatctgaacgtcttcgttccttatattttacgcgaccgccagcgaacgttaccggttttagtctacgtgcacggcggtggatataatgtaggaagcagcgacagtaaattgtatgcgccggattatttgctggatcaggatgtgatactcgtcacgttgaattaccggcttactgctttagggttttttagcacagcaaatcaagtctcaccaggtaattacggccttaaagatataaagatggccctcgaatggatacaagagaatattcgtagtttcgaagggaatcccgaatcggtgaccgttatgggacacagtgccggttctgcggcgacacatattctcgctctctcaaagaagaccgaagggctcttccacagatatattttgcacggtggttccgctttaagttcatggagtcttcatccacgaagaaggtacagacaagtatgtctgaaattagcgaaacttgttggctgcctatcgaaaaaaagcgatgatgtgatcgcgtcgaacgaaacagtcaccgaagctccggaaggagatgtaagaagaagcaacgtctacgacgacgtttcgcatgcggactataacgtgaaggatgacgaagagatgatgagatgtatgagaacagtcgatgcggaaaaaatagtgacgatgacgcagaatttctctatttggaggaatcatccatggtgtcattttggtcccacattggaaaatgattcagaggatgccattctgacgatgcatccattgaaaataataaaagacggactgtttcgcgatataccggcgataatacaagtcgtgaaggatgagggtttagtgagaacactcGGTAATTTTTCGTTA
>Mrub.Est29 comp29393_c0_seq7 174-1028
atgcatccattgaaaataataaaagacggactgtttcgcgatataccggcgataatacaagtcgtgaaggatgagggtttaatgaaaacactcgaattatacacaagtcccgacgccgaaaacgaactgatacaaaagtacgaagaatatttgccctatttcctggagtaccacgaagtagtttccaacaccagcattttcacttcggcgatacaggatttttactttaacggaaatgtgacgttgggtctcgcgcataatgttacggagatgacgggtgatgcattagtagtgtggccaatgtttcaaaccctacaatatcagtcgaaaataggaaattccagcatttatttcgcctttttcgcgtacgaaggcacgtttacgtttaccttcgtcacgggcatcccgattcattacggtattactcatggtgacgatataaactacttatttcctatattgaataatatgtatcccgacctgttactgcacaataccgagaacgatattgctatgattaatatcatgacagagatgtggactagtttcgcgacagaaggggtaccgaaagcgttgatgattcccgcgtggcccaactaccgcgatcatcataagtatatcagattcgggattgacagatcatcggatattgtggtgcaagccgatttcctgtccgacagaatggaattctgggagaagttgatgcgcaaagtatcgGCGGAATCGGTGGAACGCCACGTCCCCCCGTTGGTCGACGAACCCCAGGAAGACGTAGATGTCAATAACGCTGACACGATCGATCGCAGGCTAACCATTCATCTTGCATTATCAGCGATTATCTTCTTTGCATATAAA
>Mrub.Est30 comp29755_c1_seq1 47-1609
ATGCTGCTGAAACTACTGATCGCCCTGCTTTGTttcgccttcgccgctcatgcgaatacggatgagactgcaccaagagtcagaacacccttgggaggactgaagggctactacaagatctcgcagaatggcagaaagtacgaagtgtacgaagggatcccttacgcgttgccacctattggaaaactacgatttaagcctcctcggccaataccagcatggattggcgaactatcggctacaaaattcggttccgagtgtattcaatacgacatgcctccgaagattataggtgccgaagattgtttgtacttaaatgtgtacgttccagcaggggaaaaggggggaaataaaactccattaccggtattgttttggatccatggtggggccttccaatttggtagcggcatgctatacagtgccaaatatctaatggaccacgacgttatatttgtcacaattaattatcggctgggaccgatgggtttcctcagtacggaagatgaagtagtccctggcaacatgggtctaaaggatcaaagtatggcacttcgctgggtatcagacaacatcgaatggttcggtggcgatccgaagaaagtgacgttagtcggtttgagtgctggtggtgcaagtgtgcattatcattacttatcgcaattgagtgcgggtcttttccgaggtggcatatcgttcagtggtacagcattcgattcttggacgcaaactgagaactcctcagaaaaggctaagaaactaagtgctttgatgggatgccctacaactacctccagagatatgatacgttgcctgagatatcgtccagctcgcgcgatggtacaggctacgagtaaatttatgccgttcttctacaatccgttcactcctttcgggccggtagctgagagagttggcgatgaagcacctttcatcgacaaaacgcccgttgaaatcgtgaacagcggagaggtccaggatgtaccttgggttacgggagtaacgagcgaagaaggcctctatcccgtagccgagttcatcgctaacgatcaaaatctgaaacaattgaacgacaattgggatgttcttgcaccggacttccttgacttcaattataccattcccaaagagaggcatgtcgagattgctcgtctcgttaagaaacattactttggcgcaaaaccgatagaccgacagagcacgaaagaattgatacaaatggcaggcgatcgcttcttcgtggtcgatagcgagaaggctgcgcgaatgcaagccaaggtaaatcagaatccggtctggtactactacttcagttacagaggaacgcaaagcttaagcgattatttcaccggtacgactgagaattacggtgtctcccacgccgacgacacattgtacgtactagatactgtgtggttagacccaacaacaacgcaaaaggatcgtgatatgcagaaacggttaatcgacttttgggtattgttcgccacagacggaattccgaaagtagccaatgtggaatggccggaattagatccatcgaaggacgagcttcactatttg
>Mrub.Est31 comp29755_c1_seq2 1-255
AAAGCAGTGGTAtcaacgcaaagcttaagcgattatttcaccggtacgactgagaattacggtgtctcccacgccgacgacacattgtacgtactagatactgtgtggttagacccaacaacaacgcaaaaggatcgtgatatgcagaaacggttaatcgacttttgggtattgttcgccacagacggaattccgaaagtagccaatgtggaatggccggaattagatccatcgaaggacgagcttcactatttg
>Mrub.Est32 comp29755_c0_seq1_RC 2-154
tcgaaggacgagcttcactatttgcatatagctagtcctgataagatcaacatggacagcaatgctaaccttggagaaaaaaagttctggaattcgattaatttcaatgagaatatattaAAACGCGCAGCCGGAACCAAAAAAGAAGAGCTT
>Mrub.Est33 comp30492_c2_seq1 159-1892
ATGCAGGACAAACAGATGTCGGCGGTTCAATGCTTTGTATATTTAACATGTCTTGTATATtcagcagctgccaaagaatctatcatacagaacagagtgaatgtgtctatacatgaaggaaaattaatcggcattgtcgaagaggatggttacggcggtaactatttcgccttccgaggaataccgtatgcaaaacctccgattggcgaactccggtttaaggatccagtaccggtagaaccatggtccggctatagagacgcttcaacatatggaaatatctctgttcaatacgatgtcctctctcatcagatagtgggcgacgaagattgcctttatctcaacgtatataccacggatcttgaaccttcggagaaacgcgctgtgatggtatggatacatggcggcggtttctttacaggaagcggagacgcaacattgtacggtcccgaacacatcatccgaaaagatatagtgctagttactttaaattacagattagccgttctgggttttctgaatcttgacgacgaagtagcaacagggaatcaagctttgaaggatgtggtcatggcattaaaatgggttcaaagaaatatagcaaagtttggtggaaacccaggaagtgtcactatcttcggtgaaagcgctggtggagtcatcgtaaattatatgactttgtctccgttagcagaaggtttgtttcacaaagctatatcacaaagcggcgtcttcgcggatccttgggcctttgcctccacgaacgatgagataaaattaggtattacgtttacccagaaacttggaaagaataccacagatccgaaaatcgcctatgagtttctcaaaacaatcggtgcgaaagtgcttgtaggggtggagctttcagctttgttagttttaacagagcaccatctcacatttaaaccaagtatagattccaaatcaccaaatccatttcttccggaacatccatccacgttaatacgtcgtggaattaaagtgccgtttcttttaggtcataacagtcatgaaggaatatttttcgcagacagcaaatttttcggacgtataagcgacgagtattttaaacaagtggattctgatttcaaattagctggattacccatagtttggtctaagttgtcagggatgtcgctcacaccggaagacatacgatacttatatttccgcactaagtcagtatcgagagaaactttgatgaattattctgattttctcggcgatcaattcgtttatcgcggtaatatggaaatagccaatattctggcaaagcagaataatcgaacgtacctatataatttttcatacagcaatgctacttcgttcataagaacaatatttgatattagactcccaggtccgactcatttcgaggaattgggttacttattttgccctagcgcaatgaaaaattcgggattacctgcgcctgattcagatgattataaaatgataaatgttttaacgcagctgtggacagactttgctaaaacagggaatccaacgcctgctgttacggatttatgtcccgttaaatggacaccgctgaaaagtggaaatgtatacgattatctagacatcaatattaaacctcagatgaaagcctatcgtaaaggagaacaacgatgggactggcaaaataggataaataagttaTACCATGTAGTTGCATACAGCTGTAAACACAACATACAGTTGCATTGTGTGAAT
>Mrub.Est34 comp30492_c2_seq10 129-1862
atgcaggacaaacagatgtcggcggttcaatgctttgtatatttaacatgtcttgtatattcagcagctgccaaagaatctatcatacagaacagagtgaatgtgtctatacatgaaggaaaattaatcggcattgtcgaagaggatggttacggcggtaactatttcgccttccgaggaataccgtatgcaaaacctccgattggcgaactccggtttaaggatccagtaccggtagaaccatggtccggctatagagacgcttcaacatatggaaatatctctgttcaatacgatgtcctctctcatcagatagtgggcgacgaagattgcctttatctcaacgtatataccacggatcttgaaccttcggagaaacgcgctgtgatggtatggatacatggcggcggtttctttacaggaagcggagacgcaacattgtacggtcccgaacacatcatccgaaaagatatagtgctagttactttaaattacagattagccgttctgggttttctgaatcttgacgacgaagtagcaacagggaatcaagctttgaaggatgtggtcatggcattaaaatgggttcaaagaaatatagcaaagtttggtggaaacccaggaagtgtcactatcttcggtgaaagcgctggtggagtcatcgtaaattatatgactttgtctccgttagcagaaggtttgtttcacaaagctatatcacaaagcggcgtcttcgcggatccttgggcctttgcctccacgaacgatgagataaaattaggtattacgtttacccagaaacttggaaagaataccacagatccgaaaatcgcctatgagtttctcaaaacaatcggtgcgaaagtgcttgtaggggtggagctttcagctttgttagttttaacagagcaccatctcacatttaaaccaagtatagattccaaatcaccaaatccatttcttccggaacatccatccacgttaatacgtcgtggaattaaagtgccgtttcttttaggtcataacagtcatgaaggaatatttttcgcagacagcaaatttttcggacgtataagcgacgagtattttaaacaagtggattctgatttcaaattagctggattacccatagtttggtctaagttgtcagggatgtcgctcacaccggaagacatacgatacttatatttccgcactaagtcagtatcgagagaaactttgatgaattattctgattttctcggcgatcaattcgtttatcgcggtaatatggaaatagccaatattctggcaaagcagaataatcgaacgtacctatataatttttcatacagcaatgctacttcgttcataagaacaatatttgatattagactcccaggtccgactcatttcgaggaattgggttacttattttgccctagcgcaatgaaaaattcgggattacctgcgcctgattcagatgattataaaatgataaatgttttaacgcagctgtggacagactttgctaaaacagggaatccaacgcctgctgttacggatttatgtcccgttaaatggacaccgctgaaaagtggaaatgtatacgattatctagacatcaatattaaacctcagatgaaagcctatcgtaaaggagaacaacgatgggactggcaaaataggataaataagttaTACCATGTAGTTGCATACAGCTGTAAACACAACATACAGTTGCATTGTGTGAAT
>Mrub.Est35 comp30492_c2_seq15 159-1844
ATGCAGGACAAACAGATGTCGGCGGTTCAATGCTTTGTATATTTAACATGTCTTGTATATtcagcagctgccaaagaatctatcatacagaacagagtgaatgtgtctatacatgaaggaaaattaatcggcattgtcgaagaggatggttacggcggtaactatttcgccttccgaggaataccgtatgcaaaacctccgattggcgaactccggtttaaggatccagtaccggtagaaccatggtccggctatagagacgcttcaacatatggaaatatctctgttcaatacgatgtcctctctcatcagatagtgggcgacgaagattgcctttatctcaacgtatataccacggatcttgaaccttcggagaaacgcgctgtgatggtatggatacatggcggcggtttctttacaggaagcggagacgcaacattgtacggtcccgaacacatcatccgaaaagatatagtgctagttactttaaattacagattagccgttctgggttttctgaatcttgacgacgaagtagcaacagggaatcaagctttgaaggatgtggtcatggcattaaaatgggttcaaagaaatatagcaaagtttggtggaaacccaggaagtgtcactatcttcggtgaaagcgctggtggagtcatcgtaaattatatgactttgtctccgttagcagaaggtttgtttcacaaagctatatcacaaagcggcgtcttcgcggatccttgggcctttgcctccacgaacgatgagataaaattaggtattacgtttacccagaaacttggaaagaataccacagatccgaaaatcgcctatgagtttctcaaaacaatcggtgcgaaagtgcttgtaggggtggagctttcagctttgttagttttaacagagcaccatctcacatttaaaccaagtatagattccaaatcaccaaatccatttcttccggaacatccatccacgttaatacgtcgtggaattaaagtgccgtttcttttaggtcataacagtcatgaaggaatatttttcgcagacagcaaatttttcggacgtataagcgacgagtattttaaacaagtggattctgatttcaaattagctggattacccatagtttggtctaagttgtcagggatgtcgctcacaccggaagacatacgatacttatatttccgcactaagtcagtatcgagagaaactttgatgaattattctgattttctcggcgatcaattcgtttatcgcggtaatatggaaatagccaatattctggcaaagcagaataatcgaacgtacctatataatttttcatacagcaatgctacttcgttcataagaacaatatttgatattagactcccaggtccgactcatttcgaggaattgggttacttattttgccctagcgcaatgaaaaattcgggattacctgcgcctgattcagatgattataaaatgataaatgttttaacgcagctgtggacagactttgctaaaacagggaatccaacgcctgctgttacggatttatgtcccgttaaatggacaccgctgaaaagtggaaatgtatacgattatctagacatcaatattaaacctcagatgaaagcctatcgtaaaggagaacaacgatgggactgggaaaataggataaataagttaGGCAAT
>Mrub.Est36 comp30492_c2_seq18 159-1892
ATGCAGGACAAACAGATGTCGGCGGTTCAATGCTTTGTATATTTAACATGTCTTGTATATtcagcagctgccaaagaatctatcatacagaacagagtgaatgtgtctatacatgaaggaaaattaatcggcattgtcgaagaggatggttacggcggtaactatttcgccttccgaggaataccgtatgcaaaacctccgattggcgaactccggtttaaggatccagtaccggtagaaccatggtccggctatagagacgcttcaacatatggaaatatctctgttcaatacgatgtcctctctcatcagatagtgggcgacgaagattgcctttatctcaacgtatataccacggatcttgaaccttcggagaaacgcgctgtgatggtatggatacatggcggcggtttctttacaggaagcggagacgcaacattgtacggtcccgaacacatcatccgaaaagatatagtgctagttactttaaattacagattagccgttctgggttttctgaatcttgacgacgaagtagcaacagggaatcaagctttgaaggatgtggtcatggcattaaaatgggttcaaagaaatatagcaaagtttggtggaaacccaggaagtgtcactatcttcggtgaaagcgctggtggagtcatcgtaaattatatgactttgtctccgttagcagaaggtttgtttcacaaagctatatcacaaagcggcgtcttcgcggatccttgggcctttgcctccacgaacgatgagataaaattaggtattacgtttacccagaaacttggaaagaataccacagatccgaaaatcgcctatgagtttctcaaaacaatcggtgcgaaagtgcttgtaggggtggagctttcagctttgttagttttaacagagcaccatctcacatttaaaccaagtatagattccaaatcaccaaatccatttcttccggaacatccatccacgttaatacgtcgtggaattaaagtgccgtttcttttaggtcataacagtcatgaaggaatatttttcgcagacagcaaatttttcggacgtataagcgacgagtattttaaacaagtggattctgatttcaaattagctggattacccatagtttggtctaagttgtcagggatgtcgctcacaccggaagacatacgatacttatatttccgcactaagtcagtatcgagagaaactttgatgaattattctgattttctcggcgatcaattcgtttatcgcggtaatatggaaatagccaatattctggcaaagcagaataatcgaacgtacctatataatttttcatacagcaatgctacttcgttcataagaacaatatttgatattagactcccaggtccgactcatttcgaggaattgggttacttattttgccctagcgcaatgaaaaattcgggattacctgcgcctgattcagatgattataaaatgataaatgttttaacgcagctgtggacagactttgctaaaacagggaatccaacgcctgctgttacggatttatgtcccgttaaatggacaccgctgaaaagtggaaatgtatacgattatctagacatcaatattaaacctcagatgaaagcctatcgtaaaggagaacaacgatgggactggcaaaataggataaataagttaTACCATGTAGTTGCATACAGCTGTAAACACAACATACAGTTGCATTGTGTGAAT
>Mrub.Est37 comp30492_c2_seq19 129-1814
atgcaggacaaacagatgtcggcggttcaatgctttgtatatttaacatgtcttgtatattcagcagctgccaaagaatctatcatacagaacagagtgaatgtgtctatacatgaaggaaaattaatcggcattgtcgaagaggatggttacggcggtaactatttcgccttccgaggaataccgtatgcaaaacctccgattggcgaactccggtttaaggatccagtaccggtagaaccatggtccggctatagagacgcttcaacatatggaaatatctctgttcaatacgatgtcctctctcatcagatagtgggcgacgaagattgcctttatctcaacgtatataccacggatcttgaaccttcggagaaacgcgctgtgatggtatggatacatggcggcggtttctttacaggaagcggagacgcaacattgtacggtcccgaacacatcatccgaaaagatatagtgctagttactttaaattacagattagccgttctgggttttctgaatcttgacgacgaagtagcaacagggaatcaagctttgaaggatgtggtcatggcattaaaatgggttcaaagaaatatagcaaagtttggtggaaacccaggaagtgtcactatcttcggtgaaagcgctggtggagtcatcgtaaattatatgactttgtctccgttagcagaaggtttgtttcacaaagctatatcacaaagcggcgtcttcgcggatccttgggcctttgcctccacgaacgatgagataaaattaggtattacgtttacccagaaacttggaaagaataccacagatccgaaaatcgcctatgagtttctcaaaacaatcggtgcgaaagtgcttgtaggggtggagctttcagctttgttagttttaacagagcaccatctcacatttaaaccaagtatagattccaaatcaccaaatccatttcttccggaacatccatccacgttaatacgtcgtggaattaaagtgccgtttcttttaggtcataacagtcatgaaggaatatttttcgcagacagcaaatttttcggacgtataagcgacgagtattttaaacaagtggattctgatttcaaattagctggattacccatagtttggtctaagttgtcagggatgtcgctcacaccggaagacatacgatacttatatttccgcactaagtcagtatcgagagaaactttgatgaattattctgattttctcggcgatcaattcgtttatcgcggtaatatggaaatagccaatattctggcaaagcagaataatcgaacgtacctatataatttttcatacagcaatgctacttcgttcataagaacaatatttgatattagactcccaggtccgactcatttcgaggaattgggttacttattttgccctagcgcaatgaaaaattcgggattacctgcgcctgattcagatgattataaaatgataaatgttttaacgcagctgtggacagactttgctaaaacagggaatccaacgcctgctgttacggatttatgtcccgttaaatggacaccgctgaaaagtggaaatgtatacgattatctagacatcaatattaaacctcagatgaaagcctatcgtaaaggagaacaacgatgggactgggaaaataggataaataagttaGGCAAT
>Mrub.Est38 comp30492_c2_seq20 129-1862
atgcaggacaaacagatgtcggcggttcaatgctttgtatatttaacatgtcttgtatattcagcagctgccaaagaatctatcatacagaacagagtgaatgtgtctatacatgaaggaaaattaatcggcattgtcgaagaggatggttacggcggtaactatttcgccttccgaggaataccgtatgcaaaacctccgattggcgaactccggtttaaggatccagtaccggtagaaccatggtccggctatagagacgcttcaacatatggaaatatctctgttcaatacgatgtcctctctcatcagatagtgggcgacgaagattgcctttatctcaacgtatataccacggatcttgaaccttcggagaaacgcgctgtgatggtatggatacatggcggcggtttctttacaggaagcggagacgcaacattgtacggtcccgaacacatcatccgaaaagatatagtgctagttactttaaattacagattagccgttctgggttttctgaatcttgacgacgaagtagcaacagggaatcaagctttgaaggatgtggtcatggcattaaaatgggttcaaagaaatatagcaaagtttggtggaaacccaggaagtgtcactatcttcggtgaaagcgctggtggagtcatcgtaaattatatgactttgtctccgttagcagaaggtttgtttcacaaagctatatcacaaagcggcgtcttcgcggatccttgggcctttgcctccacgaacgatgagataaaattaggtattacgtttacccagaaacttggaaagaataccacagatccgaaaatcgcctatgagtttctcaaaacaatcggtgcgaaagtgcttgtaggggtggagctttcagctttgttagttttaacagagcaccatctcacatttaaaccaagtatagattccaaatcaccaaatccatttcttccggaacatccatccacgttaatacgtcgtggaattaaagtgccgtttcttttaggtcataacagtcatgaaggaatatttttcgcagacagcaaatttttcggacgtataagcgacgagtattttaaacaagtggattctgatttcaaattagctggattacccatagtttggtctaagttgtcagggatgtcgctcacaccggaagacatacgatacttatatttccgcactaagtcagtatcgagagaaactttgatgaattattctgattttctcggcgatcaattcgtttatcgcggtaatatggaaatagccaatattctggcaaagcagaataatcgaacgtacctatataatttttcatacagcaatgctacttcgttcataagaacaatatttgatattagactcccaggtccgactcatttcgaggaattgggttacttattttgccctagcgcaatgaaaaattcgggattacctgcgcctgattcagatgattataaaatgataaatgttttaacgcagctgtggacagactttgctaaaacagggaatccaacgcctgctgttacggatttatgtcccgttaaatggacaccgctgaaaagtggaaatgtatacgattatctagacatcaatattaaacctcagatgaaagcctatcgtaaaggagaacaacgatgggactggcaaaataggataaataagttaTACCATGTAGTTGCATACAGCTGTAAACACAACATACAGTTGCATTGTGTGAAT
>Mrub.Est39 comp30492_c2_seq8 129-1814
atgcaggacaaacagatgtcggcggttcaatgctttgtatatttaacatgtcttgtatattcagcagctgccaaagaatctatcatacagaacagagtgaatgtgtctatacatgaaggaaaattaatcggcattgtcgaagaggatggttacggcggtaactatttcgccttccgaggaataccgtatgcaaaacctccgattggcgaactccggtttaaggatccagtaccggtagaaccatggtccggctatagagacgcttcaacatatggaaatatctctgttcaatacgatgtcctctctcatcagatagtgggcgacgaagattgcctttatctcaacgtatataccacggatcttgaaccttcggagaaacgcgctgtgatggtatggatacatggcggcggtttctttacaggaagcggagacgcaacattgtacggtcccgaacacatcatccgaaaagatatagtgctagttactttaaattacagattagccgttctgggttttctgaatcttgacgacgaagtagcaacagggaatcaagctttgaaggatgtggtcatggcattaaaatgggttcaaagaaatatagcaaagtttggtggaaacccaggaagtgtcactatcttcggtgaaagcgctggtggagtcatcgtaaattatatgactttgtctccgttagcagaaggtttgtttcacaaagctatatcacaaagcggcgtcttcgcggatccttgggcctttgcctccacgaacgatgagataaaattaggtattacgtttacccagaaacttggaaagaataccacagatccgaaaatcgcctatgagtttctcaaaacaatcggtgcgaaagtgcttgtaggggtggagctttcagctttgttagttttaacagagcaccatctcacatttaaaccaagtatagattccaaatcaccaaatccatttcttccggaacatccatccacgttaatacgtcgtggaattaaagtgccgtttcttttaggtcataacagtcatgaaggaatatttttcgcagacagcaaatttttcggacgtataagcgacgagtattttaaacaagtggattctgatttcaaattagctggattacccatagtttggtctaagttgtcagggatgtcgctcacaccggaagacatacgatacttatatttccgcactaagtcagtatcgagagaaactttgatgaattattctgattttctcggcgatcaattcgtttatcgcggtaatatggaaatagccaatattctggcaaagcagaataatcgaacgtacctatataatttttcatacagcaatgctacttcgttcataagaacaatatttgatattagactcccaggtccgactcatttcgaggaattgggttacttattttgccctagcgcaatgaaaaattcgggattacctgcgcctgattcagatgattataaaatgataaatgttttaacgcagctgtggacagactttgctaaaacagggaatccaacgcctgctgttacggatttatgtcccgttaaatggacaccgctgaaaagtggaaatgtatacgattatctagacatcaatattaaacctcagatgaaagcctatcgtaaaggagaacaacgatgggactgggaaaataggataaataagttaGGCAAT
>Mrub.Est40 comp30492_c2_seq9 159-1844
ATGCAGGACAAACAGATGTCGGCGGTTCAATGCTTTGTATATTTAACATGTCTTGTATATtcagcagctgccaaagaatctatcatacagaacagagtgaatgtgtctatacatgaaggaaaattaatcggcattgtcgaagaggatggttacggcggtaactatttcgccttccgaggaataccgtatgcaaaacctccgattggcgaactccggtttaaggatccagtaccggtagaaccatggtccggctatagagacgcttcaacatatggaaatatctctgttcaatacgatgtcctctctcatcagatagtgggcgacgaagattgcctttatctcaacgtatataccacggatcttgaaccttcggagaaacgcgctgtgatggtatggatacatggcggcggtttctttacaggaagcggagacgcaacattgtacggtcccgaacacatcatccgaaaagatatagtgctagttactttaaattacagattagccgttctgggttttctgaatcttgacgacgaagtagcaacagggaatcaagctttgaaggatgtggtcatggcattaaaatgggttcaaagaaatatagcaaagtttggtggaaacccaggaagtgtcactatcttcggtgaaagcgctggtggagtcatcgtaaattatatgactttgtctccgttagcagaaggtttgtttcacaaagctatatcacaaagcggcgtcttcgcggatccttgggcctttgcctccacgaacgatgagataaaattaggtattacgtttacccagaaacttggaaagaataccacagatccgaaaatcgcctatgagtttctcaaaacaatcggtgcgaaagtgcttgtaggggtggagctttcagctttgttagttttaacagagcaccatctcacatttaaaccaagtatagattccaaatcaccaaatccatttcttccggaacatccatccacgttaatacgtcgtggaattaaagtgccgtttcttttaggtcataacagtcatgaaggaatatttttcgcagacagcaaatttttcggacgtataagcgacgagtattttaaacaagtggattctgatttcaaattagctggattacccatagtttggtctaagttgtcagggatgtcgctcacaccggaagacatacgatacttatatttccgcactaagtcagtatcgagagaaactttgatgaattattctgattttctcggcgatcaattcgtttatcgcggtaatatggaaatagccaatattctggcaaagcagaataatcgaacgtacctatataatttttcatacagcaatgctacttcgttcataagaacaatatttgatattagactcccaggtccgactcatttcgaggaattgggttacttattttgccctagcgcaatgaaaaattcgggattacctgcgcctgattcagatgattataaaatgataaatgttttaacgcagctgtggacagactttgctaaaacagggaatccaacgcctgctgttacggatttatgtcccgttaaatggacaccgctgaaaagtggaaatgtatacgattatctagacatcaatattaaacctcagatgaaagcctatcgtaaaggagaacaacgatgggactgggaaaataggataaataagttaGGCAAT
>Mrub.Est41 comp45788_c0_seq1 3-209
gccacagaaggaattccgaaagtaggcaatgtggaatggtcaaaattagatcctatgaagaaagaacttcattatttacatatagctagtcctgataagattaacatggaaagttatactaattttggagaaaaagaattctggaattcgatcaatttcaatgagaatgtactgAAACGCACAACTAGAATGAGTAAAGAAGAGCTA
