# Supplementary material for: Molecular evolution of juvenile hormone esterase-like proteins in a socially exchanged fluid
Source: Sci Rep. 2018 Dec 13;8:17830. doi: 10.1038/s41598-018-36048-1 (PMC6293014; doi:10.1038/s41598-018-36048-1)
Supplement: Supplementary file 2 — Supplementary File 1 [file 41598_2018_36048_MOESM2_ESM.zip › our-gene-annotations/having-only-transcriptomes-as-refrences/Npub.Ests-OrfPred-Prot.faa]

>Npub.Est1 gi|358502129|gb|JP777256.1|_RC 300-1241
MVWIHGGAYLMGNGNDTAVRPDYLMAKDVILVSINYRVGALGFLNIGHEVASGNQGLKDQVAALKWIKENIEIFGGDPNNITVFGVSAGSSSAHLLTLSPLSKGLFNKVILQSGIATCLWAQVEEAEASAFELASMLGNDSKDPVEVVNFLKTIPAHKIVGQQFQVLISEKSRITKIPFGPTIDEKAKEPFLPCPISQLLDDDSDIPIIVGYTSHEYIMFLNDISEEVLKTKFANLDPFIKVFTKDPEKITQLTEQVKQHYFHNKPITKESIPSIVQWMSDLYFCIPVNNFVNDQRKRKRPRSTYIIFPTLVMK
>Npub.Est2 gi|358502130|gb|JP777257.1| 54-980
MERPIVTVKQGKLQGIFEDNVLGSRYLAFKGIPFAAPPVGELRFKDPEPPASWEGIRDASENAGNVSVQKFQLQSIIGSEDCLYLSVYIPYNLYRTSRNPVMVWIHGGGYSTGTGNDVFERPDYLVAKDVILVSINYRLGALGFLNIGHEVANGNQGMKDQVAALKWVKENIQTFGGDPNNITIFGISAGGSSAHLLMLSPLSKGLFNKAILQSGIATCLWAVTENAQEKAFKLASLLGNDSKDPIEVVDFLKTVPAEEIVNVQKMFLLLRKYAILLSRLDLRSTKKQRNLFSHALFLSYLMTTMIYQS
>Npub.Est3 gi|358504031|gb|JP779158.1|_RC 249-1400
MKDVVMALQWVQQNISKFTGDSGNVTIFGESAGGVIVHYLTLSPLSKGLFHKAISQSGVGANPWAFTEWTNKATNKGFQLAEHLGKATSDPKIACEFLKTIDAGKLRKAEQKILTAAERLKNVLVFTPSLDRESSNPFFPEHPSTLIRRRVKVPFILGYNSCEGSYLACSSIFDRQITKKSLKEIDSDFKKAITPRVLSILPQIPITIKELRFIYFGNEAVSEKTLMNYADFLGDELFYRGIMEIADTQMSSDANEPTYLYKFSYESETSPLKKFLNVTLPGVTHSEELYYLFYPHMLKEMGFPPLAPDSKDYKIMNRLTQMWTDFAKTGNPTLATTVLTPIKWTPLKRAGNVHDYLNIDIEPRMETLRKGEQRWDWKNVKHKL
>Npub.Est4 gi|358504943|gb|JP780070.1| 3-1145
VQKNILKFGGDSENVTIFGESAGGALTHCLTLSPLSEGLFHKAISQSGNIACPWAFTEPGPSSTNRGFLLAKKLGKATDDPKIAYEFLKTIDAGKLIEIEQQNLLTEAERRQYQLTFSPTLDNESSNPAFPGNLETLIHRGVKVPYLIGFTRSEGIFVLKSAFFGHITKEDLSKVDADFKMAVLPKVVATLPITLSELRSYYFGDKAISEKTLLEYADFVGDEFFYRSIMQIADIQMNSDNSGKTYLYQFSYESPTSLMKKIINIELPGVSHAEELCYLFYPEIIKELGLSLPASDSEDYKMMNCLTQMWTDFAKTGNPTPAITDLTPIKWTPLKHGGNVFDYLNIDSKPQMKTFRKGEERWDWENARKNYNTPQKIIYQH
>Npub.Est5 gi|358504944|gb|JP780071.1|_RC 74-568
MDRVEVSISNGKLSGIVQKGVYDSRFVAFRGIPYAKPPIGELRFKDPVPPEPWSGTRDASKYGNVAVQLDFIKHVLIGDEDCLYLNVFTNDINPSKKRPVMVWIHGGGFFVGSGDSSFYGPDYIVQKDVVLVTLNYRLGVLGFLNLYNKVATGNQGLKDVIMALI
>Npub.Est6 gi|358504945|gb|JP780072.1|_RC 13-990
MALIWVQKNISKFGGDSKNVTIFGESAGGAIVHYLTLSPLSEGLFHKAISQSGNVTCPWAFTEPGPSSTNKGFLLAKILGKATDDPKIAYEFLKTIDAEKLIVTEQNLLTEAERRHLQLTCSPTLDHESSNPVFPGDLETLIHRGIKVPYLLGFNNSEGIFILKSEFFGHITKEDLSKVDADFKMAILPKVLATLPKIPITLSKLRSYYFGDKAISEETLLEYADFLGDKLFLRGIMRTADIQMNSNNSEKTYLYQFSYESPTSLMRKIINIELPGVSHGEELYYLFYPEIIKELGLSLPASDSEDYKMMNCLTQMWTDLLNGESN
>Npub.Est7 gi|358504946|gb|JP780073.1|_RC 66-500
MDRIEVSISEGKLRGIVEKGVYGGRFVAFRGIPYAKPPIGELRFKDPVPPEPWSGTRDASKYGNVAVQLDFIKHVLIGDEDCLYLNVFTNDINPSKKRPVMVWIHGGGFFVGSGDSSFYGPDYIVQKDVVLVTLNYRLGVLGTLY
>Npub.Est8 gi|358504947|gb|JP780074.1|_RC 40-459
MDFIKQEIIGDEDCLYLNVFTNDINPSKKRAVMVSIHAGGFYMGSGNASFYGPDYIVQKDVVLVTLNYRLGVLGFLNLYDKVATGNQGLKDLIMALTWVQKNISKFGGDSENVTIFGESAGGALTHYLTLSPLSEGARIF
>Npub.Est9 gi|358507310|gb|JP782437.1| 2-889
SEGTLFGIVEESIYGNSYNAFRGIPYAKPPVDDLRFQDPQPPEPWSGDRDASFYSNVCVQADVLTQNIVGDEDCLYLNVYTNDMKPSKKRAVMVWIHGGGFFFGDGTSSFYGPDHIVQKDVVLVTLNYRLGVLGFLNLSKKMAAGNQGLKDVVMVLKWVKKNISKFGGDPDNVTIFGESAAGAIVHLLTISPLTKGTSQKDSLFHKAISQSGVMTNTWAFTERNNAINNGLMLAQKLGKTTSDPEVALQFLKMIDARKLRETEMMVFMTVDNGLNLLLSFTPTVDSESSNPILPKE
>Npub.Est10 gi|358507311|gb|JP782438.1| 699-1070
MGSKNILQFGGDPDNVTIFGQGAGGVMVHYLTISPLAEGLFHKAICQSGAATVPWAFTERDDAINNGLMLAQKLGNATSDPEVALKFLKDIDRSRLIGVLEMLESYNGLDNLLAFTPTIDSESS
>Npub.Est11 gi|358507313|gb|JP782440.1|_RC 208-531
MGDEDCLYLNVYTTDIAPLKKRAVMVWIHGGGFFMGSGDASFYGPDHIVRKDVVLVTLNYRLGVLGFLNLYNKLATGNQALKDVVMALRWTQKIYRNLVEIPITSQFW
>Npub.Est12 gi|358507314|gb|JP782441.1| 622-1131
MVHYLTISPLAEGLFHKAICQSGVATVPWAFTERKDAINSGLFLAQKLGITTSNLKDALNFLKCVDGSRLIEIILEILAAYNGLDNLLGFTPTIDSESSDPFLSEDPLQLLRNGVKIPIIFGFNNQEGNFFMNANFFGQVNNNTLNQINSDFKKAIYPRVLHQLTQLGIT
>Npub.Est13 gi|358509768|gb|JP784895.1| 201-410
MLHMVSPMSEGLFHRAIMMSGSTMLEQFPTEQSHLAKKQAELLNCPTDTTGSMLICLNSKPVRTSQTLFP
>Npub.Est14 gi|358509893|gb|JP785020.1|_RC 273-1109
MGCPTTSSRDMIKCLRYRPARTIVQATSKFMSFFYNPFIPYGPVPEKVGDRPFIDRTPIEIVNSGDVQDVPWITGVTSEEGLWPVAEFIARDENLKHLNDNWDVLGPLFLNFNYTIPKEKQVETARLIKKHYFGSKPIDRSTTKELIQMAGDRFFVVDSEKAAQMQAKVNKNPVWYYYFTYRGRQSLSDDLSGTTENYGVSHGDDVFYVLDTPWMDATQTQQDSDMQKLLIDFWVSFATDGTAKLGNVIWPRLDPSNKQHHYLHIANPTKINMESSANF
>Npub.Est15 gi|358509971|gb|JP785098.1| 53-601
MNLSDFMSDQHFYRGIIQAIDTQMNSNVNESTYLYKFSYASNTSPMKKIWFKKPLPGVSHFEELGYLFYPYVGIDYGVLPFASSSPDYKIMKHLTQMWTNFAKTGNPTPNSANFTWIPVKNGTTYDYLDINNEPQMKILIKGTNDGTGRTDLTYQKDITNWNNFLVQNHSLITQTFTQTCSIT
>Npub.Est16 gi|358509973|gb|JP785100.1| 3-416
GITIPIIFGYNSQEGNSFINSSCFNQIKNKTFEEYNSDFEKAIYPRVLRQLPQLGITVPELRSLYFGNETVSDETIFGLSDFIGDHHFYRGIIQAIDTQMNSNVNESAYLYEFSYKSDTSPMKKIFFTTPPPGTLHYE
>Npub.Est17 gi|358511928|gb|JP787055.1|_RC 70-576
MIVVSIQYRLGTLGFLSTGTPEMPGNNGMFDMILAIDWVKDYIHFFGGNPKKIIAFGHGTGASSAMMLSLSKFCENCFSGLIAMSGSILSHFAVDKNPFETARHIAHKNGCPTNDSRKIVHCLRELPVEKLITVDSELENFRAAARGFVSSLSNLLGSGPVVEGSNDGR
>Npub.Est18 gi|358512219|gb|JP787346.1| 3-401
LIGIVEENVQGGHYVAFRGIPYAKPPVGKLRFKDPVPPEPWSGSRDASKYGNVASQVDVITRELIGAEDCLYLNVYTVDVESWRKRPVMVWIHGGAFSIGSGDASVYGPDYIVRKDVVLVTLNYRLGVLGFLN
>Npub.Est19 gi|358513419|gb|JP788546.1|_RC 5-433
MWNPNTPLSEVCLYVNVVVPRPRPTNAAVMVWIFGGGFYSGSATLDVYDHKTLVSEENVIVVSMQYRVASLGFLYFGTSDVPGNAGLFDQMMALQWVRDNIAAFGGNPDNVTLFGESAGAVSVSMHLLSPLSRHLFNQAIMQS
>Npub.Est20 gi|358515512|gb|JP790639.1| 60-551
MDLSNFIGDQHIHRGVIQAIDFQMNSPFVNLTYMYKFSYESENSPMKKIFFKNPFPGTTHFEELGYLFYPYIGKYFDFVPFIYHALDYKMMEYITEMWTSFAKMGNPTFTTLFKWTPVRFSNKYDYLNINYIFLMESFKKGKQRWDWENKIKLFKNVTKRHTEL
>Npub.Est21 gi|358515781|gb|JP790908.1| 14-568
MLIRSFIILLCLGLAVLANSDEAAPRVKTPLGGLKGYYKTSQNGRKYEAYEGVPYALPPIGKLRFKPPEQIPTWPGELSATKFGSPCIQYNMVPDPADKVKGAEDCLYLNVYVPVREKAENKMPVLFWIHGGAFQFGSGMLYGAKYLMDSDVILVTINYRLGPMGFLSTEDEVVPGNMGLKDQNM
>Npub.Est22 gi|358522238|gb|JP797365.1| 106-2280
MANKVARDYIKDREQFKTFFLEFVTMDDKTENKTFKYRQQLTKIAHREQISFEIDLDDVQSFDEELATSVANNTRRYTNLVLDLVQEMLPEFKERVVLPQDTLDIYMEHRSLMQARNRQQGEAQDTRVKYAPELMRRFEVYFKDFSDTKAYSVRDIKADKIGKLVTVRGIVTKTTEVKPMIVVATYTCDECGSEVSQPVHSLSFMPLRTCPSDGCRVNKSGGRLYLQTKGSKFIKFQEIKLQEHSEQVPVGHIPRSLTIFCRGETTRNCLPGDHIIVTGVFLPFLKTGFNARSGPALSSETYLEAHKIVCLNNIDTVDDGSAELTDQELSLLMQDDFYNKLACSLAPEIYGLEDVKKALLLLLVGGTDKKKGDIKIRGNINICLMGDPGVAKSQLLSYITRLAPRSQYTTGRGSSGVGLTAAIMKDPLSGQMILEGGALVLADQGVCCIDEFDKMADADRTAIHEVMEQQTISIAKAGIMARLNARVSILAAANPAYGRYNPQRSVEQNIQLPAALLSRFDLLWLIQDRADRSNDLKLAQHITYVHQHCSQPPTETEAIDMKLIRKYINLCKTKEPVVSEELTEYIVDSYVEMRKEARNSHDKTFTSARNLLAILRLSTALARLRLSNVVDKDDIAEANRLVEMSKHSINYSEQRVNNAQQNPINRIFHLIRELAGDKKTVKVSDILERCTSKGFKPDPVYKCIEEYEALNVWQVNQTRRLITFI
>Npub.Est23 gi|358525356|gb|JP800483.1| 71-505
MSDLYFCIPVNNFVNDQRKKKKAPIYLYNFSYVGNEMTSTKLMLNNDLPMIGASHTDDVTYLLYKPKCKVDNPKPPAIGTKDREVLEVLTKMWTNFAKTGNPTPIVDEHVTTIWATKQQRDSFNYLDIDRYKGSRSIRSPYENVD
>Npub.Est24 gi|358527206|gb|JP802333.1| 15-1130
MGSGNASFYGPDYIVQKDVVLVTLNYRLGVLGFLNLYDKVATGNQGLKDLIMALTWVQKNISKFGGDSENVTIFGESAGGALTHYLTLSPLSEGLFHKAISQSASVTCPWAFTEPGPSSTNKGFLLAKILGKATEDPKIAYEFLKTIDARKLIETERKNLLTEAERRQILFTCSPTLDHESPNPVFPVDLETLIHRGVKVPYLIGFNSSEGTFNLKSELFGHPKITKEDLSKINADFKMAVLPRVVATLPKIPITLSELRFYYFGDKAISEETLLEYADFLSDEFVIRGIMQTADIQMNNDNSEKTYLYQFSYESPTSLLRNIINNDLPGVSHGEELCYLFYPEIIKELGLSLPASDSEDYKMMKCLTQMWT
>Npub.Est25 gi|358529250|gb|JP804377.1|_RC 186-575
MLHMVSPMSEGLFHRAIMMSGSTMLEQFPTEQSHLAKKQAELLNCPTDTTGSMLICLNSKPVENFTDTIPKFFEWYGNPILVWTPVVEPEVHGVERFLPEQPIDLIKKGKFHKVPLIAGVTKDEFGGVVA
>Npub.Est26 gi|358529252|gb|JP804379.1|_RC 98-385
MFSFGGDPDSVTISGYSVGGLSVMLHMVSPMSEGLFHRAIMMSGSTMLEQFPTEQSHLAKKQAELLNCPTDTTGSMLICLNSKPVENFTDTIPKFL
>Npub.Est27 gi|358529296|gb|JP804423.1| 91-333
MAGDRFFVVDSEKAAQMQAKVNKNPVWYYYFTYRGRQSLSDDLSGTTENYGVSHGDDVFYVLDTPWMDATRNVRTNEVRPN
>Npub.Est28 gi|358529298|gb|JP804425.1|_RC 3-104
PIEIVNNGDVQDVPWITGVTSEEGLWPVAGKDNI
>Npub.Est29 gi|358529318|gb|JP804445.1|_RC 76-423
MSLSDFIGDQYIYRGIIQAIDIQLNSNVNGPTYLYNFSYNSEFSIWKKVFFDKPLPGTSHLEELSYLFYPHIVEDFDVLPFEHGTPDYEIMEYLTQMWTDFAKTGNPTPSSANFTW
>Npub.Est30 gi|358529319|gb|JP804446.1|_RC 106-375
MEYLTQMWTDFAKTGNPTPSSANFTWIPVQNKIMYHYLNIENEPQIKSFINGYQRWDWKNKLKLLNERNKSKQFSGTEPFINYTKLCTNL
>Npub.Est31 gi|358529322|gb|JP804449.1| 3-416
GITIPIIFGYNSQEGNSFINSSCFNQIKNKTFEEYNSDFEKAIYPRVLRQLPQLGITVPELRSLYFGNETVSDETIFGLSDFIGDHHFYRGIIQAIDTQMNSNVNESAYLYEFSYKSDTSPMKKIFFTTPPPGTLHYE
>Npub.Est32 gi|358530593|gb|JP805720.1| 95-349
MQYRVASLGFLYFGTSDVPGNAGLFDQMMALQWVRDNIAAFGGNPDNVTLFGESAGAVSVSMHLLSPLSRSVLIRQQTDIEDPAI
>Npub.Est33 gi|358531433|gb|JP806560.1|_RC 51-416
MSSPFVNESTYLYRFAYQSETSSMLKIFFKDLPSGVFHFEELGYLFYPYIGKDFNVAPYTYNTPAFKIMNYLTEMWTDFANTGNPTSSANFIWIPVKTGTMYNYLNIDVKPAMRILRKGKER
>Npub.Est34 gi|358532924|gb|JP808051.1|_RC 161-1648
MWTVRNNILIQLGFIYLFILNAYTVCSQSIATVRNGTLIGATMRTRLGRDIHAFLGIPYAATPIGDLRFEPPQPAAAWSGVRAAVENAEICTQRNIYTYQKEVVGDEDCLYLNVYTPRVFDAPSSIAHRYPVMIWFHGGGWLTGAGHSEFYGPKFLLDHDLVLVTVNFRLGPLGFLSTEDLECPGNLGLKDQLQAMRWVQENIISFGGDPNRVTLFGESAGGASVHYHMVSPLSEGLFHRGISQSGNFYNPWTLTPPGAARKKAIILGKNLACNTENSAELIKCLRTKDAKKIIASDRLYQHFGYCPMIPFKPVIEPRHAGAFMAEDPIISARQGRLADTPWMTGITSEEGTLKVAGIYGRDQGKHVKELNNDFHNVAPLSLFYEERYRIVDTQFRDEISTSIREFYFGNKDIDQSDEARFKVIDMYSDAWFNHGTHEAIKDFIVNQTSPAYYYYFAYRGSASFSTIFGDKKKIMECRTQTSCSICSLWVNNCSRI
>Npub.Est35 gi|358539871|gb|JP814998.1| 140-349
MNYSDFIGDQHFYGGIIEAINIQMSSGVNEPIYLYNFSYESETSPMKNILDIQLPGTAHIEELGYLFILI
