# Supplementary material for: Molecular evolution of juvenile hormone esterase-like proteins in a socially exchanged fluid
Source: Sci Rep. 2018 Dec 13;8:17830. doi: 10.1038/s41598-018-36048-1 (PMC6293014; doi:10.1038/s41598-018-36048-1)
Supplement: Supplementary file 3 — Supplementary File 2 [file 41598_2018_36048_MOESM3_ESM.xlsx]

## Sheet: Table S1
Index	Species name	Abbreviation	Order	Family	Subfamily	Tribe	Genus	Species name	Abbreviation	In ‘All-Species tree’	In 'Trophallaxis-Clade-tree’	In 'Representative tree’	Data-type used for Genes annotation	Source
1	Camponotus floridanus	Cflo	Hymenoptera	Formicidae	Formicinae	Camponotini	Camponotus	Camponotus floridanus	Cflo	V	V	V	genome	cflo_v3.3: http://www.antgenomes.org/downloads/
2	Camponotus fellah	Cfel	Hymenoptera	Formicidae	Formicinae	Camponotini	Camponotus	Camponotus fellah	Cfel	V	V		transcriptome	Prof. Laurent Keller group: https://www.unil.ch/dee/en/home/menuinst/research--education/research/research-groups/keller-group.html
3	Camponotus ligniperdus	Clig	Hymenoptera	Formicidae	Formicinae	Camponotini	Camponotus	Camponotus ligniperdus	Clig	V	V		transcriptome	http://www.ncbi.nlm.nih.gov/sra/?term=%20AND%20%22insects%22%5Borgn:__txid6960%5D)%20AND%20%22Camponotus%22%5Borgn:__txid13390%5D%20)
4	Camponotus aethiops	Caet	Hymenoptera	Formicidae	Formicinae	Camponotini	Camponotus	Camponotus aethiops	Caet	V	V		transcriptome	http://www.ncbi.nlm.nih.gov/sra/?term=%20AND%20%22insects%22%5Borgn:__txid6960%5D)%20AND%20%22Camponotus%22%5Borgn:__txid13390%5D%20)
5	Camponotus castaneus	Ccas	Hymenoptera	Formicidae	Formicinae	Camponotini	Camponotus	Camponotus castaneus	Ccas	V	V		transcriptome	http://www.ncbi.nlm.nih.gov/sra/?term=+AND+%22Camponotus+castaneus%22%5Borgn%3A__txid105051%5D
6	Camponotus japonicus	Cjap	Hymenoptera	Formicidae	Formicinae	Camponotini	Camponotus	Camponotus japonicus	Cjap	V	V		transcriptome	http://www.ncbi.nlm.nih.gov/bioproject/?term=%20AND%20%22Camponotus%20japonicus%22[orgn:__txid84547])%20AND%20bioproject_sra[filter]%20NOT%20bioproject_gap[filter]
7	Formica exsecta	Fexs	Hymenoptera	Formicidae	Formicinae	Formicini	Formica	Formica exsecta	Fexs	V	V		transcriptome	http://www.antgenomes.org/downloads/
8	Formica aquilonia	Faqu	Hymenoptera	Formicidae	Formicinae	Formicini	Formica	Formica aquilonia	Faqu	V	V		transcriptome	http://www.antgenomes.org/downloads/
9	Formica cinerea	Fcin	Hymenoptera	Formicidae	Formicinae	Formicini	Formica	Formica cinerea	Fcin	V	V		transcriptome	http://www.antgenomes.org/downloads/
10	Formica fusca	Ffus	Hymenoptera	Formicidae	Formicinae	Formicini	Formica	Formica fusca	Ffus	V	V		transcriptome	http://www.antgenomes.org/downloads/
11	Formica pratensis	Fpra	Hymenoptera	Formicidae	Formicinae	Formicini	Formica	Formica pratensis	Fpra	V	V		transcriptome	http://www.antgenomes.org/downloads/
12	Formica pressilabris	Fpre	Hymenoptera	Formicidae	Formicinae	Formicini	Formica	Formica pressilabris	Fpre	V	V		transcriptome	http://www.antgenomes.org/downloads/
13	Formica truncorum	Ftru	Hymenoptera	Formicidae	Formicinae	Formicini	Formica	Formica truncorum	Ftru	V	V		transcriptome	http://www.antgenomes.org/downloads/
14	Formica selysi	Fsel	Hymenoptera	Formicidae	Formicinae	Formicini	Formica	Formica selysi	Fsel	V	V		genome	Michel Chapuisat lab., Université de Lausanne: https://www.unil.ch/dee/en/home/menuinst/people/group-leaders/prof-michel-chapuisat.html
15	Cataglyphis drusus	Cdru	Hymenoptera	Formicidae	Formicinae	Formicini	Cataglyphis	Cataglyphis drusus	Cdru	V	V		transcriptome	Dr. Eyal Privman group http://privman.haifa.ac.il/
16	Lasius niger	Ling	Hymenoptera	Formicidae	Formicinae	Lasiini	Lasius	Lasius niger	Ling	V	V		genome	ASM104565v1: http://www.antgenomes.org/downloads/
17	Lasius neglectus	Lneg	Hymenoptera	Formicidae	Formicinae	Lasiini	Lasius	Lasius neglectus	Lneg	V	V		transcriptome	http://www.antgenomes.org/downloads/
18	Lasius turcicus	Ltur	Hymenoptera	Formicidae	Formicinae	Lasiini	Lasius	Lasius turcicus	Ltur	V	V		transcriptome	http://www.antgenomes.org/downloads/
19	Nylanderia pubens	Npub	Hymenoptera	Formicidae	Formicinae	Lasiini	Nylanderia	Nylanderia pubens	Npub	V			transcriptome
20	Solenopsis invicta	Sinv	Hymenoptera	Formicidae	Myrmicinae	Solenopsidini	Solenopsis	Solenopsis invicta	Sinv	V	V	V	genome	Si_gnG: https://www.ncbi.nlm.nih.gov/assembly/GCF_000188075.1/
21	Solenopsis fugax	Sfug	Hymenoptera	Formicidae	Myrmicinae	Solenopsidini	Solenopsis	Solenopsis fugax	Sfug	V	V		genome	Laurent Keller group: https://www.unil.ch/dee/en/home/menuinst/research--education/research/research-groups/keller-group.html
22	Monomorium pharaonis	Mpha	Hymenoptera	Formicidae	Myrmicinae	Solenopsidini	Monomorium	Monomorium pharaonis	Mpha	V	V		genome	M.pharaonis_V2.0: http://www.antgenomes.org/downloads/
23	Monomorium chinense	Mchi	Hymenoptera	Formicidae	Myrmicinae	Solenopsidini	Monomorium	Monomorium chinense	Mchi	V	V		transcriptome	http://www.antgenomes.org/downloads/
24	Acromyrmex echinatior	Aech	Hymenoptera	Formicidae	Myrmicinae	Attini	Acromyrmex	Acromyrmex echinatior	Aech	V	V		genome	Aech_v2.0: http://www.antgenomes.org/downloads/
25	Atta cephalotes	Acep	Hymenoptera	Formicidae	Myrmicinae	Attini	Atta	Atta cephalotes	Acep	V	V	V	genome	Attacep1.0: http://www.antgenomes.org/downloads/
26	Wasmannia auropunctata	Waur	Hymenoptera	Formicidae	Myrmicinae	Attini	Wasmannia	Wasmannia auropunctata	Waur	V	V		genome	wasmannia.A_1.0: http://www.antgenomes.org/downloads/
27	Cardiocondyla obscurior	Cobs	Hymenoptera	Formicidae	Myrmicinae	Crematogastrini	Cardiocondyla	Cardiocondyla obscurior	Cobs	V	V		genome	Cobs1.4: http://www.antgenomes.org/downloads/
28	Vollenhovia emeryi	Veme	Hymenoptera	Formicidae	Myrmicinae	Crematogastrini	Vollenhovia	Vollenhovia emeryi	Veme	V	V		genome	V.emery_V1.0: http://www.antgenomes.org/downloads/
29	Pogonomyrmex barbatus	Pbar	Hymenoptera	Formicidae	Myrmicinae	Pogonomyrmecini	Pogonomyrmex	Pogonomyrmex barbatus	Pbar	V	V	V	genome	Pbar_UMD_V03: http://www.antgenomes.org/downloads/
30	Myrmica rubra	Mrub	Hymenoptera	Formicidae	Myrmicinae	Myrmicini	Myrmica	Myrmica rubra	Mrub	V			transcriptome	http://www.antgenomes.org/downloads/
31	Cerapachys biroi	Cbir	Hymenoptera	Formicidae	Dorylinae		Cerapachys	Cerapachys biroi	Cbir	V	V		genome	CerBir1.0: http://www.antgenomes.org/downloads/
32	Harpegnathos saltator	Hsal	Hymenoptera	Formicidae	Ponerinae	Ponerini	Harpegnathos	Harpegnathos saltator	Hsal	V	V	V	genome	HarSal_1.0: http://www.antgenomes.org/downloads/
33	Linepithema humile	Lhum	Hymenoptera	Formicidae	Dolichoderinae		Linepithema	Linepithema humile	Lhum	V	V	V	genome	Lhum_UMD_V04: http://www.antgenomes.org/downloads/
	Outgroups							Outgroups
34	Apis mellifera	Amel	Hymenoptera	Apidae			Apis	Apis mellifera	Amel	V	V	V	genome	Amel_4.5: http://www.antgenomes.org/downloads/
35	Nasonia vitripennis	Nvit	Hymenoptera	Pteromalidae	Pteromalinae		Nasonia	Nasonia vitripennis	Nvit	V	V	V	genome	Nvit_2.1: http://www.antgenomes.org/downloads/
36	Culex quinquefasciatus	Cqui	Diptera	Culicidae			Culex	Culex quinquefasciatus	Cqui	V		V	genome	CpipJ2: http://metazoa.ensembl.org/Culex_quinquefasciatus/Info/Index
38	Drosophila melanogaster	Dmel	Diptera	Drosophilidae			Drosophila	Drosophila melanogaster	Dmel			V	genome	Release 6 plus ISO1 MT: https://www.ncbi.nlm.nih.gov/assembly/GCF_000001215.4
39	Manduca sexta	Msex	Lepidoptera	Sphingidae			Manduca	Manduca sexta	Msex	V		V	genome	Msex_1.0: https://www.ncbi.nlm.nih.gov/assembly/GCA_000262585.1/
40	Tenebrio molitor	Tmol	Coleoptera	Tenebrionidae			Tenebrio	Tenebrio molitor	Tmol			V	transcriptome	https://www.ncbi.nlm.nih.gov/Taxonomy/Browser/wwwtax.cgi?id=7067
41	Tribolium castaneum	Tcas	Coleoptera	Tenebrionidae			Tribolium	Tribolium castaneum	Tcas			V	genome	Tcas5.2: https://www.ncbi.nlm.nih.gov/assembly/GCF_000002335.3/
42	Heliothis virescens	Hvir	Lepidoptera	Noctuidae			Heliothis	Heliothis virescens	Hvir			V	genome	K63_refined_pacbio: https://www.ncbi.nlm.nih.gov/assembly/GCA_002382865.1/
43	Bombyx mori	Bmor	Lepidoptera	Bombycidae			Bombyx	Bombyx mori	Bmor			V	genome	ASM15162v1: https://www.ncbi.nlm.nih.gov/assembly/GCF_000151625.1
44	Nilaparvata lugens	Nlug	Hemiptera	Delphacidae			Nilaparvata	Nilaparvata lugens	Nlug			V	genome	NilLug1.0: https://www.ncbi.nlm.nih.gov/assembly/GCF_000757685.1/
