# Supplementary material for: Molecular evolution of juvenile hormone esterase-like proteins in a socially exchanged fluid
Source: Sci Rep. 2018 Dec 13;8:17830. doi: 10.1038/s41598-018-36048-1 (PMC6293014; doi:10.1038/s41598-018-36048-1)
Supplement: Supplementary file 4 — Supplementary File 3 [file 41598_2018_36048_MOESM4_ESM.xlsx]

## Sheet: Positive selected sites
lnull	lalt	deltal2	branch No.	W	p-value	q-value	Seqs under branch:	Bayes Empirical Bayes (BEB) analysis (Yang, Wong & Nielsen 2005. Mol. Biol. Evol. 22:1107-1118) Positive sites for foreground lineages Prob(w>1) Amino-acid in the first seq of alignment (Cflo.Est12):
-23638.6	-23631.2	14.6608	branch10	999	0.000128698	0.056894	(Cflo.Est15, Cflo.Est18, Cflo.Est14, Clig.Est22, Cflo.Est16, Caet.Est4, Clig.Est21, Cjap.Est3, Clig.Est20, Ccas.Est38, Ccas.Est37)	227 K 0.986* 421 Q 0.573 485 T 1.000** 488 F 0.898 538 E 0.996** 539 E 0.991** 553 N 0.976* 572 N 0.996** 606 I 0.962* 623 R 0.711 703 I 0.778 756 D 0.525 769 K 0.986* 770 K 0.74 775 I 0.993**
-23640.4	-23631.8	17.2612	branch105	66.6691	3.25778e-05	0.056894	Clig.Est21	570 D 0.833 575 I 0.74 576 P 0.772 606 V 0.576 615 M 0.999** 623 R 0.885 636 Y 0.798 639 S 0.705 677 F 0.951* 679 I 0.594 688 N 0.983* 692 R 0.538 703 F 0.957*
-23637.7	-23629.8	15.7678	branch11	78.3624	7.16123e-05	0.056894	(Cflo.Est18, Cflo.Est14, Clig.Est22, Cflo.Est16, Caet.Est4, Clig.Est21, Cjap.Est3, Clig.Est20, Ccas.Est38, Ccas.Est37)	238 A 0.907 426 F 0.916 503 * 0.637 515 R 0.851 580 Q 0.817 603 V 0.847 615 V 0.998** 623 R 0.913 630 W 0.532 636 Y 0.898 677 F 0.987* 684 I 0.994** 724 D 0.711 729 K 0.913 741 Y 0.541 755 M 0.819
-23640.3	-23635.7	9.1511	branch14	48.0937	0.00248569	0.056894	(Clig.Est21, Cjap.Est3, Clig.Est20, Ccas.Est38, Ccas.Est37)	237 P 0.88 247 K 0.562 300 V 0.604 301 Q 0.793 310 S 0.846 349 N 0.744 436 Q 0.595 518 I 0.55 589 K 0.826 593 G 0.592 603 V 0.789 731 E 0.762 753 I 0.943 775 I 0.839
-23630.2	-23623.5	13.4086	branch18	10.5323	0.000250468	0.056894	(Cflo.Est16, Caet.Est4)	195 L 0.695 198 A 0.826 208 Y 0.81 227 K 0.723 237 P 0.611 247 K 0.994** 249 C 0.65 293 C 0.778 386 E 0.723 393 N 0.747 433 C 0.592 436 Q 0.696 439 G 0.995** 445 K 0.756 475 Q 0.56 485 P 0.871 489 N 0.689 490 P 0.998** 525 D 0.631 551 D 0.664 552 E 0.829 563 L 0.821 565 G 0.739 567 H 0.764 583 T 0.729 589 Q 0.598 593 D 0.61 594 K 0.91 603 K 0.990** 619 E 0.722 718 V 0.648 722 K 0.503 765 N 0.629
-23640.5	-23631.9	17.2206	branch2	96.1019	3.32803e-05	0.056894	Not (Nvit.Est33, Nvit.Est33)	211 K 0.524 250 S 0.791 382 S 0.746 387 W 0.83 422 G 0.759 486 F 0.967* 522 N 0.902 586 L 0.887 618 S 0.619 701 I 0.756 753 I 0.961*
-23641.7	-23637	9.34838	branch30	61.3817	0.00223182	0.056894	(Ling.Est6, Ltur.Est4, Lneg.Est1)	634 W 0.984*
-23642.4	-23639.6	5.5332	branch5	118.259	0.0186589	0.0975205	Not (Nvit.Est33, Nvit.Est33, Amel.Est1, Hsal.Est6)	480 T 0.842 638 F 0.52 678 Y 0.893
-23642.4	-23637.4	9.90568	branch51	207.693	0.0016477	0.056894	(Mpha.Est25, Mchi.Est15, Mchi.Est16, Mpha.Est2)	422 G 0.887 434 W 0.828 515 R 0.526
-23640.3	-23634.8	10.8667	branch52	47.6633	0.000979106	0.056894	(Mchi.Est16, Mpha.Est2)	422 G 0.91 434 W 0.960* 492 T 0.643 503 D 0.957* 535 V 0.511 565 G 0.581 578 E 0.555 684 Y 0.55
-23640.5	-23631.9	17.2205	branch54	95.2717	3.32827e-05	0.056894	(Nvit.Est32, Nvit.Est33)	211 K 0.525 250 S 0.791 382 F 0.751 387 S 0.831 422 G 0.759 486 F 0.967* 522 S 0.902 586 L 0.89 618 S 0.62 701 I 0.757 753 I 0.961*
-23641.9	-23634.5	14.8799	branch55	793.566	0.000114577	0.056894	Nvit.Est33	237 P 0.875 248 F 0.797 326 Q 0.971* 527 Q 0.878 548 I 0.502 577 K 0.867 585 R 0.67 592 F 0.653 594 T 0.837 710 N 0.892
-23641.2	-23634.7	12.8758	branch56	134.309	0.000332851	0.056894	Nvit.Est32	222 L 0.694 324 A 0.91 432 D 0.986* 511 P 0.766 566 P 0.876 585 R 0.633
-23641.5	-23635.3	12.3258	branch57	19.0606	0.000446747	0.056894	Amel.Est1	333 Y 0.924 354 P 0.598 551 N 0.875 631 N 0.776 691 Q 0.838 731 D 0.918 768 D 0.953*
-23623	-23615.4	15.0641	branch58	5.56758	0.000103923	0.056894	Hsal.Est6	222 L 0.885 236 I 0.647 247 K 0.989* 253 I 0.769 255 Y 0.973* 333 Y 0.77 336 T 0.544 395 I 0.604 439 N 0.987* 442 E 0.993** 447 L 0.586 449 A 0.817 471 R 0.947 474 V 0.839 523 N 0.985* 535 V 0.841 546 E 0.954* 548 I 0.976* 595 K 0.807 608 M 0.734 616 V 0.907 627 K 0.925 689 T 0.548 690 T 0.977*
-23641.2	-23637.3	7.80996	branch62	999	0.00519589	0.061312	Mchi.Est15	422 G 0.855 434 W 0.912 516 T 0.505
-23641.2	-23634.6	13.1203	branch73	998.992	0.000292108	0.056894	Cobs.Est2	210 R 0.691 433 C 0.744 566 P 0.641 706 S 0.65 711 G 0.951* 769 K 0.907 776 K 0.989*
-23639.4	-23633.1	12.5257	branch96	383.259	0.000401389	0.056894	Cflo.Est13	471 R 0.501 496 P 0.562 497 V 0.665 499 E 0.998** 500 K 0.502 547 F 0.524
-23636.8	-23634.1	5.38588	branch98	4.8399	0.0203004	0.0983471	Cflo.Est12	204 R 0.613 249 S 0.628 290 N 0.568 293 Y 0.645 299 A 0.695 331 S 0.58 343 I 0.664 415 L 0.542 439 N 0.970* 452 R 0.629 467 R 0.980* 542 F 0.674 581 D 0.641 583 T 0.605 584 G 0.562 598 N 0.569 682 S 0.506 687 T 0.667 688 T 0.881 728 E 0.684 730 E 0.645 731 E 0.592 741 E 0.598
-23641.2	-23637.8	6.81644	branch99	999	0.00903223	0.0693381	Cflo.Est15	614 F 0.938
-23627.4	-23625	4.86618	branch104	13.7695	0.0273881	0.118476
-23642.7	-23640.4	4.54623	branch61	41.3905	0.0329914	0.131593
-23637.5	-23635.2	4.48211	branch103	11.4917	0.0342515	0.131593
-23642.6	-23640.5	4.29758	branch8	18.1237	0.0381666	0.13935
-23635	-23632.9	4.20417	branch100	21.1283	0.0403248	0.14088
-23640.6	-23638.6	4.02925	branch68	10.9518	0.0447179	0.149525
-23641.6	-23640.1	2.96408	branch36	16.989	0.0851327	0.272177
-23641.2	-23639.9	2.74405	branch17	81.074	0.0976171	0.300929
-23641.2	-23639.9	2.62511	branch41	18.75	0.105185	0.313075
-23642.7	-23641.6	2.26533	branch6	24.7488	0.132298	0.371865
-23642.7	-23641.6	2.23154	branch47	18.0642	0.135219	0.371865
-23638.6	-23637.5	2.20166	branch101	4.33718	0.137862	0.371865
-23641.5	-23640.4	2.14598	branch9	15.7886	0.142944	0.373888
-23641	-23640	2.06711	branch13	5.83379	0.150506	0.38209
-23641.2	-23640.4	1.61647	branch15	43.824	0.203585	0.502074
-23641.5	-23640.8	1.55634	branch64	11.1158	0.212202	0.508789
-23642.6	-23641.8	1.49739	branch77	19.041	0.221073	0.515732
-23642.5	-23642.1	0.819314	branch74	8.01606	0.365381	0.79922
-23641.3	-23640.9	0.642436	branch85	49.3322	0.42283	0.79922
-23641.3	-23641	0.607278	branch109	44.3796	0.435815	0.79922
-23639.9	-23639.7	0.335096	branch102	4.78134	0.562674	0.79922
-23636	-23636	0.130054	branch19	1.6714	0.718376	0.79922
-23638.3	-23638.2	0.108804	branch76	3.26261	0.74151	0.79922
-23641.7	-23641.7	0.097916	branch40	19.5559	0.754345	0.79922
-23633.1	-23633.1	0.063342	branch16	1.18317	0.80129	0.79922
-23638.1	-23638.1	0.003318	branch12	1.06677	0.954066	0.79922
-23642.7	-23642.7	4e-06	branch46	1	0.998404	0.79922
-23642.7	-23642.7	4e-06	branch70	1	0.998404	0.79922
-23642.7	-23642.7	4e-06	branch84	2.76574	0.998404	0.79922
-23642.7	-23642.7	4e-06	branch88	2.76569	0.998404	0.79922
-23639.5	-23639.5	2e-06	branch106	1	0.998872	0.79922
-23642.7	-23642.7	2e-06	branch108	1	0.998872	0.79922
-23642.7	-23642.7	2e-06	branch20	1	0.998872	0.79922
-23642.7	-23642.7	2e-06	branch23	1	0.998872	0.79922
-23642.7	-23642.7	2e-06	branch37	1	0.998872	0.79922
-23642.7	-23642.7	2e-06	branch4	1	0.998872	0.79922
-23642.7	-23642.7	2e-06	branch43	1	0.998872	0.79922
-23642.7	-23642.7	2e-06	branch44	1	0.998872	0.79922
-23642.7	-23642.7	2e-06	branch45	1	0.998872	0.79922
-23642.7	-23642.7	2e-06	branch49	1	0.998872	0.79922
-23642.7	-23642.7	2e-06	branch53	1	0.998872	0.79922
-23642.7	-23642.7	2e-06	branch60	1	0.998872	0.79922
-23642.7	-23642.7	2e-06	branch65	1	0.998872	0.79922
-23642.1	-23642.1	2e-06	branch67	1	0.998872	0.79922
-23642.7	-23642.7	2e-06	branch7	1	0.998872	0.79922
-23642.7	-23642.7	2e-06	branch79	1	0.998872	0.79922
-23642.7	-23642.7	2e-06	branch83	1	0.998872	0.79922
-23642.7	-23642.7	2e-06	branch87	1	0.998872	0.79922
-23642.7	-23642.7	2e-06	branch90	1	0.998872	0.79922
-23642.7	-23642.7	2e-06	branch91	1	0.998872	0.79922
-23642.4	-23642.4	0	branch107	1	1	0.79922
-23642.4	-23642.4	0	branch21	1	1	0.79922
-23642.7	-23642.7	0	branch22	1	1	0.79922
-23642.7	-23642.7	0	branch24	1	1	0.79922
-23642.7	-23642.7	0	branch25	1	1	0.79922
-23642.7	-23642.7	0	branch26	2.77251	1	0.79922
-23642.7	-23642.7	0	branch27	1	1	0.79922
-23642.7	-23642.7	0	branch28	1	1	0.79922
-23642.7	-23642.7	0	branch29	1	1	0.79922
-23642.7	-23642.7	0	branch3	1.00003	1	0.79922
-23642.7	-23642.7	0	branch31	1	1	0.79922
-23642.7	-23642.7	0	branch32	1	1	0.79922
-23642.7	-23642.7	0	branch33	1	1	0.79922
-23642.7	-23642.7	0	branch34	1	1	0.79922
-23642.7	-23642.7	0	branch35	1	1	0.79922
-23642.7	-23642.7	0	branch38	1	1	0.79922
-23642.7	-23642.7	0	branch39	1	1	0.79922
-23642.7	-23642.7	0	branch42	1	1	0.79922
-23642.7	-23642.7	0	branch48	1	1	0.79922
-23642.7	-23642.7	0	branch50	1	1	0.79922
-23642.7	-23642.7	0	branch59	1	1	0.79922
-23642.4	-23642.4	0	branch63	1	1	0.79922
-23642.7	-23642.7	0	branch66	1	1	0.79922
-23641.6	-23641.6	0	branch69	1	1	0.79922
-23642.7	-23642.7	0	branch71	1	1	0.79922
-23642.7	-23642.7	0	branch72	1	1	0.79922
-23642.7	-23642.7	0	branch75	1	1	0.79922
-23642.7	-23642.7	0	branch78	1	1	0.79922
-23642.7	-23642.7	0	branch80	1	1	0.79922
-23642.7	-23642.7	0	branch81	1	1	0.79922
-23642.1	-23642.1	0	branch82	1	1	0.79922
-23642.6	-23642.6	0	branch86	1	1	0.79922
-23642.7	-23642.7	0	branch89	2.70276	1	0.79922
-23642.7	-23642.7	0	branch92	1	1	0.79922
-23642.7	-23642.7	0	branch93	3.52403	1	0.79922
-23642.7	-23642.7	0	branch94	1	1	0.79922
-23642.7	-23642.7	0	branch95	1	1	0.79922
-23641.5	-23641.5	0	branch97	1	1	0.79922

## Sheet: Alignment  (Fig 2)
		13	14	15	16	17	18	43	44	45	46	53	54	57	58	59	60	61	62	63	64	67	68	71	72	77	78	85	86	105	106	107	108	109	110	111	112	113	114	115	116	117	118	119	120	121	122	125	126
		Cflo.Est12		Cflo.Est15		Cflo.Est18*		Cflo.Est14		Cflo.Est16		Caet.Est4		Cjap.Est3		Clig.Est20		Ccas.Est38		Ccas.Est37		Clig.Est21		Clig.Est22		Cflo.Est17		Cflo.Est13		Cfel.Est26		Ffus.Est15		Fcin.Est16		Fexs.Est6		Fpre.Est3		Fpra.Est25		Faqu.Est20		Ftru.Est19		Fsel.Est6		Cdru.Est12
	61	1		1		1		1		1		1		1		1		1		1		1		1		1		1		1		1		1		1		1		1		1		1		1		1
Alignment position; Seqs:	Occurrence of positive selection posterior probability >= 0.9	Cflo.Est12		Cflo.Est15		Cflo.Est18*		Cflo.Est14		Cflo.Est16		Caet.Est4		Cjap.Est3		Clig.Est20		Ccas.Est38		Ccas.Est37		Clig.Est21		Clig.Est22		Cflo.Est17		Cflo.Est13		Cfel.Est26		Ffus.Est15		Fcin.Est16		Fexs.Est6		Fpre.Est3		Fpra.Est25		Faqu.Est20		Ftru.Est19		Fsel.Est6		Cdru.Est12
1		-		-		-		-		-		-		-		-		-		-		-		-		-		M		-		-		-		-		-		-		-		-		-		-
2		-		-		-		-		-		-		-		-		-		-		-		-		-		N		-		-		-		-		-		-		-		-		-		-
3		-		-		-		-		-		-		-		-		-		-		-		-		-		I		-		-		-		-		-		-		-		-		-		-
4		-		-		-		-		-		-		-		-		-		-		-		-		-		N		-		-		-		-		-		-		-		-		-		-
5		-		-		-		-		-		-		-		-		-		-		-		-		-		N		-		-		-		-		-		-		-		-		-		-
6		-		-		-		-		-		-		-		-		-		-		-		-		-		Q		-		-		-		-		-		-		-		-		-		-
7		-		-		-		-		-		-		-		-		-		-		-		-		-		R		-		-		-		-		-		-		-		-		-		-
8		-		-		-		-		-		-		-		-		-		-		-		-		-		L		-		-		-		-		-		-		-		-		-		-
9		-		-		-		-		-		-		-		-		-		-		-		-		-		A		-		-		-		-		-		-		-		-		-		-
10		-		-		-		-		-		-		-		-		-		-		-		-		-		S		-		-		-		-		-		-		-		-		-		-
11		-		-		-		-		-		-		-		-		-		-		-		-		-		E		-		-		-		-		-		-		-		-		-		-
12		-		-		-		-		-		-		-		-		-		-		-		-		-		K		-		-		-		-		-		-		-		-		K		-
13		-		-		-		-		-		-		-		-		-		-		-		-		-		C		-		-		-		-		-		-		-		-		C		-
14		-		-		-		-		-		-		-		-		-		-		-		-		-		Q		-		-		-		-		-		-		-		-		Q		-
15		-		-		-		-		-		-		-		-		-		-		-		-		-		F		-		-		-		-		-		-		-		-		F		-
16		-		-		-		-		-		-		-		-		-		-		-		-		-		A		-		-		-		-		-		-		-		-		K		-
17		M		-		M		M		-		-		M		M		M		M		M		M		M		M		M		-		-		-		-		-		-		-		V		-
18		V		-		I		I		-		-		I		I		I		I		I		I		V		I		T		-		-		-		-		-		-		-		I		-
19		S		-		S		S		-		-		S		S		S		S		S		S		S		S		S		-		-		-		-		-		-		-		C		-
20		A		-		A		A		-		-		A		A		A		A		A		A		T		A		A		-		-		-		-		-		-		-		T		-
21		K		-		K		K		-		-		K		K		K		K		K		K		K		K		K		-		-		-		-		-		-		-		K		-
22		E		-		D		N		-		-		E		D		D		D		D		D		D		D		D		-		-		-		-		-		-		-		D		-
23		-		-		-		-		-		-		-		A		-		-		A		A		-		-		-		-		-		-		-		-		-		-		-		-
24		-		-		-		-		-		-		-		H		-		-		H		H		-		-		-		-		-		-		-		-		-		-		-		-
25		R		-		S		S		-		-		S		S		S		S		S		S		S		S		S		-		-		-		-		-		-		-		S		-
26		-		-		-		-		-		-		-		-		-		-		-		-		-		-		T		-		-		-		-		-		-		-		-		-
27		-		-		-		-		-		-		-		-		-		-		-		-		-		-		L		-		-		-		-		-		-		-		-		-
28		-		-		-		-		-		-		-		-		-		-		-		-		-		-		L		-		-		-		-		-		-		-		-		-
29		-		-		-		-		-		-		-		-		-		-		-		-		-		-		N		-		-		-		-		-		-		-		-		-
30		-		-		-		-		-		-		-		-		-		-		-		-		-		-		I		-		-		-		-		-		-		-		-		-
31		-		-		-		-		-		-		-		-		-		-		-		-		-		-		V		-		-		-		-		-		-		-		-		-
32		-		-		-		-		-		-		-		-		-		-		-		-		-		-		-		-		-		-		-		-		-		-		-		-
33		-		-		-		-		-		-		-		-		-		-		-		-		-		-		-		-		-		-		-		-		-		-		-		-
34		-		-		-		-		-		-		-		-		-		-		-		-		-		-		-		-		-		-		-		-		-		-		-		-
35		-		-		-		-		-		-		-		-		-		-		-		-		-		-		-		-		-		-		-		-		-		-		-		-
36		-		-		-		-		-		-		-		-		-		-		-		-		-		-		-		-		-		-		-		-		-		-		-		-
37		-		-		-		-		-		-		-		-		-		-		-		-		-		-		-		-		-		-		-		-		-		-		-		-
38		-		-		-		-		-		-		-		-		-		-		-		-		-		-		-		-		-		-		-		-		-		-		-		-
39		-		-		-		-		-		-		-		-		-		-		-		-		-		-		-		-		-		-		-		-		-		-		-		-
40		-		-		-		-		-		-		-		-		-		-		-		-		-		-		-		-		-		-		-		-		-		-		-		-
41		-		-		-		-		-		-		-		-		-		-		-		-		-		-		-		-		-		-		-		-		-		-		-		-
42		-		-		-		-		-		-		-		-		-		-		-		-		-		-		-		-		-		-		-		-		-		-		-		-
43		-		-		-		-		-		-		-		-		-		-		-		-		-		-		-		-		-		-		-		-		-		-		-		-
44		-		-		-		-		-		-		-		-		-		-		-		-		-		-		-		-		-		-		-		-		-		-		-		-
45		-		-		-		-		-		-		-		-		-		-		-		-		-		-		-		-		-		-		-		-		-		-		-		-
46		-		-		-		-		-		-		-		-		-		-		-		-		-		-		-		-		-		-		-		-		-		-		-		-
47		-		-		-		-		-		-		-		-		-		-		-		-		-		-		-		-		-		-		-		-		-		-		-		-
48		-		-		-		-		-		-		-		-		-		-		-		-		-		-		-		-		-		-		-		-		-		-		-		-
49		-		-		-		-		-		-		-		-		-		-		-		-		-		-		-		-		-		-		-		-		-		-		-		-
50		-		-		-		-		-		-		-		-		-		-		-		-		-		-		-		-		-		-		-		-		-		-		-		-
51		-		-		-		-		-		-		-		-		-		-		-		-		-		-		-		-		-		-		-		-		-		-		-		-
52		-		-		-		-		-		-		-		-		-		-		-		-		-		-		-		-		-		-		-		-		-		-		-		-
53		-		-		-		-		-		-		-		-		-		-		-		-		-		-		-		-		-		-		-		-		-		-		-		-
54		-		-		-		-		-		-		-		-		-		-		-		-		-		-		-		-		-		-		-		-		-		-		-		-
55		-		-		-		-		-		-		-		-		-		-		-		-		-		-		-		-		-		-		-		-		-		-		-		-
56		-		-		-		-		-		-		-		-		-		-		-		-		-		-		-		-		-		-		-		-		-		-		-		-
57		-		-		-		-		-		-		-		-		-		-		-		-		-		-		-		-		-		-		-		-		-		-		-		-
58		-		-		-		-		-		-		-		-		-		-		-		-		-		-		-		-		-		-		-		-		-		-		-		-
59		-		-		-		-		-		-		-		-		-		-		-		-		-		-		-		-		-		-		-		-		-		-		-		-
60		-		-		-		-		-		-		-		-		-		-		-		-		-		-		-		-		-		-		-		-		-		-		-		-
61		-		-		-		-		-		-		-		-		-		-		-		-		-		-		-		-		-		-		-		-		-		-		-		-
62		-		-		-		-		-		-		-		-		-		-		-		-		-		-		-		-		-		-		-		-		-		-		-		-
63		-		-		-		-		-		-		-		-		-		-		-		-		-		-		-		-		-		-		-		-		-		-		-		-
64		-		-		-		-		-		-		-		-		-		-		-		-		-		-		-		-		-		-		-		-		-		-		-		-
65		-		-		-		-		-		-		-		-		-		-		-		-		-		-		-		-		-		-		-		-		-		-		-		-
66		-		-		-		-		-		-		-		-		-		-		-		-		-		-		-		-		-		-		-		-		-		-		-		-
67		-		-		-		-		-		-		-		-		-		-		-		-		-		-		-		-		-		-		-		-		-		-		-		-
68		-		-		-		-		-		-		-		-		-		-		-		-		-		-		-		-		-		-		-		-		-		-		-		-
69		-		-		-		-		-		-		-		-		-		-		-		-		-		-		-		-		-		-		-		-		-		-		-		-
70		-		-		-		-		-		-		-		-		-		-		-		-		-		-		-		-		-		-		-		-		-		-		-		-
71		-		-		-		-		-		-		-		-		-		-		-		-		-		-		-		-		-		-		-		-		-		-		-		-
72		-		-		-		-		-		-		-		-		-		-		-		-		-		-		-		-		-		-		-		-		-		-		-		-
73		-		-		-		-		-		-		-		-		-		-		-		-		-		-		-		-		-		-		-		-		-		-		-		-
74		-		-		-		-		-		-		-		-		-		-		-		-		-		-		-		-		-		-		-		-		-		-		-		-
75		-		-		-		-		-		-		-		-		-		-		-		-		-		-		-		-		-		-		-		-		-		-		-		-
76		-		-		-		-		-		-		-		-		-		-		-		-		-		-		-		-		-		-		-		-		-		-		-		-
77		-		-		-		-		-		-		-		-		-		-		-		-		-		-		-		-		-		-		-		-		-		-		-		-
78		-		-		-		-		-		-		-		-		-		-		-		-		-		-		-		-		-		-		-		-		-		-		-		-
79		-		-		-		-		-		-		-		-		-		-		-		-		-		-		-		-		-		-		-		-		-		-		-		-
80		-		-		-		-		-		-		-		-		-		-		-		-		-		-		-		-		-		-		-		-		-		-		-		-
81		-		-		-		-		-		-		-		-		-		-		-		-		-		-		-		-		-		-		-		-		-		-		-		-
82		-		-		-		-		-		-		-		-		-		-		-		-		-		-		-		-		-		-		-		-		-		-		-		-
83		-		-		-		-		-		-		-		-		-		-		-		-		-		-		-		-		-		-		-		-		-		-		-		-
84		-		-		-		-		-		-		-		-		-		-		-		-		-		-		-		-		-		-		-		-		-		-		-		-
85		-		-		-		-		-		-		-		-		-		-		-		-		-		-		-		-		-		-		-		-		-		-		-		-
86		-		-		-		-		-		-		-		-		-		-		-		-		-		-		-		-		-		-		-		-		-		-		-		-
87		-		-		-		-		-		-		-		-		-		-		-		-		-		-		-		-		-		-		-		-		-		-		-		-
88		-		-		-		-		-		-		-		-		-		-		-		-		-		-		-		-		-		-		-		-		-		-		-		-
89		-		-		-		-		-		-		-		-		-		-		-		-		-		-		-		-		-		-		-		-		-		-		-		-
90		-		-		-		-		-		-		-		-		-		-		-		-		-		-		-		-		-		-		-		-		-		-		-		-
91		-		-		-		-		-		-		-		-		-		-		-		-		-		-		-		-		-		-		-		-		-		-		-		-
92		-		-		-		-		-		-		-		-		-		-		-		-		-		-		-		-		-		-		-		-		-		-		-		-
93		-		-		-		-		-		-		-		-		-		-		-		-		-		-		-		-		-		-		-		-		-		-		-		-
94		-		-		-		-		-		-		-		-		-		-		-		-		-		-		-		-		-		-		-		-		-		-		-		-
95		-		-		-		-		-		-		-		-		-		-		-		-		-		-		-		-		-		-		-		-		-		-		-		-
96		-		-		-		-		-		-		-		-		-		-		-		-		-		-		-		-		-		-		-		-		-		-		-		-
97		-		-		-		-		-		-		-		-		-		-		-		-		-		-		-		-		-		-		-		-		-		-		-		-
98		-		-		-		-		-		-		-		-		-		-		-		-		-		-		-		-		-		-		-		-		-		-		-		-
99		-		-		-		-		-		-		-		-		-		-		-		-		-		-		-		-		-		-		-		-		-		-		-		-
100		-		-		-		-		-		-		-		-		-		-		-		-		-		-		-		-		-		-		-		-		-		-		-		-
101		-		-		-		-		-		-		-		-		-		-		-		-		-		-		-		-		-		-		-		-		-		-		-		-
102		-		-		-		-		-		-		-		-		-		-		-		-		-		-		-		-		-		-		-		-		-		-		-		-
103		-		-		-		-		-		-		-		-		-		-		-		-		-		-		-		-		-		-		-		-		-		-		-		-
104		-		-		-		-		-		-		-		-		-		-		-		-		-		-		-		-		-		-		-		-		-		-		-		-
105		-		-		-		-		-		-		-		-		-		-		-		-		-		-		-		-		-		-		-		-		-		-		-		-
106		-		-		-		-		-		-		-		-		-		-		-		-		-		-		-		-		-		-		-		-		-		-		-		-
107		-		-		-		-		-		-		-		-		-		-		-		-		-		-		-		-		-		-		-		-		-		-		-		-
108		-		-		-		-		-		-		-		-		-		-		-		-		-		-		-		-		-		-		-		-		-		-		-		-
109		-		-		-		-		-		-		-		-		-		-		-		-		-		-		-		-		-		-		-		-		-		-		-		-
110		-		-		-		-		-		-		-		-		-		-		-		-		-		-		-		-		-		-		-		-		-		-		-		-
111		-		-		-		-		-		-		-		-		-		-		-		-		-		-		-		-		-		-		-		-		-		-		-		-
112		-		-		-		-		-		-		-		-		-		-		-		-		-		-		-		-		-		-		-		-		-		-		-		-
113		-		-		-		-		-		-		-		-		-		-		-		-		-		-		-		-		-		-		-		-		-		-		-		-
114		-		-		-		-		-		-		-		-		-		-		-		-		-		-		-		-		-		-		-		-		-		-		-		-
115		-		-		-		-		-		-		-		-		-		-		-		-		-		-		-		-		-		-		-		-		-		-		-		-
116		-		-		-		-		-		-		-		-		-		-		-		-		-		-		-		-		-		-		-		-		-		-		-		-
117		-		-		-		-		-		-		-		-		-		-		-		-		-		-		-		-		-		-		-		-		-		-		-		-
118		-		-		-		-		-		-		-		-		-		-		-		-		-		-		-		-		-		-		-		-		-		-		-		-
119		-		-		-		-		-		-		-		-		-		-		-		-		-		-		-		-		-		-		-		-		-		-		-		-
120		-		-		-		-		-		-		-		-		-		-		-		-		-		-		-		-		-		-		-		-		-		-		-		-
121		-		-		-		-		-		-		-		-		-		-		-		-		-		-		-		-		-		-		-		-		-		-		-		-
122		-		-		-		-		-		-		-		-		-		-		-		-		-		-		-		-		-		-		-		-		-		-		-		-
123		-		-		-		-		-		-		-		-		-		-		-		-		-		-		-		-		-		-		-		-		-		-		-		-
124		-		-		-		-		-		-		-		-		-		-		-		-		-		-		-		-		-		-		-		-		-		-		-		-
125		-		-		-		-		-		-		-		-		-		-		-		-		-		-		-		-		-		-		-		-		-		-		-		-
126		-		-		-		-		-		-		-		-		-		-		-		-		-		-		-		-		-		-		-		-		-		-		-		-
127		-		-		-		-		-		-		-		-		-		-		-		-		-		-		-		-		-		-		-		-		-		-		-		-
128		-		-		-		-		-		-		-		-		-		-		-		-		-		-		-		-		-		-		-		-		-		-		-		-
129		-		-		-		-		-		-		-		-		-		-		-		-		-		-		-		-		-		-		-		-		-		-		-		-
130		-		-		-		-		-		-		-		-		-		-		-		-		-		-		-		-		-		-		-		-		-		-		-		-
131		T		-		T		T		-		-		T		T		T		T		T		T		T		M		-		-		-		-		-		-		-		-		T		M
132		L		-		L		I		-		-		L		L		L		L		L		L		M		L		-		-		-		-		-		-		-		-		L		L
133		L		-		L		L		-		-		L		L		L		L		L		L		L		V		-		-		-		-		-		-		-		-		L		L
134		-		-		-		-		-		-		-		-		-		-		-		-		-		-		-		-		-		-		-		-		-		-		-		-
135		-		-		-		-		-		-		-		-		-		-		-		-		-		-		-		-		-		-		-		-		-		-		-		-
136		-		-		-		-		-		-		-		-		-		-		-		-		-		-		-		-		-		-		-		-		-		-		-		-
137		-		-		-		-		-		-		-		-		-		-		-		-		-		-		-		-		-		-		-		-		-		-		-		-
138		-		-		-		-		-		-		-		-		-		-		-		-		-		-		-		-		-		-		-		-		-		-		-		-
139		-		-		-		-		-		-		-		-		-		-		-		-		-		-		-		-		-		-		-		-		-		-		-		-
140		-		-		-		-		-		-		-		-		-		-		-		-		-		-		-		-		-		-		-		-		-		-		-		-
141		-		-		-		-		-		-		-		-		-		-		-		-		-		-		-		-		-		-		-		-		-		-		-		-
142		-		-		-		-		-		-		-		-		-		-		-		-		-		-		-		-		-		-		-		-		-		-		-		-
143		-		-		-		-		-		-		-		-		-		-		-		-		-		-		-		-		-		-		-		-		-		-		-		-
144		-		-		-		-		-		-		-		-		-		-		-		-		-		-		-		-		-		-		-		-		-		-		-		-
145		-		-		-		-		-		-		-		-		-		-		-		-		-		-		-		-		-		-		-		-		-		-		-		-
146		-		-		-		-		-		-		-		-		-		-		-		-		-		-		-		-		-		-		-		-		-		-		-		-
147		N		-		N		N		-		-		N		N		N		N		N		N		N		N		-		-		-		-		-		-		-		-		K		K
148		I		-		T		T		-		-		T		T		T		T		T		T		I		T		-		-		-		-		-		-		-		-		T		T
149		M		M		M		M		M		M		M		M		M		M		M		M		M		M		-		M		M		M		M		M		M		M		M		M
150		L		L		F		F		L		L		L		L		L		L		L		L		M		F		L		L		L		L		L		L		L		L		L		L
151		V		I		I		I		I		I		I		I		I		I		I		I		V		I		I		I		I		I		I		I		I		I		I		I
152		R		R		R		R		R		R		R		R		R		R		R		R		K		R		R		K		K		K		K		K		K		K		K		K
153		-		-		-		-		-		-		-		-		-		-		-		-		-		-		-		-		-		-		-		-		-		-		-		-
154		L		L		L		L		L		L		L		L		L		L		L		L		L		L		L		L		L		L		L		L		L		L		L		L
155		-		-		-		-		-		-		-		-		-		-		-		-		-		-		-		-		-		-		-		-		-		-		-		-
156		-		-		-		-		-		-		-		-		-		-		-		-		-		-		-		-		-		-		-		-		-		-		-		-
157		-		-		-		-		-		-		-		-		-		-		-		-		-		-		-		-		-		-		-		-		-		-		-		-
158		-		-		-		-		-		-		-		-		-		-		-		-		-		-		-		-		-		-		-		-		-		-		-		-
159		-		-		-		-		-		-		-		-		-		-		-		-		-		-		-		-		-		-		-		-		-		-		-		-
160		-		-		-		-		-		-		-		-		-		-		-		-		-		-		-		-		-		-		-		-		-		-		-		-
161		-		-		-		-		-		-		-		-		-		-		-		-		-		-		-		-		-		-		-		-		-		-		-		-
162		-		-		-		-		-		-		-		-		-		-		-		-		-		-		-		-		-		-		-		-		-		-		-		-
163		-		-		-		-		-		-		-		-		-		-		-		-		-		-		-		-		-		-		-		-		-		-		-		-
164		L		L		L		L		L		L		L		L		L		L		L		L		L		L		L		P		P		P		P		P		P		P		P		S
165		I		I		I		I		I		I		I		I		I		I		I		I		I		I		I		I		I		I		I		I		I		I		I		I
166		V		V		V		V		V		V		V		V		V		V		V		V		V		V		V		V		V		V		V		V		V		V		V		V
167		-		-		-		-		-		-		-		-		-		-		-		-		-		-		-		-		-		-		-		-		-		-		-		-
168		-		-		-		-		-		-		-		-		-		-		-		-		-		-		-		-		-		-		-		-		-		-		-		-
169		-		-		-		-		-		-		-		-		-		-		-		-		-		-		-		-		-		-		-		-		-		-		-		-
170		L		L		L		L		L		S		L		L		L		L		L		L		L		L		L		L		L		L		L		L		L		L		L		L
171		L		L		L		L		L		L		L		L		L		L		L		L		L		L		L		L		L		L		L		L		L		L		L		F
172		-		-		-		-		-		-		-		-		-		-		-		-		-		-		-		-		-		-		-		-		-		-		-		-
173		-		-		-		-		-		-		-		-		-		-		-		-		-		-		-		-		-		-		-		-		-		-		-		-
174		-		-		-		-		-		-		-		-		-		-		-		-		-		-		-		-		-		-		-		-		-		-		-		-
175		-		-		-		-		-		-		-		-		-		-		-		-		-		-		-		-		-		-		-		-		-		-		-		-
176		C		S		C		C		C		C		C		C		C		C		C		C		C		C		C		C		C		C		C		C		C		C		C		C
177		L		L		L		L		L		L		L		L		S		S		L		L		L		L		L		L		L		L		L		L		L		L		L		L
178		N		N		N		N		N		N		N		N		N		N		N		N		N		N		N		S		S		S		S		S		S		S		S		S
179		L		L		L		L		L		L		L		L		L		L		L		L		L		L		L		F		F		F		F		F		F		F		F		S
180		A		A		T		T		A		A		A		A		A		A		A		A		A		A		I		A		A		A		A		A		A		A		A		A
181		I		I		I		I		I		I		I		I		I		I		I		I		I		I		T		V		V		V		V		V		V		V		V		V
182		I		L		L		L		L		L		L		L		L		L		L		L		S		L		L		L		L		L		L		L		L		L		L		L
183		A		V		A		A		V		A		A		A		A		A		A		A		V		A		A		A		A		A		A		A		A		A		A		A
184		N		N		N		N		N		N		N		N		N		N		N		N		N		N		N		N		N		N		N		N		N		N		N		N
185		S		S		S		S		S		S		S		S		S		S		S		S		S		S		S		S		S		S		S		S		S		S		S		S
186		D		D		E		E		D		N		D		D		D		D		D		D		N		N		D		D		N		D		D		N		N		N		D		D
187		E		E		E		E		K		E		E		E		E		E		E		E		E		E		E		E		E		E		E		E		E		E		E		E
188		T		T		I		I		T		T		T		T		T		T		T		T		T		T		T		A		A		A		A		A		A		A		A		A
189		A		V		A		A		A		A		A		A		A		A		A		A		A		A		A		A		A		A		A		A		A		A		A		A
190		P		P		P		P		P		P		P		P		P		P		P		P		P		P		P		P		P		P		P		P		P		P		P		P
191		R		R		K		K		R		R		R		R		R		R		R		R		T		R		R		R		R		R		R		R		R		R		R		R
192		V		V		V		V		V		V		V		V		V		V		V		V		V		V		V		V		V		V		V		V		V		V		V		V
193		K		K		K		K		K		K		K		K		K		K		K		K		K		K		K		K		K		K		K		K		K		K		K		K
194		T		T		T		T		T		T		T		T		T		T		T		T		T		T		T		I		I		I		I		I		I		I		I		I
195		L		L		L		L		H		H		L		L		P		P		L		L		P		P		P		P		P		P		P		P		P		P		P		P
196		S		S		S		S		L		S		S		S		S		S		S		S		S		L		S		L		L		L		L		L		L		L		L		L
197		G		G		G		G		G		G		G		G		G		G		G		G		G		G		G		G		G		G		G		G		G		G		G		G
198		A		A		A		A		K		R		A		A		A		A		A		A		A		A		A		G		G		G		G		G		G		G		G		G
199		L		L		L		L		L		V		L		L		L		L		L		L		L		L		L		L		L		L		L		L		L		L		L		L
200		K		K		K		K		K		K		K		K		K		K		K		K		K		K		K		K		K		K		K		K		K		K		K		K
201		G		G		G		G		G		G		G		G		G		G		G		G		G		G		G		G		G		G		G		G		G		G		G		G
202		Y		Y		Y		Y		Y		Y		Y		Y		Y		Y		Y		Y		Y		Y		Y		Y		Y		Y		Y		Y		Y		Y		Y		Y
203		Y		Y		Y		Y		Y		Y		Y		Y		Y		Y		Y		Y		Y		Y		Y		Y		Y		Y		Y		Y		Y		Y		Y		Y
204		R		K		K		K		K		K		K		K		K		K		K		K		K		K		K		K		K		K		K		K		K		K		K		K
205		I		I		I		I		L		I		I		I		I		I		I		I		L		I		I		I		I		I		I		I		I		I		I		I
206		S		S		S		S		S		S		S		S		S		S		S		S		S		S		S		S		S		S		S		S		S		S		S		S
207		Q		Q		Q		Q		Q		Q		Q		Q		Q		Q		Q		Q		Q		Q		Q		Q		Q		Q		Q		Q		Q		Q		Q		Q
208		Y		Y		Y		Y		N		N		Y		Y		Y		Y		Y		Y		N		N		N		N		N		N		N		N		N		N		N		N
209		G		G		G		G		G		G		G		G		G		G		G		G		G		S		G		G		G		G		G		G		G		G		G		G
210		R		R		R		R		R		R		R		R		R		R		R		R		R		R		R		R		R		R		R		R		R		R		R		R
211		K		K		K		K		K		K		K		K		K		K		K		K		K		K		K		K		K		K		K		K		K		K		K		K
212		Y		Y		Y		Y		Y		Y		Y		Y		Y		Y		Y		Y		Y		Y		Y		Y		Y		Y		Y		Y		Y		Y		Y		Y
213		E		E		E		E		E		E		E		E		E		E		E		E		E		E		E		E		E		E		E		E		E		E		E		E
214		A		A		A		A		A		A		A		A		A		A		A		A		A		A		A		A		A		A		A		A		A		A		A		A
215		Y		Y		Y		Y		Y		Y		Y		Y		Y		Y		Y		Y		Y		Y		Y		Y		Y		Y		Y		Y		Y		Y		Y		Y
216		E		E		E		E		E		E		E		E		E		E		E		E		E		E		E		E		E		E		E		E		E		E		E		E
217		G		G		G		G		G		G		G		G		G		G		G		G		G		G		G		G		G		G		G		G		G		G		G		G
218		I		I		I		I		I		I		I		I		I		I		I		I		I		I		I		V		V		V		V		V		V		V		V		I
219		P		P		P		P		P		P		P		P		P		P		P		P		P		P		P		P		P		P		P		P		P		P		P		P
220		Y		Y		Y		Y		Y		Y		Y		Y		Y		Y		Y		Y		Y		Y		Y		Y		Y		Y		Y		Y		Y		Y		Y		Y
221		A		A		A		A		A		A		A		A		A		A		A		A		A		A		A		A		A		A		A		A		A		A		A		A
222		L		S		L		L		L		L		L		L		L		L		L		L		L		L		L		L		L		L		L		L		L		L		L		L
223		P		P		P		P		P		P		P		P		P		P		P		P		P		P		P		P		P		P		P		P		P		P		P		P
224		P		P		P		P		P		P		P		P		P		P		P		P		P		P		P		P		P		P		P		P		P		P		P		P
225		V		V		I		I		V		V		V		V		V		V		V		V		I		I		V		I		I		I		I		I		I		I		I		I
226		G		G		G		G		G		G		G		G		G		G		G		G		E		G		G		G		G		G		G		G		G		G		G		G
227	1	K		E		E		E		K		K		E		E		E		E		E		E		K		K		K		K		K		K		K		K		K		K		K		K
228		L		L		L		L		L		L		L		L		L		L		L		L		L		L		L		L		L		L		L		L		L		L		L		L
229		R		R		R		R		R		R		R		R		R		R		R		R		R		R		R		R		R		R		R		R		R		R		R		R
230		F		F		F		F		F		F		F		F		F		F		F		F		F		F		F		F		F		F		F		F		F		F		F		F
231		K		K		K		K		K		K		K		K		K		K		K		K		K		K		K		K		K		K		K		K		K		K		K		K
232		P		P		P		P		P		P		P		P		P		S		P		P		P		P		P		P		P		P		P		P		P		P		P		P
233		P		P		P		P		P		P		P		P		P		P		P		P		P		P		T		P		P		P		P		P		P		P		P		P
234		Q		R		R		R		Q		Q		Q		Q		Q		Q		Q		R		Q		R		R		R		R		R		R		R		R		R		R		R
235		P		P		P		P		P		P		P		P		L		P		P		P		P		Q		Q		Q		Q		Q		Q		Q		Q		Q		Q		Q
236		I		I		I		I		T		I		I		I		I		I		I		I		I		I		I		I		I		I		I		I		I		I		I		I
237		P		P		T		T		S		A		L		L		L		L		L		P		P		P		P		P		P		P		P		P		P		P		P		P
238	1	A		A		P		P		R		P		P		P		P		P		P		P		A		A		A		A		A		A		A		A		A		A		A		A
239		W		W		W		W		W		W		W		W		W		W		W		W		W		W		W		W		W		W		W		W		W		W		W		W
240		T		I		I		I		I		I		I		I		I		I		I		I		I		M		M		I		I		I		I		I		I		I		I		I
241		G		G		S		S		G		G		G		G		G		G		G		G		G		G		G		G		G		G		G		G		G		G		G		G
242		E		E		E		E		E		E		E		E		E		E		E		E		E		E		E		E		E		E		E		E		E		E		E		E
243		L		L		L		L		L		L		L		L		L		L		L		L		L		L		L		L		L		L		L		L		L		L		L		L
244		P		P		S		P		S		P		P		P		P		P		P		P		S		S		S		P		P		P		P		P		P		P		P		S
245		A		A		A		A		A		A		A		A		A		A		A		A		A		A		A		A		A		A		A		A		A		A		A		A
246		T		M		T		T		T		T		T		T		T		T		T		T		T		T		T		T		T		T		T		T		T		T		T		T
247	2	K		K		K		K		Q		Q		N		N		K		K		N		N		K		K		K		K		K		K		K		K		K		K		K		K
248		F		F		F		F		F		F		F		F		F		F		F		F		F		F		F		F		F		F		F		F		F		F		F		F
249		C		G		G		G		C		C		G		G		G		G		G		G		G		G		G		G		G		G		G		G		G		G		G		G
250		S		S		S		S		S		S		S		S		S		S		S		S		S		S		S		S		S		S		S		S		S		S		S		S
251		P		P		P		P		Q		Q		P		P		P		P		P		P		P		P		P		S		S		S		S		S		S		S		S		P
252		C		C		C		C		C		C		C		C		C		C		C		C		C		C		C		C		C		C		C		C		C		C		C		C
253		I		I		I		I		I		I		I		I		I		I		I		I		I		I		I		I		I		I		I		I		I		I		I		I
254		Q		Q		Q		Q		Q		Q		Q		Q		Q		Q		Q		Q		Q		Q		Q		Q		Q		Q		Q		Q		Q		Q		Q		Q
255	1	Y		Y		Y		Y		Y		Y		Y		Y		Y		Y		Y		Y		Y		Y		Y		Y		Y		Y		Y		Y		Y		Y		Y		Y
256		-		-		-		-		-		-		-		-		-		-		-		-		-		-		-		-		-		-		-		-		-		-		-		-
257		-		-		-		-		-		-		-		-		-		-		-		-		-		-		-		-		-		-		-		-		-		-		-		-
258		-		-		-		-		-		-		-		-		-		-		-		-		-		-		-		-		-		-		-		-		-		-		-		-
259		-		-		-		-		-		-		-		-		-		-		-		-		-		-		-		-		-		-		-		-		-		-		-		-
260		-		-		-		-		-		-		-		-		-		-		-		-		-		-		-		-		-		-		-		-		-		-		-		-
261		-		-		-		-		-		-		-		-		-		-		-		-		-		-		-		-		-		-		-		-		-		-		-		-
262		-		-		-		-		-		-		-		-		-		-		-		-		-		-		-		-		-		-		-		-		-		-		-		-
263		V		A		D		V		T		T		A		A		A		A		A		V		A		S		S		S		S		S		S		S		S		S		S		S
264		Q		Q		Q		Q		E		E		E		E		E		E		E		Q		Q		H		Q		Q		Q		Q		Q		Q		Q		Q		Q		Q
265		-		-		-		-		-		-		-		-		-		-		-		-		-		-		-		-		-		-		-		-		-		-		-		-
266		-		-		-		-		-		-		-		-		-		-		-		-		-		-		-		-		-		-		-		-		-		-		-		-
267		-		-		-		-		-		-		-		-		-		-		-		-		-		-		-		-		-		-		-		-		-		-		-		-
268		-		-		-		-		-		-		-		-		-		-		-		-		-		-		-		-		-		-		-		-		-		-		-		-
269		T		S		F		F		F		F		F		F		F		F		F		F		F		F		F		E		E		Q		Q		Q		Q		Q		E		Q
270		P		P		A		S		P		P		P		P		P		P		P		T		P		P		P		P		P		P		P		P		P		P		P		P
271		I		S		S		S		Y		L		I		I		I		I		I		S		Y		Y		H		Y		Y		Y		Y		Y		Y		Y		Y		Q
272		D		D		D		D		-		-		D		D		D		D		D		D		D		D		D		N		N		N		N		N		N		N		N		D
273		P		L		S		S		-		-		P		P		P		P		P		P		S		P		P		P		P		P		P		P		P		P		P		P
274		T		A		A		A		-		-		T		T		T		T		T		T		T		T		-		T		T		T		T		T		T		T		T		T
275		-		-		-		-		-		-		-		-		-		-		-		-		-		-		-		-		-		-		-		-		-		-		-		-
276		-		-		-		-		-		-		-		-		-		-		-		-		-		-		-		-		-		-		-		-		-		-		-		-
277		-		-		-		-		-		-		-		-		-		-		-		-		-		-		T		-		-		-		-		-		-		-		-		-
278		N		D		D		D		G		G		D		D		N		N		D		D		E		E		E		E		E		E		E		E		E		E		E		D
279		K		N		K		K		K		K		R		R		R		R		R		K		K		K		K		K		K		K		K		K		K		K		K		K
280		V		V		V		V		V		V		V		V		V		V		V		V		V		V		V		V		V		V		V		V		V		V		V		V
281		-		-		-		-		-		-		-		-		-		-		-		-		-		-		-		-		-		-		-		-		-		-		-		-
282		-		-		-		-		-		-		-		-		-		-		-		-		-		-		-		-		-		-		-		-		-		-		-		-
283		-		-		-		-		-		-		-		-		-		-		-		-		-		-		-		-		-		-		-		-		-		-		-		-
284		-		-		-		-		-		-		-		-		-		-		-		-		-		-		-		-		-		-		-		-		-		-		-		-
285		-		-		-		-		-		-		-		-		-		-		-		-		-		-		-		-		-		-		-		-		-		-		-		-
286		E		E		E		E		E		E		E		E		E		E		E		E		E		E		E		E		E		E		E		E		E		E		E		E
287		G		G		G		G		G		G		G		G		G		G		G		G		G		G		G		G		G		G		G		G		G		G		G		G
288		A		A		A		A		A		S		A		A		A		A		A		A		A		A		A		A		A		A		A		A		A		A		A		A
289		E		E		E		E		E		E		E		E		E		E		E		E		E		E		E		E		E		E		E		E		E		E		E		E
290		N		D		D		D		D		D		D		D		D		D		D		D		D		D		D		D		D		D		D		D		D		D		D		D
291		C		C		C		C		C		C		C		C		C		C		C		C		C		C		C		C		C		C		C		C		C		C		C		C
292		L		L		L		L		L		L		L		L		L		L		L		L		L		L		L		L		L		L		L		L		L		L		L		L
293		C		Y		Y		Y		C		C		Y		Y		Y		Y		Y		Y		Y		Y		Y		Y		Y		Y		Y		Y		Y		Y		Y		Y
294		L		L		L		L		L		L		L		L		L		L		L		L		L		L		L		L		L		L		L		L		L		L		L		L
295		N		N		N		N		N		N		N		N		N		N		N		N		N		N		N		N		N		N		N		N		N		N		N		N
296		I		I		I		I		I		I		I		I		I		I		I		I		I		I		I		I		I		I		I		I		I		I		I		I
297		Y		Y		Y		Y		Y		Y		Y		Y		Y		Y		Y		Y		Y		Y		Y		Y		Y		Y		Y		Y		Y		Y		Y		Y
298		V		V		V		V		V		V		V		V		V		V		V		V		V		V		V		V		V		V		V		V		V		V		V		V
299		A		P		P		P		P		P		P		P		P		P		P		P		P		P		P		P		P		P		P		P		P		P		P		P
300		V		I		V		V		V		V		E		E		E		E		E		V		V		I		V		V		V		V		V		V		V		V		V		V
301		Q		R		R		R		R		R		L		L		L		L		L		R		Q		R		R		R		R		R		R		R		R		R		R		R
302		K		N		N		N		N		N		N		N		N		N		N		N		N		K		K		E		E		E		E		E		E		E		E		E
303		M		K		K		K		K		K		V		V		V		V		V		K		K		K		K		K		K		K		K		K		K		K		K		K
304		S		T		T		T		T		T		T		T		T		T		T		T		T		S		T		T		T		K		K		K		K		K		T		A
305		K		E		E		E		E		E		E		E		E		E		E		E		E		E		E		K		K		E		E		E		E		E		K		E
306		N		-		N		N		N		N		N		N		N		N		N		-		-		N		N		N		N		N		N		N		N		N		N		N
307		K		K		K		K		K		K		K		K		K		K		K		K		N		K		K		N		N		N		N		N		N		N		N		N
308		-		-		-		-		-		-		-		-		-		-		-		-		N		-		-		-		-		-		-		-		-		-		-		-
309		T		I		T		T		I		I		I		I		I		I		I		I		I		T		I		I		I		I		I		I		I		I		I		I
310		S		S		S		F		P		S		L		L		L		L		L		S		S		S		S		S		S		S		S		S		S		S		S		S
311		-		-		-		-		-		-		-		-		-		-		-		-		-		-		-		-		-		-		-		-		-		-		-		-
312		-		-		-		-		-		-		-		-		-		-		-		-		-		-		-		-		-		-		-		-		-		-		-		-
313		-		-		-		-		-		-		-		-		-		-		-		-		-		-		-		-		-		-		-		-		-		-		-		-
314		M		M		M		M		L		M		L		L		L		L		L		M		M		M		M		M		M		M		M		M		M		M		M		M
315		P		P		P		P		P		P		P		P		P		P		P		P		P		P		P		P		P		P		P		P		P		P		P		P
316		V		V		V		V		V		V		V		V		V		V		V		V		V		V		V		V		V		V		V		V		V		V		V		V
317		L		L		L		L		L		L		L		L		L		L		L		L		L		L		L		L		L		L		L		L		L		L		L		L
318		F		F		F		F		F		F		F		F		F		F		F		F		F		F		F		F		F		F		F		F		F		F		F		F
319		W		W		W		W		W		W		W		W		W		W		W		W		W		W		W		W		W		W		W		W		W		W		W		W
320		I		I		I		I		L		L		L		L		L		L		L		I		I		I		I		I		I		I		I		I		I		I		I		I
321		H		H		H		Q		H		H		H		H		H		H		H		H		H		H		H		H		H		H		H		H		H		H		H		H
322		G		G		G		G		G		G		G		G		G		G		G		G		G		G		G		G		G		G		G		G		G		G		G		G
323		G		G		G		G		G		G		G		G		G		G		G		G		G		G		G		G		G		G		G		G		G		G		G		G
324	1	A		A		A		A		A		A		A		A		A		A		A		A		A		G		G		A		A		A		A		A		A		A		A		A
325		F		F		F		F		F		F		F		F		F		F		F		F		F		F		F		F		F		F		F		F		F		F		F		F
326	1	Q		Q		Q		Q		Q		Q		Q		Q		Q		Q		Q		Q		Q		Q		Q		Q		Q		Q		Q		Q		Q		Q		Q		Q
327		F		L		Y		F		Y		Y		Y		Y		Y		Y		Y		F		Y		F		F		F		F		F		F		F		F		F		F		F
328		G		G		G		D		D		D		D		D		D		D		D		G		G		G		G		G		G		G		G		G		G		G		G		G
329		S		S		S		S		S		S		S		S		S		S		S		S		S		S		S		S		S		S		S		S		S		S		S		S
330		G		G		G		G		G		G		G		G		G		G		G		G		G		G		G		G		G		G		G		G		G		G		G		G
331		S		T		M		M		K		K		K		K		K		K		K		M		M		R		I		I		I		I		I		I		I		I		I		M
332		N		I		I		N		N		N		N		N		N		N		N		L		I		L		L		L		L		L		L		L		L		L		L		L
333	1	Y		Y		Y		Y		Y		Y		Y		Y		Y		Y		Y		Y		Y		Y		Y		Y		Y		Y		Y		Y		Y		Y		Y		Y
334		G		G		G		G		G		G		G		G		G		G		G		K		R		K		K		N		N		N		N		N		N		N		N		N
335		A		A		A		A		A		A		A		A		A		A		A		A		A		A		A		A		A		A		A		A		A		A		A		A
336		T		T		T		T		K		K		K		K		K		K		K		T		T		T		K		K		K		K		K		K		K		K		K		K
337		Y		Y		Y		Y		Y		Y		Y		Y		Y		Y		Y		Y		Y		Y		Y		Y		Y		Y		Y		Y		Y		Y		Y		Y
338		L		L		L		L		L		L		L		L		L		L		L		L		L		L		L		L		L		L		L		L		L		L		L		L
339		M		M		M		M		M		M		M		M		M		M		M		M		M		M		M		M		M		M		M		M		M		M		M		M
340		D		D		D		D		D		D		D		D		D		D		D		D		N		D		D		D		D		D		D		D		D		D		D		D
341		S		S		S		S		R		R		R		R		R		R		R		S		S		S		S		S		S		S		S		S		S		S		S		S
342		D		D		E		D		D		D		D		D		D		D		D		N		D		D		D		D		D		D		D		D		D		D		D		D
343		I		V		V		V		V		V		V		V		V		V		V		I		V		V		V		V		V		V		V		V		V		V		V		V
344		I		I		I		I		I		I		I		I		I		I		I		I		I		I		I		I		I		I		I		I		I		I		I		I
345		L		L		L		L		L		L		L		L		L		L		L		L		L		L		L		L		L		L		L		L		L		L		L		F
346		V		V		V		V		V		V		V		V		V		V		V		V		V		V		V		V		V		V		V		V		V		V		V		V
347		T		T		A		T		T		T		T		T		T		T		T		T		T		T		T		T		T		T		T		T		T		T		T		T
348		I		I		F		I		I		I		I		I		I		I		I		I		I		I		I		I		I		I		I		I		I		I		I		I
349		N		N		N		N		N		D		D		D		D		D		D		N		N		N		N		N		N		N		N		N		N		N		N		N
350		Y		Y		Y		Y		Y		Y		Y		Y		Y		Y		Y		Y		Y		Y		Y		Y		Y		Y		Y		Y		Y		Y		Y		Y
351		R		R		R		R		R		R		R		R		R		R		R		R		R		R		R		R		R		R		R		R		R		R		R		R
352		L		L		L		L		L		L		L		L		L		L		L		L		L		L		L		L		L		L		L		L		L		L		L		I
353		G		G		G		G		G		G		G		G		G		G		G		G		G		G		G		G		G		G		G		G		G		G		G		G
354		P		P		P		P		P		P		P		P		P		P		P		P		P		P		P		S		S		S		S		S		S		S		S		P
355		M		M		M		M		M		M		M		M		M		M		M		M		M		M		M		M		M		M		M		M		M		M		M		M
356		G		G		G		G		G		G		G		G		G		G		G		G		G		G		G		G		G		G		G		G		G		G		G		G
357		F		F		X		F		F		F		F		F		F		F		F		F		F		F		F		F		F		F		F		F		F		F		F		F
358		L		L		X		L		L		L		L		L		L		L		L		L		L		L		L		L		L		L		L		L		L		L		L		L
359		S		S		-		S		S		S		S		S		S		S		S		S		S		S		S		S		S		S		S		S		S		S		S		S
360		T		T		-		T		T		T		T		T		T		T		T		T		T		T		T		T		T		T		T		T		T		T		T		T
361		E		E		-		E		E		E		E		E		E		E		E		E		E		E		E		E		E		E		E		E		E		E		E		E
362		D		D		-		D		D		D		D		D		D		D		D		D		D		D		D		D		D		D		D		D		D		D		D		D
363		E		E		-		E		K		E		E		E		E		E		E		E		E		E		E		E		E		E		E		E		E		E		E		E
364		V		V		-		V		V		V		V		V		V		V		V		V		V		V		V		V		V		V		V		V		V		V		V		V
365		V		V		-		V		V		V		V		V		V		V		V		V		V		V		V		I		I		I		I		I		I		I		I		I
366		P		P		-		P		P		P		P		P		P		P		P		P		P		P		P		P		P		P		P		P		P		P		P		P
367		G		G		-		G		G		G		G		G		G		G		G		G		G		G		G		G		G		G		G		G		G		G		G		G
368		N		N		-		N		N		N		N		N		N		N		N		N		N		N		N		N		N		N		N		N		N		N		N		N
369		M		M		-		M		M		M		M		M		M		M		M		M		M		M		M		M		M		M		M		M		M		M		M		M
370		G		G		-		G		G		G		G		G		G		G		G		G		G		G		G		G		G		G		G		G		G		G		G		G
371		L		L		-		L		L		L		L		L		L		L		L		L		L		L		L		L		L		L		L		L		L		L		L		L
372		K		K		-		K		K		K		K		K		K		K		K		K		K		K		K		K		K		K		K		K		K		K		K		K
373		D		D		-		D		D		D		D		D		D		D		D		D		D		D		D		D		D		D		D		D		D		D		D		D
374		Q		Q		-		Q		Q		Q		Q		Q		Q		Q		Q		Q		Q		Q		Q		Q		Q		Q		Q		Q		Q		Q		Q		Q
375		N		N		-		N		N		N		N		N		N		N		N		N		N		N		N		S		S		S		S		S		S		S		S		N
376		M		M		-		M		M		M		M		M		M		M		M		M		M		M		M		M		M		M		M		M		M		M		M		M
377		A		A		-		A		A		A		A		A		A		A		A		A		A		A		A		A		A		A		A		A		A		A		A		A
378		L		L		-		L		L		L		L		L		L		L		L		L		L		L		L		L		L		L		L		L		L		L		L		L
379		R		R		-		R		R		R		R		R		R		R		R		R		R		R		R		R		R		R		R		R		R		R		R		R
380		W		W		-		W		W		W		W		W		W		W		W		W		W		W		W		W		W		W		W		W		W		W		W		W
381		V		V		-		V		V		V		V		V		V		V		V		V		V		V		V		V		V		V		V		V		V		V		V		I
382		F		F		-		F		S		S		S		S		S		S		S		S		F		S		S		S		S		S		S		S		S		S		S		S
383		Q		Q		-		Q		H		H		Q		Q		Q		Q		Q		Q		Q		E		E		E		E		E		E		E		E		E		E		E
384		N		N		-		N		N		N		N		N		N		N		N		N		N		N		N		N		N		N		N		N		N		N		N		N
385		I		I		-		I		I		I		I		I		I		I		I		I		I		I		I		I		I		I		I		I		I		I		I		I
386		E		E		-		E		K		K		E		E		E		E		E		E		E		E		E		E		E		E		E		E		E		E		E		E
387		S		S		-		S		S		S		S		S		S		S		S		S		S		W		G		W		W		W		W		W		W		W		W		W
388		F		F		-		F		F		F		F		F		F		F		F		F		F		F		F		F		F		F		F		F		F		F		F		F
389		G		G		-		G		G		G		G		G		G		G		G		G		G		G		G		G		G		G		G		G		G		G		G		D
390		G		G		-		G		G		G		G		G		G		G		G		G		G		G		G		G		G		G		G		G		G		G		G		G
391		D		D		-		D		D		D		D		D		D		D		D		D		D		D		D		D		D		D		D		D		D		D		D		D
392		P		P		-		P		P		P		P		P		P		P		P		P		P		P		P		P		P		P		P		P		P		P		P		S
393		N		N		-		N		K		K		N		N		N		N		N		N		N		N		N		N		N		N		N		N		N		N		N		N
394		G		G		-		G		G		E		G		G		G		G		G		G		G		R		R		R		R		R		R		R		R		R		R		R
395		I		I		-		I		I		I		I		I		I		I		I		I		I		I		I		V		V		V		V		V		V		V		V		V
396		T		T		-		T		T		T		T		T		T		T		T		T		T		T		T		T		T		T		T		T		T		T		T		T
397		L		L		-		L		L		L		L		L		L		L		L		L		L		L		L		L		L		L		L		L		L		L		L		L
398		F		F		-		F		I		I		I		I		I		I		I		I		F		I		I		V		V		V		V		V		V		V		V		V
399		G		G		-		G		G		G		G		G		G		G		G		G		G		G		G		G		G		G		G		G		G		G		G		G
400		Q		Q		-		Q		H		H		H		H		H		H		H		Q		Q		L		L		L		L		L		L		L		L		L		L		L
401		S		S		-		S		S		S		S		S		S		S		S		S		S		S		S		S		S		S		S		S		S		S		S		S
402		A		A		-		A		A		A		A		A		A		A		A		A		A		A		A		A		A		A		A		A		A		A		A		A
403		G		G		-		G		G		G		G		G		G		G		G		G		G		G		G		G		G		G		G		G		G		G		G		G
404		G		G		-		S		G		G		G		G		G		G		G		G		G		G		G		G		G		G		G		G		G		G		G		G
405		A		A		-		A		A		A		A		A		A		A		A		A		A		A		A		A		A		A		A		A		A		A		A		A
406		S		S		-		S		S		S		S		S		S		S		S		S		S		S		S		S		S		S		S		S		S		S		S		S
407		V		V		-		V		V		V		V		V		V		V		V		V		V		V		V		V		V		V		V		V		V		V		V		V
408		Q		Q		-		H		Q		Q		Q		Q		Q		Q		Q		H		H		H		H		H		H		H		H		H		H		H		H		H
409		Y		Y		-		Y		Y		Y		Y		Y		Y		Y		Y		Y		Y		Y		Y		Y		Y		Y		Y		Y		Y		Y		Y		Y
410		H		H		-		H		H		H		H		H		H		H		H		H		H		H		H		H		H		H		H		H		H		H		H		H
411		Y		Y		-		Y		Y		Y		Y		Y		Y		Y		Y		Y		Y		Y		Y		Y		Y		Y		Y		Y		Y		Y		Y		Y
412		L		L		-		L		L		L		L		L		L		L		L		L		L		L		L		L		L		L		L		L		L		L		L		L
413		S		S		-		S		S		S		S		S		S		S		S		S		S		S		S		S		S		S		S		S		S		S		S		S
414		P		P		-		P		P		P		P		P		P		P		P		P		P		P		Q		Q		Q		Q		Q		Q		Q		Q		Q		K
415		L		M		-		M		L		L		L		L		L		L		L		M		M		M		M		M		M		M		M		M		M		M		M		M
416		S		S		-		S		S		S		S		S		S		S		S		S		S		S		S		S		S		S		S		S		S		S		S		S
417		T		V		-		A		V		V		V		V		V		V		V		V		A		T		V		A		A		A		V		A		A		A		A		A
418		G		G		-		G		G		G		G		G		G		G		G		G		G		G		G		G		G		G		G		G		G		G		G		G
419		L		L		-		L		L		L		L		L		L		L		L		L		L		L		L		L		L		L		L		L		L		L		L		L
420		F		F		-		F		F		F		F		F		F		F		F		F		F		F		F		F		F		F		F		F		F		F		F		F
421		Q		R		-		R		R		R		R		R		R		R		R		R		Q		Q		R		R		R		R		R		R		R		R		R		R
422	1	G		G		-		G		G		G		G		G		G		G		G		G		G		G		G		G		G		G		G		G		G		G		G		G
423		G		G		-		G		G		G		G		G		G		G		G		G		G		G		G		G		G		G		G		G		G		G		G		G
424		I		M		-		I		M		M		M		M		M		M		M		M		M		I		I		I		I		I		I		I		I		I		I		I
425		S		S		-		S		S		S		S		S		S		S		S		S		S		S		S		S		S		S		S		S		S		S		S		S
426	1	F		F		-		Y		Y		Y		Y		Y		Y		Y		Y		Y		Y		F		F		F		F		F		F		F		F		F		F		F
427		S		S		-		S		S		S		S		S		S		S		S		S		S		S		S		S		S		S		S		S		S		S		S		S
428		G		G		-		G		G		G		G		G		G		G		G		G		G		G		G		G		G		G		G		G		G		G		G		G
429		T		T		-		T		T		T		T		T		T		T		T		T		T		T		T		T		T		T		T		T		T		T		T		T
430		A		A		-		A		A		A		A		A		A		A		A		A		A		A		A		A		A		A		A		A		A		A		A		A
431		F		F		-		F		F		F		F		F		F		F		F		F		F		F		F		F		F		F		F		F		F		F		F		F
432	1	D		D		-		D		D		D		D		D		D		D		D		D		D		D		D		D		D		D		D		D		D		D		D		D
433		C		C		-		C		I		C		G		G		G		G		G		G		C		C		C		C		C		C		C		C		C		C		C		C
434	2	W		W		-		W		W		W		W		W		W		W		W		W		W		W		W		W		W		W		W		W		W		W		W		W
435		A		A		-		A		T		T		T		T		T		T		T		T		A		T		T		T		T		T		T		T		T		T		T		T
436		Q		Q		-		Q		Q		Q		H		H		H		H		H		H		Q		Q		Q		Q		Q		Q		Q		Q		Q		Q		Q		Q
437		T		T		-		T		A		A		A		A		A		A		A		A		T		T		T		A		A		A		A		A		A		A		A		A
438		E		E		-		E		K		K		K		K		K		K		K		K		E		E		E		E		E		E		E		E		E		E		E		E
439	3	G		S		-		N		G		G		N		N		N		N		N		N		N		N		N		N		N		N		N		N		N		N		N		N
440		S		S		-		S		S		S		S		S		S		S		S		S		S		A		A		A		A		A		A		A		A		A		A		A
441		L		L		-		L		L		L		L		L		L		L		L		L		L		L		L		L		L		L		L		L		L		L		L		L
442	1	E		E		-		E		E		E		E		E		E		E		E		E		E		E		E		E		E		E		E		E		E		E		E		E
443		K		K		-		K		K		K		K		K		K		K		K		K		K		K		K		K		K		K		K		K		K		K		K		K
444		T		T		-		T		T		T		T		T		T		T		T		T		T		T		T		T		T		T		T		T		T		T		T		T
445		K		K		-		K		K		K		Q		Q		K		K		Q		Q		K		K		K		K		K		K		K		K		K		K		K		K
446		K		K		-		K		K		K		K		K		K		K		K		K		K		K		K		K		K		K		K		K		K		K		K		K
447		L		L		-		L		L		L		L		L		L		L		L		L		L		L		L		L		L		L		L		L		L		L		L		L
448		S		S		-		S		S		S		S		S		S		S		S		S		S		S		S		S		S		S		S		S		S		S		S		S
449		A		S		-		A		A		A		A		A		T		T		A		A		A		A		A		A		A		A		A		A		A		A		A		A
450		L		L		-		L		L		L		L		L		L		L		L		L		L		L		L		L		L		L		L		L		L		L		L		L
451		M		M		-		M		M		M		M		M		M		M		M		M		M		M		M		M		M		M		M		M		M		M		M		M
452		R		G		-		G		G		G		G		G		R		R		G		G		G		G		G		G		G		G		G		G		G		G		G		G
453		C		C		-		C		C		C		C		C		C		C		C		C		C		C		C		C		C		C		C		C		C		C		C		C
454		P		P		-		P		P		P		P		P		P		P		P		P		S		P		P		P		P		P		P		P		P		P		P		P
455		T		T		-		T		T		T		T		T		T		T		T		T		T		T		T		T		T		T		T		T		T		T		T		T
456		T		T		-		T		T		T		T		T		T		T		T		T		N		T		I		T		T		A		A		T		T		T		T		T
457		T		T		-		N		T		T		T		T		T		T		T		T		S		T		T		T		T		T		T		T		T		T		T		T
458		S		S		-		S		S		S		S		S		S		S		S		S		S		S		S		S		S		S		S		S		S		S		S		S
459		R		R		-		R		K		R		K		K		K		K		K		K		R		R		R		R		R		R		R		R		R		R		R		R
460		D		D		-		D		D		D		D		D		D		D		D		D		D		D		D		D		D		D		D		D		D		D		D		D
461		M		M		-		M		M		M		M		M		M		M		M		M		M		M		M		M		M		M		M		M		M		M		M		M
462		I		I		-		I		I		I		I		I		I		I		I		I		I		I		I		I		I		I		I		I		I		I		I		I
463		D		D		-		D		N		Q		D		D		D		D		D		D		D		R		R		R		R		R		R		R		R		R		R		R
464		C		C		-		C		C		C		C		C		C		C		C		C		C		C		C		C		C		C		C		C		C		C		C		C
465		L		L		-		L		L		L		L		L		L		L		L		L		L		L		L		L		L		L		L		L		L		L		L		L
466		R		R		-		R		R		R		R		R		R		R		R		R		R		R		R		R		R		R		R		R		R		R		R		R
467	1	R		Y		-		H		Y		D		Y		Y		H		H		Y		Y		Y		Y		Y		Y		Y		Y		Y		Y		Y		Y		Y		Y
468		R		R		-		R		R		R		R		R		R		R		R		R		R		R		R		R		R		R		R		R		R		R		R		R
469		P		P		-		P		P		P		P		P		P		P		P		P		P		P		P		P		P		P		P		P		P		P		P		P
470		A		A		-		A		A		A		A		A		A		A		A		A		V		A		A		A		A		A		A		A		A		A		A		A
471	1	R		R		-		R		R		R		R		R		R		R		R		R		R		Q		R		R		R		R		R		R		R		R		R		R
472		N		D		-		D		D		D		D		D		D		D		D		D		D		A		A		T		T		T		T		T		T		T		T		A
473		I		I		-		I		I		I		I		I		I		I		I		I		I		I		I		I		I		I		I		I		I		I		I		I
474		V		V		-		V		V		V		V		V		V		V		V		V		V		V		V		V		V		V		V		V		V		V		V		V
475		Q		Q		-		Q		H		H		Q		Q		Q		Q		Q		Q		Q		Q		Q		Q		Q		Q		Q		Q		Q		Q		Q		Q
476		-		-		-		C		-		-		-		-		-		-		-		-		-		-		-		-		-		-		-		-		-		-		-		-
477		-		-		-		Q		-		-		-		-		-		-		-		-		-		-		-		-		-		-		-		-		-		-		-		-
478		-		-		-		Y		-		-		-		-		-		-		-		-		-		-		-		-		-		-		-		-		-		-		-		-
479		A		A		-		S		A		A		A		A		A		A		A		A		A		A		A		A		A		A		A		A		A		A		A		A
480		T		T		-		T		T		T		T		T		T		T		T		T		T		T		T		T		T		T		T		T		T		T		T		T
481		S		S		-		N		H		S		S		S		S		S		S		S		S		K		S		S		S		S		S		S		S		S		S		S
482		K		E		-		E		A		A		A		A		A		A		A		A		E		N		K		E		E		E		E		E		E		K		E		E
483		F		F		-		F		F		F		F		F		F		F		F		F		F		-		F		F		F		F		F		F		F		F		F		F
484		M		M		-		M		M		M		M		M		M		M		M		M		M		-		M		M		M		M		M		M		M		M		M		M
485	1	T		Y		Y		Y		V		V		Y		Y		Y		Y		Y		Y		T		-		P		P		P		P		P		P		P		P		P		P
486	2	F		F		F		F		F		F		F		F		F		F		F		F		F		-		F		F		F		F		F		F		F		F		F		F
487		Y		F		F		L		L		L		L		L		L		L		L		L		Y		-		F		L		L		L		L		L		L		L		L		F
488		F		Y		Y		Y		Y		Y		Y		Y		Y		Y		Y		Y		F		-		F		Y		Y		Y		Y		Y		Y		Y		Y		Y
489		N		N		N		N		D		D		N		N		N		N		N		N		N		-		N		N		N		N		N		N		N		N		N		N
490	1	P		P		L		L		F		F		P		P		P		P		P		P		P		-		P		P		P		P		P		P		P		P		P		P
491		F		F		I		V		F		F		F		F		F		F		F		F		F		-		F		F		F		F		F		F		F		F		F		F
492		T		T		T		T		T		T		T		T		T		T		T		T		T		-		T		T		T		T		T		T		T		T		T		T
493		P		P		P		P		P		P		P		P		P		P		P		P		P		-		P		P		P		P		P		P		P		P		P		P
494		F		F		F		F		F		F		F		F		F		F		F		F		F		-		F		F		F		F		F		F		F		F		F		F
495		G		G		T		G		G		G		G		G		G		G		G		G		G		-		G		G		G		G		G		G		G		G		G		G
496		P		P		P		P		P		P		P		P		P		P		P		P		P		A		P		P		P		P		P		P		P		P		P		P
497		V		V		V		V		V		V		V		V		V		V		V		V		V		I		V		V		V		V		V		V		V		V		V		V
498		I		I		V		V		V		V		V		V		V		V		V		V		I		F		P		S		S		S		S		S		S		S		S		S
499	1	E		E		E		E		E		E		E		E		E		E		E		E		E		S		E		E		E		E		E		E		E		E		E		E
500		K		K		K		K		K		K		K		K		K		K		K		K		K		Q		K		K		K		K		K		K		K		K		K		K
501		I		V		-		V		V		-		-		-		-		-		-		A		V		L		V		V		V		V		V		V		V		V		V		V
502		G		N		G		D		G		G		G		G		G		G		G		G		N		G		G		G		G		G		G		G		G		G		G		S
503	1	D		N		S		S		S		S		S		S		S		S		S		S		N		D		D		D		D		D		D		D		D		D		D		D
504		D		D		D		D		H		H		D		D		D		D		D		D		D		D		D		D		D		D		D		D		D		D		D		D
505		-		-		-		-		-		-		-		-		-		-		-		-		-		-		-		-		-		-		-		-		-		-		-		-
506		T		T		T		T		A		A		A		A		A		A		A		T		T		T		T		A		A		A		A		A		A		A		A		A
507		-		-		-		-		-		-		-		-		-		-		-		-		-		-		-		-		-		-		-		-		-		-		-		-
508		-		-		-		-		-		-		-		-		-		-		-		-		-		-		-		-		-		-		-		-		-		-		-		-
509		-		-		-		-		-		-		-		-		-		-		-		-		-		-		-		-		-		-		-		-		-		-		-		-
510		-		-		-		-		-		-		-		-		-		-		-		-		-		-		-		-		-		-		-		-		-		-		-		-
511		P		A		P		P		P		P		P		P		P		P		P		P		A		P		P		P		P		P		P		P		P		P		P		P
512		F		F		F		F		F		F		F		F		F		F		F		F		F		F		F		F		F		F		F		F		F		F		F		F
513		I		I		I		I		I		I		I		I		I		I		I		I		I		I		I		I		I		I		I		I		I		I		I		I
514		D		D		D		D		D		H		D		D		D		D		D		D		D		D		D		D		D		D		D		D		D		D		D		D
515		R		R		K		K		K		K		K		K		K		K		K		K		R		K		K		R		R		R		R		R		R		R		R		R
516		T		T		T		T		T		T		T		T		T		T		T		T		T		T		T		T		T		T		T		T		T		T		T		T
517		P		P		P		P		P		P		P		P		P		P		P		P		P		P		P		P		P		P		P		P		P		P		P		P
518		I		V		V		V		I		I		A		A		A		A		A		V		V		V		V		V		V		V		V		V		V		V		V		V
519		E		E		E		E		E		E		E		E		E		E		E		E		E		E		E		E		E		E		E		E		E		E		E		E
520		I		I		I		I		I		I		I		I		I		I		I		I		I		I		I		I		I		I		I		I		I		I		I		I
521		V		V		V		V		V		V		V		V		V		V		V		V		V		V		V		V		V		V		V		V		V		V		V		I
522	2	N		N		N		N		N		S		N		N		N		N		N		N		N		N		N		N		N		N		N		N		N		N		N		N
523	1	N		N		N		N		N		N		N		N		N		N		N		N		N		N		N		S		S		S		S		S		S		S		S		S
524		G		G		G		G		G		G		G		G		G		G		G		G		G		G		G		G		G		G		G		G		G		G		G		G
525		D		D		D		D		E		E		D		D		D		D		D		D		D		D		E		D		D		D		D		D		D		D		D		D
526		V		V		V		V		V		V		V		V		V		V		V		V		V		V		V		V		V		V		V		V		V		V		V		V
527		Q		Q		Q		Q		Q		Q		Q		Q		Q		Q		Q		Q		Q		Q		Q		H		H		H		H		H		H		H		H		H
528		D		D		D		D		D		D		D		D		D		D		D		D		D		D		D		D		D		D		D		D		D		D		D		D
529		L		L		L		L		L		L		L		L		L		L		L		L		I		I		I		V		V		V		V		V		V		V		V		V
530		P		P		P		P		P		P		P		P		P		P		P		P		P		P		P		P		P		P		P		P		P		P		P		P
531		W		W		W		W		W		W		W		W		W		W		W		W		W		W		W		W		W		W		W		W		W		W		W		W
532		V		V		V		V		V		I		V		V		V		V		V		V		I		I		I		I		I		I		I		I		I		I		I		I
533		T		T		T		T		T		T		T		T		T		T		T		T		T		T		T		T		T		T		T		T		T		T		T		T
534		S		S		S		S		S		S		S		S		S		S		S		S		S		G		G		G		G		G		G		G		G		G		G		G
535		V		V		V		V		V		V		V		V		V		V		V		V		V		V		V		V		V		V		V		V		V		V		V		V
536		V		V		V		V		V		V		V		V		V		V		V		V		T		T		T		T		T		T		T		T		T		T		T		T
537		S		S		S		S		S		S		S		S		S		S		S		S		S		S		S		S		S		S		S		S		S		S		S		S
538	1	E		Q		Q		Q		E		Q		Q		Q		Q		Q		Q		Q		E		E		E		E		E		E		E		E		E		E		E		E
539	1	E		D		D		D		E		D		D		D		D		D		D		E		E		E		E		E		E		E		E		E		E		E		E		E
540		G		G		G		G		G		G		G		G		G		G		G		G		G		G		G		G		G		G		G		G		G		G		G		G
541		L		L		L		L		L		L		L		L		L		L		L		L		L		L		L		L		L		L		L		L		L		L		L		L
542		F		Y		Y		Y		F		F		F		F		F		F		F		Y		Y		Y		Y		Y		Y		Y		Y		Y		Y		Y		Y		Y
543		P		P		P		P		P		P		P		P		P		P		P		P		P		P		P		P		P		P		P		P		P		P		P		P
544		V		V		V		V		V		V		V		V		V		V		V		V		V		V		V		V		V		V		V		V		V		V		V		V
545		A		A		A		A		A		A		A		A		A		A		A		A		A		A		A		A		A		A		A		A		A		A		A		A
546	1	E		E		E		E		E		E		E		E		E		E		E		E		D		D		E		E		E		E		E		E		E		E		E		E
547		F		F		F		F		F		F		F		F		F		F		F		F		L		L		F		F		F		F		F		F		F		F		F		F
548	1	I		I		I		I		I		I		I		I		I		I		I		I		I		I		I		I		I		I		I		I		I		I		I		I
549		A		A		A		A		A		A		A		A		A		A		A		A		A		A		A		A		A		A		A		A		A		A		A		A
550		D		N		D		D		N		N		N		N		N		N		N		N		-		-		G		D		D		D		D		D		D		D		D		D
551		N		N		N		N		D		D		N		N		N		N		N		N		N		N		N		N		N		N		N		N		N		N		N		D
552		E		E		E		E		T		T		E		E		E		E		E		E		E		E		E		E		E		E		E		E		E		E		E		K
553	1	N		A		T		T		A		A		A		A		A		A		A		A		N		N		N		N		N		N		N		N		N		N		N		N
554		L		L		L		L		L		L		L		L		L		L		L		L		L		L		L		L		L		L		L		L		L		L		L		L
555		K		K		K		K		K		K		K		K		K		K		K		K		K		K		K		K		K		K		K		K		K		K		K		K
556		Q		Q		Q		Q		R		R		Q		Q		Q		Q		Q		Q		Q		Q		Q		Q		Q		Q		Q		Q		Q		Q		Q		Q
557		L		L		L		L		L		L		L		L		L		L		L		L		L		L		L		L		L		L		L		L		L		L		L		L
558		N		N		N		N		N		N		N		N		N		N		N		N		N		N		N		N		N		N		N		N		N		N		N		N
559		D		G		N		N		D		D		D		D		D		D		D		D		D		D		D		D		D		D		D		D		D		D		D		D
560		N		N		N		N		N		N		N		N		N		N		N		N		N		N		N		N		N		N		N		N		N		N		N		N
561		W		W		W		W		W		W		W		W		W		W		W		W		W		W		W		W		W		W		W		W		W		W		W		W
562		D		D		D		D		D		D		D		D		D		D		D		D		D		D		D		D		D		D		D		D		D		D		D		D
563		L		F		H		H		Q		H		V		V		V		V		V		V		F		L		L		L		L		L		L		L		L		L		L		L
564		L		L		L		L		L		L		L		L		L		L		L		L		L		L		L		L		L		L		L		L		L		L		L		L
565		G		G		A		A		A		A		G		G		G		G		G		G		G		G		G		S		S		S		S		S		S		S		S		S
566		P		P		P		P		P		P		P		P		P		P		P		P		P		P		P		P		P		P		P		P		P		P		P		P
567		H		H		R		R		Q		Q		R		R		R		R		R		R		H		H		H		Y		Y		Y		Y		Y		Y		Y		Y		H
568		F		F		C		C		F		F		F		F		F		F		L		L		F		F		F		F		F		F		F		F		F		F		F		F
569		L		L		L		L		L		L		L		L		L		L		L		L		L		L		L		L		L		L		L		L		L		L		L		L
570		D		D		D		D		D		D		D		D		D		D		Y		Y		D		D		D		D		D		D		D		D		D		D		D		D
571		F		F		F		F		F		F		F		F		F		F		F		F		F		F		F		F		F		F		F		F		F		F		F		F
572	1	N		Y		Y		H		Y		Y		Y		Y		Y		Y		Y		Y		N		N		N		N		N		N		N		N		N		N		N		N
573		Y		Y		D		D		Y		D		Y		Y		Y		Y		Y		Y		Y		Y		Y		Y		Y		Y		Y		Y		Y		Y		Y		Y
574		T		T		T		T		T		T		T		T		T		T		T		T		T		T		T		T		T		T		T		T		T		T		T		T
575		I		I		I		I		I		I		I		I		I		I		T		T		I		I		I		I		I		I		I		I		I		I		I		I
576		P		P		P		P		P		P		P		P		P		P		L		L		P		P		P		P		P		P		P		P		P		P		P		P
577		K		K		K		K		K		K		E		E		K		K		K		K		K		K		K		K		K		K		K		K		K		K		K		K
578		E		E		E		E		K		K		K		K		K		K		K		K		E		E		E		E		E		E		E		E		E		E		E		E
579		K		K		K		K		N		N		D		D		Y		Y		N		N		K		K		K		K		K		K		K		K		K		K		K		K
580		Q		Q		Y		Y		H		Q		H		H		H		H		H		H		H		Q		H		Q		Q		Q		Q		Q		Q		Q		Q		Q
581		D		V		V		V		V		V		V		V		V		V		V		V		V		V		V		V		V		V		V		V		V		V		V		V
582		E		E		E		E		E		N		E		E		K		K		E		E		E		E		E		E		E		E		E		E		E		E		E		E
583		T		I		I		I		V		V		I		I		I		I		I		I		I		I		I		I		I		I		I		I		I		I		I		T
584		G		A		S		S		A		S		A		A		A		A		A		A		G		A		A		A		A		A		A		A		A		A		A		G
585		R		R		H		R		R		R		R		R		R		R		R		R		R		R		R		R		R		R		R		R		R		R		R		R
586		L		I		I		I		V		V		L		L		L		L		L		L		L		L		L		L		L		L		L		L		L		L		L		L
587		I		I		I		I		I		I		I		I		I		I		I		-		I		I		I		I		I		I		I		I		I		I		I		I
588		K		K		K		K		K		K		K		K		K		K		K		-		K		K		K		K		K		K		K		K		K		K		K		K
589		K		K		K		K		E		E		Q		Q		Q		Q		Q		-		K		K		K		K		K		K		K		K		K		K		K		K
590		H		H		H		H		H		H		H		H		H		H		H		-		H		H		H		H		H		H		H		H		H		H		H		H
591		Y		Y		Y		Y		Y		Y		Y		Y		Y		Y		Y		-		Y		Y		Y		Y		Y		Y		Y		Y		Y		Y		Y		Y
592		F		F		F		F		F		F		F		F		F		F		F		-		F		F		F		I		I		I		I		I		I		I		I		F
593		D		D		G		G		G		G		D		H		H		H		D		-		D		D		D		G		G		G		G		G		G		G		G		G
594	1	K		T		T		T		N		N		T		T		T		T		T		-		K		T		T		T		T		T		T		T		T		T		T		T
595		K		K		K		K		K		K		K		K		K		K		K		-		K		K		K		K		K		K		K		K		K		K		K		K
596		P		S		P		P		S		S		P		P		P		P		P		-		P		P		Q		P		P		P		P		P		P		P		P		P
597		I		I		I		I		I		I		I		I		I		I		I		-		I		I		I		I		I		I		I		I		I		I		I		I
598		N		D		D		D		D		D		D		D		D		D		D		-		N		D		D		D		D		D		D		D		D		D		D		-
599		Q		Q		Q		Q		Q		Q		H		H		Q		Q		Q		-		Q		Q		Q		R		R		R		R		R		R		R		R		-
600		T		T		T		T		T		T		T		T		T		T		T		-		K		T		T		T		T		T		T		T		T		T		T		-
601		T		T		T		T		T		T		T		T		T		T		T		-		T		T		T		T		T		T		T		T		T		T		T		-
602		T		T		T		T		T		T		T		T		T		T		T		-		T		T		T		T		T		T		T		T		T		T		T		-
603	1	K		K		S		S		S		S		K		K		K		K		K		-		K		K		K		R		R		R		R		R		R		R		R		-
604		Q		Q		Q		Q		Q		Q		Q		Q		Q		Q		Q		-		Q		Q		Q		Q		Q		Q		Q		Q		Q		Q		Q		-
605		L		L		L		L		L		L		L		L		L		L		L		-		L		L		L		L		L		L		L		L		L		L		L		-
606	1	I		V		V		I		V		V		V		V		V		V		I		-		I		I		I		V		V		V		V		V		V		V		V		-
607		Q		Q		Q		Q		Q		Q		Q		Q		Q		Q		Q		-		Q		Q		Q		Q		Q		Q		Q		Q		Q		Q		Q		-
608		M		M		L		M		M		M		M		M		M		M		M		-		M		M		M		M		M		M		M		M		M		M		M		-
609		A		A		A		T		A		A		A		A		A		A		A		-		T		A		A		A		A		A		A		A		A		A		A		-
610		S		G		S		S		S		S		S		S		S		S		G		-		S		S		S		S		S		G		G		S		S		S		S		-
611		D		D		D		D		D		D		D		D		D		D		D		-		D		D		D		D		D		D		D		D		D		D		D		-
612		R		R		R		R		R		R		R		R		R		R		R		-		R		R		R		R		R		R		R		R		R		R		R		-
613		F		F		F		F		F		F		F		F		F		F		F		-		F		F		F		F		F		F		F		F		F		F		F		-
614	1	F		N		F		F		F		F		F		F		F		F		F		-		F		F		F		F		F		F		F		F		F		F		F		-
615	2	M		V		F		Y		Y		Y		Y		Y		Y		Y		V		-		V		V		V		V		V		V		V		V		V		V		V		-
616	1	V		V		V		V		V		V		V		V		V		V		V		-		V		V		V		V		V		V		V		V		V		V		V		-
617		D		D		D		D		D		D		D		D		D		D		D		-		D		D		D		D		D		D		D		D		D		D		D		-
618		S		S		S		S		S		S		S		S		S		S		S		-		S		S		S		S		S		S		S		S		S		S		S		-
619		E		E		K		E		K		K		E		E		E		E		E		-		E		Q		Q		E		E		E		E		E		E		E		E		-
620		K		K		K		K		K		K		K		K		K		K		K		-		K		K		K		K		K		K		K		K		K		K		K		-
621		A		A		A		A		A		A		A		A		A		A		A		-		A		A		A		A		A		A		A		A		A		A		A		-
622		A		A		A		A		A		A		A		A		A		A		A		-		A		A		A		A		A		A		A		A		A		A		A		-
623	1	R		Q		L		L		L		L		L		L		L		L		R		-		R		R		R		R		R		R		R		R		R		R		R		-
624		M		M		M		M		M		L		M		M		M		M		M		-		M		M		M		M		M		M		M		M		M		M		M		-
625		Q		Q		Q		Q		Q		Q		Q		Q		Q		Q		Q		-		Q		Q		Q		Q		Q		Q		Q		Q		Q		Q		Q		-
626		A		A		A		A		A		A		A		A		A		A		A		-		A		A		A		A		A		A		A		A		A		A		A		-
627	1	K		K		K		K		K		K		K		K		K		K		K		-		K		K		K		K		K		K		K		K		K		K		K		-
628		V		V		V		V		V		V		V		V		V		V		V		-		V		V		V		V		V		V		V		V		V		V		V		-
629		N		N		N		N		N		N		N		N		N		N		N		-		N		N		N		N		N		N		N		N		N		N		N		-
630		W		R		K		K		K		Q		Q		Q		Q		Q		Q		-		R		Q		Q		Q		Q		Q		Q		Q		Q		Q		Q		-
631		N		N		N		S		S		K		N		N		N		N		N		-		N		N		N		N		N		N		N		N		N		N		N		-
632		P		P		P		P		P		P		P		P		P		P		P		-		P		P		P		P		P		P		P		P		P		P		P		-
633		V		V		V		V		V		V		V		V		V		V		V		-		V		V		V		V		V		V		V		V		V		V		V		-
634	1	W		W		W		R		W		W		W		W		W		W		W		-		W		W		W		W		W		W		W		W		W		W		W		-
635		Y		Y		Y		Y		Y		Y		Y		Y		Y		Y		Y		-		Y		Y		Y		Y		Y		Y		Y		Y		Y		Y		Y		-
636		Y		Y		S		S		S		S		S		S		S		S		Y		-		Y		Y		Y		Y		Y		Y		Y		Y		Y		Y		Y		-
637		Y		Y		Y		Y		Y		Y		Y		Y		Y		Y		Y		-		Y		Y		Y		Y		Y		Y		Y		Y		Y		Y		Y		-
638		F		F		F		F		F		F		F		F		F		F		F		-		F		F		F		F		F		F		F		F		F		F		F		-
639		S		A		S		S		S		S		S		S		S		S		T		-		A		T		T		T		T		T		T		T		T		T		T		-
640		Y		Y		Y		Y		Y		Y		Y		Y		Y		Y		Y		-		Y		Y		Y		Y		Y		Y		Y		Y		Y		Y		Y		-
641		R		R		R		R		R		R		R		R		R		R		R		-		R		R		R		R		R		R		R		R		R		R		R		-
642		G		G		G		G		G		G		G		G		G		G		G		-		G		G		G		G		G		G		G		G		G		G		G		-
643		N		K		N		N		N		N		N		N		N		N		K		-		K		N		N		K		K		K		K		K		K		K		K		-
644		-		-		-		-		-		-		-		-		-		-		-		-		-		-		-		-		-		-		-		-		-		-		-		-
645		H		Q		Q		H		Q		Q		Q		Q		Q		Q		Q		-		Q		Q		Q		Q		Q		Q		Q		Q		Q		Q		Q		-
646		S		S		S		S		S		S		S		S		S		S		S		-		S		S		S		S		S		S		S		S		S		S		S		-
647		L		F		L		L		L		L		L		L		L		L		L		-		F		L		L		L		L		L		L		L		L		L		L		-
648		S		S		S		S		S		S		S		S		S		S		S		-		S		S		S		S		S		S		S		S		S		S		S		-
649		D		D		E		E		E		E		E		E		E		E		D		-		D		D		D		D		D		D		D		D		D		D		D		-
650		F		F		Y		Y		Y		Y		Y		Y		Y		Y		S		-		F		S		S		S		S		S		S		S		S		S		S		-
651		I		L		Y		Y		M		M		M		M		M		M		M		-		L		M		M		M		M		M		M		M		M		M		M		-
652		S		S		S		S		S		S		S		S		S		S		S		-		S		S		S		S		S		S		S		S		S		S		S		-
653		G		G		G		G		G		G		G		G		G		G		G		-		G		G		G		G		G		G		G		G		G		G		G		-
654		T		T		T		T		T		T		T		T		T		T		T		-		T		T		T		T		T		T		T		T		T		T		T		-
655		T		T		T		T		T		N		T		T		T		T		T		-		T		T		T		T		T		T		T		T		T		T		T		-
656		-		-		-		-		-		-		-		-		-		-		-		-		-		-		-		-		-		-		-		-		-		-		-		-
657		-		-		-		-		-		-		-		-		-		-		-		-		-		-		-		-		-		-		-		-		-		-		-		-
658		-		-		-		-		-		-		-		-		-		-		-		-		-		-		-		-		-		-		-		-		-		-		-		-
659		-		-		-		-		-		-		-		-		-		-		-		-		-		-		-		-		-		-		-		-		-		-		-		-
660		-		-		-		-		-		-		-		-		-		-		-		-		-		-		-		-		-		-		-		-		-		-		-		-
661		-		-		-		-		-		-		-		-		-		-		-		-		-		-		-		-		-		-		-		-		-		-		-		-
662		-		-		-		-		-		-		-		-		-		-		-		-		-		-		-		-		-		-		-		-		-		-		-		-
663		N		N		N		N		N		N		N		N		K		K		K		-		N		N		N		E		E		E		E		E		E		E		E		-
664		D		N		N		N		N		N		N		N		N		N		N		-		N		N		N		D		D		D		D		D		D		D		D		-
665		-		-		-		-		-		-		-		-		-		-		-		-		-		-		-		-		-		-		-		-		-		-		-		-
666		-		-		-		-		-		-		-		-		-		-		-		-		-		-		-		-		-		-		-		-		-		-		-		-
667		Y		Y		Y		Y		Y		Y		Y		Y		Y		Y		Y		-		Y		Y		Y		Y		Y		Y		Y		Y		Y		Y		Y		-
668		-		-		-		-		-		-		-		-		-		-		-		-		-		-		-		-		-		-		-		-		-		-		-		-
669		G		G		G		G		G		G		G		G		G		G		G		-		G		-		G		G		G		G		G		G		G		G		G		-
670		V		V		V		V		V		V		V		V		V		V		V		-		V		-		V		V		V		V		V		V		V		V		V		-
671		S		S		C		C		C		C		C		C		C		C		C		-		C		-		C		S		S		S		S		S		S		S		S		-
672		H		H		H		H		H		H		H		H		H		H		H		-		H		-		H		H		H		H		H		H		H		H		H		-
673		G		G		G		G		G		G		G		G		G		G		G		-		G		-		G		A		A		A		A		A		A		A		A		-
674		D		D		D		D		D		D		D		D		D		D		D		-		D		-		D		D		D		D		D		D		D		D		D		-
675		D		D		D		D		D		D		D		D		D		D		D		-		D		-		D		D		D		D		D		D		D		D		D		-
676		I		I		I		I		I		I		I		I		I		I		I		-		T		-		I		V		V		V		V		V		V		V		V		-
677	2	F		F		T		T		T		A		A		A		A		A		L		-		L		-		L		L		L		L		L		L		L		L		L		-
678		Y		Y		Y		Y		Y		Y		Y		Y		Y		Y		Y		-		Y		-		Y		Y		Y		Y		Y		Y		Y		Y		Y		-
679		I		I		I		I		I		I		I		I		I		I		V		-		I		-		V		V		V		V		V		V		V		V		V		-
680		L		L		L		L		L		F		L		L		L		L		L		-		L		-		L		L		L		L		L		L		L		L		L		-
681		D		E		D		D		D		D		N		N		N		N		D		-		D		-		D		D		D		D		D		D		D		D		D		-
682		S		S		T		T		T		T		T		T		T		T		T		-		I		-		T		T		T		T		T		T		T		T		T		-
683		P		P		P		P		P		P		P		P		P		P		A		-		P		-		A		P		P		P		P		P		P		P		P		-
684	1	I		I		W		W		W		W		W		W		W		W		W		-		S		-		W		W		W		W		W		W		W		W		W		-
685		V		V		V		V		V		V		M		M		M		M		V		-		V		-		V		M		M		M		M		M		M		M		M		-
686		N		N		D		D		D		D		D		D		D		D		N		-		D		-		N		D		D		D		D		D		D		D		D		-
687		T		T		P		P		P		P		P		P		P		P		P		-		P		-		P		P		P		P		P		P		P		P		P		-
688	1	N		T		T		T		T		T		T		T		T		T		V		-		T		-		V		T		T		I		T		T		T		T		T		-
689		T		T		T		T		T		T		T		T		T		T		T		-		T		-		T		K		K		K		K		K		K		K		K		-
690	1	T		T		T		T		T		T		T		T		T		T		T		-		T		-		T		T		T		T		T		T		T		T		T		-
691		Q		Q		Q		Q		Q		Q		Q		Q		Q		Q		Q		-		Q		-		Q		Q		Q		Q		Q		Q		Q		Q		Q		-
692		R		R		R		R		R		R		R		R		R		R		Q		-		Q		X		Q		Q		Q		Q		Q		Q		Q		Q		Q		-
693		D		D		D		D		D		D		D		D		D		D		D		-		D		D		D		D		D		D		D		D		D		D		D		-
694		R		R		R		R		R		R		R		R		R		R		R		-		R		R		R		R		R		R		R		R		R		R		R		-
695		D		D		D		D		D		D		D		D		D		D		D		-		D		D		D		D		D		D		D		D		D		D		D		-
696		M		M		M		M		M		M		M		M		M		M		M		-		M		M		M		M		M		M		M		M		M		M		M		-
697		Q		Q		Q		Q		Q		Q		Q		Q		Q		Q		Q		-		Q		Q		Q		Q		Q		Q		Q		Q		Q		Q		Q		-
698		K		K		K		K		K		K		K		K		K		K		K		-		K		K		K		K		K		K		K		K		K		K		K		-
699		V		V		L		V		V		V		V		V		V		V		L		-		L		L		V		H		H		H		H		H		H		H		H		-
700		L		L		L		L		L		L		L		L		L		L		L		-		L		L		L		L		L		L		L		L		L		L		L		-
701		I		I		I		I		I		I		I		I		I		I		I		-		I		I		I		I		I		I		I		I		I		I		I		-
702		D		D		D		D		D		D		D		D		D		D		D		-		D		D		D		D		D		D		D		D		D		D		D		-
703	1	F		Y		F		N		N		N		N		N		N		N		F		-		F		X		F		F		F		F		F		F		F		F		F		-
704		C		C		C		C		C		C		C		C		C		C		C		-		C		-		C		W		W		W		W		W		W		W		W		-
705		V		V		V		V		V		V		V		V		V		V		V		-		I		-		V		V		V		V		V		V		V		V		V		-
706		S		S		S		S		S		S		S		S		S		S		S		-		S		-		S		S		S		S		S		S		S		S		S		-
707		F		F		F		F		F		F		F		F		F		F		F		-		F		-		F		F		F		F		F		F		F		F		F		-
708		A		A		A		A		A		A		A		A		A		A		A		-		A		-		A		A		A		A		A		A		A		A		A		-
709		T		T		T		T		T		T		T		T		T		T		T		-		T		-		T		T		T		T		T		T		T		T		T		-
710		N		N		N		N		N		N		N		N		N		N		N		-		N		-		N		D		D		D		D		D		D		D		D		-
711	1	G		G		G		G		G		G		G		G		G		G		G		-		G		-		G		G		G		G		G		G		G		G		G		-
712		I		I		I		-		I		I		I		I		I		I		I		-		I		I		I		I		I		I		I		I		I		I		I		-
713		P		P		A		-		A		P		T		T		T		T		T		-		P		V		V		A		A		A		A		A		A		A		A		-
714		N		N		K		-		K		K		N		N		N		N		N		-		N		N		N		K		K		K		K		K		K		K		K		-
715		V		V		V		-		M		V		V		V		V		V		-		-		V		M		M		I		M		M		M		M		M		M		M		-
716		A		A		Y		-		Y		Y		Y		Y		Y		Y		-		-		A		A		A		A		A		A		A		A		A		A		A		-
717		G		G		G		-		G		D		G		G		G		G		-		-		G		G		G		N		N		N		N		N		N		N		N		-
718		V		V		A		-		A		T		V		V		V		V		-		-		V		V		V		V		V		V		V		V		V		V		V		-
719		K		K		N		-		N		N		N		N		N		N		-		-		K		E		E		E		E		E		E		E		E		E		E		-
720		W		W		W		-		W		W		W		W		W		W		-		-		W		W		W		W		W		W		W		W		W		W		W		-
721		S		S		S		-		S		S		L		L		S		S		-		-		S		P		P		P		P		P		P		P		P		P		P		-
722		K		K		Q		-		Q		Q		K		K		K		K		-		-		K		K		K		K		K		K		K		K		K		K		K		-
723		L		L		L		-		L		L		L		L		L		L		-		-		L		L		L		L		L		L		L		L		L		L		L		-
724		D		D		N		-		E		N		N		N		N		N		-		-		D		D		D		D		D		D		D		D		D		D		D		-
725		-		-		-		-		-		-		-		-		-		-		-		-		-		-		-		-		-		-		-		-		-		-		-		-
726		-		-		-		-		-		-		-		-		-		-		-		-		-		-		-		-		-		-		-		-		-		-		-		-
727		P		P		P		-		P		P		P		P		P		P		-		-		P		P		P		P		P		P		P		P		P		P		P		-
728		E		S		S		-		S		S		S		S		S		S		-		-		S		S		S		S		S		S		S		S		S		S		S		-
729	1	K		K		E		-		D		E		E		E		E		E		-		-		K		K		K		K		K		K		K		K		K		K		K		-
730		E		K		K		-		K		N		K		K		K		K		-		-		K		K		K		K		K		K		K		K		K		K		K		-
731	1	D		E		E		-		E		E		E		K		K		K		-		-		E		E		E		E		E		E		E		E		E		E		E		-
732		F		I		F		-		F		F		F		F		F		F		-		-		I		L		L		L		L		L		L		L		L		L		L		-
733		-		-		-		-		-		-		-		-		-		-		-		-		-		-		-		-		-		-		-		-		-		-		-		-
734		-		-		-		-		-		-		-		-		-		-		-		-		-		-		-		-		-		-		-		-		-		-		-		-
735		-		-		-		-		-		-		-		-		-		-		-		-		-		-		-		-		-		-		-		-		-		-		-		-
736		-		-		-		-		-		-		-		-		-		-		-		-		-		-		-		-		-		-		-		-		-		-		-		-
737		-		-		-		-		-		-		-		-		-		-		-		-		-		-		-		-		-		-		-		-		-		-		-		-
738		-		-		-		-		-		-		-		-		-		-		-		-		-		-		-		-		-		-		-		-		-		-		-		-
739		-		-		-		-		-		-		-		-		-		-		-		-		-		-		-		-		-		-		-		-		-		-		-		-
740		-		-		-		-		-		-		-		-		-		-		-		-		-		-		-		-		-		-		-		-		-		-		-		-
741		E		Q		H		-		H		H		H		H		H		H		-		-		Q		H		H		H		H		H		H		H		H		H		H		-
742		Y		Y		Y		-		Y		Y		Y		Y		Y		Y		-		-		Y		Y		Y		Y		Y		Y		Y		Y		Y		Y		Y		-
743		L		L		L		-		L		L		L		L		L		L		-		-		L		L		L		L		L		L		L		L		L		L		L		-
744		H		H		H		-		H		H		H		H		H		H		-		-		H		H		H		H		H		H		H		H		H		H		H		-
745		I		I		I		-		I		I		I		I		I		I		-		-		I		I		I		I		I		I		I		I		I		I		I		-
746		A		A		A		-		A		A		A		A		A		A		-		-		A		A		A		A		A		A		A		A		A		A		A		-
747		S		S		S		-		S		S		S		S		S		S		-		-		S		S		S		G		G		G		G		G		G		G		G		-
748		P		P		P		-		P		P		P		P		P		P		-		-		P		P		P		P		P		P		P		P		P		P		P		-
749		T		T		T		-		T		T		T		T		T		T		-		-		T		T		T		T		T		T		T		T		T		T		T		-
750		N		-		-		-		-		-		-		-		-		-		-		-		-		-		-		-		-		-		-		-		-		-		-		-
751		N		-		-		-		-		-		-		-		-		-		-		-		-		-		-		-		-		-		-		-		-		-		-		-
752		K		E		E		-		E		E		E		E		E		E		-		-		E		K		K		K		K		K		K		K		K		K		K		-
753	3	I		I		I		-		I		I		K		K		K		K		-		-		I		I		I		I		I		I		I		I		I		I		I		-
754		K		N		N		-		N		N		Y		Y		Y		Y		-		-		N		N		N		S		S		S		S		S		S		S		S		-
755		M		M		T		-		T		T		T		T		T		T		-		-		M		M		M		M		M		M		M		M		M		M		M		-
756		D		G		G		-		G		T		G		G		G		G		-		-		D		D		D		G		G		G		G		G		G		G		G		-
757		-		-		-		-		-		-		-		-		-		-		-		-		-		-		-		-		-		-		-		-		-		-		-		-
758		-		-		-		-		-		-		-		-		-		-		-		-		-		-		-		-		-		-		-		-		-		-		-		-
759		-		-		-		-		-		-		-		-		-		-		-		-		-		-		-		-		-		-		-		-		-		-		-		-
760		-		-		-		-		-		-		-		-		-		-		-		-		-		-		-		-		-		-		-		-		-		-		-		-
761		-		-		-		-		-		-		-		-		-		-		-		-		-		-		-		-		-		-		-		-		-		-		-		-
762		S		S		S		-		S		S		S		S		S		S		-		-		S		S		S		S		S		S		S		S		S		S		S		-
763		N		N		N		-		N		N		S		S		S		S		-		-		N		N		N		N		N		N		N		N		N		N		N		-
764		A		A		A		-		A		A		A		A		A		A		-		-		D		A		A		A		A		A		A		A		A		A		A		-
765		N		N		D		-		D		D		N		N		N		N		-		-		N		N		N		N		N		N		N		N		N		N		N		-
766		F		F		F		-		F		F		F		F		F		F		-		-		F		L		L		F		F		F		F		F		F		F		F		-
767		G		G		G		-		G		G		G		G		G		G		-		-		G		G		G		G		G		G		G		G		G		G		G		-
768	1	D		D		D		-		D		D		D		D		D		D		-		-		E		E		E		E		E		E		E		E		E		E		E		-
769	2	K		E		E		-		E		E		E		E		E		E		-		-		K		K		K		K		K		K		K		K		K		K		K		-
770		K		T		T		-		T		T		K		K		K		K		-		-		K		E		E		E		E		E		E		E		E		E		E		-
771		F		F		F		-		F		F		F		F		F		F		-		-		F		F		F		F		F		F		F		F		F		F		F		-
772		W		W		W		-		W		W		W		W		W		W		-		-		W		W		W		W		W		W		W		W		W		W		W		-
773		N		N		N		-		N		N		N		N		N		N		-		-		N		N		N		N		N		N		N		N		N		N		N		-
774		S		S		S		-		S		S		S		S		S		S		-		-		L		S		S		S		S		S		S		S		S		S		S		-
775	1	I		L		L		-		L		L		I		I		I		I		-		-		I		I		I		I		I		I		I		I		I		I		I		-
776	1	K		K		K		-		K		K		K		-		K		K		-		-		K		K		K		K		K		K		K		K		K		K		K		-
777		F		F		F		-		F		L		F		-		F		F		-		-		F		F		F		F		F		F		F		F		F		F		F		-
778		N		N		N		-		N		K		N		N		N		N		-		-		N		K		N		K		K		K		K		K		K		K		K		-
779		E		E		E		-		E		E		E		E		E		E		-		-		E		E		E		E		E		E		E		E		E		E		E		-
780		N		N		N		-		N		N		T		N		N		N		-		-		N		N		N		N		N		N		N		N		N		N		N		-
781		V		V		V		-		V		V		V		V		V		V		-		-		V		V		V		V		V		V		V		V		V		V		V		-
782		L		L		L		-		L		L		L		L		L		L		-		-		L		L		L		L		L		L		L		L		L		L		L		-
783		T		F		-		-		T		T		T		T		T		T		-		-		T		T		-		T		T		T		T		T		T		T		T		-
784		-		-		-		-		-		-		-		-		-		-		-		-		-		-		-		T		P		P		P		P		P		P		P		-
785		T		T		-		-		T		T		T		T		T		T		-		-		T		S		-		T		T		T		T		T		T		T		T		-
786		Q		-		-		-		-		-		-		-		-		-		-		-		-		-		-		-		-		-		-		-		-		-		-		-
787		R		-		-		-		-		-		-		-		-		-		-		-		-		-		-		-		-		-		-		-		-		-		-		-
788		N		-		-		-		-		-		-		-		-		-		-		-		-		-		-		-		-		-		-		-		-		-		-		-
789		W		-		-		-		-		-		-		-		-		-		-		-		-		-		-		-		-		-		-		-		-		-		-		-
790		E		-		-		-		-		-		-		-		-		-		-		-		-		-		-		-		-		-		-		-		-		-		-		-
791		E		-		-		-		-		-		-		-		-		-		-		-		-		-		-		-		-		-		-		-		-		-		-		-
792		V		-		-		-		-		-		-		-		-		-		-		-		-		-		-		-		-		-		-		-		-		-		-		-
793		L		-		-		-		-		-		-		-		-		-		-		-		-		-		-		-		-		-		-		-		-		-		-		-
794		N		-		-		-		-		-		-		-		-		-		-		-		-		-		-		-		-		-		-		-		-		-		-		-
795		D		-		-		-		-		-		-		-		-		-		-		-		-		-		-		-		-		-		-		-		-		-		-		-
796		F		-		-		-		-		-		-		-		-		-		-		-		-		-		-		-		-		-		-		-		-		-		-		-
797		T		-		-		-		-		-		-		-		-		-		-		-		-		-		-		-		-		-		-		-		-		-		-		-
798		R		-		-		-		-		-		-		-		-		-		-		-		-		-		-		-		-		-		-		-		-		-		-		-
799		K		-		-		-		-		-		-		-		-		-		-		-		-		-		-		-		-		-		-		-		-		-		-		-
800		F		-		-		-		-		-		-		-		-		-		-		-		-		-		-		-		-		-		-		-		-		-		-		-
801		D		-		-		-		-		-		-		-		-		-		-		-		-		-		-		-		-		-		-		-		-		-		-		-
802		F		-		-		-		-		-		-		-		-		-		-		-		-		-		-		-		-		-		-		-		-		-		-		-
803		L		-		-		-		-		-		-		-		-		-		-		-		-		-		-		-		-		-		-		-		-		-		-		-
804		S		-		-		-		-		-		-		-		-		-		-		-		-		-		-		-		-		-		-		-		-		-		-		-
805		I		-		-		-		-		-		-		-		-		-		-		-		-		-		-		-		-		-		-		-		-		-		-		-
806		F		-		-		-		-		-		-		-		-		-		-		-		-		-		-		-		-		-		-		-		-		-		-		-
807		-		-		-		-		K		R		-		-		-		-		-		-		-		-		-		-		-		-		-		-		-		-		-		-
808		-		-		-		-		R		R		-		-		-		-		-		-		-		-		-		-		-		-		-		-		-		-		-		-
809		-		-		-		-		N		N		-		-		-		-		-		-		-		-		-		-		-		-		-		-		-		-		-		-
810		-		-		-		-		-		Y		-		-		-		-		-		-		-		-		-		-		-		-		-		-		-		-		-		-
811		-		-		-		-		-		H		-		-		-		-		-		-		-		-		-		-		-		-		-		-		-		-		-		-
812		-		-		-		-		-		A		-		-		-		-		-		-		-		-		-		-		-		-		-		-		-		-		-		-
813		-		-		-		-		-		R		-		-		-		-		-		-		-		-		-		-		-		-		-		-		-		-		-		-
814		-		-		-		-		-		K		-		-		-		-		-		-		-		-		-		-		-		-		-		-		-		-		-		-
815		-		-		-		-		-		L		-		-		-		-		-		-		L		-		-		L		L		L		L		L		L		L		L		-
816		-		-		-		-		-		M		-		-		-		-		-		-		K		K		-		K		K		K		K		K		K		K		K		-
817		-		-		-		-		-		T		-		-		-		-		-		-		T		N		-		N		N		N		N		N		N		N		N		-
818		-		-		-		-		-		T		-		-		-		-		-		-		E		R		-		S		S		S		S		S		S		S		S		-
819		-		-		-		-		-		-		-		-		-		-		-		-		-		-		-		-		-		-		-		-		-		-		-		-
820		-		-		-		-		-		-		-		-		-		-		-		-		-		-		-		-		-		-		-		-		-		-		-		-
821		-		-		-		-		-		-		-		-		-		-		-		-		-		-		-		-		-		-		-		-		-		-		-		-
822		-		-		-		-		-		-		-		-		-		-		-		-		-		-		-		-		-		-		-		-		-		-		-		-
823		-		-		-		-		-		-		-		-		-		-		-		-		-		-		-		-		-		-		-		-		-		-		-		-
824		-		-		-		-		-		-		-		-		-		-		-		-		-		-		-		-		-		-		-		-		-		-		-		-
825		-		-		-		-		-		-		-		-		-		-		-		-		-		-		-		-		-		-		-		-		-		-		-		-
826		-		-		-		-		-		-		-		-		-		-		-		-		-		-		-		-		-		-		-		-		-		-		-		-
827		-		-		-		-		-		-		-		-		-		-		-		-		-		-		-		-		-		-		-		-		-		-		-		-
828		-		-		-		-		-		-		-		-		-		-		-		-		-		-		-		-		-		-		-		-		-		-		-		-
829		-		-		-		-		-		-		-		-		-		-		-		-		-		-		-		-		-		-		-		-		-		-		-		-
830		-		-		-		-		-		-		-		-		-		-		-		-		-		-		-		-		-		-		-		-		-		-		-		-
831		-		-		-		-		-		-		-		-		-		-		-		-		-		-		-		-		-		-		-		-		-		-		-		-
832		-		-		-		-		-		-		-		-		-		-		-		-		-		-		-		-		-		-		-		-		-		-		-		-
833		-		-		-		-		-		-		-		-		-		-		-		-		-		-		-		-		-		-		-		-		-		-		-		-
834		-		-		-		-		-		-		-		-		-		-		-		-		-		-		-		-		-		-		-		-		-		-		-		-
835		-		-		-		-		-		-		-		-		-		-		-		-		-		-		-		-		-		-		-		-		-		-		-		-
836		-		-		-		-		-		-		-		-		-		-		-		-		-		-		-		-		-		-		-		-		-		-		-		-
837		-		-		-		-		-		-		-		-		-		-		-		-		-		-		-		-		-		-		-		-		-		-		-		-
838		-		-		-		-		-		-		-		-		-		-		-		-		-		-		-		-		-		-		-		-		-		-		-		-
839		-		-		-		-		-		-		-		-		-		-		-		-		-		-		-		-		-		-		-		-		-		-		-		-
840		-		-		-		-		-		-		-		-		-		-		-		-		-		-		-		-		-		-		-		-		-		-		-		-
841		-		-		T		-		-		-		-		-		-		-		-		-		-		-		-		-		-		-		-		-		-		-		-		-
842		-		-		T		-		-		-		-		-		-		-		-		-		-		-		-		-		-		-		-		-		-		-		-		-
843		-		-		-		-		-		-		-		-		-		-		-		-		-		-		-		-		-		-		-		-		-		-		-		-
844		-		-		-		-		-		-		-		-		-		-		-		-		-		-		K		-		-		-		-		-		-		-		-		-
845		-		-		-		-		-		-		-		-		-		-		-		-		-		-		N		-		-		-		-		-		-		-		-		-
846		-		-		-		-		-		-		-		-		-		-		-		-		-		-		R		-		-		-		-		-		-		-		-		-
847		-		-		-		-		-		-		-		-		-		-		-		-		-		-		-		-		-		-		-		-		-		-		-		-
848		-		-		-		-		-		-		-		-		-		-		-		-		-		-		-		-		-		-		-		-		-		-		-		-
849		-		-		-		-		-		-		-		-		-		-		-		-		-		-		-		-		-		-		-		-		-		-		-		-
850		-		-		-		-		-		-		-		-		-		-		-		-		-		-		-		-		-		-		-		-		-		-		-		-
851		-		-		-		-		-		-		-		-		-		-		-		-		-		-		-		-		-		-		-		-		-		-		-		-
852		-		-		-		-		-		-		-		-		-		-		-		-		-		-		-		-		-		-		-		-		-		-		-		-
853		-		-		-		-		-		-		-		-		-		-		-		-		-		-		-		-		-		-		-		-		-		-		-		-
854		-		-		-		-		-		-		-		-		-		-		-		-		-		-		-		-		-		-		-		-		-		-		-		-
855		-		-		-		-		-		-		-		-		-		-		-		-		-		-		-		-		-		-		-		-		-		-		-		-
856		-		-		-		-		-		-		-		-		-		-		-		-		-		-		-		-		-		-		-		-		-		-		-		-
857		-		-		-		-		-		-		-		-		-		-		-		-		-		-		-		-		-		-		-		-		-		-		-		-
858		-		-		-		-		-		-		-		-		-		-		-		-		-		-		-		-		-		-		-		-		-		-		-		-
859		-		-		-		-		-		-		-		-		-		-		-		-		-		-		-		-		-		-		-		-		-		-		-		-
860		-		-		-		-		-		-		-		-		-		-		-		-		-		K		K		K		K		K		K		K		K		K		K		-
861		-		-		-		-		-		-		-		-		-		-		-		-		-		E		E		E		E		E		E		E		E		E		E		-
862		-		-		-		-		-		-		-		-		-		-		-		-		-		E		E		E		E		E		E		E		E		E		E		-
863		-		-		-		-		-		-		-		-		-		-		-		-		-		L		L		L		L		L		L		L		L		L		L		-
864		-		-		-		-		-		-		-		-		-		-		-		-		-		-		-		-		-		-		-		-		-		-		-		-
865		-		-		-		-		-		-		-		-		-		-		-		-		-		-		-		-		-		-		-		-		-		-		-		-
866		-		-		-		-		-		-		-		-		-		-		-		-		-		-		-		-		-		-		-		-		-		-		-		-
867		-		-		-		-		-		-		-		-		-		-		-		-		-		-		-		-		-		-		-		-		-		-		-		-
868		-		-		-		-		-		-		-		-		-		-		-		-		-		-		-		-		-		-		-		-		-		-		-		-
869		-		-		-		-		-		-		-		-		-		-		-		-		-		-		-		-		-		-		-		-		-		-		-		-
870		-		-		-		-		-		-		-		-		-		-		-		-		-		-		-		-		-		-		-		-		-		-		-		-
871		-		-		-		-		-		-		-		-		-		-		-		-		-		-		-		-		-		-		-		-		-		-		-		-
872		-		-		-		-		-		-		-		-		-		-		-		-		-		-		-		-		-		-		-		-		-		-		-		-
873		-		-		-		-		-		-		-		-		-		-		-		-		-		-		-		-		-		-		-		-		-		-		-		-
874		-		-		-		-		-		-		-		-		-		-		-		-		-		-		-		-		-		-		-		-		-		-		-		-
875		-		-		-		-		-		-		-		-		-		-		-		-		-		-		-		-		-		-		-		-		-		-		-		-
876		-		-		-		-		-		-		-		-		-		-		-		-		-		-		-		-		-		-		-		-		-		-		-		-
877		-		-		-		-		-		-		-		-		-		-		-		-		-		-		-		-		-		-		-		-		-		-		-		-
878		-		-		-		-		-		-		-		-		-		-		-		-		-		-		-		-		-		-		-		-		-		-		-		-
879		-		-		-		-		-		-		-		-		-		-		-		-		-		-		-		-		-		-		-		-		-		-		-		-
880		-		-		-		-		-		-		-		-		-		-		-		-		-		-		-		-		-		-		-		-		-		-		-		-
881		-		-		-		-		-		-		-		-		-		-		-		-		-		-		-		-		-		-		-		-		-		-		-		-
882		-		-		-		-		-		-		-		-		-		-		-		-		-		-		-		-		-		-		-		-		-		-		-		-
883		-		-		-		-		-		-		-		-		-		-		-		-		-		-		-		-		-		-		-		-		-		-		-		-
884		-		-		-		-		-		-		-		-		-		-		-		-		-		-		-		-		-		-		-		-		-		-		-		-
885		-		-		-		-		-		-		-		-		-		-		-		-		-		-		-		-		-		-		-		-		-		-		-		-
886		-		-		-		-		-		-		-		-		-		-		-		-		-		-		-		-		-		-		-		-		-		-		-		-
887		-		-		-		-		-		-		-		-		-		-		-		-		-		-		-		-		-		-		-		-		-		-		-		-
888		-		-		-		-		-		-		-		-		-		-		-		-		-		-		-		-		-		-		-		-		-		-		-		-
889		-		-		-		-		-		-		-		-		-		-		-		-		-		-		-		-		-		-		-		-		-		-		-		-
890		-		-		-		-		-		-		-		-		-		-		-		-		-		-		-		-		-		-		-		-		-		-		-		-
891		-		-		-		-		-		-		-		-		-		-		-		-		-		-		-		-		-		-		-		-		-		-		-		-
892		-		-		-		-		-		-		-		-		-		-		-		-		-		-		-		-		-		-		-		-		-		-		-		-
893		-		-		-		-		-		-		-		-		-		-		-		-		-		-		-		-		-		-		-		-		-		-		-		-
[truncated: 60 more columns]

## Sheet: Sites on branches of interest
Branch No.	Alignment position	Amino-acid in the first seq of alignment (Cflo.Est12)	posterior probability	2FJ0 numbering	M. sexta	C. floridanus	Formica
branch10	227	K	0.986*	67	E	K	K
branch18	247	K	0.994**	87	Q	Q	K
branch18	439	G	0.995**	266	F	G	N
branch10	485	T	1.000**	309	E	V	P
branch18	490	P	0.998**	312	G	F	P
branch10	538	E	0.996**	356	A	E	E
branch10	539	E	0.991**	357	E	E	E
branch10	553	N	0.976*	371	V	A	N
branch10	572	N	0.996**	387	L	Y	N
branch18	603	K	0.990**	414	E	S	R
branch10	606	I	0.962*	417	I	V	V
branch11	615	V	0.998**	426	M	Y	V
branch11	677	F	0.987*	476	T	T	L
branch11	684	I	0.994**	483	S	W	W
branch10	769	K	0.986*	556	L	E	K
branch10	775	I	0.993**	562	I	L	I
branch14	753	I	0.943
branch11	426	F	0.916
branch11	623	R	0.913
branch11	729	K	0.913
branch18	594	K	0.91
branch11	238	A	0.907
branch10	488	F	0.898
branch11	636	Y	0.898
branch14	237	P	0.88
branch18	485	P	0.871
branch11	515	R	0.851
branch11	603	V	0.847
branch14	310	S	0.846
branch14	775	I	0.839
branch18	552	E	0.829
branch14	589	K	0.826
branch18	198	A	0.826
branch18	563	L	0.821
branch11	755	M	0.819
branch11	580	Q	0.817
branch18	208	Y	0.81
branch14	301	Q	0.793
branch14	603	V	0.789
branch10	703	I	0.778
branch18	293	C	0.778
branch18	567	H	0.764
branch14	731	E	0.762
branch18	445	K	0.756
branch18	393	N	0.747
branch14	349	N	0.744
branch10	770	K	0.74
branch18	565	G	0.739
branch18	583	T	0.729
branch18	227	K	0.723
branch18	386	E	0.723
branch18	619	E	0.722
branch10	623	R	0.711
branch11	724	D	0.711
branch18	436	Q	0.696
branch18	195	L	0.695
branch18	489	N	0.689
branch18	551	D	0.664
branch18	249	C	0.65
branch18	718	V	0.648
branch11	503	*	0.637
branch18	525	D	0.631
branch18	765	N	0.629
branch18	237	P	0.611
branch18	593	D	0.61
branch14	300	V	0.604
branch18	589	Q	0.598
branch14	436	Q	0.595
branch14	593	G	0.592
branch18	433	C	0.592
branch10	421	Q	0.573
branch14	247	K	0.562
branch18	475	Q	0.56
branch14	518	I	0.55
branch11	741	Y	0.541
branch11	630	W	0.532
branch10	756	D	0.525
branch18	722	K	0.503
