# Supplementary material for: Molecular evolution of juvenile hormone esterase-like proteins in a socially exchanged fluid
Source: Sci Rep. 2018 Dec 13;8:17830. doi: 10.1038/s41598-018-36048-1 (PMC6293014; doi:10.1038/s41598-018-36048-1)
Supplement: Supplementary file 5 — Supplementary File 4 [file 41598_2018_36048_MOESM5_ESM.csv]

OTFP	JH	Condition	Replicate	Colony	Head Width	Pupated?	Metamorphosis?
0	0	e	e6e1	D19		0	0
0	0	e	e6e1	D19		0	0
0	0	e	e6e1	D19		0	0
0	0	e	e6e1	D19		0	0
0	0	e	e6e1	D19		0	0
0	0	e	e6e2	D19		0	0
0	0	e	e6e2	D19		0	0
0	0	e	e6e2	D19		0	0
0	0	e	e6e2	D19		0	0
0	0	e	e6e2	D19	1.21	1	1
0	0	e	e6e3	D48		0	0
0	0	e	e6e3	D48		0	0
0	0	e	e6e3	D48		0	0
0	0	e	e6e3	D48		1	0
0	0	e	e6e3	D48	1.25	1	1
0	0	e	e6e4	A5		0	0
0	0	e	e6e4	A5		0	0
0	0	e	e6e4	A5		0	0
0	0	e	e6e4	A5	1.25	1	1
0	0	e	e6e4	A5		1	0
0	0	e	e6e5	A24		0	0
0	0	e	e6e5	A24		0	0
0	0	e	e6e5	A24		0	0
0	0	e	e6e5	A24		0	0
0	0	e	e6e5	A24		0	0
0	1	j	e6j1	D19		0	0
0	1	j	e6j1	D19		0	0
0	1	j	e6j1	D19		0	0
0	1	j	e6j1	D19		0	0
0	1	j	e6j1	D19		0	0
0	1	j	e6j2	D19		0	0
0	1	j	e6j2	D19		0	0
0	1	j	e6j2	D19		0	0
0	1	j	e6j2	D19	1.36	1	1
0	1	j	e6j2	D19	1.29	1	1
0	1	j	e6j3	D48		0	0
0	1	j	e6j3	D48		0	0
0	1	j	e6j3	D48		0	0
0	1	j	e6j3	D48		0	0
0	1	j	e6j3	D48		0	0
0	1	j	e6j4	A5	1.31	1	1
0	1	j	e6j4	A5	1.225	1	1
0	1	j	e6j4	A5	1.3	1	1
0	1	j	e6j4	A5	1.235	1	1
0	1	j	e6j4	A5	1.2	1	1
0	1	j	e6j5	A24		0	0
0	1	j	e6j5	A24		0	0
0	1	j	e6j5	A24		0	0
0	1	j	e6j5	A24		0	0
0	1	j	e6j5	A24	1.3	1	1
1	1	jo	e6jo1	D19		0	0
1	1	jo	e6jo1	D19	1.31	1	1
1	1	jo	e6jo1	D19	1.29	1	1
1	1	jo	e6jo1	D19		1	0
1	1	jo	e6jo1	D19	1.305	1	1
1	1	jo	e6jo2	D19		0	0
1	1	jo	e6jo2	D19		0	0
1	1	jo	e6jo2	D19		0	0
1	1	jo	e6jo2	D19	1.235	1	1
1	1	jo	e6jo2	D19	1.305	1	1
1	1	jo	e6jo3	D48		0	0
1	1	jo	e6jo3	D48		0	0
1	1	jo	e6jo3	D48		0	0
1	1	jo	e6jo3	D48	1.2	1	1
1	1	jo	e6jo3	D48	1.28	1	1
1	1	jo	e6jo4	A5		0	0
1	1	jo	e6jo4	A5		0	0
1	1	jo	e6jo4	A5	1.31	1	1
1	1	jo	e6jo4	A5	1.38	1	1
1	1	jo	e6jo4	A5	1.3	1	1
1	1	jo	e6jo5	A24		0	0
1	1	jo	e6jo5	A24	1.3	1	1
1	1	jo	e6jo5	A24	1.305	1	1
1	1	jo	e6jo5	A24	1.275	1	1
1	1	jo	e6jo5	A24	1.3	1	1
1	0	o	e6o1	D19		0	0
1	0	o	e6o1	D19	1.225	1	1
1	0	o	e6o1	D19	1.205	1	1
1	0	o	e6o1	D19	1.24	1	1
1	0	o	e6o1	D19	1.2	1	1
1	0	o	e6o2	D19		0	0
1	0	o	e6o2	D19		0	0
1	0	o	e6o2	D19		0	0
1	0	o	e6o2	D19		1	0
1	0	o	e6o2	D19	1.2	1	1
1	0	o	e6o3	D48		0	0
1	0	o	e6o3	D48		0	0
1	0	o	e6o3	D48		0	0
1	0	o	e6o3	D48	1.25	1	1
1	0	o	e6o3	D48	1.19	1	1
1	0	o	e6o4	A5		0	0
1	0	o	e6o4	A5		0	0
1	0	o	e6o4	A5		0	0
1	0	o	e6o4	A5		0	0
1	0	o	e6o4	A5	1.32	1	1
1	0	o	e6o5	A24		0	0
1	0	o	e6o5	A24		0	0
1	0	o	e6o5	A24		0	0
1	0	o	e6o5	A24		0	0
1	0	o	e6o5	A24		0	0
