# Supplementary material for: Molecular evolution of juvenile hormone esterase-like proteins in a socially exchanged fluid
Source: Sci Rep. 2018 Dec 13;8:17830. doi: 10.1038/s41598-018-36048-1 (PMC6293014; doi:10.1038/s41598-018-36048-1)
Supplement: Supplementary file 6 — Supplementary File 5 [file 41598_2018_36048_MOESM6_ESM.xlsx]

## Sheet: Accessions_of_the_Representativ
Local-id	NCBI-accessions
Nlug.Est16	XP_022189300.1
Tmol.Est05	KP859367.1_1
Tcas.Est03	XP_008198786.1
Tcas.Est04	XP_970896.1
Nlug.Est06	XP_022201494.1
Nvit.Est15	XP_001603773.1
Tmol.Est20	KP859363.1_1
Tcas.Est17	XP_968291.1
Tcas.Est16	XP_968215.1
Tmol.Est19	KP859359.1_1
Tcas.Est15	NP_001164097.1
Tmol.Est18	KP859355.1_1
Nlug.Est15	XP_022200172.1
Nvit.Est16	XP_001602765.2
Nvit.Est10	XP_016839501.1
Nvit.Est9	XP_016839500.1
Nvit.Est13	XP_001603114.1
Nvit.Est14	XP_001605936.1
Nvit.Est24	NP_001165968.1
Amel.Est2	P_001119716.1
Nvit.Est8	XP_001603087.2
Nvit.Est33	NP_001165966.1
Nvit.Est32	NP_001165965.1
Hsal.Est6	XP_011137989.1
Amel.Est1	NP_001011563.1 (AY647436)
Cflo.Est16	XP_011259280.1
Cflo.Est12	XP_011251528.1
Cflo.Est15	XP_011259279.1
Cflo.Est17	XP_011259281.1
Cflo.Est13	XP_011251529.1
Cflo.Est14	XP_011258534.1
Cflo.Est18*	XP_011261403.1+XP_011259278.1
Hsal.Est17
Hsal.Est18	XP_019696540.1
Acep.Est4
Pbar.Est10	XP_011634704.1
Pbar.Est11	XP_011634707.1
Sinv.Est29	XP_011171836.1
Sinv.Est20	XP_011157167.1
Sinv.Est23	XP_011171818.1
Acep.Est3	XP_012061182.1
Sinv.Est28
Acep.Est16
Sinv.Est2	XP_011163179.1
Sinv.Est3
Hsal.Est2	XP_011141918.1
Sinv.Est1	XP_011163179.1
Sinv.Est25	XP_011169840.1
Sinv.Est4	XP_011162808.1
Amel.Est8	XP_006564306.1
Lhum.Est13	XP_012216886.1
Amel.Est14	XP_016770311.1
Cqui.Est34	XP_001866705.1
Nvit.Est3	XP_001602331.2
Hsal.Est11	XP_011149322.1
Amel.Est4	XP_391943.1
Nvit.Est30	XP_001599255.3
Lhum.Est15	XP_012224497.1
Lhum.Est19	XP_012224498.1
Cflo.Est27	XP_011267696.1
Pbar.Est12	XP_011640334.1
Sinv.Est22	XP_011162023.1
Lhum.Est14	XP_012216773.1
Lhum.Est1	XP_012224498.1
Tmol.Est15	AF448479.1_1
Tmol.Est16	KP859357.1_1
Tcas.Est13	XP_967137.1
Bmor.Est24	XP_004924525.1
Lhum.Est22	XP_012215172.1
Lhum.Est6	XP_012215175.1
Lhum.Est21	XP_012215096.1
Lhum.Est4	XP_012215167.1
Lhum.Est9	XP_012215096.1
Amel.Est7	XP_392696.4
Acep.Est18	XP_012059934.1
Pbar.Est8	XP_011631119.1
Pbar.Est22
Cflo.Est11	XP_019883049.1
Nvit.Est29	NP_001165958.1
Sinv.Est24	XP_011162492.1
Lhum.Est8	XP_012215168.1
Cflo.Est10
Acep.Est17	XP_012058306.1
Sinv.Est16	XP_011162491.1
Acep.Est11	XP_012060005.1
Acep.Est1	XP_012059933.1
Cflo.Est8	XP_011256282.1
Cflo.Est7	XP_011256284.2
Cflo.Est9
Pbar.Est20	XP_011629722.1
Cflo.Est4	XP_011256281.1
Cflo.Est5	XP_019883048.1
Amel.Est9	NP_001035320.1
Bmor.Est05	XP_004925704.1
Bmor.Est06	XP_012545440.1
Bmor.Est07	XP_012545442.1
Hvir.Est05	AF037197.1
Bmor.Est04	NP_001037027.1
Msex.Est01	2FJ0_A (JHE_Chain_A_Crystal_Structure)
Msex.Est02	AAG42021.2
Acep.Est2	XP_012061075.1
Bmor.Est01	XP_012551322.1
Tcas.Est01	XP_015840864.1
Bmor.Est26	NP_001040411.1
Dmel.Est22	NP_608591.1
Cqui.Est35	XP_001848868.1
Nlug.Est17	XP_022185300.1
Tcas.Est18	XP_969988.2
Tmol.Est21	KP859368.1_1
Pbar.Est7	XP_011629723.1
Cflo.Est6	XP_019883047.1
Nvit.Est1	XP_016844385.1
Sinv.Est5	XP_011161014.1
Sinv.Est6
Bmor.Est22	XP_004925748.1
Bmor.Est20	XP_012547941.1
Bmor.Est21	NP_001268820.1
Cqui.Est19	XP_001844941.1
Cqui.Est20	XP_001844942.1
Dmel.Est21	NP_788501.1
Nlug.Est07	ACB14344.1 (EU380769)
Nlug.Est13	XP_022207420.1
Nlug.Est14	XP_022201927.1
Nlug.Est05	XP_022190062.1
Nlug.Est03	XP_022186730.1
Nlug.Est04	XP_022186734.1
Cqui.Est01	XP_001851316.1
Bmor.Est12	NP_001266383.1
Cqui.Est14	XP_001845696.1
Amel.Est6	XP_016768436.1
Cflo.Est2	XP_011255757.1
Sinv.Est7	XP_011162422.1
Dmel.Est20	NP_611881.1
Bmor.Est11	XP_004933746.1
Cqui.Est04	XP_001865486.1
Tcas.Est02	XP_008199778.1
Cqui.Est06	XP_001868081.1
Dmel.Est13	NP_611085.2
Lhum.Est18	XP_012230359.1
Cqui.Est17	XP_001863154.1
Cqui.Est18	XP_001848622.1
Amel.Est3	XP_006568129.1
Amel.Est5	XP_006572393.1
Lhum.Est2	XP_012233143.1
Hsal.Est1	XP_011149493.1
Cflo.Est1	XP_011265188.1
Acep.Est5	XP_012056969.1
Pbar.Est1	XP_011635208.1
Pbar.Est2	XP_011645103.1
Bmor.Est08	NP_001037354.1
Bmor.Est09	XP_004923385.2
Bmor.Est13	XP_004924251.1
Bmor.Est14	XP_004924200.1
Dmel.Est14	NP_788500.1
Amel.Est18	NP_001128419.1
Hsal.Est12	XP_011153044.1
Hsal.Est13	XP_011153043.1
Cqui.Est32	XP_001849491.1
Cqui.Est33	XP_001866704.1
Dmel.Est4	NP_536784.1
Cqui.Est31	XP_001841716.1
Cqui.Est28	XP_001866329.1
Cqui.Est29	XP_001866330.1
Cqui.Est24	XP_001841721.1
Cqui.Est25	XP_001847242.1
Cqui.Est26	XP_001850404.1
Cqui.Est30	XP_001841718.1
Cqui.Est21	XP_001841715.1
Cqui.Est22	XP_001841717.1
Bmor.Est10	XP_012550955.1
Bmor.Est23	XP_012545036.1
Bmor.Est15	NP_001116815.1
Bmor.Est19	XP_012548183.1
Bmor.Est17	XP_004921681.1
Bmor.Est18	XP_004921612.1
Dmel.Est28	NP_732874.1
Cqui.Est09	XP_001868403.1
Tmol.Est12	KP859352.1_1
Dmel.Est7	NP_524266.1
Dmel.Est16	NP_524262.1
Dmel.Est23	NP_524257.3
Dmel.Est6	NP_524258.2
Dmel.Est8	NP_524259.2
Dmel.Est26	NP_524267.2
Dmel.Est5	NP_524261.1
Dmel.Est24	NP_001246965.1
Dmel.Est3	NP_611678.1
Dmel.Est25	NP_524268.3
Dmel.Est27	NP_524269.3
Cqui.Est10	XP_001868405.1
Tmol.Est13	KP859353.1_1
Tmol.Est14	KP859354.1_1
Tmol.Est08	KP859362.1_1
Tcas.Est07	XP_015840855.1
Tcas.Est08	XP_015840857.1
Tcas.Est11	XP_008191640.1
Tmol.Est11	KP859370.1_1
Tcas.Est10	XP_972251.1
Tmol.Est09	KP859364.1_1
Tcas.Est09	XP_968881.2
Tmol.Est10	KP859366.1_1
Tcas.Est12	XP_008198496.1
Tcas.Est06	XP_015840853.1
Tmol.Est07	KP859356.1_1
Nvit.Est2	XP_001602765.2
Tcas.Est05	XP_968653.3
Tmol.Est06	KP859369.1_1
Nvit.Est17	XP_008212940.1
Nvit.Est12	XP_016840353.1
Cqui.Est03	XP_001848513.1
Amel.Est13	XP_392698.2
Nlug.Est11	XP_022195483.1
Cflo.Est21	XP_011262613.1
Dmel.Est15	NP_609300.1
Nvit.Est28	XP_001603584.1
Amel.Est12	XP_393293.2
Cflo.Est23	XP_011260687.1
Cflo.Est22	XP_011260686.1
Lhum.Est20	XP_012223116.1
Sinv.Est15	XP_011164602.1
Dmel.Est17	NP_650043.1
Dmel.Est18	NP_609301.2
Tmol.Est04	KP859365.1_1
Tmol.Est03	KP859360.1_1
Tmol.Est01	KP859351.1_1
Tmol.Est02	KP859361.1_1
Dmel.Est1	NP_570089.1
Bmor.Est03	XP_012545256.1
Dmel.Est12	NP_523758.3 (AF304352)
Cqui.Est13	XP_001843341.1 (AEW07365)
Cqui.Est15	XP_001863697.1
Cqui.Est16	XP_001863152.1
Tcas.Est14	NP_001180223.1
Tmol.Est17	KP859358.1_1
